# Supplementary material for: Transcriptomic comparison of avian auditory and vestibular sensory epithelia
Source: iScience. 2025 Oct 15;28(11):113780. doi: 10.1016/j.isci.2025.113780 (PMC12616014; doi:10.1016/j.isci.2025.113780)
Supplement: Table S1. Marker genes for clusters 1–7 identified in a combined dataset of the basilar papilla and utricle hair cells and supporting cells, related to Figure 1 [file mmc2.xlsx]

## Sheet: Cluster_1
feature	group	avgExpr	logFC	padj	pct_in	pct_out
CRABP1	1	715.628	692.638	1.16871e-75	94.6903	7.76942
TFPI	1	528.451	518.767	1.02673e-72	88.4956	6.51629
BAALC	1	253.398	241.571	1.03093e-72	91.1504	6.26566
CALB2	1	943.92	931.58	2.29716e-72	96.4602	14.0351
CIB3	1	1071.91	1051.17	4.55334e-70	96.4602	15.0376
CHGB	1	468.035	453.712	8.49138e-69	90.2655	8.02005
ANO2	1	144.893	142.89	9.31669e-68	71.6814	0.75188
DAW1	1	379.522	362.181	1.68858e-64	85.8407	7.26817
SYN3	1	356.743	336.733	1.71393e-64	92.9204	12.2807
LPGAT1	1	1600.81	1501.49	2.21765e-60	98.2301	20.3008
NMB	1	223.549	210.361	8.01424e-60	82.3009	7.5188
STARD10	1	1689.86	1538.8	1.9537e-58	100	26.0652
RSPH1	1	289.673	264.58	9.45331e-58	89.3805	10.5263
KCNA3	1	78.2813	77.8377	2.31993e-57	61.9469	0.75188
HYDIN	1	84.4336	84.3484	1.16073e-56	60.177	0.501253
LOC112530673	1	128.841	120.279	1.599e-56	84.9558	9.27318
CFAP126	1	22.3186	20.7948	1.64895e-56	81.4159	7.5188
PTPRQ	1	540.708	510.841	1.37368e-55	95.5752	22.5564
NFASC	1	79.6991	73.7668	1.37368e-55	76.1062	5.76441
CXCL14	1	5898.11	5338.17	2.91037e-55	100	33.584
OSBPL1A	1	2229.07	2029.23	4.82151e-55	100	32.3308
LOC419602	1	382.363	330.656	1.05631e-54	100	21.5539
KIAA1210	1	83.6372	81.2913	2.74266e-54	68.1416	3.50877
RASD2	1	150.15	149.787	6.98148e-54	58.4071	0.75188
KCNJ2	1	202.673	188.389	1.46862e-53	67.2566	3.25815
TMEM68L	1	210.179	190.626	7.56335e-53	81.4159	9.02256
AMY2A	1	98.0265	94.0341	5.45583e-52	68.1416	4.26065
NPHP3	1	226.442	218.004	9.81636e-52	78.7611	9.52381
PACRG	1	239.425	210.903	1.37702e-49	88.4956	14.5363
LOC100857745	1	94.3451	86.9316	6.55526e-49	72.5664	6.51629
GRTP1	1	205.124	185.442	1.07008e-48	79.646	10.5263
CAB39L	1	167.257	151.618	3.85398e-48	80.531	11.2782
RASL11B	1	420.77	406.727	3.53034e-47	63.7168	4.51128
CKB	1	15553.5	14095.8	6.0811e-47	100	74.4361
BEGAIN	1	236.133	210.737	1.41239e-46	85.8407	15.5388
LOC101748751	1	101.257	63.5248	1.75868e-46	93.8053	16.0401
GFI1	1	702.009	593.209	4.79909e-46	95.5752	25.0627
ST8SIA6	1	45.1239	41.6126	3.30107e-45	61.0619	3.7594
CFAP52	1	177.894	156.613	1.32786e-44	78.7611	11.2782
CAMK1D	1	45.3982	44.3456	1.51e-44	53.0973	1.50376
ELFN1	1	211.018	177.196	4.67524e-44	84.9558	15.0376
EFCAB6	1	100.558	95.3219	4.67524e-44	63.7168	4.7619
PCP4	1	85.1239	77.9284	4.67524e-44	78.7611	12.2807
USH1C	1	1174.45	1024.82	4.72299e-44	98.2301	46.8672
FAM179B	1	51.292	47.0063	2.10895e-43	61.0619	4.51128
OTOF	1	2388.73	1887.95	2.75524e-43	100	32.8321
LOC112532998	1	186.407	152.222	2.99658e-43	75.2212	8.27068
CREB5	1	60.4159	49.2204	4.66141e-42	68.1416	7.01754
GALNT9	1	448.885	371.451	1.14013e-41	89.3805	20.3008
MYO3B	1	71.5221	63.2464	1.70894e-41	71.6814	9.27318
DCDC2	1	95.0177	83.3535	3.11493e-41	72.5664	9.77444
PCDH20	1	219.195	188.225	3.31595e-41	86.7257	20.0501
RSPO3	1	26.7965	26.4656	4.01405e-41	46.9027	0.75188
TMCC2	1	81.6726	59.3117	5.40475e-41	93.8053	20.0501
HSPA2	1	3408.52	3082.24	2.71049e-40	95.5752	37.8446
NTM	1	67.1831	55.5089	2.72027e-40	74.3363	10.7769
LSAMP	1	175.832	139.248	9.41791e-40	92.9204	23.5589
BRSK2	1	174.292	136.904	9.41791e-40	93.8053	24.5614
LRGUK	1	113.381	103.18	1.79318e-39	77.8761	14.5363
GSTO1	1	431.115	375.005	3.89659e-39	87.6106	24.812
ATP8B1	1	317.106	263.201	6.57644e-39	89.3805	21.8045
ARMC4	1	262.044	227.563	1.19223e-38	85.8407	21.3033
SLC9A9	1	994.761	878.415	1.89853e-38	92.0354	39.0977
CABP1	1	687.292	561.255	5.97503e-38	90.2655	25.5639
GPC3	1	71.8938	67.7986	8.50548e-38	54.8673	4.01003
LOC107054473	1	110.168	86.269	1.20339e-37	86.7257	18.2957
C4H4ORF50	1	512.23	385.275	1.31591e-37	98.2301	27.5689
S100A1	1	0.699115	-85.5565	1.35685e-37	38.9381	89.4737
VAMP2	1	67.8761	67.0942	1.50336e-37	43.3628	0.75188
VRK2	1	30.1389	24.7552	1.5125e-37	59.292	5.26316
ZBBX	1	57.3717	52.2263	5.50573e-37	66.3717	9.02256
DNAI1	1	79.6814	74.0548	7.58552e-37	64.6018	8.77193
LRTM2	1	325.54	264.71	1.25311e-36	85.8407	20.802
ARL13B	1	161.389	131.846	1.25311e-36	84.9558	21.8045
FKBP1B	1	43.1504	36.5966	1.37134e-36	68.1416	9.27318
AMIGO2	1	137.575	133.177	1.41889e-36	53.9823	4.51128
PCDH8	1	11.0265	10.7308	1.89492e-36	42.4779	0.75188
GRAMD3	1	248.451	164.121	2.3505e-36	88.4956	18.797
RRAD	1	179.159	169.788	2.74104e-36	57.5221	5.76441
GHRHR.LR	1	12.8053	11.8529	7.01949e-36	45.1327	1.50376
MORN5	1	79.0608	68.8882	9.04202e-36	75.2212	14.787
LRTOMT	1	403.186	287.567	1.82611e-35	99.115	25.5639
NECAB3	1	132.752	120.01	2.2513e-35	73.4513	15.7895
LOC425001	1	37.7611	36.919	2.67361e-35	46.9027	2.50627
C20H20orf96	1	98.9912	80.6202	2.81092e-35	76.9912	14.787
FAM183A	1	25.1327	21.842	4.18139e-35	62.8319	7.76942
DNAI2	1	87.1416	77.2594	4.42831e-35	64.6018	9.27318
B3GNTL	1	1310.12	931.089	5.26729e-35	97.3451	27.5689
FAM19A1	1	32.4336	30.9048	5.45349e-35	50.4425	3.50877
EFCAB1	1	123.144	107.586	6.81419e-35	73.4513	14.0351
TEKT1	1	68.1573	58.786	1.04791e-34	57.5221	6.01504
SKOR2	1	31.7345	31.5942	2.81594e-34	40.708	1.00251
OPCML	1	42.0293	38.5506	7.28216e-34	59.292	7.5188
LOC101750148	1	24.8938	18.7334	1.28143e-33	61.0619	7.01754
LOC424748	1	16.9496	16.296	1.77112e-33	49.5575	3.7594
DYDC1	1	17.3805	15.3078	2.06939e-33	60.177	7.5188
HEATR7B2L2	1	78.1371	72.6927	2.81281e-33	56.6372	6.76692
TMSB4X	1	14.115	-2639.13	4.07333e-33	24.7788	82.4561
KHDRBS3	1	504.867	395.098	4.74562e-33	92.9204	36.0902
FGFR2	1	29.7522	24.2109	9.06754e-33	61.9469	8.5213
GJB6	1	65.9012	-6314.23	1.84825e-32	37.1681	85.7143
RASAL2	1	55.823	43.7704	1.8523e-32	68.1416	11.0276
RBM24	1	278.071	182.309	1.98271e-32	96.4602	27.8195
ZMYND10	1	66.8142	60.3677	3.0772e-32	53.9823	5.76441
BMP2	1	100.283	46.5463	3.23115e-32	70.7965	11.5288
PGM2L1	1	182.646	132.721	3.46854e-32	89.3805	23.8095
WDR66	1	52.0177	50.0804	3.75177e-32	42.4779	2.00501
NINJ1	1	89.0885	67.8178	5.61064e-32	65.4867	9.77444
SLC9A7	1	382.009	304.084	5.78449e-32	92.0354	32.0802
CFAP74	1	32.1327	28.0751	5.88161e-32	52.2124	5.26316
TRIB3	1	51.1504	44.7244	1.14306e-31	56.6372	6.51629
RSPH9	1	100.92	84.4019	1.57008e-31	76.9912	19.0476
HCN1	1	30.9381	29.2313	2.00424e-31	41.5929	1.75439
FHIT	1	22.8496	21.2305	3.63565e-31	50.4425	4.7619
IQCA1	1	84.5929	71.0791	3.73334e-31	71.6814	13.2832
PMP22	1	24.3451	23.4679	4.5338e-31	38.0531	1.00251
ABCA5	1	139.354	110.988	6.54229e-31	81.4159	21.8045
OTOG	1	403.248	330.962	8.70853e-31	85.8407	26.0652
DRCC1	1	109.795	92.091	1.61367e-30	59.292	8.77193
LOC107051757	1	179.345	151.821	1.6775e-30	83.1858	26.3158
CREG2	1	97.5398	69.803	1.87895e-30	78.7611	17.7945
TTC25	1	91.4867	74.1534	2.61764e-30	61.9469	10.5263
USP46	1	201.593	160.816	2.85565e-30	79.646	21.8045
SLC4A8	1	87.0944	64.3907	5.40475e-30	77.8761	19.0476
CFAP43	1	113.876	90.6054	8.80465e-30	76.9912	19.7995
AGPAT9L	1	55.2832	54.7393	9.22871e-30	38.0531	1.50376
NEK10	1	17.2389	16.2565	9.22871e-30	43.3628	3.00752
C21H1orf174	1	194.283	155.09	9.28531e-30	77.8761	21.8045
HSPB9	1	205.423	192.142	1.65221e-29	52.2124	7.01754
SNAP91	1	191.23	166.095	2.34857e-29	77.8761	22.5564
RAB36	1	126.239	97.5873	3.70499e-29	70.7965	13.7845
LIAS	1	154.761	119.358	3.72084e-29	79.646	21.0526
TBX3	1	9.9292	5.55577	4.56597e-29	70.7965	14.787
HMP19	1	102.478	80.1846	5.0948e-29	68.1416	13.2832
FBXO39	1	37.1347	25.8769	5.50462e-29	60.177	9.27318
SGCB	1	606.709	436.642	1.07843e-28	92.0354	36.0902
ID2	1	3.22124	-996.014	2.48829e-28	31.8584	79.6992
ZONADHL	1	634.156	370.837	2.58906e-28	97.3451	32.5815
DFNB59	1	194.531	134.378	5.15311e-28	85.8407	23.5589
AMPH	1	50.7611	36.7611	6.84884e-28	75.2212	17.7945
PAX2	1	57.1593	45.3823	7.72508e-28	66.3717	12.5313
LRRIQ1	1	42.9646	35.105	8.69904e-28	54.8673	7.76942
PKIG	1	479.903	334.025	9.35758e-28	91.1504	30.3258
C1QTNF4	1	84.7522	71.1858	1.16463e-27	53.9823	7.76942
NREP	1	1052.62	807.82	1.35011e-27	91.1504	42.8571
PCDH9	1	122.965	73.2804	1.46541e-27	84.9558	22.0551
SPAG1	1	46.9912	34.53	1.51352e-27	71.6814	16.0401
C1H11ORF70	1	35.3894	29.0611	1.51352e-27	62.8319	12.0301
PLSCR5	1	713.961	418.074	2.02921e-27	100	37.3434
ANKRD44	1	181.531	128.381	2.1526e-27	86.7257	28.0702
C9ORF58	1	48.1363	-2496.1	2.50009e-27	48.6726	83.7093
CDKL1	1	78.5922	67.8887	2.58978e-27	53.0973	7.5188
S100A6	1	1.48673	-177.478	5.44767e-27	9.73451	70.1754
CFAP73	1	25.9488	23.5854	5.83735e-27	43.3628	3.7594
PDE1C	1	181.142	141.189	1.18619e-26	80.531	25.0627
ERICH3	1	82.9469	65.1324	1.58773e-26	60.177	11.0276
APLP2	1	144.257	-1436.11	1.80326e-26	83.1858	91.4787
CALB1	1	13.9204	-31222.7	1.98217e-26	11.5044	68.6717
AP3B2	1	116.381	67.8768	2.34818e-26	87.6106	24.5614
SLC17A8	1	460	262.95	4.21901e-26	92.0354	28.5714
LNX1	1	55.1239	48.7855	9.22042e-26	48.6726	6.26566
LOC107052576	1	53.4444	48.5247	9.86665e-26	53.0973	9.02256
KCNA4	1	24.4248	17.733	1.08883e-25	43.3628	4.01003
SDK1	1	61.2655	42.2304	1.1345e-25	63.7168	13.0326
PLS1	1	139.354	81.181	1.18061e-25	84.0708	25.0627
PTPRG	1	34.1239	30.2091	1.41174e-25	48.6726	6.51629
DYNLT1	1	355.112	260.193	1.60516e-25	92.9204	38.3459
SERPINI1	1	382.513	271.062	1.65301e-25	78.7611	24.812
COQ2	1	71.115	52.3456	1.96983e-25	64.6018	13.7845
KCNB2	1	107.938	81.7952	2.00172e-25	65.4867	14.0351
ERC2	1	77.0442	53.964	2.01635e-25	78.7611	20.5514
SH3GLB2	1	246.788	159.136	2.76311e-25	85.8407	27.0677
DRGX	1	16.7345	16.7345	3.41014e-25	27.4336	0
SMPX	1	90.7434	59.4125	4.51172e-25	81.4159	24.0602
TMC1	1	116.106	50.2516	5.82116e-25	84.0708	22.3058
LRRC73	1	54.7345	49.3886	6.02068e-25	46.0177	5.76441
SELENOU	1	109.947	82.0722	6.03849e-25	68.1416	16.2907
TBC1D19	1	174.549	136.461	7.08087e-25	71.6814	20.5514
LOC112530105	1	10.5752	10.4173	8.18617e-25	28.3186	0.250627
SLIT1	1	29.6195	27.5067	8.50998e-25	36.2832	2.25564
SPEF2	1	50.5929	41.009	8.92999e-25	65.4867	15.0376
PTPRT	1	73.177	61.1394	9.51809e-25	61.9469	13.2832
GPR85	1	36	32.5163	9.90332e-25	46.0177	5.76441
LHX3	1	199.823	140.45	1.12963e-24	78.7611	22.807
LOC101748511	1	210.319	134.374	1.15362e-24	82.3009	24.812
GULP1	1	31.0796	26.2526	1.23386e-24	48.6726	6.76692
IGSF5	1	32.646	21.819	1.24858e-24	36.2832	2.25564
RBM38	1	66.5752	22.7406	1.27142e-24	95.5752	27.3183
TSPAN13	1	4455.13	2902.27	1.2983e-24	99.115	89.2231
LOC112529921	1	19.3254	19.0589	1.51045e-24	34.5133	2.00501
AGPAT4	1	82.531	60.9395	1.67429e-24	61.9469	12.5313
DPP6	1	100.381	75.8592	1.74309e-24	55.7522	10.0251
HACD1	1	59.6814	48.9371	1.84203e-24	49.5575	7.5188
LOC107049033	1	44.8319	37.3005	2.24964e-24	53.0973	8.77193
TLL2	1	44.4513	41.2959	2.44193e-24	45.1327	6.01504
TTC6	1	28.7004	27.3445	2.96059e-24	38.9381	3.50877
DRD3	1	35.7611	33.8563	3.02938e-24	38.9381	3.50877
HNF1B	1	83.5044	80.4743	4.63179e-24	37.1681	3.00752
TMEM35A	1	133.611	82.1194	5.94078e-24	92.9204	35.589
FAM107A	1	71.389	65.6953	6.13733e-24	44.2478	5.51378
UBE2T	1	22.8761	16.9914	7.49966e-24	53.0973	8.27068
CRYBA4	1	86.5398	50.5724	1.16852e-23	84.9558	25.5639
SYT14	1	273.876	133.132	1.17712e-23	87.6106	27.3183
SCHIP1	1	39.9204	28.0707	1.18951e-23	65.4867	15.0376
KCNQ2	1	123.097	47.9996	1.3911e-23	85.8407	24.5614
BAIAP2L2	1	90.646	62.6235	1.42131e-23	69.0265	17.5439
ADCYAP1	1	19.0531	16.6621	1.48852e-23	38.0531	3.25815
SPARC	1	14.0973	-761.038	1.64655e-23	19.469	70.1754
ADH6	1	14.8476	14.6827	1.75238e-23	30.0885	1.00251
SPHKAP	1	13.4336	12.5539	1.78727e-23	29.2035	0.75188
PLEKHB1	1	122.46	75.9288	2.27837e-23	78.7611	24.812
MRPS6	1	299.142	185.778	2.43655e-23	94.6903	56.391
LDB3	1	126.646	77.9593	2.69685e-23	83.1858	26.5664
GATA3	1	2.60177	-635.27	2.78024e-23	7.07965	62.9073
BPIL3	1	22.3894	22.1137	3.66377e-23	26.5487	0.250627
MCF2L2	1	44.2124	41.5257	3.98611e-23	32.7434	1.75439
TNFAIP8L1	1	260.566	174.396	3.99077e-23	78.7611	23.3083
COL7A1L	1	25.885	23.1531	4.31144e-23	37.1681	3.00752
CFAP45	1	44.8584	36.3797	4.44187e-23	51.3274	8.77193
ARNT	1	32.4602	24.7459	5.26204e-23	60.177	13.7845
KLHDC7A	1	42.1593	39.6781	5.50074e-23	37.1681	3.25815
CACNA2D2	1	8.45133	3.54657	7.19585e-23	63.7168	14.0351
LINGO3	1	52.7522	49.6946	8.93918e-23	39.823	4.51128
LOC112531801	1	8.45823	7.94344	1.14065e-22	35.3982	2.75689
HSF5	1	11.4513	8.34857	1.23671e-22	50.4425	8.5213
NR2F2	1	0.0973451	-324.291	1.24248e-22	1.76991	58.396
SELENOP2	1	9.34513	-550.144	1.29338e-22	17.6991	67.1679
HSPA12A	1	37.1504	23.8046	1.44442e-22	39.823	4.01003
SPOCK3	1	117.929	84.4154	1.56062e-22	76.1062	23.3083
DNAJC5B	1	394.027	136.575	1.57851e-22	94.6903	31.3283
TECTB	1	12.8407	-8348.68	1.57851e-22	12.3894	65.4135
FOXJ1	1	20.5221	18.6625	1.96017e-22	35.3982	2.75689
CLN6	1	325.478	226.393	2.08039e-22	89.3805	40.6015
ARPP21	1	25.6106	21.855	2.1227e-22	38.9381	4.01003
ANXA4	1	143.735	109.922	2.47577e-22	69.9115	21.3033
PCSK5	1	185.088	114.906	2.73412e-22	83.1858	29.8246
APBA1	1	76.0531	53.429	2.85084e-22	69.9115	20.5514
PAICS	1	130.549	96.1627	3.01235e-22	70.7965	21.5539
PLXNA2	1	23.0973	19.2653	3.31928e-22	38.0531	3.7594
OFCC1	1	93.0442	62.3199	3.6695e-22	73.4513	20.0501
A4GALT	1	34.7611	27.2097	3.6695e-22	35.3982	2.75689
SCN3B	1	207.348	116.306	4.59479e-22	89.3805	29.0727
TSPAN15	1	228.097	140.897	4.99064e-22	76.9912	24.812
PXDC1	1	44.5841	32.5465	4.99064e-22	54.8673	10.5263
IER3IP1	1	36.9115	20.8313	5.08233e-22	84.9558	27.5689
RGS2	1	347.434	305.639	5.1373e-22	56.6372	13.5338
SCG3	1	708.735	356.466	6.33578e-22	100	38.3459
FBXL16	1	10.7257	8.73068	6.36765e-22	41.5929	5.01253
PTBP3	1	135.929	84.4731	6.74163e-22	82.3009	29.8246
ACSM4L	1	49.5664	41.4761	6.88853e-22	42.4779	5.51378
CLIC5	1	452.646	293.952	6.91052e-22	92.9204	37.594
TECTA	1	0.761062	-328.139	7.26995e-22	4.42478	59.3985
GPR19	1	41.3717	37.8554	7.27322e-22	33.6283	2.50627
C1H22orf23	1	57.708	48.2969	9.64845e-22	54.8673	11.2782
RIBC2	1	24.6903	19.0787	1.11017e-21	44.2478	6.26566
FHL3	1	124.716	99.6477	1.32456e-21	51.3274	9.77444
P2RX6	1	48.2832	35.4204	1.37336e-21	60.177	13.5338
CD81	1	71.1947	-952.432	1.38405e-21	87.6106	91.7293
CLCA2	1	2.78761	-462.12	1.61404e-21	5.30973	59.6491
COL13A1	1	87.0088	55.8961	1.72207e-21	67.2566	17.2932
GPR158	1	40.8761	36.6881	1.91588e-21	38.0531	4.01003
NCKAP5	1	154.637	110.048	2.40319e-21	71.6814	23.8095
ADGRV1	1	176.265	107.195	2.84388e-21	78.7611	24.5614
TRMT61A	1	171.319	127.028	3.22494e-21	65.4867	17.7945
SPTBN5	1	34.8319	27.0975	3.36729e-21	41.5929	5.26316
EFHC1	1	54.8761	40.1267	3.8037e-21	46.0177	7.01754
LOC428541	1	111.186	105.765	3.90189e-21	40.708	5.76441
PCSK2	1	104.885	64.9877	4.72757e-21	78.7611	24.812
LEKR1	1	18.9735	11.2817	5.41307e-21	57.5221	11.5288
CFAP161	1	15.6726	14.2465	5.7905e-21	36.2832	3.7594
DNAH5	1	67.0354	50.1808	7.53739e-21	59.292	13.5338
EFCAB2	1	27.2124	18.6836	8.32842e-21	61.0619	14.2857
RGS7	1	50.6903	40.2692	8.44669e-21	47.7876	8.27068
ATP2B1	1	189.133	94.0751	8.9256e-21	80.531	26.5664
RIC1	1	51.2035	28.3088	9.37282e-21	62.8319	15.5388
CMAS	1	87.8407	57.5074	9.62954e-21	58.4071	13.7845
GNG10	1	90.354	65.7174	1.11728e-20	60.177	13.2832
DNAJA4	1	530.416	346.24	1.25511e-20	92.9204	44.1103
SHTN1	1	122.319	45.4414	1.34227e-20	89.3805	27.5689
TMEM255B	1	1719.26	653.843	1.39626e-20	98.2301	37.8446
SPATA17	1	25.2212	20.6874	1.42694e-20	57.5221	13.0326
FIP1L1	1	66.9735	52.4797	1.4815e-20	61.0619	17.2932
XIRP2	1	382.965	128.98	1.52273e-20	87.6106	26.5664
CCDC177	1	63.2022	44.1146	1.75361e-20	59.292	13.7845
CERKL	1	177.639	108.638	1.93048e-20	79.646	26.817
DUSP19	1	1074.4	561.664	1.93259e-20	94.6903	46.1153
ATP6V0D1	1	233.726	149.5	2.00131e-20	83.1858	32.3308
RAVER2	1	52.3097	36.5929	2.33727e-20	56.6372	12.5313
CHGA	1	273.814	82.3179	2.47921e-20	92.0354	29.8246
KCNAB2	1	65.1072	36.3244	2.93095e-20	76.9912	23.0576
PDE4B	1	34.3628	28.3252	3.16043e-20	42.4779	6.26566
IFT46	1	135.584	96.9049	3.22661e-20	69.0265	22.5564
KCNMA1	1	87.646	51.3027	3.46962e-20	70.7965	19.7995
MTFR1L	1	124.852	81.6921	3.86888e-20	72.5664	22.807
IRX2	1	85.0885	64.269	4.18717e-20	56.6372	13.0326
FADS2	1	23.0619	-928.066	4.63192e-20	23.8938	67.4185
ATP6V0A1	1	217.504	93.5871	5.83555e-20	94.6903	38.8471
RABL2L	1	28.6991	20.8796	6.41142e-20	50.4425	9.52381
SLC35G1	1	55.354	41.6146	7.18826e-20	49.5575	9.77444
OSBPL11	1	157.387	-15.7365	7.75689e-20	88.4956	26.817
DOCK3	1	430.883	215.312	7.83631e-20	92.0354	35.8396
WBSCR27	1	28.5664	10.1704	9.13034e-20	78.7611	27.8195
SOCS3	1	103.77	92.5544	9.69092e-20	30.9735	2.25564
TPPP3	1	9.69027	7.55242	9.72049e-20	45.1327	7.76942
PSD3	1	78.7345	43.9074	1.18761e-19	61.0619	15.5388
LOC431653	1	43.5206	32.9624	1.2073e-19	46.9027	9.02256
LOC107055082	1	5.61947	3.62949	1.38376e-19	48.6726	8.5213
C9orf116	1	39.9912	26.9761	1.47138e-19	69.0265	20.5514
ZNF385B	1	146.664	77.3905	1.51622e-19	83.1858	30.3258
C22H8ORF4	1	103.832	87.6038	1.57729e-19	46.0177	8.77193
GRIA2	1	60.7257	50.3196	1.64069e-19	53.0973	11.7794
NDST3	1	35.0088	26.267	1.94099e-19	45.1327	7.5188
FAM20C	1	41.6726	34.635	2.01817e-19	34.5133	3.50877
CAST	1	210.239	79.5547	2.22442e-19	89.3805	30.5764
MYO7A	1	100.071	33.5044	2.25364e-19	80.531	23.8095
IQUB	1	64.4057	46.2157	2.52926e-19	58.4071	15.0376
DPCD	1	81.708	56.0263	2.61488e-19	70.7965	22.5564
SLC39A11	1	64.8938	42.1595	2.72172e-19	55.7522	12.782
SLC17A6	1	34.177	20.1695	2.95325e-19	59.292	14.5363
SOGA3	1	64.6814	39.5035	3.11345e-19	70.7965	21.3033
KIRREL3	1	12.8407	6.357	3.19912e-19	58.4071	13.5338
RNF103	1	194.416	115.839	3.53236e-19	81.4159	29.5739
C1H21ORF59	1	196.257	118.916	3.55725e-19	80.531	33.0827
SLC35F4	1	17.1947	17.0218	4.15065e-19	22.1239	0.250627
PCLO	1	86.7788	50.5758	4.91207e-19	65.4867	17.7945
FBXL13	1	11.4602	9.33236	4.91207e-19	31.8584	2.75689
DBI	1	4.85841	-73.7531	4.98425e-19	63.7168	80.4511
TEKT4	1	46.2655	38.8645	5.09956e-19	37.1681	4.7619
OAT	1	165.381	96.8718	5.20973e-19	76.9912	26.5664
MCUB	1	248.726	192.558	5.76739e-19	67.2566	22.0551
GJB2	1	11.2493	-623.872	6.2988e-19	12.3894	60.1504
NME1	1	332.671	223.895	6.80649e-19	77.8761	30.8271
SOD1	1	690.363	459.666	7.336e-19	94.6903	64.411
AK8	1	49.8053	40.1888	8.21466e-19	42.4779	7.26817
NELFA	1	127.885	78.9	8.59482e-19	83.1858	35.589
RAB8A	1	95.5859	39.913	9.25223e-19	74.3363	24.812
NMNAT2	1	27.9558	20.8555	1.18625e-18	56.6372	14.0351
RAB3C	1	46.2389	38.4069	1.34647e-18	50.4425	11.2782
TMEM223	1	35.1239	14.4998	1.44375e-18	77.8761	23.8095
CASZ1	1	67.6195	32.5368	1.45537e-18	78.7611	24.812
RPLP1	1	83.9381	-201.491	1.52071e-18	95.5752	94.7368
OSBPL6	1	138.115	103.005	1.61195e-18	55.7522	14.2857
SPECC1	1	200.566	112.84	1.6626e-18	87.6106	37.594
LOC112532542	1	6.47788	6.03427	1.80679e-18	32.7434	3.50877
MYT1	1	30.2301	16.0546	1.82137e-18	61.0619	15.5388
TMPRSS7	1	302.858	75.6479	1.86741e-18	92.9204	30.3258
NRXN3	1	50.2832	22.5839	1.92727e-18	69.0265	20.0501
MAP6	1	17.0531	13.9153	2.38565e-18	44.2478	8.5213
CADM3	1	20.8374	18.212	2.44811e-18	40.708	6.76692
ACOT7	1	193.469	109.975	2.58063e-18	83.1858	32.0802
COMMD1	1	42.6814	21.4333	2.70407e-18	75.2212	25.3133
NR2F1	1	0.0353982	-70.1143	2.85112e-18	1.76991	50.6266
RAB15	1	89.4248	-1.51507	2.8736e-18	92.0354	27.8195
KCNJ11	1	16.2212	14.0508	2.88068e-18	26.5487	1.50376
LRRC6	1	83.8584	63.7506	2.88295e-18	63.7168	19.0476
SGCG	1	29.3097	18.7308	3.06992e-18	53.0973	12.0301
AKR1B1L	1	88.4965	74.1184	3.07252e-18	54.8673	14.787
MED12L	1	46.615	33.9459	3.09222e-18	48.6726	10.5263
ATP6V0E2	1	164.681	104.095	3.30259e-18	81.4159	29.8246
RAB6A	1	382.292	229.147	3.62251e-18	96.4602	60.1504
NMRAL1	1	5.07982	-406.175	3.78988e-18	7.07965	54.6366
CDO1	1	2.68142	-189.722	4.29498e-18	5.30973	54.386
OLFM1	1	150.584	56.0903	4.79042e-18	85.8407	29.5739
DERA	1	60.7345	51.0779	5.55089e-18	44.2478	8.5213
ROPN1L	1	193.788	124.73	6.18691e-18	76.1062	27.3183
GSTT1L	1	0	-937.784	6.75573e-18	0	48.3709
JPT1	1	185.451	116.765	7.08658e-18	82.3009	35.3383
PLS3	1	224.569	115.673	8.00242e-18	85.8407	35.3383
PLXNA4	1	25.708	20.7556	8.02087e-18	41.5929	7.26817
OSCP1	1	52.1947	32.8889	8.13564e-18	55.7522	13.5338
ADAMTS2	1	40.5487	27.3281	8.4174e-18	48.6726	10.5263
RNF123	1	47.3717	32.0784	8.74014e-18	53.0973	12.5313
LMOD1	1	10.5752	10.1191	8.98879e-18	24.7788	1.25313
ATP6V1H	1	140.664	72.4958	9.17602e-18	70.7965	23.0576
PFKL	1	123.938	80.0609	1.03634e-17	74.3363	28.3208
ORMDL1	1	263.097	141.751	1.10946e-17	80.531	31.0777
NPTX2	1	51.1416	32.7631	1.20459e-17	42.4779	7.26817
STXBP5L	1	66.5575	35.4247	1.24128e-17	54.8673	13.5338
TANC2	1	44.885	32.7145	1.2443e-17	56.6372	15.7895
EFHD1	1	24.9243	-713.895	1.2443e-17	20.354	62.406
SCG2	1	85.5841	51.6618	1.41326e-17	62.8319	19.2982
EFCAB10	1	21.0724	13.8265	1.53372e-17	57.5221	15.0376
LHFPL4	1	38.4204	24.2391	1.62566e-17	61.0619	17.5439
CETN2	1	188.469	115.421	1.64581e-17	84.0708	38.5965
RAB11FIP4	1	104.31	59.1894	1.7115e-17	64.6018	18.2957
ME1	1	316.876	176.926	1.73154e-17	83.1858	36.0902
GABRD	1	11.8319	8.63136	1.98805e-17	27.4336	2.00501
FGFR3	1	0	-504.622	2.12297e-17	0	47.3684
RIPK4	1	29.9027	18.5894	2.22603e-17	53.9823	12.2807
GIGYF2	1	14.2969	-161.912	2.29719e-17	33.6283	69.6742
CEP131	1	12.9646	6.66636	2.37092e-17	35.3982	5.01253
PSAP	1	66.1593	-706.685	3.28324e-17	64.6018	81.9549
ACTB	1	256.257	-1026.9	3.28783e-17	70.7965	85.4637
GABRA2	1	32.7611	21.8413	3.40782e-17	40.708	7.01754
ISL1	1	30.0708	-393.849	3.65818e-17	15.0442	61.9048
KRT222	1	33.7345	18.4688	3.96702e-17	60.177	16.5414
CD164L2	1	5.28319	3.08018	4.05335e-17	54.8673	14.5363
EOGT	1	20.8761	16.7984	4.42688e-17	32.7434	4.01003
PODXL2	1	253.442	61.0039	4.43484e-17	87.6106	29.5739
ENKUR	1	15.3097	11.8536	4.48723e-17	53.9823	14.0351
TRAPPC2L	1	161.761	100.202	4.67424e-17	85.8407	33.0827
DNAH10	1	17.2389	13.8856	5.09127e-17	28.3186	2.50627
RNLS	1	35.2655	30.0424	5.14997e-17	30.9735	3.50877
LRRC17	1	20.4425	20.4425	5.27875e-17	18.5841	0
KIF1A	1	86.6637	29.8542	5.84865e-17	84.0708	30.0752
SCLT1	1	57.2618	41.023	6.05583e-17	56.6372	16.0401
FHOD3	1	33.5664	29.426	6.52884e-17	38.0531	6.26566
LYSMD2	1	345.319	174.737	6.53041e-17	92.9204	38.3459
NEK5	1	35.354	31.0983	6.72746e-17	37.1681	6.01504
NAV3	1	27.7168	14.7544	7.01208e-17	49.5575	11.0276
AKNAD1	1	41.0287	20.6549	7.18762e-17	70.7965	23.3083
FAM83A	1	19.646	17.4154	7.29799e-17	26.5487	2.00501
IGFBP5	1	0.265487	-14.6117	8.18637e-17	9.73451	55.1378
CADM2	1	119.345	78.5832	8.75703e-17	76.9912	29.8246
SALL3	1	43.823	-447.122	9.07628e-17	30.9735	71.4286
FOXRED2	1	15.0235	0.708176	1.02045e-16	42.4779	7.5188
KIAA0408	1	103.159	-7.16903	1.04221e-16	82.3009	25.5639
SQSTM1	1	433.947	231.929	1.07546e-16	89.3805	44.1103
EPHX1L	1	59.5487	41.9447	1.08481e-16	32.7434	4.01003
PTPRZ1	1	263.044	122.26	1.12293e-16	91.1504	40.6015
PALLD	1	66.7611	51.3876	1.12293e-16	64.6018	25.8145
CACNB2	1	61.0885	25.1988	1.19905e-16	69.9115	22.5564
BAG3	1	273.398	176.456	1.24332e-16	78.7611	32.8321
KCNA2	1	17.6744	12.7456	1.29858e-16	32.7434	4.01003
SLC1A3	1	14.8053	-437.099	1.40245e-16	8.84956	54.386
SLC17A5	1	58.823	29.7027	2.05071e-16	53.9823	14.0351
C4H20ORF194	1	39.4071	23.0512	2.21194e-16	62.8319	19.7995
GPX2	1	85.0619	-39.5972	2.34056e-16	93.8053	30.5764
LOC107051857	1	17.3274	13.9866	2.6494e-16	39.823	7.26817
SMARCE1	1	170.017	93.5165	2.67168e-16	77.8761	30.5764
TRUB1	1	43.0442	34.3575	2.97627e-16	44.2478	9.77444
CELF6	1	8.93805	7.54264	3.39964e-16	31.8584	4.26065
ST8SIA2	1	4.48673	4.48673	3.40565e-16	17.6991	0
ACSL3	1	66.6726	48.031	3.64092e-16	49.5575	12.5313
WDR17	1	8.30973	7.70322	3.74719e-16	23.8938	1.50376
MAP4	1	127.115	46.5135	3.82064e-16	89.3805	38.8471
LAPTM4A	1	181.31	-679.908	4.64821e-16	85.8407	89.2231
MTSS1	1	38.8904	19.9083	4.73621e-16	61.0619	18.0451
CHN1	1	68.4248	52.6127	5.02367e-16	50.4425	13.7845
NEK11	1	18.6726	12.63	5.38213e-16	34.5133	5.01253
SH3GL2	1	32.5841	18.6718	6.42791e-16	56.6372	15.7895
CTBP2	1	81.9823	53.2254	6.50656e-16	65.4867	24.0602
EXOC1L	1	45.1062	38.0235	7.10559e-16	35.3982	5.51378
ATP8A2	1	32.7345	25.3786	7.11011e-16	37.1681	6.76692
LOC107056600	1	86.6338	50.6697	7.13526e-16	68.1416	25.3133
CFAP99	1	29.4779	23.2222	7.31191e-16	39.823	7.5188
TRIM67	1	2.86726	2.85222	7.69308e-16	18.5841	0.250627
CARHSP1	1	140.796	46.6386	7.78854e-16	84.9558	29.0727
MRPS5	1	52.2743	25.7455	8.24284e-16	74.3363	28.3208
TTC28	1	48.4071	31.5123	8.25057e-16	55.7522	14.787
BRINP1	1	25.9823	23.5036	8.82394e-16	33.6283	5.26316
PIK3R1	1	64.5044	40.2513	9.22739e-16	53.0973	14.787
CIB2	1	26.5221	-430.5	1.00134e-15	15.9292	58.396
PSMA4	1	453.124	258.66	1.00796e-15	93.8053	55.6391
INPP5F	1	76.6991	37.8019	1.1079e-15	66.3717	21.0526
LHX6	1	3.78876	3.46515	1.11447e-15	34.5133	5.51378
CLDN1	1	10.7345	-331.413	1.15558e-15	13.2743	55.6391
NMS	1	26.4867	26.1835	1.25854e-15	20.354	0.75188
FSCN2	1	60.1947	13.6358	1.29888e-15	78.7611	25.8145
ADPRHL1	1	69.3894	44.6776	1.35341e-15	45.1327	10.2757
EPB41L4A	1	31.9381	17.928	1.36494e-15	44.2478	10.0251
UBXN2A	1	173.009	109.465	1.65064e-15	67.2566	25.0627
SS2	1	62.7522	-11.3079	1.70853e-15	55.7522	13.5338
BSG	1	276.248	-1009.45	1.70853e-15	92.0354	92.9825
ANKRD24	1	51.3717	27.0434	1.7295e-15	56.6372	15.7895
ARID5B	1	26.5664	8.00935	1.83293e-15	42.4779	8.27068
SMYD5	1	15.5242	11.9272	1.9609e-15	36.2832	6.01504
ADAMTS12	1	25.4602	19.7684	1.97061e-15	33.6283	5.26316
DLK2	1	78.1239	56.55	2.02745e-15	52.2124	14.5363
POMGNT2	1	45.646	31.6861	2.07186e-15	43.3628	9.77444
TRRAP	1	139.92	108.507	2.07965e-15	62.8319	22.5564
BPIFB6	1	3.9646	3.9646	2.1468e-15	16.8142	0
COL14A1	1	2.15929	-436.247	2.20017e-15	5.30973	48.8722
BTBD19	1	6.35398	5.49433	2.56162e-15	23.0088	1.50376
VIM	1	120.673	57.0059	2.60467e-15	65.4867	20.5514
SPOCK1	1	0.247788	-335.06	2.70388e-15	1.76991	44.8622
EHD4	1	39.2478	37.3104	2.73494e-15	23.8938	1.75439
CYB5B	1	269.106	133.209	2.74254e-15	87.6106	42.6065
PIH1D3	1	44.3805	29.8191	2.74254e-15	43.3628	9.27318
HS3ST5	1	34.1327	32.03	2.74318e-15	30.9735	4.26065
SYBU	1	22.8496	13.817	2.82348e-15	36.2832	6.01504
MATN4	1	24.8053	-807.851	3.06274e-15	14.1593	55.1378
DNAJC12	1	249.248	198.09	3.31627e-15	60.177	23.0576
MTFR1	1	57.1327	17.2405	3.63745e-15	69.0265	22.3058
PPID	1	178.523	116.499	4.14688e-15	67.2566	26.0652
BEST1	1	0.522124	-3.57823	4.23867e-15	29.2035	65.9148
ERC1	1	102.124	44.8432	4.37342e-15	78.7611	30.5764
TBC1D14	1	92.7788	29.6585	4.50475e-15	83.1858	37.3434
CSPP1	1	72.1062	5.97086	4.51267e-15	84.9558	31.5789
SSBP3	1	26.9292	11.3277	4.72164e-15	61.0619	18.5464
AFDN	1	132.292	75.663	4.91837e-15	81.4159	34.8371
IFT43	1	41.1239	24.184	4.96979e-15	61.0619	19.0476
OTOGL	1	0.867257	-307.789	5.15756e-15	5.30973	47.619
MINDY4B	1	79.0177	37.2809	5.73257e-15	68.1416	24.0602
CSRNP3	1	49.885	39.0855	5.74684e-15	48.6726	13.2832
OTOA	1	5.24779	-339.712	6.02596e-15	8.84956	51.1278
KLC1	1	49.1327	25.1829	6.16827e-15	64.6018	22.3058
SERPINF2	1	22.1947	-707.159	6.75223e-15	12.3894	53.1328
CST3	1	171.478	-576.615	6.85926e-15	92.9204	88.7218
LOC107057310	1	455.922	246.077	8.111e-15	84.0708	43.1078
PDE4D	1	43.0796	29.8165	8.20541e-15	41.5929	9.27318
PGRMC2	1	16.115	9.07494	8.20541e-15	61.0619	20.0501
ARL6IP5	1	421.818	222.748	8.39172e-15	88.4956	49.6241
ABHD1	1	12.0619	3.8815	8.61259e-15	44.2478	9.77444
LOC107057078	1	578.106	313.991	8.67246e-15	89.3805	45.614
CCDC25	1	125.292	77.8509	8.67246e-15	70.7965	28.3208
DENND5B	1	57.1416	33.2143	8.89533e-15	54.8673	16.0401
JAG1	1	3.78673	-136.787	9.11298e-15	9.73451	53.3835
EFCAB5	1	25.2035	15.582	9.18034e-15	41.5929	8.5213
MRPL57	1	106.146	58.5743	9.20752e-15	83.1858	36.8421
ADIPOR1	1	164.259	88.7194	9.29653e-15	78.7611	39.3484
CHRNA1	1	69.6283	41.8539	9.3453e-15	52.2124	15.0376
TWF2	1	170.832	75.0048	9.99356e-15	84.9558	34.0852
HIP1	1	17.6549	15.3742	1.0096e-14	30.9735	4.51128
ENO4	1	28.708	22.7907	1.04035e-14	40.708	9.27318
TTC7A	1	72.8938	33.8888	1.0699e-14	69.0265	24.3108
SLC8A1	1	18.0177	17.0678	1.07201e-14	22.1239	1.50376
PARP6	1	96.115	54.6714	1.07654e-14	67.2566	23.8095
TRPM5	1	17.2223	15.9992	1.07654e-14	28.3186	3.7594
PDE11A	1	11.1062	10.9107	1.07758e-14	19.469	0.75188
PEAK1	1	26.1681	7.3912	1.10233e-14	42.4779	9.27318
COX6C	1	782.345	483.736	1.21321e-14	98.2301	82.7068
AK9	1	10.3009	7.96003	1.27021e-14	25.6637	2.50627
CLEC18B	1	13.4602	10.0792	1.4028e-14	38.0531	7.5188
PTK2	1	35.177	6.0993	1.4552e-14	68.1416	21.8045
CCDC90B	1	134.743	71.8664	1.46378e-14	69.9115	25.0627
VWA3B	1	16.7788	12.488	1.46852e-14	30.9735	4.26065
ATP1B1	1	307.443	-47.6366	1.5944e-14	91.1504	32.3308
IGSF21	1	78.8761	57.7332	1.6454e-14	46.9027	12.5313
TMEM117	1	59.292	22.0214	1.65849e-14	58.4071	19.2982
CD151	1	8.27434	-349.545	1.69872e-14	13.2743	53.1328
DOLPP1	1	41.3805	23.2452	1.75824e-14	50.4425	13.7845
SCN8A	1	23.4071	13.1138	1.82132e-14	45.1327	10.5263
PRELID3A	1	85.823	47.3042	1.86263e-14	62.8319	21.5539
CDK5RAP2	1	270.69	125.542	1.90708e-14	92.9204	44.8622
MESDC1	1	10.708	7.64781	2.00906e-14	38.9381	7.76942
NIPSNAP3L	1	139.752	70.8324	2.0713e-14	69.9115	26.0652
TBL2	1	37.2566	23.8381	2.23401e-14	45.1327	11.2782
KALRN	1	29.8407	15.2141	2.2806e-14	44.2478	10.7769
DNAJB13	1	62.7345	36.712	2.71687e-14	62.8319	21.5539
DFFB	1	19.4867	13.9905	2.91041e-14	46.9027	12.0301
KMT2C	1	403.736	178.128	3.09298e-14	94.6903	57.1429
SLC38A1	1	114.903	69.4089	3.09836e-14	65.4867	24.3108
CLCN1	1	88.2832	12.426	3.20843e-14	78.7611	29.5739
ERP29	1	220.009	107.177	3.26908e-14	82.3009	36.3409
RND3	1	22.3982	17.4057	3.46455e-14	27.4336	3.25815
CNTNAP2	1	12.4513	8.57413	3.46588e-14	40.708	8.77193
GUCY1B4	1	22.7788	14.8489	3.50788e-14	39.823	8.5213
CCDC173L	1	30.1947	18.9315	3.56953e-14	61.0619	20.3008
TXNDC15	1	156.655	93.1336	3.98548e-14	69.0265	28.0702
TMEM120A	1	54.2301	29.5885	4.0244e-14	54.8673	16.5414
MLF1	1	114.664	40.7063	4.04232e-14	82.3009	31.8296
TCTEX1D2	1	86.4323	45.9941	4.22088e-14	72.5664	29.3233
SPRY3	1	23.1593	19.8661	4.46664e-14	25.6637	2.75689
FBXO32	1	56.7345	19.9576	4.86117e-14	69.0265	24.5614
USH2A	1	169.549	46.9346	4.90693e-14	74.3363	25.5639
GCC2	1	146.381	97.1274	5.08357e-14	74.3363	35.3383
APP	1	270.062	-915.472	5.29683e-14	90.2655	90.4762
CUTA	1	113.239	29.8881	5.66299e-14	80.531	32.0802
CCT6A	1	399.619	191.82	5.77745e-14	89.3805	45.1128
PEX5L	1	49.5841	29.4462	6.04636e-14	51.3274	15.5388
STC1	1	2.73451	-16.258	6.2864e-14	7.9646	52.1303
ING4	1	81.2566	40.3017	6.35445e-14	64.6018	23.3083
NPLOC4	1	41.3009	7.45126	7.10403e-14	59.292	19.0476
TIMM17A	1	519.546	270.432	7.24725e-14	95.5752	66.1654
EXOSC2	1	157.372	81.6699	7.32051e-14	72.5664	28.8221
SFXN3	1	113.947	61.5434	7.5871e-14	66.3717	25.0627
UBTD2	1	20.8584	15.3296	7.77117e-14	47.7876	13.5338
TBX2	1	2.65487	2.05587	8.19002e-14	36.2832	7.26817
NYAP2	1	10.0708	10.0708	8.24445e-14	15.0442	0
ATF3	1	95.6637	62.3379	8.29901e-14	41.5929	9.77444
CACNA1D	1	81.3805	41.8969	8.57913e-14	66.3717	23.5589
FJX1	1	1.17699	1.01408	8.59951e-14	21.2389	1.50376
BDNF	1	257.655	-10.7988	8.80548e-14	85.8407	30.0752
ESPN	1	50.4248	-13.7682	9.53665e-14	94.6903	35.0877
HIST1H2A4L4	1	8.82425	1.11044	9.57461e-14	55.7522	15.5388
SYNRG	1	74.9027	22.5117	1.0072e-13	70.7965	24.812
LYRM2	1	32.8407	19.1615	1.01854e-13	49.5575	13.5338
PRKAR1B	1	86.0354	9.58928	1.08439e-13	80.531	32.8321
PITPNM2	1	37.3717	24.8429	1.11567e-13	57.5221	19.2982
TTYH3	1	244.434	96.2757	1.21007e-13	83.1858	34.8371
PSMC6	1	131.469	66.449	1.25775e-13	71.6814	28.5714
CFAP61	1	27.5991	18.8407	1.39958e-13	49.5575	14.0351
RTN1	1	210.168	79.331	1.50027e-13	80.531	34.0852
SULF1	1	51.9912	41.8508	1.51768e-13	33.6283	6.26566
ANGPTL4	1	20.7257	15.2595	1.52256e-13	33.6283	6.26566
UBE2D1	1	65.7965	30.0646	1.54316e-13	55.7522	17.7945
RPS27L	1	53	27.99	1.61666e-13	73.4513	28.0702
SLK	1	182.159	81.4074	1.63373e-13	84.0708	39.3484
HAT1	1	67.8142	43.6437	1.66048e-13	47.7876	13.2832
UNC119	1	19.8938	19.8111	1.71089e-13	15.9292	0.250627
CERS5	1	165.204	81.0682	1.71514e-13	76.1062	34.0852
NAPB	1	56.6191	12.9173	1.76509e-13	65.4867	20.802
SERPINE2	1	9.50442	-429.328	1.78575e-13	7.9646	46.8672
RNF224	1	67.1947	39.4804	1.84346e-13	56.6372	18.2957
B3GLCT	1	53.8584	16.1491	1.90382e-13	56.6372	17.2932
LCAT	1	8.38053	-667.389	1.91903e-13	11.5044	49.1228
PLOD2	1	12.8407	-271.758	1.94151e-13	16.8142	56.1404
RASL11AL	1	21.5841	18.9124	1.96849e-13	23.8938	2.50627
CFAP44	1	29.0444	22.9492	1.9877e-13	35.3982	7.26817
TCHP	1	31.6581	13.8903	1.99557e-13	71.6814	27.5689
PIGS	1	108.575	55.3346	2.14422e-13	67.2566	25.3133
CCDC146	1	11.4513	9.5616	2.23472e-13	29.2035	4.51128
DYNLRB2	1	14.7168	8.92985	2.43631e-13	38.0531	7.76942
MRPL19	1	56.2743	38.2042	2.48156e-13	50.4425	15.2882
ARFGEF2	1	76.0885	56.071	2.50561e-13	53.0973	18.0451
NECAB2	1	10.9381	10.7777	2.68759e-13	16.8142	0.501253
ST3GAL1	1	0.345133	-185.873	2.81932e-13	0.884956	39.599
RACGAP1	1	24.2566	21.5649	3.12797e-13	22.1239	2.00501
LRRC46	1	6.59292	4.31974	3.23857e-13	28.3186	4.01003
PLPPR5	1	13.2035	10.9454	3.29506e-13	23.8938	2.50627
CPEB4	1	32.2404	6.18559	3.34861e-13	69.0265	24.812
ELMOD2	1	30.3009	22.4437	3.41054e-13	53.0973	16.2907
SLC38A6	1	25.9381	16.3265	3.62209e-13	38.0531	8.5213
MPZL2	1	14.177	-321.758	3.91107e-13	5.30973	44.6115
CBLN2	1	36.1858	19.7773	4.02436e-13	46.0177	11.5288
TERB1	1	9.65487	8.59221	4.48293e-13	20.354	1.50376
EPHB1	1	10.0885	9.07095	4.60203e-13	30.9735	5.51378
ELMOD1	1	301.009	68.4048	4.80963e-13	88.4956	34.3358
KIZ	1	61.0177	37.8022	4.81259e-13	53.0973	17.2932
CRCP	1	108.619	67.0004	4.85284e-13	57.5221	20.802
ITPK1	1	69.3363	35.9603	4.86102e-13	48.6726	14.0351
DNAL4	1	107.69	54.0286	4.95537e-13	62.8319	22.807
PDHA1	1	85.2035	39.1515	5.01158e-13	61.9469	21.8045
LRRC10B	1	4.26549	3.89707	5.01795e-13	27.4336	4.01003
LDHB	1	2856.42	1508.33	5.02427e-13	100	89.4737
ATP6V1C1	1	253.85	130.083	5.04754e-13	71.6814	32.3308
EIF3E	1	164.106	83.6651	5.13864e-13	67.2566	26.817
GAS2	1	2.51327	-213.742	5.14252e-13	12.3894	49.6241
CHRNA9	1	110.788	-12.4154	5.47393e-13	76.1062	26.0652
XKRX	1	51.8584	33.9612	5.50257e-13	43.3628	11.2782
GAL3ST1	1	100.018	9.67935	5.95678e-13	69.0265	23.3083
PDIA4	1	90.531	-579.108	6.11411e-13	63.7168	83.208
AKR1B10L4	1	45.9388	37.2957	6.26979e-13	53.9823	18.2957
KIAA1109	1	139.876	52.1117	6.48141e-13	80.531	38.3459
CFAP57	1	31.1416	22.9737	6.61067e-13	39.823	9.77444
FTH1	1	924.009	-959.873	7.02546e-13	97.3451	97.2431
RALY	1	92.4159	59.4285	7.39573e-13	56.6372	20.3008
PHF14	1	61.9469	15.9945	7.45001e-13	86.7257	39.3484
NARS	1	139.23	72.9293	8.03134e-13	74.3363	33.0827
DNALI1	1	20.7788	8.19731	8.90984e-13	61.0619	21.5539
HHATL	1	1.93832	-192.184	9.06978e-13	7.07965	45.1128
CCDC65	1	10.7257	10.7031	9.30242e-13	15.0442	0.250627
DLG2	1	123.566	50.1579	9.37025e-13	82.3009	37.0927
LTA4H	1	193.106	84.8706	9.54191e-13	76.9912	31.3283
TNIP1	1	65.9204	18.6948	9.97716e-13	82.3009	40.3509
2024-03-05	1	121.823	47.9333	1.03989e-12	79.646	34.8371
RGS22	1	11.9115	11.7937	1.04188e-12	15.0442	0.250627
DKK3	1	9.86726	-387.569	1.05391e-12	8.84956	46.1153
ADH1L	1	7.11903	7.01161	1.05684e-12	15.0442	0.250627
USP31	1	19.4513	10.8248	1.05721e-12	42.4779	10.5263
SLC7A14	1	97.22	10.9091	1.05884e-12	76.1062	25.8145
ARFGAP3	1	125.681	70.4709	1.06662e-12	69.0265	30.3258
NOL4	1	3.0885	3.05591	1.11577e-12	15.0442	0.250627
GLT8D1	1	121.549	68.8244	1.14476e-12	59.292	21.3033
SGIP1	1	10.7876	8.38911	1.21435e-12	36.2832	8.02005
ACKR1	1	5.04752	3.99379	1.22377e-12	29.2035	4.7619
PPP1R26	1	38.3805	17.2853	1.25523e-12	53.0973	16.5414
ME3	1	35.1062	19.8982	1.26669e-12	35.3982	7.5188
ATP6V0B	1	203.319	92.1507	1.27504e-12	87.6106	43.3584
GSN	1	4.46903	-209.651	1.29107e-12	6.19469	44.6115
DSCAML1	1	15.7699	12.221	1.3039e-12	44.2478	12.5313
LOC107052453	1	3.46018	1.17384	1.34813e-12	44.2478	11.5288
CCDC107	1	97.6549	28.7651	1.38319e-12	85.8407	36.8421
SDCBP	1	356.699	188.451	1.40311e-12	80.531	39.599
C1QBP	1	41.5762	10.6625	1.43719e-12	70.7965	27.0677
ANKEF1	1	20.7345	15.133	1.462e-12	33.6283	6.76692
PCYOX1L	1	19.9053	3.89701	1.50811e-12	47.7876	14.5363
HSPH1	1	58.1681	14.8549	1.5243e-12	74.3363	28.5714
TMEM216	1	5.51327	1.00951	1.5243e-12	45.1327	11.0276
CCDC39	1	40.2129	12.4755	1.53927e-12	61.0619	21.5539
KIF4A	1	12.8584	12.8058	1.55291e-12	17.6991	1.00251
EPB41L2	1	0.60177	-121.235	1.55291e-12	8.84956	45.3634
CEP164	1	21.115	7.30803	1.59571e-12	57.5221	19.5489
SLX4	1	20.5044	8.04077	1.59808e-12	38.9381	8.5213
STARD4	1	170.531	95.3831	1.61186e-12	60.177	21.3033
LOC107049847	1	23.8736	16.414	1.84297e-12	53.9823	20.0501
ATN1	1	18.885	7.55663	1.8944e-12	54.8673	17.2932
MEF2C	1	12.0265	10.5829	2.13441e-12	18.5841	1.25313
PRKCB	1	16.7788	5.3953	2.28032e-12	45.1327	12.2807
CCDC27	1	34.8407	19.0763	2.3521e-12	49.5575	14.5363
SLC26A4	1	21.5664	14.6967	2.37481e-12	31.8584	5.76441
ACTG1	1	544.682	253.262	2.48861e-12	89.3805	54.1353
VAPA	1	185.814	87.7465	2.5116e-12	84.9558	42.8571
SLC25A6	1	1058.72	427.298	2.60689e-12	97.3451	68.4211
TOM1	1	105.451	59.7721	2.71546e-12	56.6372	20.3008
KIF16B	1	61.4336	27.9449	2.81229e-12	59.292	21.0526
KIAA2022	1	45.2743	23.4423	2.82947e-12	64.6018	25.5639
MRPS27	1	64.9381	39.131	2.97534e-12	47.7876	14.0351
FBRSL1	1	24.3274	16.2447	3.04043e-12	52.2124	18.797
EIF3D	1	127.805	71.2765	3.08221e-12	62.8319	24.5614
FAM107B	1	77.5929	38.7207	3.18362e-12	61.9469	23.0576
UQCRC1	1	255.558	128.728	3.29885e-12	81.4159	38.0952
LOC100859602	1	21.9204	17.5544	3.36386e-12	32.7434	6.76692
GIPC3	1	30.7606	1.33816	3.38337e-12	87.6106	36.5915
UQCRC2	1	216.301	107.649	3.39331e-12	80.531	38.8471
HECTD3	1	150.115	107.463	3.47986e-12	58.4071	24.3108
LIPT2	1	11.0898	5.849	3.47986e-12	31.8584	5.76441
CRIP2	1	30.2832	9.28569	3.52582e-12	64.6018	24.812
NELL1	1	139.106	-67.5229	3.58056e-12	86.7257	32.3308
FAIM2	1	330.088	74.7501	3.58892e-12	84.0708	34.0852
NUDCD3	1	26.6991	5.6916	3.73863e-12	69.0265	25.3133
IQCG	1	17.8496	15.441	3.8205e-12	31.8584	6.76692
RARB	1	86.6637	34.8216	3.95782e-12	67.2566	26.3158
B4GALNT3	1	87.6372	41.4993	3.98154e-12	61.9469	23.5589
RFC5	1	49.3274	34.7635	4.26803e-12	48.6726	15.0376
ANKFN1L	1	20.0088	10.6129	4.60522e-12	46.0177	13.0326
CREM	1	54.6991	22.5312	4.82198e-12	48.6726	15.0376
COQ6	1	66.1062	46.833	4.88184e-12	50.4425	18.2957
LOC101750591	1	12.752	7.62296	5.02357e-12	50.4425	15.0376
LRRC75A	1	13.8761	13.019	5.21174e-12	22.1239	2.50627
AP3D1	1	252.31	109.418	5.22961e-12	91.1504	53.6341
MARCKS	1	22.7434	-122.623	5.43711e-12	36.2832	66.6667
CALN1	1	8.17699	8.17198	5.65847e-12	14.1593	0.250627
AKAP9	1	271.035	83.3136	5.76809e-12	99.115	57.6441
CHRNA5	1	24.8053	22.5697	6.13471e-12	21.2389	2.25564
PNP	1	14.0354	13.7998	6.46629e-12	14.1593	0.250627
CSRP2	1	263.991	-3380.41	6.73659e-12	70.7965	81.4536
P4HA2	1	43.2743	34.8207	6.88493e-12	33.6283	7.76942
ZMPSTE24	1	84.0177	46.0678	7.01394e-12	56.6372	20.5514
PRADC1	1	28.4492	11.4022	7.20365e-12	61.0619	23.8095
AGR3	1	24.3894	-667.235	7.32293e-12	19.469	52.6316
GPAT3	1	221.549	82.6589	7.49648e-12	78.7611	33.8346
KIF9	1	68.4867	46.3865	7.49955e-12	45.1327	13.0326
LRRC18	1	27.9735	23.2065	7.616e-12	30.9735	6.01504
HIST1H2A4L3	1	13.2496	6.59861	7.72492e-12	45.1327	13.2832
FARSB	1	156.274	75.5776	7.75577e-12	67.2566	27.8195
ZNF827	1	54.4425	23.7583	7.91887e-12	55.7522	20.3008
ADAM23	1	26.823	13.219	8.26293e-12	52.2124	17.5439
CLTB	1	394.23	200.265	8.72751e-12	84.9558	47.3684
DLGAP1L	1	21.7788	11.7011	9.46531e-12	50.4425	15.0376
TMEM108	1	34.9292	15.661	9.9512e-12	55.7522	18.5464
HNRNPDL	1	217.479	110.436	9.99292e-12	80.531	43.3584
FXR1	1	194.115	94.5937	1.00889e-11	84.0708	44.3609
SLC25A14	1	144.531	67.14	1.02104e-11	69.0265	29.5739
PAK5	1	4.07965	3.28015	1.03351e-11	21.2389	2.25564
DDX25	1	25.8938	20.8712	1.06735e-11	33.6283	7.5188
RALGPS2	1	113.327	18.36	1.07496e-11	79.646	35.589
RASA4	1	2.18584	1.5289	1.09725e-11	46.0177	13.5338
AGPAT3	1	6.99115	-170.209	1.16275e-11	12.3894	47.8697
ZFYVE28	1	19.6637	13.1524	1.2944e-11	35.3982	8.27068
CEP126	1	6.50442	6.35656	1.33169e-11	16.8142	1.00251
B3GALT5	1	14.1947	11.8964	1.33295e-11	19.469	1.75439
LOC112530672	1	21.3982	10.8784	1.41817e-11	57.5221	20.3008
TMEM9	1	128.195	52.0293	1.43296e-11	63.7168	25.0627
KARS	1	308.094	151.09	1.448e-11	84.0708	44.3609
ADCY8	1	3.93805	3.38166	1.53114e-11	16.8142	1.00251
NDUFV1	1	207.027	76.5353	1.56156e-11	87.6106	41.8546
PTPA	1	40.708	18.1115	1.56303e-11	58.4071	21.5539
NSUN7	1	16.0062	14.5487	1.5782e-11	27.4336	5.01253
MED30	1	65.8761	41.9764	1.58046e-11	56.6372	20.0501
ARRDC1	1	26.0885	1.55717	1.58046e-11	61.9469	24.0602
RNF157	1	5.07965	4.09719	1.61193e-11	29.2035	5.51378
CCDC93	1	27.8142	0.95451	1.62237e-11	51.3274	16.792
NDUFAF4	1	83.8584	38.4048	1.71092e-11	62.8319	23.8095
ADK	1	39.0531	32.3639	1.72236e-11	29.2035	5.51378
PLCE1	1	25.2383	14.9826	1.82246e-11	45.1327	13.2832
DCLK2	1	36.3805	10.7464	1.85285e-11	46.0177	13.7845
NKAIN4	1	48.1504	35.2758	1.85704e-11	31.8584	6.51629
F13A1	1	6.16814	6.16814	1.86941e-11	12.3894	0
ADORA2B	1	5.58407	5.58407	1.86941e-11	12.3894	0
PPIE	1	31.4602	12.0792	1.92222e-11	57.5221	20.0501
IPO13	1	34.1593	6.22195	1.97304e-11	54.8673	17.7945
DPH1	1	29.9027	15.6545	1.98788e-11	47.7876	15.0376
PANK2	1	65.0531	40.2436	1.99577e-11	49.5575	16.5414
TERAL2	1	185.088	93.762	2.02103e-11	62.8319	27.0677
PLD1	1	0.132743	-60.7219	2.02103e-11	1.76991	36.0902
TSEN15	1	6.28319	2.29822	2.07814e-11	40.708	10.5263
STOX1	1	120.283	43.5008	2.09387e-11	69.0265	27.0677
TBXA2R	1	2.61062	1.69333	2.18914e-11	34.5133	7.76942
LOC417013	1	46.7345	33.7095	2.21467e-11	33.6283	7.76942
TRIM71	1	46.2212	20.5796	2.22836e-11	53.9823	17.2932
IK	1	96	40.3835	2.30002e-11	71.6814	31.3283
SOX9	1	0.159292	-17.8257	2.33295e-11	5.30973	39.8496
DAPK2	1	21.2389	19.3166	2.51036e-11	20.354	2.25564
PCDH19	1	22.2743	11.4874	2.51675e-11	34.5133	8.02005
HPRT1	1	69.9204	31.186	2.52654e-11	63.7168	23.8095
NOTCH1	1	0.168142	-55.7567	2.52874e-11	5.30973	39.599
CFAP58	1	29.5575	24.7655	2.53667e-11	24.7788	3.7594
POLD3	1	32.4071	13.8156	2.67817e-11	37.1681	9.77444
AP1B1	1	10.3628	-0.494311	2.68006e-11	52.2124	16.792
PLEKHG1	1	0.79646	-258.204	2.73847e-11	1.76991	36.0902
ATG3	1	105.416	53.035	2.75459e-11	69.9115	30.8271
EPCAM	1	33.1327	-449.907	2.94405e-11	26.5487	55.8897
CRHBP	1	33.1416	31.2318	3.07685e-11	20.354	2.25564
PEX10	1	73.6637	36.6311	3.25647e-11	56.6372	21.0526
HIBADH	1	64.8053	29.294	3.26731e-11	53.0973	17.7945
SIPA1L2	1	65.7611	26.6558	3.35281e-11	52.2124	17.0426
CCT2	1	262.92	110.181	3.42581e-11	83.1858	43.8596
CAMKK1	1	21.4336	17.767	3.42581e-11	23.8938	3.50877
BAG5	1	54.7168	36.8346	3.49457e-11	45.1327	14.787
FBXO16	1	13.5398	9.29922	3.60966e-11	23.8938	3.50877
HSD17B7	1	65.8496	25.1754	3.61724e-11	49.5575	16.0401
TBC1D12	1	28.1681	15.1982	3.69444e-11	46.0177	14.787
WDR77	1	49.9735	32.3344	3.84759e-11	38.9381	10.2757
DYNLL2	1	210.168	106.504	3.90316e-11	86.7257	48.1203
TLN2	1	28.0177	17.935	3.98666e-11	45.1327	14.5363
FAM114A2	1	65.0885	24.6599	4.20428e-11	49.5575	16.5414
PSMC2	1	221.009	120.3	4.23287e-11	74.3363	35.3383
TRAPPC4	1	455.788	224.053	4.42197e-11	92.0354	55.3885
LOC415641	1	566.655	242.494	4.45381e-11	95.5752	63.4085
KLF13	1	33.1947	12.513	4.56269e-11	38.0531	9.52381
CRYZL1	1	43.3097	16.3548	4.92502e-11	46.0177	14.2857
CISH	1	4.97345	3.62257	4.98113e-11	21.2389	2.50627
MTX2	1	128.159	51.2896	5.24963e-11	69.9115	29.8246
LHFPL5	1	127.018	42.1681	5.29278e-11	75.2212	28.8221
SIK1	1	89.2832	25.604	5.37645e-11	76.9912	34.3358
STK16	1	51.2655	25.1251	5.40417e-11	57.5221	22.0551
NFIB	1	9.90265	-207.521	5.40417e-11	15.9292	49.6241
HMOX2	1	113.248	60.3029	5.72023e-11	55.7522	20.3008
CYP1B1	1	2.36283	-122.204	5.78702e-11	1.76991	35.589
TTC26	1	31.7434	10.7734	5.81058e-11	42.4779	11.7794
GSTA2	1	8.07965	-167.635	5.82214e-11	11.5044	46.3659
ECI2	1	94.7257	45.9713	6.30122e-11	60.177	26.0652
LIN7A	1	17.7611	15.1295	6.38274e-11	26.5487	4.7619
CFAP77	1	11.0177	10.0177	6.57342e-11	18.5841	1.75439
POLR1D	1	18.5575	4.46228	6.62326e-11	61.9469	22.0551
MAPK8IP3	1	109.044	36.2473	6.68803e-11	78.7611	35.3383
BEND7	1	30.4336	4.26571	6.78638e-11	66.3717	27.0677
PCBD1	1	21.8584	8.88096	6.89517e-11	27.4336	4.7619
NTS	1	23.1239	21.0788	7.06003e-11	18.5841	1.75439
LYST	1	115.876	31.9964	7.58305e-11	75.2212	32.5815
PTGES	1	23.115	2.96216	7.59217e-11	34.5133	8.02005
DGKI	1	48.3717	3.6173	7.7907e-11	59.292	20.802
PFN2	1	67.6903	-333.182	7.81856e-11	79.646	80.7018
DYTN	1	48.4425	29.237	7.83801e-11	46.9027	15.0376
DYNC2LI1	1	20.7345	12.9902	8.07643e-11	31.8584	7.01754
LCP1	1	5.85841	5.40979	8.18322e-11	15.9292	1.00251
TMC5	1	20.7235	16.8398	8.29992e-11	29.2035	6.01504
EFEMP1	1	42.1062	9.63	8.34738e-11	36.2832	8.5213
RFX8	1	24.4248	18.5676	8.50722e-11	34.5133	8.77193
G0S2	1	3.9115	2.38268	8.50722e-11	15.9292	1.00251
COPS8	1	143.416	76.4711	8.58192e-11	55.7522	21.5539
NUF2	1	14.8142	13.739	8.61579e-11	16.8142	1.25313
SLC13A3	1	10.6106	7.38756	8.64097e-11	18.5841	1.75439
TMEM238	1	1.66372	0.134895	8.67968e-11	39.823	10.5263
SMIM5	1	92.5398	59.9534	8.80297e-11	48.6726	17.2932
VPS54	1	37.2655	8.10759	9.15674e-11	54.8673	18.797
SOGA1	1	26.4779	13.3801	9.16458e-11	36.2832	9.02256
COQ7	1	137.425	73.4423	9.17583e-11	73.4513	30.8271
ATP6V1G1	1	779.681	402.183	9.53334e-11	92.0354	64.9123
LOC112530034	1	2.86044	2.24067	9.67088e-11	30.0885	6.51629
UNC50	1	138.23	63.1574	9.91318e-11	75.2212	35.3383
AK1	1	35.6018	-33.4083	9.99737e-11	77.8761	26.5664
RABGGTA	1	2.57522	0.0288553	1.04587e-10	53.9823	17.7945
RPGR	1	43.8319	20.5938	1.0624e-10	49.5575	16.792
RAB26	1	8.19469	7.04933	1.06526e-10	16.8142	1.25313
MEIS2	1	22.0265	20.2722	1.06884e-10	21.2389	2.75689
TMIE	1	17.3274	6.37505	1.07595e-10	43.3628	12.2807
LYPLA2	1	59.4153	33.4841	1.08708e-10	57.5221	26.0652
LOC428250	1	8.46903	8.46903	1.11101e-10	11.5044	0
AP3S2	1	69.6195	29.9553	1.12318e-10	68.1416	30.8271
DRC1	1	22.2566	17.3694	1.16289e-10	25.6637	4.51128
ZC3H14	1	57.0177	16.5565	1.18788e-10	56.6372	20.3008
MDN1	1	57.0796	28.1799	1.22559e-10	56.6372	21.5539
SREBF2	1	54.4166	20.2027	1.23007e-10	61.0619	24.3108
DQX1	1	18.6195	9.04052	1.2746e-10	35.3982	8.77193
ARHGEF28	1	9.15929	-147.888	1.32429e-10	7.07965	41.8546
SOD2	1	278.15	128.556	1.41884e-10	81.4159	42.1053
FRZB	1	3.92035	-83.9844	1.42048e-10	10.6195	44.1103
MAPKAP1	1	31.5398	8.12128	1.42588e-10	46.9027	15.2882
LOC100858942	1	8.64009	5.27365	1.46393e-10	42.4779	13.2832
AHR1B	1	12.5841	5.02016	1.47253e-10	33.6283	8.02005
EPHX2	1	36.646	18.032	1.49841e-10	44.2478	13.5338
ACAD6L	1	86.4956	35.1848	1.51615e-10	56.6372	22.807
SLC25A22	1	52.9381	-5.285	1.57124e-10	74.3363	29.5739
NEK3	1	23.0177	19.5114	1.58293e-10	23.0088	3.50877
ST3GAL6	1	45.1681	33.717	1.62875e-10	37.1681	9.77444
DIEXF	1	23.531	15.353	1.64107e-10	35.3982	9.52381
CALD1	1	49.6549	9.28394	1.68007e-10	62.8319	23.0576
THAP4	1	25.3628	-1.12589	1.71638e-10	66.3717	24.5614
UBXN2B	1	47.3805	5.71888	1.72029e-10	58.4071	21.3033
EMC2	1	166.991	83.3345	1.77526e-10	79.646	40.8521
BCL11A	1	26.2743	14.9786	1.79249e-10	37.1681	10.0251
ATP6V1E1	1	182.363	63.5007	1.81232e-10	71.6814	32.0802
EYS	1	74.5575	19.4197	1.87286e-10	61.0619	21.3033
RASGRP1	1	37.4248	23.4774	1.88522e-10	43.3628	13.7845
LOC101751423	1	79.3562	31.252	1.95524e-10	78.7611	37.0927
NBEAL1	1	94.7527	40.975	1.99247e-10	70.7965	32.5815
AIMP2	1	152.566	95.9473	2.0086e-10	60.177	23.8095
HS3ST2	1	4.14159	4.13658	2.05248e-10	12.3894	0.250627
RBKS	1	48.8315	21.185	2.10551e-10	49.5575	17.0426
TPM1	1	91.7699	59.2737	2.10701e-10	50.4425	19.0476
OLA1	1	82.823	23.7177	2.11629e-10	65.4867	27.5689
CAMK4	1	12.5929	7.63302	2.20643e-10	26.5487	5.01253
COX5A	1	110.078	39.2743	2.21612e-10	88.4956	49.3734
PRKG1	1	25.0708	13.7475	2.32622e-10	45.1327	15.0376
RBBP4	1	304.319	125.692	2.38231e-10	86.7257	51.6291
FNDC9L	1	37.3009	35.6868	2.42865e-10	17.6991	1.75439
AGBL4	1	100.531	-57.5342	2.54278e-10	80.531	29.8246
FH	1	104.292	40.8259	2.63368e-10	65.4867	28.3208
FEZ2	1	70.646	32.6059	2.70845e-10	59.292	23.0576
ITPA	1	42.3451	10.6659	2.85858e-10	63.7168	25.8145
ZMYND12	1	22.6372	9.29434	3.08532e-10	38.9381	11.2782
DOT1L	1	126.743	-2.001	3.1407e-10	89.3805	40.6015
LDLRAD3	1	56.0885	32.7366	3.18893e-10	45.1327	15.5388
LAMP2	1	45.8407	-339.796	3.20576e-10	52.2124	70.6767
ATG4A	1	90.1504	38.8622	3.56795e-10	62.8319	25.8145
COMMD2	1	94.6106	44.5881	3.63282e-10	63.7168	27.5689
IL31RA	1	34.1062	23.4972	3.64546e-10	26.5487	5.26316
INPP5B	1	7.55752	-223.874	3.66171e-10	11.5044	43.8596
HMGA2	1	0.761062	0.710937	3.69254e-10	20.354	2.75689
RAB3IP	1	375.106	135.582	3.72303e-10	85.8407	41.8546
LMINA	1	16.7257	14.6605	3.72303e-10	21.2389	3.00752
WDR13L	1	4.58407	-0.994877	3.77695e-10	53.9823	19.0476
SEC61A1	1	6.76991	-186.548	3.84232e-10	24.7788	55.6391
PAPSS1	1	63.4425	-585.901	3.91207e-10	50.4425	68.6717
POLR2C	1	151.08	58.4681	4.01747e-10	74.3363	33.584
EIF2B2	1	109.735	39.4513	4.07541e-10	67.2566	29.0727
PAPLN	1	31.4656	-3.25122	4.08383e-10	49.5575	16.2907
GGCT	1	67.6597	28.5965	4.32945e-10	49.5575	18.0451
ADAMTS7	1	20.2743	14.9034	4.39927e-10	29.2035	6.26566
NUP37	1	89.823	51.0511	4.45368e-10	53.0973	20.5514
DNAJC27	1	7.9292	0.117173	4.71977e-10	45.1327	14.0351
RFWD3	1	18.4956	16.2324	4.74101e-10	23.0088	3.7594
AKT3	1	472.257	183.93	4.78358e-10	81.4159	45.1128
CNKSR2	1	111.242	45.154	4.82047e-10	63.7168	25.0627
OGFOD2	1	18.7876	11.938	4.853e-10	32.7434	8.27068
TRMT61B	1	31.0973	15.0054	5.00589e-10	39.823	11.7794
FAM219B	1	3.27549	0.232529	5.17635e-10	46.9027	15.7895
MAP1LC3A	1	137.292	52.7281	5.26443e-10	69.9115	33.8346
SRRM3	1	8.56637	5.51123	5.36675e-10	30.0885	6.76692
ACBD7	1	7.11504	-92.6293	5.36675e-10	9.73451	42.1053
NDUFV3	1	58.0973	12.8217	5.51531e-10	82.3009	39.0977
RPS6KA5	1	104.221	40.8679	5.58794e-10	65.4867	28.8221
ZHX3	1	3.13274	-70.1555	5.72612e-10	30.0885	56.1404
ACAA1	1	50.9469	23.0948	5.72662e-10	46.9027	15.2882
PLCXD3	1	87.1593	37.9939	5.96184e-10	61.0619	24.5614
NIP7	1	31.5487	15.7968	5.974e-10	46.9027	15.7895
ARL14EP	1	65.5398	13.3092	6.11877e-10	62.8319	24.812
ARL6IP1	1	689.646	278.869	6.20704e-10	92.9204	64.1604
CDC14A	1	10.9912	-183.881	6.21064e-10	31.8584	56.1404
AGBL5	1	9.87611	1.86608	6.23211e-10	35.3982	9.52381
TRAFD1	1	64.5044	12.4543	6.46694e-10	57.5221	21.0526
SERINC2	1	27.1504	21.1555	6.53822e-10	30.9735	7.5188
ADPRHL	1	6.74336	-2.43208	6.58706e-10	32.7434	8.02005
LMAN2L	1	33.9381	10.4418	6.59996e-10	48.6726	16.792
CBLN1	1	4.51327	4.51327	6.66973e-10	10.6195	0
GATA2	1	0	-91.8839	6.72038e-10	0	30.0752
CCNDBP1	1	85.5664	24.6466	6.72793e-10	59.292	23.5589
CA5A	1	5.81416	-122.935	6.9762e-10	21.2389	50.6266
SOX10	1	0.327434	-132.106	7.17121e-10	2.65487	33.3333
ADPRH	1	153.301	65.1355	7.80038e-10	70.7965	32.5815
MAP1A	1	242.939	61.3419	8.04532e-10	78.7611	40.3509
XYLT1	1	29.1327	20.2129	8.15727e-10	35.3982	10.2757
NDEL1	1	45.9292	23.834	8.2815e-10	54.8673	22.0551
SLC38A3	1	14.2566	8.83057	8.37918e-10	45.1327	16.2907
HEY2	1	0	-108.381	8.37918e-10	0	29.8246
DOK4	1	15.823	11.3543	8.56155e-10	25.6637	5.01253
ROGDI	1	80.6372	37.1535	8.72209e-10	53.9823	21.3033
CASP3	1	23.7699	9.50675	8.78059e-10	37.1681	10.0251
NAGPA	1	40.5102	23.0943	9.13242e-10	43.3628	15.2882
POLR2J	1	37.6726	12.9465	9.13466e-10	62.8319	25.8145
NUMBL	1	22.1239	11.8683	1.00468e-09	41.5929	13.2832
GDI2	1	235.788	79.5019	1.00689e-09	82.3009	48.1203
RFC2	1	37.9115	28.2599	1.01986e-09	30.9735	7.5188
SKA2	1	66.3009	29.2558	1.03352e-09	54.8673	20.802
PRKCA	1	15.7257	9.68556	1.03352e-09	22.1239	3.50877
GRAMD1B	1	25.9735	1.21907	1.05318e-09	52.2124	18.797
PTPRE	1	22.1194	14.6457	1.06087e-09	23.8938	4.26065
SRSF4	1	44.0885	27.279	1.1213e-09	46.9027	16.5414
AHSA1	1	197.726	98.8936	1.15346e-09	75.2212	38.8471
NACAD	1	8.93805	6.06838	1.17812e-09	19.469	2.50627
POF1B	1	3.79646	-115.762	1.1845e-09	7.07965	39.0977
PSMC1	1	119.637	61.384	1.18687e-09	66.3717	29.5739
DNAJA1	1	490.956	224.986	1.21736e-09	87.6106	51.1278
THOC7	1	76.3274	34.4803	1.22131e-09	69.0265	33.0827
SLC25A4	1	35.2743	12.8733	1.22779e-09	36.2832	10.2757
EGFR	1	2.24779	-186.709	1.27193e-09	5.30973	36.0902
SEMA6D	1	39.2301	8.08974	1.28495e-09	53.9823	20.802
DHCR7	1	43.3274	0.638211	1.34172e-09	77.8761	37.0927
CLCN3	1	59.0177	20.1405	1.35102e-09	65.4867	30.5764
SLC37A4	1	45.8938	29.4978	1.47064e-09	38.0531	11.5288
PTPRR	1	9.82363	4.49029	1.49197e-09	17.6991	2.00501
TACR1	1	3.89381	3.12188	1.50489e-09	11.5044	0.250627
ID1	1	1.44248	-95.3821	1.52301e-09	7.07965	37.3434
LOC771069	1	0.460177	-244.034	1.53093e-09	0.884956	30.3258
ACADL	1	163.159	51.3573	1.55113e-09	76.1062	36.3409
TCP1	1	371.841	166.477	1.55441e-09	81.4159	48.6216
HIST1H46L2	1	27.6416	12.0389	1.58951e-09	71.6814	32.0802
THOC5	1	54.2478	24.9846	1.64798e-09	49.5575	18.2957
FAM187A	1	13.1148	3.79814	1.64798e-09	34.5133	9.02256
SLITRK4	1	12.9115	12.9065	1.68904e-09	12.3894	0.501253
KCNIP4	1	21.4893	8.04012	1.70387e-09	46.0177	16.0401
KRR1	1	116.133	57.1277	1.73031e-09	69.9115	33.8346
SPACA9	1	24.4425	12.2119	1.76208e-09	31.8584	8.02005
ITM2A	1	1256.43	-1387.36	1.77611e-09	98.2301	96.9925
CCT4	1	607.69	264.452	1.8361e-09	91.1504	58.396
CFAP100	1	10.5221	9.48954	1.85933e-09	19.469	2.75689
SLC1A1	1	11.6549	8.85537	1.85933e-09	26.5487	5.51378
AIFM1	1	174.947	72.5133	1.87131e-09	67.2566	31.0777
PLA2G15	1	22.6106	9.28731	1.89004e-09	31.8584	8.02005
DGCR6L	1	143.142	68.0539	1.97488e-09	72.5664	34.8371
NME7	1	66.318	3.8337	1.98232e-09	83.1858	36.5915
DTD1	1	69.3009	29.3635	1.99659e-09	59.292	24.3108
TMEM53	1	80.3805	30.2076	2.02872e-09	54.8673	21.0526
LOC112533214	1	1.76106	1.64327	2.15708e-09	12.3894	0.501253
THYN1	1	34.5664	13.4912	2.21843e-09	47.7876	16.0401
B3GNT5	1	10.0177	9.36607	2.23644e-09	12.3894	0.501253
STK38L	1	6.74336	-182.309	2.23644e-09	10.6195	41.604
TMTC4	1	66.9292	20.8465	2.24844e-09	64.6018	27.8195
C2H8ORF34	1	8.59292	8.13427	2.28258e-09	13.2743	0.75188
IDH3B	1	54.1947	14.0719	2.2852e-09	66.3717	29.3233
USH1G	1	17.1593	8.10165	2.46079e-09	30.0885	7.01754
RPAP2	1	89.1327	50.4485	2.46573e-09	47.7876	18.5464
BCAS3	1	18.2035	8.63963	2.52478e-09	36.2832	10.2757
PRLR	1	0.0442478	-147.013	2.52478e-09	0.884956	29.8246
CFAP221	1	9.76991	9.29372	2.57168e-09	13.2743	0.75188
MZT1	1	100.611	44.365	2.61843e-09	65.4867	30.5764
SCN5A	1	21.0796	20.433	2.69999e-09	17.6991	2.25564
CDC42SE2	1	46.0531	13.0832	2.74201e-09	39.823	12.2807
VPS33A	1	95.3009	48.4011	2.9179e-09	52.2124	20.3008
ENPP4	1	132.177	58.2923	3.01834e-09	57.5221	24.3108
RPS6KA2	1	23.5841	4.14547	3.10756e-09	39.823	12.2807
PCCB	1	106.761	47.0618	3.11412e-09	59.292	26.0652
YIPF3	1	47.3097	16.0967	3.12771e-09	56.6372	22.0551
MSMO1	1	397.363	113.654	3.23877e-09	84.0708	46.1153
PAK3	1	192.415	52.8628	3.23877e-09	91.1504	52.381
MPV17	1	20.0088	5.96374	3.24156e-09	38.0531	11.2782
LOC418423	1	15.0058	12.4074	3.30309e-09	28.3186	7.01754
ADGB	1	29.3805	22.2502	3.37624e-09	38.0531	12.5313
RHPN2	1	1.23009	-143.226	3.41863e-09	2.65487	32.0802
MYH10	1	84.3363	33.2486	3.4757e-09	62.8319	29.0727
SPAG6	1	22.7345	13.1029	3.4757e-09	35.3982	10.2757
DPP10	1	49.6903	14.4923	3.47717e-09	52.2124	20.802
TULP4	1	56.8496	7.95482	3.479e-09	66.3717	27.3183
EIF2S3	1	96.5752	38.48	3.50889e-09	63.7168	27.3183
HERC2	1	134.257	32.2717	3.54317e-09	86.7257	46.3659
PRPF38B	1	66.1062	14.1638	3.54888e-09	67.2566	30.5764
GAS1	1	15.2389	4.12114	3.57425e-09	50.4425	17.5439
PIGQ	1	24.8761	18.5453	3.5944e-09	21.2389	3.50877
ABCF2	1	92.469	14.2836	3.6093e-09	65.4867	28.3208
GNG13	1	6.32743	6.32743	3.98731e-09	9.73451	0
RSPO1	1	4.46018	4.46018	3.98731e-09	9.73451	0
PIH1D2	1	40.1504	17.6492	3.99766e-09	47.7876	17.7945
ZNF318	1	29.9912	13.114	4.17231e-09	45.1327	16.0401
AKR1B10L1	1	112.752	26.0709	4.23572e-09	71.6814	34.3358
C5H11orf74	1	24.4336	8.73187	4.27258e-09	39.823	12.5313
DDX19B	1	185.238	57.3004	4.31902e-09	76.9912	39.8496
COX20	1	91.5841	32.2031	4.31902e-09	64.6018	28.8221
HS3ST1	1	0.256637	-194.535	4.31902e-09	1.76991	30.3258
CEP170	1	33.1858	18.2084	4.40422e-09	39.823	13.0326
KIF28P	1	51.716	26.2384	4.4807e-09	59.292	28.0702
ZFYVE27	1	33.3894	15.6851	4.48225e-09	39.823	12.782
PYCR1	1	33.3097	21.034	4.71051e-09	31.8584	8.5213
KCNK1	1	84.9292	-5.00313	4.73143e-09	69.0265	27.5689
RPAP3	1	19.5044	4.11595	4.73851e-09	48.6726	18.797
MDH1	1	784.425	305.625	4.81262e-09	93.8053	64.6617
TMTC2	1	0.150442	-94.0826	4.83058e-09	0.884956	29.0727
PSMD9	1	74.1947	4.92401	4.84278e-09	72.5664	30.3258
SORD	1	14.1681	7.712	4.93912e-09	27.4336	6.26566
EIF2B3	1	71.3717	31.7201	5.01609e-09	53.9823	22.0551
FKBP7	1	65.9735	48.6107	5.22234e-09	54.8673	25.0627
NET1	1	19.5221	2.94819	5.22234e-09	30.9735	7.76942
GADD45G	1	11.5664	6.11524	5.23173e-09	36.2832	10.5263
FBXO28	1	79.6726	25.457	5.276e-09	56.6372	23.3083
SMAD2Z	1	81.6549	32.9841	5.31163e-09	51.3274	19.7995
FUT8	1	10.0619	-123.399	5.35653e-09	39.823	61.4035
TTC8	1	66.9027	31.058	5.37445e-09	52.2124	20.3008
FNIP2	1	20.9823	9.81438	5.44764e-09	32.7434	8.77193
GMPPB	1	42.0354	14.1181	5.5749e-09	53.9823	20.5514
UBA2	1	76.1327	13.2982	5.69535e-09	62.8319	26.5664
TMA16	1	33.3097	16.6581	5.6965e-09	50.4425	18.2957
LRP8	1	17.5487	6.95469	5.84562e-09	35.3982	10.5263
TRIM2	1	0.938053	-117.157	5.90155e-09	1.76991	30.0752
ARHGAP11A	1	28.0619	21.503	5.9413e-09	23.8938	4.7619
HEG1	1	0.0707965	-96.1197	5.98386e-09	0.884956	28.8221
FAM19A5	1	9.93805	9.10347	6.10338e-09	19.469	3.00752
ANXA2	1	6.27434	-221.57	6.13747e-09	7.9646	37.594
LGR6	1	8.30664	2.99523	6.25722e-09	69.0265	31.3283
CTH	1	105.717	62.7143	6.25871e-09	50.4425	20.5514
ZNF764L	1	12.708	9.24932	6.26893e-09	31.8584	8.77193
PSMB1	1	127.354	49.1184	6.37552e-09	78.7611	37.0927
GREB1L	1	20.4513	8.17313	6.58132e-09	38.0531	11.7794
CALM2	1	2263.41	862.202	6.65613e-09	99.115	81.203
SH3GL3	1	12.9823	8.99233	6.69298e-09	22.1239	4.01003
FAM189A2	1	39.3363	31.5543	6.73718e-09	25.6637	5.76441
ACTR10	1	55.2404	6.91698	6.90355e-09	60.177	22.807
IDE	1	14.5133	6.49824	6.9316e-09	35.3982	10.7769
ATP5A1Z	1	790.107	352.22	6.96318e-09	87.6106	58.1454
ST6GAL1	1	0	-149.047	7.02545e-09	0	27.3183
TMEM123	1	7.39823	-168.735	7.04614e-09	8.84956	38.0952
SLC24A3	1	34.6195	14.5242	7.16044e-09	39.823	13.5338
FGF3	1	18.6549	8.23381	7.19842e-09	42.4779	14.5363
CTSC	1	342.31	155.666	7.42031e-09	80.531	48.1203
KIAA1257	1	10.0177	9.49389	7.55505e-09	15.0442	1.50376
RAP1GAP2	1	3.15044	3.1329	7.63771e-09	10.6195	0.250627
LOC418927	1	119.823	41.4947	7.71205e-09	67.2566	30.8271
OTUD7A	1	43.4602	8.00905	7.78526e-09	49.5575	18.0451
UBL5	1	0.265487	-4.28589	7.98656e-09	20.354	46.6165
DRC7	1	23.6549	16.5897	8.01781e-09	23.8938	4.7619
FARS2	1	34.3009	9.54149	8.32104e-09	47.7876	18.0451
DECR1	1	93.6814	57.11	8.45769e-09	46.9027	17.2932
KCNK3	1	4.72566	4.37228	8.53158e-09	10.6195	0.250627
TPM4	1	3.71673	-2.49974	8.60666e-09	30.0885	7.5188
LOC107050599	1	7.72566	0.407368	8.63363e-09	53.9823	20.802
HSP90B1	1	213.487	-674.739	8.92592e-09	83.1858	81.7043
ANXA5	1	357.416	119.511	9.08705e-09	84.9558	48.8722
LOC107057377	1	7.80531	3.95067	9.10819e-09	31.8584	8.77193
NDUFAF7	1	50.5584	13.3827	9.21081e-09	53.9823	21.0526
SYNDIG1L	1	17.5221	15.5221	9.26092e-09	15.9292	1.75439
LOC112532789	1	7.55752	4.67281	9.38822e-09	34.5133	10.5263
MICAL3	1	58.4425	33.851	9.48065e-09	50.4425	20.802
ATP6V1D	1	204.398	83.1025	9.52169e-09	75.2212	42.6065
TGFB2	1	1.56637	-64.0953	9.76449e-09	6.19469	35.0877
NAA20	1	164.416	77.7768	9.93718e-09	81.4159	43.8596
TTC30B	1	25.1681	9.41376	9.94757e-09	38.0531	11.7794
ANTXRL	1	1.0885	-77.2699	1.00006e-08	2.65487	30.8271
FAM161B	1	13.4425	8.21942	1.0072e-08	28.3186	7.26817
COMT	1	31.292	-365.916	1.00973e-08	23.8938	50.8772
ZNF804A	1	32.9381	13.9932	1.00975e-08	42.4779	14.5363
LOC423605	1	16.885	16.7822	1.06021e-08	11.5044	0.501253
ALPK3	1	13.5929	13.3473	1.09272e-08	13.2743	1.00251
EIF3L	1	74.5575	41.4322	1.09618e-08	43.3628	16.0401
LOC112531359	1	3.26549	-2.3285	1.15538e-08	45.1327	14.787
MRPL48	1	53.9115	5.70098	1.15784e-08	64.6018	28.0702
FGFRL1	1	0.230088	-68.1834	1.17204e-08	1.76991	29.3233
DHX33	1	19.2026	13.1989	1.20054e-08	30.0885	8.02005
FLAD1	1	4.69027	2.29929	1.20054e-08	22.1239	4.01003
PHAX	1	37.2478	9.71897	1.20347e-08	52.2124	20.3008
STMN3	1	7.34699	0.848244	1.22098e-08	23.8938	4.7619
APEH	1	32.5664	7.24056	1.24231e-08	50.4425	20.0501
NDUFA9	1	160.186	56.9853	1.24232e-08	71.6814	37.594
MOK	1	9.97345	5.80796	1.26527e-08	28.3186	7.01754
GLYATL3W	1	2.6908	2.61014	1.31019e-08	13.2743	1.00251
SHROOM2	1	18.0531	-2.01708	1.31019e-08	44.2478	15.0376
FRYL	1	66.2478	20.2578	1.31363e-08	64.6018	32.8321
SH3PXD2A	1	40.017	-4.27562	1.31814e-08	59.292	23.8095
CALCRL	1	16.5575	12.7956	1.33777e-08	23.0088	4.7619
ADCY3	1	23.3628	4.49757	1.39856e-08	47.7876	17.5439
ATP5F1	1	404.354	159.635	1.43109e-08	90.2655	56.6416
FAM81A	1	31.4956	15.4555	1.43392e-08	39.823	13.5338
AADACL4L3	1	9.88496	7.91004	1.43392e-08	14.1593	1.25313
SCNN1G	1	9.73451	3.48138	1.43888e-08	15.0442	1.50376
EIF4A3	1	188.336	64.9729	1.4533e-08	78.7611	41.3534
HPCAL1	1	58.5752	16.277	1.45705e-08	50.4425	18.797
RTN4	1	755.688	267.119	1.46211e-08	95.5752	70.4261
LOC101750583	1	19.7434	11.4426	1.47075e-08	22.1239	4.26065
DGKZ	1	35.0885	13.9857	1.47281e-08	46.0177	16.5414
GLRA1	1	1.84956	1.45607	1.48127e-08	14.1593	1.25313
SGCA	1	0.60177	0.531594	1.48931e-08	14.1593	1.25313
GJA1	1	0.752212	-95.6413	1.5066e-08	0.884956	27.8195
DPY30	1	50.2301	6.02959	1.50879e-08	70.7965	31.8296
DYL1	1	69.7611	-328.512	1.51049e-08	69.9115	77.193
PSMD12	1	55.9646	9.06235	1.52992e-08	70.7965	31.5789
JMJD8	1	16.9469	0.468206	1.56019e-08	46.9027	16.2907
SAMD15	1	8.06195	5.33764	1.58988e-08	20.354	3.50877
SLC5A3	1	47.469	3.07304	1.61838e-08	62.8319	27.5689
CHCHD3	1	117.009	26.059	1.62081e-08	72.5664	34.8371
PSMD4	1	59.4425	14.5252	1.62081e-08	67.2566	29.3233
PRNP	1	4.33628	-1.21259	1.6219e-08	35.3982	10.7769
NCAPH	1	18.8673	10.7795	1.68789e-08	23.8938	5.01253
KIF21A	1	668.168	216.113	1.71523e-08	97.3451	69.9248
GLTP	1	165.876	52.415	1.72248e-08	87.6106	45.614
RPA3	1	77.1416	35.5702	1.72248e-08	60.177	27.5689
TERF2	1	47.8673	18.9876	1.72977e-08	38.9381	13.0326
LOC776275	1	85.2832	10.7777	1.76179e-08	69.9115	30.5764
TTC1	1	63.4248	24.9787	1.76191e-08	61.9469	28.3208
CABP2	1	12.177	3.23965	1.80405e-08	44.2478	14.787
FAM110C	1	0.884956	-87.6363	1.8456e-08	1.76991	28.8221
ATP6V1B2	1	272.239	20.9808	1.84674e-08	84.9558	41.8546
TEX9	1	21.4689	5.01819	1.87822e-08	51.3274	20.3008
KCNQ5	1	0.309735	-231.565	1.94994e-08	2.65487	29.5739
MAP3K13	1	68.1593	13.0064	1.97653e-08	62.8319	27.0677
RTFDC1	1	192.681	46.7917	1.97996e-08	87.6106	51.6291
CD63	1	0.115044	-18.0403	1.99523e-08	6.19469	34.0852
LITAF	1	1.0708	-120.235	1.9982e-08	1.76991	28.5714
RDH14	1	27.8584	14.0389	1.99962e-08	39.823	13.5338
FAM169A	1	64.9823	19.8545	2.00517e-08	50.4425	20.802
TMEM185A	1	123.929	42.5382	2.03569e-08	61.9469	28.5714
PXK	1	71.8053	32.8078	2.04614e-08	65.4867	34.3358
MANBAL1	1	37.1504	2.46874	2.04614e-08	55.7522	22.807
BORL4	1	64.0199	30.5298	2.06019e-08	56.6372	27.3183
COG2	1	66.6195	25.1633	2.06725e-08	48.6726	19.0476
USP33	1	177.709	34.6781	2.12796e-08	78.7611	37.0927
CFAP20	1	117.832	45.7065	2.16456e-08	68.1416	32.5815
SCAMP2	1	41.0708	2.09586	2.17523e-08	53.9823	22.0551
HTRA1	1	3.67257	-61.1746	2.17577e-08	4.42478	32.5815
GTPBP4	1	54.7434	26.8812	2.17878e-08	44.2478	16.2907
ACAP3	1	15.2743	11.0494	2.2403e-08	21.2389	4.01003
LOC112532743	1	0.144513	0.144513	2.29233e-08	8.84956	0
CHSY1	1	0.39823	-27.0171	2.2972e-08	3.53982	30.8271
TM2D2	1	128.319	45.4339	2.3449e-08	82.3009	44.3609
ANKRD26	1	41.3717	16.4168	2.36252e-08	49.5575	20.3008
LOC107052690	1	2.02655	-0.33508	2.36825e-08	20.354	3.50877
CLDN8	1	42.3628	-745.778	2.38091e-08	35.3982	55.6391
RORB	1	0	-62.7193	2.38442e-08	0	25.8145
NR3C1	1	1.0177	-56.9698	2.41614e-08	4.42478	31.8296
EAPP	1	43.0354	20.9978	2.44058e-08	51.3274	20.802
SDC1	1	0.300885	-149.193	2.45179e-08	1.76991	28.3208
MRPS31	1	44	12.8772	2.45328e-08	48.6726	18.0451
COX19	1	83.5575	12.3119	2.51698e-08	74.3363	34.8371
KIF3A	1	58.5664	29.7468	2.51818e-08	48.6726	20.3008
RPL22L1	1	96.0708	24.0758	2.51818e-08	83.1858	39.8496
TTC12	1	25.3894	15.6601	2.53417e-08	30.0885	8.27068
DDX31	1	43.7522	13.6219	2.54259e-08	50.4425	19.7995
GNPTAB	1	36.7919	28.1573	2.55426e-08	32.7434	9.77444
LRRN1	1	74.1327	9.00492	2.59184e-08	56.6372	24.0602
HS3ST3B1L	1	5.72956	2.34129	2.61617e-08	21.2389	4.01003
PCID2	1	45.7434	6.10176	2.63982e-08	59.292	23.8095
ARPC4.TTLL3	1	48.2124	2.52317	2.6626e-08	76.9912	36.3409
XRN2	1	104.752	32.7297	2.68419e-08	73.4513	35.589
PELI1	1	28.8496	-13.9374	2.68985e-08	53.9823	20.5514
UNC119B	1	46.9646	15.2127	2.70638e-08	57.5221	23.5589
PLCD4	1	9.51327	8.64611	2.70916e-08	15.9292	2.00501
DPP7	1	157.672	83.133	2.73177e-08	64.6018	31.8296
NDUFS6	1	122.646	49.453	2.78932e-08	91.1504	51.6291
NDUFS2	1	88.6549	21.3742	2.79917e-08	64.6018	28.3208
CDK9	1	92.3982	73.4308	2.81578e-08	34.5133	11.0276
WDR78	1	5.59292	4.70069	2.94262e-08	15.9292	2.00501
FAM13B	1	32.8496	15.8245	2.96723e-08	45.1327	17.5439
TPBGL	1	3.90265	3.25103	2.98905e-08	15.9292	2.00501
ACAD8	1	40.2389	15.6174	3.00898e-08	40.708	14.0351
CCDC148	1	26.6903	18.0035	3.03116e-08	32.7434	9.77444
COLGALT2	1	23.2566	-5.85865	3.0904e-08	41.5929	14.2857
VPS13D	1	29.7699	5.32881	3.09102e-08	58.4071	25.3133
LRP2BP	1	44.4533	20.7709	3.22497e-08	30.0885	8.27068
USP2	1	11.5841	3.64673	3.23162e-08	44.2478	15.5388
MID1IP1	1	76.8584	-3.94109	3.24536e-08	79.646	39.599
CDK5	1	4.50442	-0.10961	3.29509e-08	41.5929	14.2857
ALDH6A1	1	40.0265	8.07487	3.4148e-08	50.4425	19.0476
MARCKSL1	1	0.0619469	-16.4243	3.42496e-08	1.76991	28.0702
CISD2	1	51.9912	-246.892	3.43165e-08	57.5221	71.1779
NEURL1	1	67.8503	4.49124	3.43185e-08	60.177	25.3133
ARFRP1	1	86.4956	27.9918	3.45718e-08	53.9823	22.3058
RPS29	1	85.646	-112.249	3.49187e-08	96.4602	91.4787
FNDC7	1	20.9027	11.2515	3.51729e-08	24.7788	5.76441
RNF2	1	46.0354	13.9878	3.53736e-08	48.6726	18.2957
COX15	1	21.7257	7.01639	3.58365e-08	31.8584	9.02256
MAP2K1	1	142.903	23.7047	3.63133e-08	68.1416	33.584
MPP3	1	5.68487	1.80517	3.63309e-08	25.6637	5.76441
IFT57	1	59.4394	12.648	3.63353e-08	64.6018	29.3233
SYNC	1	6.31858	5.59177	3.72138e-08	15.9292	2.00501
IREB2	1	37.7699	10.9579	3.72819e-08	45.1327	16.2907
UROS	1	29.1062	12.1463	3.7977e-08	37.1681	12.2807
RBFOX3	1	7.45133	2.35108	3.9233e-08	28.3186	7.01754
FAM96B	1	77.0442	32.8187	3.97945e-08	60.177	25.5639
MBIP	1	82.7699	28.8576	4.06329e-08	57.5221	25.3133
PHF20	1	70.8407	20.5624	4.07554e-08	67.2566	35.589
CLRN2	1	44.1504	-14.9323	4.07643e-08	58.4071	21.5539
LOC418222	1	6.85841	6.8559	4.09721e-08	9.73451	0.250627
ZRANB1	1	40.4071	24.6853	4.12417e-08	39.823	14.2857
CSF3R	1	1.36283	1.35782	4.19382e-08	9.73451	0.250627
NKIRAS1	1	36.4296	6.68478	4.21809e-08	56.6372	22.807
UCKL1	1	53.8496	31.634	4.28422e-08	36.2832	11.7794
SRSF3	1	121.248	34.0573	4.31944e-08	76.9912	41.3534
ISCA2	1	23.9027	3.99531	4.37594e-08	80.531	36.8421
UHRF2	1	50.0177	-5.35824	4.37594e-08	61.9469	28.3208
ACAT1	1	140.779	59.8214	4.4056e-08	64.6018	30.5764
FAM19A4	1	85.6283	29.7912	4.47706e-08	51.3274	20.3008
IQCK	1	44.1062	15.1388	4.51094e-08	50.4425	20.5514
MAPRE1	1	91.4779	21.2423	4.51756e-08	69.0265	33.8346
SYAP1	1	125.46	42.9539	4.56039e-08	63.7168	33.0827
RGS12	1	79.5929	18.5929	4.61268e-08	60.177	26.3158
C4	1	9.47788	3.98414	4.61268e-08	29.2035	7.76942
JKAMP	1	66.8053	24.0965	4.61585e-08	50.4425	20.5514
ESRRG	1	36.1947	21.8012	4.61585e-08	35.3982	11.5288
MPV17L2	1	21.2655	1.30559	4.62539e-08	55.7522	21.3033
CCT8	1	404.85	120.356	4.65928e-08	87.6106	49.6241
RUNX1T1	1	26.7965	-0.28374	4.65928e-08	52.2124	20.5514
UTP6	1	35.0796	13.3679	4.66655e-08	40.708	13.5338
ALDH9A1	1	108.929	22.5207	4.68215e-08	60.177	26.817
SRSF5	1	24.9558	-1.1445	4.68215e-08	83.1858	39.3484
SLC2A11	1	7.88496	4.71453	4.69088e-08	15.0442	1.75439
RSRP1	1	371.504	114.482	4.87029e-08	96.4602	56.391
SF3B6	1	83.0265	22.2621	4.93022e-08	70.7965	35.589
SYF2	1	50.0531	23.2711	5.03609e-08	71.6814	35.8396
SLC34A2	1	2.52212	-815.067	5.04178e-08	1.76991	27.5689
WDCP	1	17.4336	2.90982	5.0897e-08	33.6283	10.0251
EIF3H	1	198.761	85.7034	5.24257e-08	82.3009	53.8847
GATC	1	37.2301	3.34287	5.24574e-08	55.7522	22.3058
TMEM132B	1	15.2389	8.7452	5.28735e-08	27.4336	7.01754
TRMT11	1	6.63717	4.91286	5.28735e-08	20.354	3.7594
TRAPPC6B	1	41.3009	9.61166	5.2894e-08	58.4071	27.3183
CNGB1	1	4.79646	3.67365	5.2903e-08	13.2743	1.25313
ZDHHC13	1	34.0177	20.4839	5.50641e-08	27.4336	7.01754
ARHGAP8	1	11.2389	7.21137	5.55302e-08	17.6991	2.75689
TIPRL	1	59.4867	10.8351	5.60568e-08	54.8673	22.3058
VAV3	1	29.4071	-5.02149	5.62808e-08	49.5575	18.5464
SEC14L5	1	16.95	14.203	5.75328e-08	22.1239	4.7619
AMER3	1	16.9735	9.43711	5.81171e-08	36.2832	12.0301
KIAA0232	1	140.876	54.6029	5.90514e-08	73.4513	42.1053
LOC101747773	1	12.8454	6.2964	5.92709e-08	41.5929	14.787
CSTF2	1	49.9204	16.4818	5.96275e-08	52.2124	21.0526
ADAR	1	22.4602	6.8712	5.98667e-08	36.2832	12.0301
H2AFZ	1	519.522	259.109	6.00549e-08	92.0354	53.1328
SUSD1	1	19.354	19.156	6.06293e-08	11.5044	0.75188
TYSND1	1	8.29204	1.10156	6.09032e-08	23.8938	5.26316
SHANK2	1	41.9646	6.57362	6.10307e-08	57.5221	25.5639
RIMS2	1	29.115	-3.03533	6.1373e-08	43.3628	15.2882
MMS19	1	16.2301	3.75891	6.20734e-08	32.7434	9.52381
TMEM199	1	203.973	81.575	6.33518e-08	83.1858	46.6165
CCDC61	1	31.5487	11.3908	6.40924e-08	38.0531	12.5313
SUV39H1	1	0.150442	-2.36334	6.44469e-08	12.3894	38.8471
JAKMIP1	1	5.77876	5.09956	6.48023e-08	13.2743	1.25313
ZC3H10	1	13.9832	-51.3174	6.52836e-08	88.4956	85.4637
LOC101747821	1	26.5792	-1.35345	6.64082e-08	64.6018	30.5764
BCL6	1	22.9469	5.97197	6.75765e-08	44.2478	16.0401
CCT5	1	366.858	132.154	6.98634e-08	88.4956	51.8797
WDR61	1	61.6991	12.7618	7.12906e-08	58.4071	25.0627
HISTH1	1	6.31522	1.46567	7.20986e-08	38.0531	13.2832
SH3BP4	1	8.59292	-3.29179	7.22462e-08	23.0088	4.7619
RPL29	1	21.0531	-72.997	7.28362e-08	84.0708	77.9449
ODC1	1	92.7788	32.0946	7.33577e-08	55.7522	24.3108
HPS1	1	30.9469	14.2752	7.38964e-08	30.9735	8.77193
RARS	1	49.1061	2.4244	7.63604e-08	45.1327	16.5414
NDUFS4	1	144.053	71.7473	7.64877e-08	77.8761	41.8546
ODF3L15	1	27.0425	9.07726	7.81001e-08	53.9823	21.8045
BBS7	1	23.0885	5.56719	7.82394e-08	40.708	14.2857
AMER2	1	9.43363	4.22811	7.90904e-08	13.2743	1.25313
ASPG	1	6.07965	5.41799	7.91293e-08	11.5044	0.75188
PNN	1	88.2124	19.1397	8.00901e-08	86.7257	45.614
SMAP2	1	65.2389	20.0234	8.0172e-08	52.2124	22.0551
CYB5R4	1	44.0973	16.9219	8.26356e-08	43.3628	15.7895
SPICE1	1	45.6018	6.64438	8.29245e-08	61.9469	27.3183
SELENOS	1	109.858	20.8702	8.3349e-08	73.4513	38.0952
QSER1	1	8.83186	-159.895	8.34551e-08	31.8584	53.8847
GLUL	1	0.20354	-33.6185	8.36165e-08	1.76991	27.0677
G3BP2	1	113.407	39.0963	8.55628e-08	72.5664	37.3434
SDHB	1	192.283	72.2381	8.63595e-08	76.9912	39.3484
CHDB1	1	29.0885	6.10847	8.66713e-08	41.5929	15.7895
ITGB1	1	4.79646	-67.1659	8.66713e-08	7.07965	35.0877
LOC100858131	1	11.823	10.4145	8.71996e-08	12.3894	1.00251
SORL1	1	6.86726	-117.674	8.86602e-08	11.5044	38.8471
CCDC57	1	19.6106	10.6407	8.93302e-08	30.0885	8.77193
LOC107056412	1	17.4513	0.0177435	9.0743e-08	53.9823	20.5514
SEPT2L	1	244.982	80.998	9.19581e-08	73.4513	38.3459
BASP1	1	79.177	2.58551	9.72606e-08	75.2212	36.5915
PDHB	1	119.54	34.7854	9.76754e-08	76.9912	42.3559
PGGT1B	1	30.1858	17.4615	9.79956e-08	29.2035	8.77193
KIF27	1	14.469	10.3437	9.85121e-08	22.1239	4.7619
TBC1D7	1	64.5133	18.9769	9.87911e-08	45.1327	18.2957
FBXO7	1	32.2124	-10.1786	1.03395e-07	52.2124	21.8045
OXNAD1	1	16.0088	7.01887	1.04241e-07	29.2035	8.02005
GNLY	1	13.177	0.695788	1.06408e-07	47.7876	18.797
NTPCR	1	115.451	28.4012	1.0754e-07	76.1062	37.8446
PAK1	1	3.65487	-113.318	1.0889e-07	10.6195	36.8421
GPR137C	1	24.0708	3.36403	1.09025e-07	36.2832	12.2807
LOC420374	1	23.646	-6.6021	1.0933e-07	58.4071	24.5614
MDK	1	10.4336	-89.1403	1.0933e-07	17.6991	43.609
COBLL1	1	2.59292	-116.698	1.10953e-07	5.30973	31.3283
NEDD4	1	31.2124	7.10462	1.11571e-07	46.9027	19.0476
ARL6	1	119.832	8.77171	1.13573e-07	72.5664	34.8371
MT4L	1	2.0177	1.29088	1.13871e-07	32.7434	10.5263
TMEM254	1	115.858	6.94111	1.16497e-07	73.4513	34.8371
C1HXORF59	1	19.708	17.1365	1.17389e-07	23.0088	5.51378
TMEM88B	1	12.9115	3.64083	1.1773e-07	18.5841	3.25815
LOC768709	1	13.7434	-0.126311	1.18516e-07	32.7434	9.52381
RPS15	1	68	-129.569	1.19466e-07	92.0354	82.9574
GMEB2	1	6.39637	2.65953	1.19891e-07	28.3186	7.76942
CLDND1	1	179.248	45.6137	1.1992e-07	71.6814	37.3434
RINT1	1	17.5205	-2.05062	1.20135e-07	38.9381	13.2832
ATP6V1C2	1	6.38416	-241.399	1.20494e-07	7.9646	35.0877
UNG	1	7.23894	2.63743	1.20622e-07	27.4336	7.26817
EPHB3	1	6.46903	4.459	1.23031e-07	19.469	3.7594
MIF	1	89.2301	-252.75	1.24651e-07	85.8407	80.7018
CDK10	1	18.4956	6.08956	1.2472e-07	38.0531	13.2832
PSMA1	1	198.619	89.5067	1.24833e-07	80.531	44.6115
GLRX3	1	90.1681	26.6744	1.30357e-07	60.177	29.0727
SYT10	1	7.34513	7.34513	1.30424e-07	7.9646	0
NDUFS8	1	46.0973	4.0798	1.32633e-07	82.3009	39.599
C15H12ORF65	1	20.8864	1.20617	1.33991e-07	49.5575	19.0476
UQCRQ	1	287.726	137.756	1.34578e-07	98.2301	68.4211
PYGB	1	101.611	-4.82798	1.36502e-07	73.4513	37.8446
KCNB1	1	9.69027	8.02109	1.37024e-07	15.0442	2.00501
CITED4	1	309.593	-221.55	1.37024e-07	81.4159	36.3409
CTNNBL1	1	95.6195	37.8801	1.37607e-07	55.7522	26.0652
CEP350	1	124.92	15.2537	1.38166e-07	68.1416	31.5789
LOC107052650	1	108.204	-28.8391	1.3907e-07	79.646	38.3459
ASB8	1	9.23009	4.06467	1.41154e-07	24.7788	6.01504
NR4A3	1	13.5221	-5.67336	1.42568e-07	33.6283	10.2757
MRPL9	1	54.2655	-3.62424	1.43719e-07	82.3009	39.0977
MAATS1	1	17.9381	7.96312	1.45836e-07	32.7434	10.0251
EIF4E2	1	67.2124	32.7262	1.4609e-07	47.7876	20.5514
THOC1	1	41.0885	22.2339	1.50085e-07	37.1681	13.2832
WASHC3	1	82.4159	19.2555	1.50407e-07	55.7522	25.3133
NSG1	1	49.9646	18.0523	1.53551e-07	46.9027	19.5489
ANAPC13	1	24.6637	2.78402	1.59733e-07	62.8319	28.0702
KRAS	1	42.531	5.00724	1.61965e-07	49.5575	19.5489
RCBTB1	1	63.823	-5.76774	1.61965e-07	55.7522	24.812
ABCA3	1	27.823	4.83554	1.62997e-07	58.4071	27.8195
MRPL15	1	62.4867	26.8727	1.65646e-07	46.0177	18.5464
TRAF3IP1	1	76.6814	42.2027	1.69715e-07	69.0265	32.3308
MAP7D3	1	50.5487	1.6013	1.73718e-07	77.8761	39.3484
RPS12	1	54.1239	-126.154	1.74518e-07	92.9204	85.4637
ARL2BP	1	53.1015	1.45524	1.76416e-07	61.9469	28.3208
CWC27	1	57.4159	18.6766	1.78816e-07	50.4425	21.0526
SMIM14	1	16.0354	-255.27	1.83684e-07	22.1239	46.3659
CDK5RAP3	1	26.9646	10.2829	1.86858e-07	41.5929	15.5388
PPP2R5E	1	40.4513	16.8047	1.8766e-07	50.4425	21.5539
KIAA1024L	1	9.33628	4.88766	1.8766e-07	32.7434	10.2757
FAHD2AL	1	26.0973	6.44083	1.88305e-07	55.7522	24.5614
OTUD3	1	27.2301	7.62107	1.90044e-07	38.9381	14.2857
EPHA5	1	143.602	31.9125	1.99255e-07	79.646	44.6115
MRPL58	1	32.3628	-1.96048	1.99713e-07	63.7168	29.3233
PES1	1	56.292	19.9838	2.04588e-07	49.5575	19.5489
TSNAXIP1	1	5.26549	4.92463	2.08356e-07	15.9292	2.50627
SRD5A1	1	72.8496	18.59	2.08438e-07	52.2124	21.3033
UFSP2	1	57.352	1.47798	2.08731e-07	53.0973	22.5564
HEATR3	1	10.3009	4.0653	2.1056e-07	23.0088	5.26316
PA2G4	1	17.4593	-39.1248	2.10874e-07	92.0354	87.218
NOP58	1	43.2478	15.5185	2.11253e-07	41.5929	15.2882
VOPP1	1	28.7345	14.8924	2.12359e-07	27.4336	7.76942
TBRG4	1	41.1593	15.3397	2.16274e-07	45.1327	17.5439
IQGAP2	1	104.673	16.3843	2.1634e-07	72.5664	36.5915
NCAM1	1	22.2566	8.99348	2.17735e-07	37.1681	12.782
NUDC	1	89.1239	21.7329	2.19173e-07	64.6018	33.0827
GPN3	1	82.885	9.04034	2.20968e-07	65.4867	31.5789
TBCB	1	7.13274	1.81946	2.20968e-07	46.9027	20.3008
LDLRAD4	1	11.7168	-126.524	2.22466e-07	30.0885	52.1303
RNF114	1	41.115	6.94091	2.24054e-07	48.6726	20.5514
TACC2	1	47.5398	6.2892	2.28225e-07	54.8673	24.812
C3H6orf120	1	39.4071	8.43715	2.3098e-07	41.5929	15.5388
LOC425756	1	0.215487	-62.9589	2.31569e-07	0.884956	24.3108
UBN1	1	20.9027	3.24852	2.3267e-07	39.823	14.0351
TAB1	1	60.4071	19.4998	2.33891e-07	41.5929	15.7895
OGDHL	1	21.6195	13.6997	2.34602e-07	27.4336	7.76942
SPAG17	1	14.5221	5.71413	2.36163e-07	49.5575	21.3033
HLF	1	75.7168	23.4887	2.36983e-07	71.6814	40.1003
ADGRA1L	1	0.389381	0.384368	2.36983e-07	8.84956	0.250627
MRPL47	1	25.9912	2.98614	2.38215e-07	52.2124	21.5539
FLCN	1	39.4956	10.9743	2.39688e-07	46.9027	19.5489
PACSIN1	1	5.61062	3.27227	2.40139e-07	39.823	14.2857
RXFP3	1	10.3982	10.3857	2.44235e-07	8.84956	0.250627
MBD4	1	18.5841	8.32593	2.44919e-07	31.8584	10.2757
ST13	1	80.4071	-36.6506	2.47971e-07	72.5664	32.3308
ZNF346	1	18.4867	0.263668	2.4906e-07	39.823	14.2857
LOC112533358	1	1.51327	-0.709783	2.505e-07	28.3186	7.76942
SEMA3D	1	0	-89.208	2.52989e-07	0	22.807
LOC107057188	1	2.76018	0.752007	2.57724e-07	50.4425	21.8045
CLTA	1	278.265	89.7266	2.58114e-07	86.7257	51.1278
UGCG	1	14.3451	9.23987	2.62277e-07	24.7788	6.51629
MAPK10	1	24.4779	16.0192	2.63465e-07	25.6637	7.01754
NGFR	1	1.0531	0.990441	2.63465e-07	8.84956	0.250627
CANT1	1	20.2301	12.012	2.63584e-07	24.7788	6.26566
PPP2R3A	1	0.442478	-130.347	2.65487e-07	2.65487	26.5664
SULF2	1	16.9733	-179.097	2.70728e-07	22.1239	46.3659
HSPB11	1	11.354	4.26125	2.72164e-07	36.2832	12.0301
GALNT1	1	3.92035	-100.446	2.7239e-07	16.8142	43.1078
PLBD1	1	0.0619469	-118.572	2.73838e-07	0.884956	24.0602
PRPS2	1	5.80611	5.44395	2.77617e-07	12.3894	1.25313
KIAA1191	1	120.071	48.8377	2.79061e-07	55.7522	26.5664
THUMPD3	1	60.8939	14.3356	2.79596e-07	69.0265	34.8371
B4GALT4	1	36.6549	-220.897	3.04375e-07	33.6283	53.8847
CARD19	1	19.0265	13.5228	3.06204e-07	25.6637	7.01754
SFRP2	1	0	-90.9699	3.07681e-07	0	22.5564
MAD2L2	1	112.31	54.8711	3.09685e-07	53.9823	26.3158
BCL7A	1	32.4752	3.13971	3.09685e-07	54.8673	26.3158
DNPEP	1	65.9381	15.6273	3.12052e-07	54.8673	24.5614
ATP6AP2	1	655.142	206.427	3.1315e-07	91.1504	66.1654
RAPGEF6	1	29.292	6.84843	3.14261e-07	36.2832	13.0326
FBXL5	1	112.336	3.22851	3.14696e-07	69.9115	33.3333
VILL	1	0.389381	-116.134	3.21712e-07	3.53982	27.5689
NT5C3B	1	39.3451	20.8664	3.3155e-07	35.3982	12.5313
PRKG2	1	1.38053	-30.0631	3.36824e-07	7.07965	32.0802
TYRO3	1	6.90168	-198.101	3.37225e-07	19.469	44.1103
SEC22A	1	79.5133	27.5759	3.41717e-07	49.5575	21.5539
UBE2V1	1	117.655	21.4318	3.45932e-07	69.9115	35.8396
EPAS1	1	0.141593	-52.1065	3.46172e-07	2.65487	26.3158
UGT8	1	59.5841	9.53395	3.65153e-07	56.6372	26.0652
ZCCHC17	1	62.7168	7.03762	3.66512e-07	61.0619	29.3233
OSBPL9	1	18.8761	-2.64018	3.71427e-07	34.5133	11.7794
IGFBP2	1	4.19469	-62.9657	3.78635e-07	22.1239	47.619
TOX	1	11.7876	6.22621	3.7869e-07	23.8938	6.26566
LOC107050614	1	0.238938	-3.38512	3.7873e-07	13.2743	38.8471
PLEKHA6	1	2.61062	2.30235	3.81801e-07	15.0442	2.25564
SNAP25	1	30	15.9624	3.8677e-07	30.9735	9.77444
CD164	1	15.1557	-244.683	3.87961e-07	30.0885	51.6291
PDE6D	1	119.611	29.1069	3.95013e-07	77.8761	43.8596
MTCH2	1	75.2212	21.3516	3.98639e-07	64.6018	30.5764
NOD1	1	10.6851	7.42258	4.00943e-07	29.2035	9.02256
LARP1B	1	17.3097	7.2947	4.02758e-07	35.3982	12.782
FEN1	1	23	5.4812	4.07021e-07	30.0885	9.02256
UTP14A	1	21.4867	7.01805	4.08149e-07	30.0885	9.02256
AK7	1	26.4228	19.9806	4.10456e-07	30.0885	9.77444
HSPA8	1	3429.77	1241.76	4.10577e-07	99.115	89.4737
NTNG1	1	12.4336	0.964957	4.13993e-07	29.2035	8.77193
BCAP29	1	73.9469	22.8667	4.16611e-07	52.2124	23.0576
LOC107049564	1	4.53593	2.67788	4.16611e-07	23.8938	6.26566
PPP6C	1	45.8053	2.68501	4.23045e-07	54.8673	23.5589
DSN1	1	11.3628	-0.153459	4.32715e-07	29.2035	8.27068
PSMA6	1	96.3363	26.2711	4.4839e-07	65.4867	33.0827
MTF2	1	66.3186	20.9827	4.51648e-07	53.0973	24.3108
YIPF1	1	88.0708	29.9881	4.53518e-07	63.7168	31.8296
MACF1	1	47.8496	-17.8347	4.60282e-07	79.646	39.0977
GNPTG	1	34.5929	13.7633	4.6542e-07	38.0531	14.0351
GLMN	1	25.5664	16.7944	4.65504e-07	30.0885	9.52381
ARPC1A	1	33.5841	-2.96981	4.75083e-07	72.5664	35.8396
CCDC189	1	12.4071	-0.447557	4.75462e-07	42.4779	15.5388
GLTSCR2	1	15.1062	-1.41761	4.78023e-07	43.3628	16.792
GNB1L	1	31.9646	14.6638	4.79676e-07	35.3982	13.0326
SPECC1L	1	8.57522	-130.836	4.80559e-07	18.5841	43.609
TMPRSS3	1	146.717	-95.3709	4.83885e-07	68.1416	27.0677
ZMAT4	1	15.6018	9.95766	4.8609e-07	23.0088	5.76441
LZTFL1	1	45.5133	16.3303	4.90003e-07	44.2478	18.5464
LCA5L	1	2.99115	-2.05897	4.90454e-07	28.3186	8.27068
ELMO2	1	78.708	2.24932	4.91021e-07	61.0619	28.3208
GM2A	1	1.47788	-29.477	4.95635e-07	19.469	42.1053
AKR1E2	1	29.5817	-10.1738	4.95765e-07	50.4425	21.0526
COL11A1	1	1.46018	-67.9057	4.98283e-07	3.53982	27.3183
DNAJC24	1	16.104	9.48321	4.98402e-07	37.1681	13.7845
MFAP1	1	58.0531	14.597	4.99508e-07	39.823	15.2882
KCNC1	1	10.4336	9.94741	4.99508e-07	14.1593	2.00501
MRPL38	1	46.6903	15.1364	5.13819e-07	46.0177	18.797
CFAP54	1	26.2832	9.36589	5.21151e-07	37.1681	13.7845
MRPL44	1	29.177	3.94641	5.28115e-07	49.5575	20.3008
TTC27	1	13.1504	6.86473	5.30483e-07	23.8938	6.01504
NUPL2	1	23.4602	8.99677	5.48644e-07	30.9735	9.77444
SAMM50	1	80.9912	28.1541	5.49918e-07	51.3274	23.0576
ACOT8	1	30.9646	5.39819	5.50144e-07	41.5929	16.2907
IFT22	1	64.3894	17.021	5.53651e-07	58.4071	26.817
VAMP7	1	92.4867	35.0356	5.59057e-07	54.8673	26.0652
ZC3H11A	1	95.4456	26.5239	5.59203e-07	76.1062	41.8546
GLIPR1L	1	11.1681	-202.661	5.63253e-07	9.73451	34.3358
NT5C2	1	35.6027	-1.80261	5.65543e-07	46.0177	18.2957
PSMD6	1	116.407	27.8707	5.677e-07	61.0619	31.0777
CISD1	1	341.344	76.7315	5.78738e-07	85.8407	49.8747
CEP162	1	36.5487	14.9647	5.80292e-07	38.9381	14.5363
TAX1BP1	1	175.009	34.9738	5.91047e-07	89.3805	53.3835
R3HDM4	1	24.2035	6.44915	6.03882e-07	33.6283	11.7794
C3H1orf95	1	8.16814	-2.52609	6.10479e-07	27.4336	7.5188
ARHGAP24	1	16.8584	2.1742	6.16947e-07	16.8142	3.00752
TMEM14CL	1	145.507	54.8779	6.21654e-07	70.7965	38.5965
C1orf228	1	9.23894	7.89809	6.2208e-07	20.354	4.7619
SUGT1	1	189.726	62.3372	6.53125e-07	76.1062	42.1053
HOOK1	1	95.2124	10.5031	6.59194e-07	60.177	27.0677
ATOH8	1	0	-15.8446	6.63039e-07	0	21.5539
PTPN3	1	45.5929	15.3122	6.64119e-07	46.9027	20.3008
NUP93	1	33.7876	-0.48056	6.65294e-07	44.2478	16.5414
GRAMD1C	1	253.115	-34.2584	6.69038e-07	76.9912	39.599
MRPL18	1	46.0442	9.44024	6.72014e-07	60.177	26.3158
SLC35B3	1	42.2301	13.5609	6.84112e-07	32.7434	11.0276
PURA	1	3.04425	-2.44698	6.89709e-07	12.3894	40.1003
UBA5	1	19.5133	10.6311	6.92951e-07	28.3186	9.02256
FAM3C	1	140.779	-34.9806	7.00351e-07	79.646	37.0927
CHMP4B	1	259.593	71.2646	7.03258e-07	83.1858	49.3734
CTNND1	1	9.1392	-1.06197	7.0444e-07	35.3982	12.0301
SLC31A2	1	15.1239	7.91086	7.11928e-07	23.8938	6.26566
HMCES	1	46.7611	8.37259	7.15781e-07	52.2124	23.3083
CD69L	1	73.4384	39.9231	7.19498e-07	53.9823	27.5689
GDAP1L1	1	20.5681	4.48982	7.19656e-07	38.9381	15.0376
TIMM22	1	23.177	2.49779	7.19656e-07	43.3628	16.0401
NDUFS1	1	102.194	34.1032	7.21907e-07	60.177	29.5739
TRAPPC3L	1	11.4336	0.944907	7.29368e-07	15.0442	2.25564
ILVBL	1	2.73451	-1.34819	7.3752e-07	31.8584	10.0251
VEZT	1	43.1062	10.3944	7.37886e-07	46.9027	19.0476
TWF1	1	44.8426	-8.90119	7.40806e-07	54.8673	23.3083
NOX1	1	2.48673	2.48673	7.49433e-07	7.07965	0
LOC107057415	1	13.5627	-0.218961	7.69637e-07	31.8584	10.2757
PTN	1	377.77	91.5844	7.76303e-07	85.8407	59.3985
NUDT9	1	43.6903	5.87573	7.80443e-07	51.3274	22.807
NDUFB4	1	170.637	-204.588	7.81741e-07	88.4956	86.7168
NME2	1	74.8316	-1.80801	7.8289e-07	92.0354	50.1253
HSPD1	1	131.027	70.7784	7.86152e-07	65.4867	35.8396
CYP51A1	1	56.7168	-3.45111	7.86152e-07	55.7522	24.3108
PIGP	1	29.9469	10.8868	7.97424e-07	38.0531	14.5363
HAPLN1	1	0	-99.9724	7.97424e-07	0	21.3033
TMPRSS9	1	8.26549	-186.609	8.10289e-07	13.2743	37.3434
LDHA	1	742.129	386.562	8.35863e-07	76.9912	47.8697
SLC9A3R2	1	41.9027	-10.3881	8.36922e-07	57.5221	27.0677
COG7	1	30.3805	10.8542	8.38027e-07	31.8584	10.5263
BBS5	1	51.9469	13.8492	8.49672e-07	47.7876	21.0526
CUTC	1	25.0088	5.15923	8.62134e-07	45.1327	19.0476
AHSA2	1	49.9381	12.7852	8.6642e-07	54.8673	26.3158
MPZL3	1	102.425	35.2017	8.6741e-07	55.7522	27.3183
MYO18B	1	21.6549	5.3065	8.68826e-07	50.4425	22.5564
TMEM138	1	35.3717	4.90802	9.33496e-07	54.8673	23.0576
LRRC56	1	7.51327	-1.69976	9.36243e-07	21.2389	5.01253
NRBP2	1	19.5841	5.13796	9.56205e-07	30.0885	9.52381
PACS2	1	21.5487	5.60882	9.63531e-07	34.5133	12.0301
SCRN2	1	5.77876	2.69104	9.72017e-07	23.8938	6.51629
NDUFS5	1	91.8584	17.5526	9.75899e-07	90.2655	49.1228
TMEM136.1	1	12.7965	9.53831	9.94992e-07	17.6991	3.50877
RHOT1	1	18.5487	1.18526	1.02527e-06	34.5133	11.7794
POLL	1	8.75221	2.26349	1.04064e-06	26.5487	7.76942
STXBP6	1	0.858407	-45.4549	1.04064e-06	0.884956	22.5564
STK26	1	8.11504	-85.8232	1.05673e-06	9.73451	34.0852
COL24A1	1	0.938053	-73.2574	1.0641e-06	0.884956	22.5564
2024-03-06	1	13.4513	-179.824	1.07211e-06	23.0088	46.3659
SLC25A36	1	18.1681	10.3361	1.0736e-06	30.9735	10.5263
RALGAPA1	1	50.1338	23.2323	1.08062e-06	46.9027	21.8045
LOC100857622	1	6.24779	-4.5492	1.08062e-06	61.0619	26.817
MRPS35	1	43.0442	18.5054	1.08346e-06	37.1681	15.0376
CPEB3	1	20.9292	-12.9455	1.09388e-06	55.7522	24.0602
SLC35B2	1	1.95575	-22.3174	1.12299e-06	12.3894	37.0927
TPTE2	1	23.6372	16.8176	1.12627e-06	17.6991	3.50877
COL8A2	1	6.03646	-90.0522	1.1274e-06	4.42478	27.8195
TUBB2A	1	37.7164	-315.067	1.12898e-06	81.4159	83.208
SLCO5A1	1	1.52212	-67.736	1.13448e-06	3.53982	26.3158
CDH23	1	24.823	-17.5454	1.14121e-06	53.0973	21.5539
PAWR	1	14.6195	10.4039	1.14467e-06	22.1239	5.76441
ARHGEF33	1	7.95575	2.99084	1.14984e-06	13.2743	1.75439
RPA1	1	59.2566	-1.10928	1.15667e-06	46.9027	19.0476
DENND6B	1	24.531	5.86431	1.15895e-06	38.0531	14.5363
MARS2	1	19.9027	6.91519	1.1639e-06	23.8938	6.26566
LOC420807	1	0	-93.5514	1.16686e-06	0	20.802
LGALSL	1	52.3274	28.7936	1.16927e-06	40.708	17.5439
AP3M2	1	43.9027	6.51168	1.18416e-06	52.2124	22.807
MCRIP1	1	230.885	50.9075	1.18718e-06	88.4956	52.8822
CTSV	1	80.5575	-254.939	1.18718e-06	41.5929	60.401
TOMM34	1	27.9204	13.5569	1.18783e-06	31.8584	10.7769
NEK1	1	40.1062	10.9533	1.18783e-06	48.6726	22.5564
SESN1	1	1.69912	-169.677	1.19278e-06	7.07965	30.0752
HIPK3	1	54.6635	-26.3796	1.19349e-06	57.5221	24.3108
MRPL37	1	12.7699	4.25613	1.20175e-06	25.6637	7.5188
NOB1	1	18.4779	10.533	1.21075e-06	28.3186	8.77193
NEMF	1	61.885	14.4263	1.21897e-06	55.7522	26.817
SELENOI	1	21.7963	5.32112	1.26395e-06	41.5929	16.792
FAM92A	1	22.9292	6.99437	1.31398e-06	33.6283	12.5313
C6H10orf107	1	3.95575	3.93821	1.33009e-06	7.9646	0.250627
TRABD2A	1	3.49558	3.48054	1.33009e-06	7.9646	0.250627
CUL4A	1	82.0531	29.1208	1.33366e-06	53.0973	25.5639
CCDC34	1	9.16814	0.376162	1.3419e-06	50.4425	21.3033
SLC9A4	1	0.530973	-43.2585	1.35294e-06	4.42478	26.817
ZCRB1	1	38.177	14.4502	1.35568e-06	60.177	30.3258
GLT1D1	1	16.2035	4.83261	1.3867e-06	30.0885	9.77444
LOC112530523	1	0.0442478	-20.853	1.41255e-06	0.884956	22.0551
FNDC3A	1	77.7611	45.8538	1.41439e-06	53.9823	24.812
PLPP1	1	62.4419	3.28388	1.41801e-06	54.8673	24.812
VPS16	1	52.4425	13.1668	1.43143e-06	50.4425	22.3058
WDR27	1	7.30973	5.45009	1.43439e-06	16.8142	3.25815
VPS11	1	57.4779	13.6608	1.44748e-06	47.7876	21.0526
RBMX2	1	16.0265	-6.28172	1.48247e-06	50.4425	20.5514
QRICH2	1	1.07965	0.979395	1.52705e-06	7.9646	0.250627
ODF2	1	18.2593	6.15563	1.53083e-06	28.3186	9.27318
METTL14	1	29.0265	3.55286	1.53876e-06	45.1327	19.7995
MMP2	1	3.86726	-81.8144	1.54312e-06	4.42478	27.3183
EEF1G	1	0.0707965	-1.45051	1.55285e-06	5.30973	28.0702
MGAT4C	1	23	11.015	1.58504e-06	25.6637	7.5188
TBPL1	1	16.6549	0.389203	1.60676e-06	26.5487	8.02005
ZBTB25	1	5.76991	4.91527	1.6078e-06	14.1593	2.25564
LPAR1	1	0.902655	-69.9745	1.60883e-06	1.76991	23.3083
PGAM1	1	312.522	-523.796	1.61285e-06	85.8407	82.9574
RPE	1	79.0177	25.1505	1.62417e-06	59.292	29.0727
NAT9	1	44.5133	8.85663	1.62876e-06	50.4425	22.807
TRMT5	1	54.5841	36.0828	1.63375e-06	30.9735	10.7769
TAOK3	1	6.70796	-141.272	1.63652e-06	18.5841	42.1053
USP8	1	175.09	50.4205	1.6782e-06	71.6814	41.3534
OMA1	1	55.1681	9.90749	1.71495e-06	46.0177	19.7995
COL1A2	1	5.79646	5.75385	1.72144e-06	8.84956	0.501253
WBP2NL	1	64.4159	10.5362	1.7319e-06	52.2124	23.3083
LNPK	1	50.0442	-2.82793	1.74793e-06	54.8673	25.3133
AOAH	1	8.16814	7.89245	1.76974e-06	8.84956	0.501253
MDH2	1	563.097	205.977	1.77139e-06	90.2655	57.6441
SRD5A2	1	16.8142	13.1274	1.78652e-06	14.1593	2.25564
SDHAF3	1	31.1593	-0.266773	1.80261e-06	57.5221	25.5639
GJB5	1	3.0531	2.76989	1.82395e-06	10.6195	1.00251
FAM184A	1	18.354	7.13092	1.83859e-06	33.6283	12.2807
PHACTR2	1	19.6903	-0.978907	1.84342e-06	38.9381	16.0401
AIMP1	1	22.7611	0.204671	1.84937e-06	61.0619	30.3258
FDPS	1	41.4779	-6.79781	1.85594e-06	61.0619	26.5664
SENP2	1	48.5752	9.38475	1.85754e-06	48.6726	21.3033
CCT3	1	7.18726	0.842294	1.8809e-06	25.6637	7.26817
SMG6	1	16.8761	8.05656	1.88123e-06	28.3186	9.02256
DDX52	1	18.9469	7.52836	1.92288e-06	31.8584	11.0276
ITPKB	1	1.49558	-13.8327	1.9265e-06	9.73451	32.8321
EPHA6	1	5.11504	3.64387	1.9579e-06	9.73451	0.75188
ACTR10L	1	6.8392	-2.5842	1.96885e-06	53.0973	21.8045
HIST1H3H	1	4.50071	2.58261	1.96902e-06	22.1239	5.76441
C11orf63	1	6.90265	6.16832	1.97905e-06	10.6195	1.00251
POU4F1	1	5.65487	3.4293	1.98193e-06	30.0885	10.5263
BORA	1	3.58407	3.16051	1.98239e-06	8.84956	0.501253
EIF3M	1	96.8761	21.7668	1.98356e-06	61.9469	31.3283
PMPCB	1	71.4956	23.1769	2.0029e-06	47.7876	21.3033
PRTFDC1	1	0.106195	-67.365	2.02308e-06	0.884956	21.5539
DOLK	1	52.1416	31.6855	2.04116e-06	29.2035	9.77444
UNC13A	1	2.71681	2.40604	2.04754e-06	10.6195	1.00251
UBQLN4	1	35.7611	-3.22139	2.0905e-06	54.8673	24.812
IFITM3	1	14.3451	-98.8654	2.11202e-06	16.8142	39.8496
CMTM6	1	0.99115	-88.7433	2.11423e-06	0.884956	21.5539
STK36	1	5.34513	2.40779	2.11577e-06	16.8142	3.25815
IWS1	1	93.0946	23.8084	2.12992e-06	67.2566	36.0902
EFHC2	1	41.5221	35.1738	2.13422e-06	21.2389	5.76441
CXorf23	1	19.7168	6.38097	2.13422e-06	33.6283	12.2807
SLC35A4	1	32.1333	-14.8328	2.13616e-06	66.3717	29.5739
TIMM10	1	7.64602	-1.7199	2.18122e-06	59.292	26.0652
TOM1L2	1	19.9735	-2.36991	2.18197e-06	53.9823	24.5614
ELOVL4	1	147.195	30.0744	2.21826e-06	66.3717	35.3383
DIABLO	1	126.681	36.3882	2.22539e-06	55.7522	28.3208
R3HDM2	1	7.88496	7.47894	2.22551e-06	13.2743	2.00501
TMX2	1	96.6195	15.5267	2.22621e-06	78.7611	42.1053
TBC1D24	1	5.63717	4.22363	2.22688e-06	15.9292	3.00752
POU4F3.1	1	1.85841	-1.09397	2.24892e-06	41.5929	15.2882
GRB10	1	78.8496	7.07763	2.24967e-06	63.7168	32.8321
DARS	1	117.009	26.4399	2.26942e-06	55.7522	27.8195
NDUFA10	1	197.743	67.4952	2.27763e-06	77.8761	45.8647
WARS	1	51.5487	9.09253	2.30496e-06	41.5929	17.0426
NPAS3	1	11.2743	5.31193	2.30496e-06	37.1681	14.0351
PRPF38A	1	29.0619	7.96007	2.31749e-06	40.708	16.2907
MAP3K3	1	24.5135	10.6839	2.33934e-06	33.6283	12.5313
TCTN2	1	52.5664	25.9147	2.36033e-06	41.5929	18.2957
LOC112532659	1	6.02991	0.971541	2.38809e-06	43.3628	18.0451
GATB	1	19.6726	3.73272	2.39029e-06	30.9735	10.5263
ARHGAP32	1	47.0796	12.4155	2.40675e-06	60.177	32.5815
ACKR3	1	80.8761	25.8059	2.41209e-06	39.823	16.2907
AGMAT	1	12.9469	-88.5042	2.41448e-06	46.9027	59.6491
BUD13	1	12.5513	3.04038	2.49264e-06	39.823	15.7895
A2M	1	0.0809735	-33.6039	2.49264e-06	0.884956	21.3033
MRPL41	1	44.2212	5.26134	2.49537e-06	66.3717	32.0802
SDR42E2	1	100.434	-82.9899	2.52191e-06	53.0973	21.3033
PCCA	1	23.1058	5.29323	2.59544e-06	36.2832	14.0351
NRIP1	1	25.0442	2.99412	2.61059e-06	40.708	16.5414
PPFIBP1	1	0.522124	-59.4303	2.67503e-06	1.76991	22.5564
ACAD11	1	34.469	7.60436	2.6763e-06	37.1681	14.0351
TUBB2B	1	263.994	-686.184	2.68679e-06	80.531	83.9599
CA2	1	1.92035	-153.573	2.7356e-06	7.07965	28.8221
SERF2	1	0.654867	-11.009	2.76209e-06	38.9381	52.6316
CHORDC1	1	24.5664	12.817	2.76518e-06	39.823	16.792
PDXP	1	18.3097	6.81851	2.77103e-06	28.3186	9.27318
H2AFY2	1	18.9459	8.02575	2.80059e-06	24.7788	7.01754
LZTR1	1	29.1239	7.84319	2.84249e-06	36.2832	13.5338
EPB41	1	24.6195	14.8519	2.8504e-06	32.7434	12.5313
SPPL2A	1	5.9115	-140.444	2.8518e-06	18.5841	40.1003
MYO6	1	1539.32	-255.852	2.85323e-06	99.115	79.4486
SS18L2	1	77.8496	21.7669	2.88367e-06	69.0265	37.3434
2024-09-08	1	32.5575	12.3696	2.88439e-06	41.5929	18.2957
MCOLN2	1	24.885	22.2333	2.90042e-06	13.2743	2.00501
HIPK1	1	13.0265	-142.77	2.90358e-06	22.1239	46.6165
C8H1orf52	1	23.354	0.707366	2.91128e-06	36.2832	13.7845
DACH2	1	43.8142	0.97456	2.91993e-06	50.4425	21.8045
CGNL1	1	10.3274	-98.6918	2.95286e-06	10.6195	34.0852
CAPN10	1	13.3342	4.51437	2.97198e-06	25.6637	7.76942
MRPL10	1	30.0973	6.30035	3.00275e-06	42.4779	17.7945
FAM64A	1	3.97239	-2.5524	3.09277e-06	21.2389	5.26316
REXO2	1	78.3274	15.0843	3.09777e-06	67.2566	34.0852
ARMC2	1	19.6991	3.20287	3.14684e-06	33.6283	12.2807
GAS2L3	1	26.3717	9.19624	3.21378e-06	32.7434	12.0301
SLC25A5	1	211.575	54.4073	3.23384e-06	84.9558	51.1278
RPS27	1	16.2832	-60.5489	3.25843e-06	85.8407	75.188
S100A10	1	0.212389	-13.1761	3.33883e-06	2.65487	23.5589
GPAM	1	3.81416	-53.9152	3.37416e-06	4.42478	26.5664
ERCC3	1	31.2478	-9.62941	3.38391e-06	41.5929	16.5414
CDK17	1	59.9027	-31.6587	3.38391e-06	66.3717	31.0777
CHID1	1	48.2212	28.7927	3.47064e-06	39.823	17.2932
EIF3I	1	116.531	47.1901	3.50816e-06	64.6018	33.584
LOC100857439	1	1.71549	-1.41429	3.54627e-06	24.7788	7.01754
SEC14L2	1	5.36053	4.15251	3.5661e-06	15.0442	2.75689
MAPK8IP1	1	13.2035	10.5895	3.58102e-06	15.0442	2.75689
NDUFS3	1	112.053	23.7373	3.58643e-06	78.7611	42.1053
SMYD2	1	22.469	5.18582	3.59517e-06	24.7788	7.26817
TMEM231	1	24.2879	-3.41445	3.59988e-06	51.3274	22.5564
PCYOX1	1	1.38053	-43.622	3.60888e-06	8.84956	30.8271
AUP1	1	40.9823	1.84696	3.63468e-06	52.2124	24.3108
C13H5orf15	1	110.354	-418.127	3.69013e-06	75.2212	74.9373
CCNG1	1	43.4867	14.6496	3.72547e-06	35.3982	13.2832
NELFCD	1	23.9735	2.57746	3.73311e-06	39.823	16.2907
METTL15	1	22.8584	16.9562	3.81114e-06	28.3186	10.0251
FKBP4	1	208.265	62.7166	3.83529e-06	74.3363	43.3584
MRPS16	1	58.7939	16.5349	3.86229e-06	77.8761	42.6065
MRPP3	1	19.2035	5.389	3.95842e-06	24.7788	7.5188
ACOT13	1	59.5221	14.8855	3.99511e-06	46.0177	20.5514
TTLL1	1	34.9823	18.0876	4.0116e-06	39.823	16.5414
LUC7L3	1	150.259	41.3737	4.01864e-06	84.9558	48.6216
CREBL2	1	139.575	20.084	4.06046e-06	72.5664	41.3534
FOXP2	1	9.45133	4.59168	4.169e-06	17.6991	4.01003
SLC35B4	1	13.3982	-10.2509	4.19931e-06	32.7434	11.2782
SERPINH1	1	0.60177	-57.4108	4.19946e-06	3.53982	24.5614
DZANK1	1	13.9823	11.5036	4.23008e-06	21.2389	5.76441
RFX3	1	81.3894	19.7678	4.27603e-06	55.7522	29.0727
MYBPC1	1	3.18584	3.18584	4.30333e-06	6.19469	0
AHRR	1	3.0885	3.0885	4.30333e-06	6.19469	0
DUSP28	1	2.37168	2.37168	4.30333e-06	6.19469	0
GSS	1	20.4248	0.868388	4.30333e-06	30.0885	10.2757
STOML1	1	15.2743	7.2618	4.30402e-06	16.8142	3.50877
ANKDD1B	1	27.885	6.85739	4.35554e-06	33.6283	12.0301
GPHN	1	17.8053	0.394282	4.4406e-06	42.4779	17.7945
SGCD	1	18.2301	12.7714	4.45776e-06	27.4336	9.27318
RBBP8	1	4.12389	-79.4074	4.47898e-06	9.73451	32.0802
LOC112530170	1	10.4425	4.80839	4.55072e-06	29.2035	10.0251
FZD9	1	2.97345	1.75541	4.62074e-06	19.469	4.7619
ACP6	1	47.9646	17.328	4.67098e-06	42.4779	17.7945
HIST1H2A4L2	1	13.0332	10.4863	4.68706e-06	32.7434	12.2807
CACFD1	1	73.0796	19.7639	4.81413e-06	58.4071	27.5689
CENPV	1	0.955752	-34.5881	4.81995e-06	3.53982	24.5614
FAM175A	1	32	21.8781	4.83426e-06	30.0885	11.2782
CPSF3	1	96.0088	16.8535	4.89193e-06	52.2124	24.812
DRG1	1	80.0619	22.7913	4.92191e-06	60.177	29.8246
HS3ST3B1	1	1.43858	0.919587	4.96965e-06	11.5044	1.50376
SDHA	1	116.513	0.192472	5.02659e-06	69.9115	36.8421
SSU72	1	108.239	25.7502	5.03952e-06	69.0265	40.1003
DOHH	1	33.5487	-3.42626	5.09251e-06	54.8673	24.812
SLC4A4	1	21.2566	-137.109	5.10115e-06	33.6283	58.1454
SLC9B2	1	0.00884956	-16.2712	5.16332e-06	0.884956	20.3008
CAP1	1	4.29204	-90.4423	5.17641e-06	14.1593	36.3409
ETV4	1	0.389381	-92.4126	5.22971e-06	1.76991	21.5539
FAM192A	1	128.885	12.6519	5.26072e-06	83.1858	47.619
PSMA2	1	207.372	50.2238	5.26208e-06	78.7611	46.8672
SLC35F1	1	4.15044	-118.559	5.27369e-06	9.73451	31.8296
RGN	1	19.4858	-4.22247	5.27511e-06	29.2035	9.77444
FAT1	1	1.53982	-83.3875	5.29546e-06	3.53982	24.3108
ARFGEF1	1	103.522	15.7005	5.33349e-06	67.2566	38.5965
LTK	1	43.5398	-16.1695	5.38496e-06	34.5133	12.0301
L3HYPDH	1	29.5133	10.3203	5.44512e-06	37.1681	14.787
MIEN1	1	33.8673	-0.42347	5.60831e-06	60.177	28.5714
RABL6	1	100.602	0.730958	5.6865e-06	63.7168	30.5764
RBFOX2	1	32.9027	2.49163	5.79528e-06	64.6018	33.0827
PLCD1	1	0.0973451	-26.7924	5.81242e-06	1.76991	21.5539
POLDIP2	1	36.3805	0.653714	5.85257e-06	47.7876	21.3033
HSF3	1	23.469	2.66452	5.91355e-06	31.8584	11.5288
VPS45	1	46.1239	10.0888	5.93919e-06	46.9027	21.3033
IQCH	1	5.33628	3.1834	6.02521e-06	15.9292	3.25815
GABARAPL2	1	294.654	80.4131	6.0709e-06	88.4956	61.4035
STON2	1	0.876106	-68.4698	6.23314e-06	4.42478	25.0627
ANOS1	1	0.876106	-36.2166	6.26006e-06	2.65487	22.807
MMD2	1	5.48673	-51.8767	6.32636e-06	4.42478	25.5639
PRKAR2A	1	27.9292	6.59136	6.32765e-06	38.9381	16.5414
CLK1	1	67.0885	3.62233	6.44719e-06	63.7168	30.8271
GLOD4	1	59.9115	15.2874	6.51334e-06	51.3274	24.5614
KCNA6	1	155.301	5.01517	6.51334e-06	71.6814	37.0927
WDR70	1	23.9469	3.49577	6.57403e-06	35.3982	14.0351
DCTN6	1	110.92	12.176	6.60617e-06	85.8407	44.3609
FAM102A	1	16.1062	2.93108	6.62137e-06	39.823	17.2932
SRP72	1	58.9707	17.6288	6.72758e-06	54.8673	27.8195
YWHAB	1	522.168	145.945	6.76098e-06	89.3805	63.9098
NRGN	1	0.132743	-4.85974	6.76098e-06	3.53982	23.8095
A2ML3	1	0.358407	-16.6095	6.76098e-06	0.884956	20.0501
CNTNAP5	1	0.734513	-42.8194	6.7736e-06	3.53982	23.8095
TRAPPC3	1	458.894	73.5078	6.79109e-06	89.3805	59.6491
BCS1L	1	34.1858	20.7147	6.79109e-06	24.7788	7.76942
RIMBP2	1	71.9265	-27.5717	6.79109e-06	80.531	39.8496
VTI1A	1	83.7434	1.56542	6.8388e-06	72.5664	37.8446
SYNGR1	1	45.7965	-10.2336	6.85997e-06	86.7257	43.609
ARPC4	1	77.1239	17.1364	7.06851e-06	72.5664	37.3434
ARL1	1	237.124	54.8532	7.07082e-06	87.6106	52.381
RALGPS1	1	22.6708	-2.81986	7.11143e-06	53.0973	26.0652
ASTN1	1	12.1327	6.65906	7.11474e-06	21.2389	5.76441
ALG5	1	23.0796	10.6711	7.11475e-06	30.0885	10.7769
TUSC5	1	8.12389	5.05121	7.13554e-06	21.2389	6.01504
ARL3	1	93.6991	30.2655	7.20283e-06	71.6814	38.0952
NONO	1	112.354	32.9279	7.20564e-06	66.3717	35.589
BLZF1	1	43.3236	6.93112	7.20586e-06	40.708	17.2932
LYPLAL1	1	7.47788	1.35507	7.21455e-06	23.0088	6.51629
PRSS35	1	4.46018	-73.2591	7.23811e-06	11.5044	33.584
SIGMAR1	1	8.60177	2.74212	7.26873e-06	29.2035	10.7769
EPHA2	1	1.41593	1.38585	7.30754e-06	9.73451	1.00251
WDR37	1	76.2743	44.6478	7.36693e-06	46.9027	22.5564
SLC25A48	1	6.24779	5.15756	7.41912e-06	10.6195	1.25313
MAST2	1	12.7257	6.91614	7.55627e-06	23.8938	7.5188
PHOSPHO1	1	3.10619	3.10118	7.55851e-06	7.07965	0.250627
FNTB	1	25.469	6.96777	7.56586e-06	35.3982	13.7845
ZSWIM7	1	60.025	21.3886	7.61821e-06	55.7522	27.3183
RPL9	1	509.584	180.474	7.70805e-06	94.6903	78.6967
FARSA	1	22.9381	3.93805	7.70805e-06	32.7434	12.0301
LY9	1	2.00885	1.95622	7.72159e-06	7.07965	0.250627
KIF6	1	5.97345	5.7529	7.84218e-06	7.07965	0.250627
SKIV2L2	1	31.6377	1.72309	7.85289e-06	41.5929	17.5439
ATP6V0C	1	214.894	37.6632	7.85947e-06	96.4602	66.416
FRG1	1	62.8938	15.2572	7.85947e-06	49.5575	23.8095
LOC416263	1	6.71681	-2.43356	7.89726e-06	19.469	4.7619
NWD2	1	13.177	8.41509	8.02391e-06	16.8142	3.7594
FSIP1	1	4.0177	3.88487	8.06673e-06	7.07965	0.250627
ENDOUL	1	1.83186	1.78675	8.06673e-06	7.07965	0.250627
LOC107055695	1	0.817434	0.472922	8.07267e-06	13.2743	2.25564
MED6	1	52.5487	2.52862	8.15582e-06	55.7522	26.3158
LOC772158	1	2.67451	2.57421	8.18349e-06	7.07965	0.250627
SPCS3	1	46.4336	-3.73179	8.25146e-06	70.7965	37.3434
COL2A1	1	0.00884956	-15.3345	8.25146e-06	0.884956	19.5489
CACYBP	1	127.425	40.4022	8.32972e-06	72.5664	40.6015
LOC112532128	1	1.12389	1.02615	8.36417e-06	7.07965	0.250627
DNAH5L	1	5.70796	5.01122	8.41875e-06	7.07965	0.250627
MANBAL4	1	0.884956	0.764655	8.41875e-06	7.07965	0.250627
CKLF	1	34.2655	-5.38865	8.41875e-06	66.3717	32.3308
PRICKLE2	1	6.9115	-1.6499	8.44477e-06	17.6991	4.01003
PAN2	1	22.6549	6.88043	8.5125e-06	32.7434	12.782
HSP90AA1	1	5001.35	1871.71	8.71676e-06	100	98.2456
RAC3	1	21.0442	1.80365	8.75152e-06	38.0531	15.7895
ETFRF1	1	15.531	5.57601	8.82155e-06	33.6283	13.0326
PICK1	1	34.9735	-0.18695	8.9427e-06	44.2478	19.5489
MVD	1	18.8496	0.937277	8.9947e-06	35.3982	13.5338
INCENP	1	4.32743	2.56302	9.10758e-06	10.6195	1.25313
NUB1	1	48.4071	6.53239	9.20627e-06	49.5575	23.5589
GPR162	1	3.68142	-109.158	9.21566e-06	7.07965	28.0702
MRPL27	1	60.4159	15.664	9.2426e-06	66.3717	33.8346
RBM5	1	287.31	33.0741	9.25036e-06	94.6903	58.6466
MBOAT2	1	11.0531	-108.536	9.2553e-06	19.469	40.6015
PRPF40A	1	83.3363	19.7649	9.29498e-06	63.7168	37.0927
GTF2B	1	151.531	32.328	9.33795e-06	74.3363	43.609
TRPS1	1	2.69027	-64.1042	9.33795e-06	4.42478	25.0627
DHX36	1	37.1947	10.4152	9.36196e-06	49.5575	22.3058
MTUS2	1	17.5044	10.3064	9.40908e-06	26.5487	9.02256
TNS1	1	0.345133	-26.0859	9.55322e-06	1.76991	21.0526
PLPP3	1	3.06195	-87.3766	9.55322e-06	14.1593	35.8396
TRNT1	1	45	10.1554	9.62111e-06	42.4779	19.0476
CYTH1	1	15.8142	7.12243	9.63385e-06	17.6991	4.26065
ATXN10	1	41.3097	-0.0887617	9.67428e-06	40.708	17.2932
CASP6	1	40.4159	-1.53896	9.68453e-06	46.0177	20.3008
RIMS1	1	18.8938	12.5079	9.73077e-06	17.6991	4.26065
MRPS18A	1	53.1247	3.29895	9.73077e-06	60.177	30.3258
TUB	1	24.5398	0.0987203	9.77281e-06	48.6726	23.8095
PCYT1B	1	10.3717	6.15364	9.88817e-06	21.2389	6.01504
XPO5	1	34.3894	-0.783552	9.92581e-06	43.3628	19.5489
UMODL1	1	3.33628	-106.308	9.99024e-06	4.42478	24.5614
ITGB5	1	0.0176991	-40.679	1.00206e-05	0.884956	19.2982
CHEK2	1	14.1504	8.6542	1.01918e-05	22.1239	6.51629
USP14	1	23.708	5.78315	1.0221e-05	36.2832	14.787
ELOC	1	107.451	6.3611	1.03392e-05	76.1062	44.8622
PLEKHA3	1	15.3805	1.47514	1.04549e-05	46.9027	20.5514
LOC101747521	1	0.655133	0.442952	1.04641e-05	14.1593	2.75689
C9orf69	1	20.1504	4.56205	1.05516e-05	38.0531	15.5388
FRMD4B	1	46.2655	2.48604	1.05644e-05	47.7876	21.0526
EMB	1	0.0884956	-68.8113	1.06011e-05	0.884956	19.2982
MEAF6	1	46.0088	1.21186	1.06192e-05	62.8319	31.5789
AOX1	1	1.26549	-48.0628	1.06471e-05	4.42478	24.5614
PSMD14	1	94.7522	12.0028	1.06869e-05	61.9469	29.8246
MED15	1	11.5752	-4.79571	1.0726e-05	38.0531	15.5388
FAM214A	1	38.9735	2.53736	1.07624e-05	42.4779	18.5464
TRIB2	1	58.0265	-28.8582	1.07802e-05	61.0619	29.8246
ENGASE	1	0.982301	0.864506	1.0798e-05	8.84956	0.75188
POLR1E	1	39.1504	14.8447	1.08073e-05	35.3982	14.787
ERBB4	1	0.309735	-44.5023	1.09842e-05	0.884956	19.2982
HAPLN4	1	12.7522	7.74219	1.1016e-05	24.7788	8.02005
PTPN21	1	42.115	6.7366	1.1016e-05	39.823	16.792
GTF2H3	1	52.8938	9.16699	1.1031e-05	47.7876	22.3058
UBE2V2	1	120.088	14.5246	1.11335e-05	72.5664	40.1003
ZDHHC15	1	10.2124	0.154745	1.12535e-05	21.2389	6.01504
PEPD	1	133.327	30.1846	1.1292e-05	63.7168	35.0877
SMARCB1	1	89.0796	26.9368	1.13637e-05	51.3274	26.3158
GPATCH1	1	31.3274	9.41515	1.14494e-05	37.1681	15.5388
FAM103A1	1	265.451	64.7746	1.14727e-05	79.646	49.6241
HIVEP2	1	23.115	15.7191	1.14952e-05	23.8938	7.76942
FSD1L	1	25.4513	13.5741	1.14952e-05	27.4336	9.77444
AHI1	1	24.3097	2.22452	1.14952e-05	46.0177	21.0526
LHX4.AS1	1	16.0354	5.12312	1.14996e-05	36.2832	14.787
C16orf71	1	7.9469	6.54841	1.1623e-05	15.9292	3.50877
CLRN1	1	13.2655	-3.1706	1.16636e-05	47.7876	21.5539
SNX29	1	35.531	24.4934	1.17077e-05	34.5133	14.2857
WBSCR17	1	15.0531	11.7523	1.17077e-05	15.9292	3.50877
FZR1	1	1.84956	-1.80458	1.17079e-05	31.8584	11.0276
C5H11orf58	1	158.779	27.5557	1.17292e-05	84.9558	56.391
MTRF1L	1	34.1858	17.9954	1.17292e-05	38.0531	17.2932
CSTB	1	10.5575	-105.996	1.17385e-05	23.8938	43.609
MAP3K19	1	17.4159	13.639	1.17868e-05	12.3894	2.00501
AATF	1	10.1593	6.51769	1.18195e-05	16.8142	3.7594
LRRC23	1	7.80531	3.3617	1.18806e-05	23.8938	7.5188
EXOC1	1	57.5575	9.34449	1.19116e-05	48.6726	23.8095
VSIG10	1	27.1928	5.48857	1.216e-05	35.3982	13.7845
PREB	1	6.40708	3.31435	1.23406e-05	23.8938	7.5188
C8H1orf123	1	31.4248	3.82328	1.24675e-05	57.5221	27.8195
CDH2	1	10.1681	-86.8394	1.24951e-05	21.2389	43.3584
DSG2	1	2.0354	-66.4633	1.2508e-05	4.42478	24.3108
NTN4L	1	0	-139.957	1.25243e-05	0	17.5439
ABLIM3	1	20.9558	13.1964	1.2603e-05	30.9735	11.5288
IFT88	1	30.0442	13.2172	1.26677e-05	38.0531	16.2907
DICER1	1	25.3628	8.70118	1.2721e-05	30.0885	11.2782
LOC107051508	1	0.132743	-1.33342	1.28944e-05	6.19469	27.3183
KCNJ16	1	5.86726	-115.148	1.29262e-05	3.53982	23.3083
GALM	1	0.0442478	-2.88139	1.29314e-05	3.53982	22.807
TSC22D1	1	48.9027	-12.5861	1.296e-05	67.2566	38.8471
HSBP1L1	1	21.9292	-2.08834	1.29988e-05	41.5929	17.2932
DENND4A	1	27.8673	4.30335	1.30157e-05	37.1681	15.2882
DDX49	1	56.8496	20.7819	1.30754e-05	38.0531	15.5388
METTL25	1	18.6372	9.75998	1.30902e-05	25.6637	9.02256
KAT7	1	31.3451	-16.4769	1.3219e-05	45.1327	20.0501
RAP1GAP1	1	14.1504	5.33089	1.32715e-05	26.5487	9.02256
CCSER1	1	85.1416	-61.9612	1.36419e-05	69.9115	30.8271
HEY1	1	1.20354	-45.9694	1.37151e-05	3.53982	23.0576
MCRS1	1	29.5838	-8.94888	1.37324e-05	50.4425	22.5564
NAE1	1	93.4071	2.29931	1.38071e-05	52.2124	24.0602
HARS	1	64.0681	18.218	1.38296e-05	45.1327	21.3033
DOK6	1	4.50442	1.71701	1.38809e-05	12.3894	2.00501
SLITRK2	1	0.548673	-23.7496	1.38935e-05	3.53982	23.0576
USO1	1	32.4159	19.055	1.40666e-05	36.2832	15.7895
ENDOG	1	81.354	30.3565	1.42682e-05	53.0973	26.5664
GPR27	1	7.43363	-0.112738	1.44725e-05	18.5841	4.7619
UPK1B	1	3.54867	-118.912	1.46619e-05	1.76991	20.3008
MADD	1	93.4248	-72.2569	1.47167e-05	74.3363	36.8421
ATP2B4	1	12.0265	-1.27922	1.4761e-05	34.5133	14.0351
SOX13	1	6.15044	-4.56635	1.4769e-05	47.7876	21.5539
STX6	1	20.9469	-4.15084	1.49477e-05	39.823	16.2907
SPRY2	1	13.7522	-163.308	1.51374e-05	10.6195	31.5789
LZTS3	1	1.74336	-36.8807	1.5151e-05	0.884956	19.0476
DCTN3	1	324.558	174.134	1.51623e-05	76.1062	43.609
C9H21orf2	1	83.6018	7.81731	1.51739e-05	52.2124	25.8145
GMNN	1	16.9912	12.2894	1.53647e-05	21.2389	6.26566
NT5DC1	1	29.4071	7.76297	1.53647e-05	30.9735	11.7794
MAP4K5	1	16.0177	9.8172	1.54066e-05	18.5841	4.7619
MED7	1	51.3628	8.19491	1.5461e-05	41.5929	18.2957
PMM2	1	39.4336	-14.3433	1.55493e-05	56.6372	28.8221
TP53INP2	1	5.17425	0.684599	1.60554e-05	20.354	5.51378
BBS4	1	39.2212	-4.66347	1.60885e-05	46.0177	21.0526
HSD17B10	1	20.1664	2.2259	1.60978e-05	39.823	17.0426
LOC418421	1	40.0739	-19.0896	1.60998e-05	53.0973	23.8095
HK1	1	178.971	4.43568	1.61418e-05	84.9558	49.1228
UBQLN1	1	56	2.89474	1.62307e-05	55.7522	26.5664
DUS2	1	27.9735	11.1364	1.62679e-05	30.9735	11.5288
SEH1L	1	67.9115	13.2749	1.63471e-05	56.6372	28.8221
GFPT2	1	1.15044	-95.6641	1.63471e-05	5.30973	24.812
ANKZF1	1	13.2124	3.99936	1.6425e-05	22.1239	6.51629
PPP1R9A	1	20.8698	7.34476	1.64905e-05	29.2035	11.0276
DNAJA2	1	208.867	51.9349	1.65853e-05	76.9912	46.6165
CCDC134	1	15.6903	-0.269634	1.66445e-05	34.5133	13.0326
DCAF13	1	59.1327	-6.77202	1.69674e-05	66.3717	36.0902
PADIL	1	230.035	42.1732	1.70792e-05	76.1062	44.6115
MORN3	1	12.7434	8.80853	1.73496e-05	20.354	6.01504
LOC107049691	1	4.11274	1.45933	1.74601e-05	27.4336	9.77444
RABEPK	1	50.1593	3.98887	1.76931e-05	42.4779	19.2982
NDOR1	1	12.9823	6.53117	1.76953e-05	21.2389	6.26566
AK4	1	29.9204	-0.433029	1.7739e-05	38.0531	15.7895
ANTXR1	1	0.0530973	-33.5559	1.7739e-05	0.884956	18.5464
[truncated: 11,173 more rows]

## Sheet: Cluster_2
feature	group	avgExpr	logFC	padj	pct_in	pct_out
GSTT1L	2	2637.29	2404.23	1.99182e-42	89.6226	24.1379
TMSB4X	2	5911.26	4843.18	1.39401e-37	99.0566	62.069
S100A1	2	184.387	147.564	2.72201e-35	100	72.6601
ID2	2	1921.04	1439.69	3.6626e-27	97.1698	61.8227
ATOH8	2	47.6132	44.4728	1.71668e-26	52.8302	7.38916
SELENOP2	2	1137.79	882.408	4.325e-26	90.566	47.2906
S100A6	2	345.5	259.411	7.79523e-26	93.3962	47.2906
BEST1	2	7.42462	5.1881	1.4387e-22	91.5094	49.0148
SORBS2	2	1.98113	-136.689	4.1311e-22	1.88679	63.0542
DST	2	35.7264	-231.229	2.02859e-21	9.43396	70.4433
FTH1	2	3135.41	1845.43	2.90287e-21	98.1132	97.0443
DMD	2	16.7075	-173.918	5.99534e-21	11.3208	70.6897
UCHL1	2	1807.37	1635.45	8.23684e-21	74.5283	37.4384
RSRP1	2	62.7453	-276.863	8.96004e-21	17.9245	77.5862
TUBB2A	2	831.322	691.169	4.75386e-20	92.4528	80.2956
LOC101750014	2	10.7075	-77.8257	1.18756e-19	11.3208	69.9507
CALB1	2	48327	30242.5	2.31506e-19	98.1132	45.0739
TECTB	2	10078.7	4489.11	4.49845e-19	97.1698	42.3645
SCG3	2	35.3585	-498.863	7.38886e-19	8.49057	63.3005
TUBB2B	2	1762.6	1215.51	1.79828e-18	95.283	80.0493
GSTT1	2	108.991	101.877	2.04034e-18	31.1321	2.46305
SLC9A9	2	36.5377	-345.13	2.97126e-18	6.60377	62.3153
ZONADHL	2	12.1022	-420.019	3.7475e-18	4.71698	57.8818
MACF1	2	5.92453	-70.3981	4.7515e-18	4.71698	59.3596
FADS2	2	1740.25	1253.45	6.27543e-18	84.9057	50.7389
DBI	2	166.689	131.6	6.27543e-18	83.0189	75.1232
USH1C	2	104.462	-342.193	9.47788e-18	12.2642	70.197
MARCKS	2	318.83	252.882	1.17156e-17	85.8491	53.202
PLSCR5	2	48.0472	-428.907	1.17156e-17	9.43396	62.069
LOC112530942	2	76.217	-364.2	1.44596e-17	59.434	85.9606
ETV4	2	265.16	243.079	1.53918e-17	46.2264	9.60591
SLC9A7	2	13.5189	-165.856	3.46961e-17	3.77358	56.1576
OSBPL1A	2	43.5	-761.948	4.00163e-17	6.60377	57.8818
ATP6V0A1	2	19.5189	-157.703	4.37425e-17	9.43396	62.069
OTOF	2	60.0755	-1081.22	1.26693e-16	8.49057	57.8818
DNAJC5B	2	24.9528	-331.212	1.52245e-16	5.66038	55.665
PNN	2	32.4245	-51.5435	2.28599e-16	10.3774	66.2562
DOT1L	2	31.6132	-121.934	2.29859e-16	9.43396	62.3153
SVBP	2	391.028	286.8	2.36007e-16	86.7925	91.6256
KHDRBS3	2	17.7358	-226.028	3.18161e-16	9.43396	58.867
KMT2C	2	94.495	-214.922	3.31492e-16	23.5849	76.3547
NR2F2	2	554.17	380.032	3.55928e-16	80.1887	36.9458
SON	2	57.8868	-62.0344	4.71005e-16	23.5849	81.7734
SCN3B	2	10.1525	-134.379	4.71005e-16	2.83019	52.7094
C4H4ORF50	2	7.27358	-258.16	5.83812e-16	4.71698	53.202
KMT2E	2	23.8868	-125.374	8.07759e-16	12.2642	63.0542
SYT14	2	1.19811	-213.033	9.30299e-16	2.83019	50.4926
SGCB	2	45.3962	-278.749	1.22455e-15	8.49057	58.867
OSBPL11	2	0.990566	-212.695	1.38501e-15	2.83019	50.2463
LRTOMT	2	13.7453	-208.508	1.51045e-15	2.83019	51.9704
B3GNTL	2	40.1038	-686.566	1.51045e-15	4.71698	52.9557
CADM2	2	5.27358	-66.6254	2.3272e-15	1.88679	50.2463
MAPK8IP3	2	7.23585	-92.7666	2.62192e-15	6.60377	54.9261
RAB15	2	7.30189	-105.053	3.27923e-15	3.77358	51.9704
RBM24	2	7.4434	-162.118	3.38058e-15	5.66038	52.7094
CRYBA4	2	0.386792	-58.9457	4.70931e-15	1.88679	48.2759
BDNF	2	8.29245	-325.079	4.98254e-15	5.66038	51.9704
ATP1B1	2	16.8082	-413.33	4.98254e-15	8.49057	54.9261
PLS3	2	24.2264	-138.971	5.29684e-15	7.54717	56.6502
LUC7L3	2	33.0849	-107.106	5.58122e-15	16.0377	67.2414
TMPRSS7	2	24.4434	-276.761	5.74018e-15	6.60377	53.9409
OTOG	2	13.6415	-166.07	7.74024e-15	1.88679	49.0148
BRSK2	2	3	-81.4704	9.33196e-15	2.83019	49.5074
RTN4	2	231.509	-398.52	9.78038e-15	44.3396	84.2365
TTYH3	2	21.4151	-186.629	1.12413e-14	8.49057	55.1724
OLFM1	2	10.4245	-121.63	1.18133e-14	4.71698	51.7241
CABP1	2	16.3113	-294.585	1.21571e-14	2.83019	49.5074
LDB3	2	2.08491	-80.4668	1.34839e-14	2.83019	48.5222
GFI1	2	18.1792	-279.385	1.34839e-14	3.77358	50.2463
KIAA1109	2	24.4623	-94.3333	1.3534e-14	9.43396	57.6355
RBM38	2	7.04717	-52.7213	1.38484e-14	4.71698	52.2167
DOCK3	2	35.5236	-286.982	1.38484e-14	10.3774	58.1281
IQGAP2	2	46.5189	-57.2348	1.40428e-14	5.66038	54.6798
SYNE2	2	66.9434	-474.601	1.65065e-14	16.9811	68.4729
SLC17A8	2	29.5755	-284.385	2.42198e-14	5.66038	52.2167
TMEM255B	2	120.104	-1374.1	2.43028e-14	16.9811	60.0985
CCSER1	2	22.5566	-139.818	2.56437e-14	2.83019	49.0148
CHRNA9	2	0.45283	-151.343	2.56437e-14	1.88679	46.3054
CAST	2	10.3208	-173.93	3.05999e-14	7.54717	52.9557
PTPRQ	2	4.64151	-173.991	3.43218e-14	2.83019	48.0296
GATA3	2	1038.52	682.061	4.0213e-14	83.0189	42.1182
KCNQ2	2	1.49057	-106.184	4.06233e-14	2.83019	47.2906
SLC7A14	2	1.16038	-110.418	4.09139e-14	1.88679	46.0591
LOC101748511	2	0.367925	-132.708	4.27389e-14	2.83019	46.5517
AK1	2	0.839623	-76.6702	4.54568e-14	2.83019	47.0443
MAP2	2	26.9906	-99.3789	4.61654e-14	6.60377	52.4631
SLC25A22	2	5.93396	-64.47	4.79558e-14	3.77358	48.7685
CERKL	2	6.56226	-108.977	4.79558e-14	2.83019	47.7833
PAPSS1	2	1346.34	1042.04	5.19145e-14	78.3019	61.0837
PCDH9	2	1.4717	-81.1958	5.54772e-14	0.943396	45.0739
ZC3H11A	2	23.1731	-65.075	6.05262e-14	11.3208	59.3596
CARHSP1	2	9.33962	-119.944	6.36094e-14	5.66038	50.7389
CSPP1	2	14.5283	-66.7426	6.44984e-14	7.54717	52.7094
AFDN	2	9.68868	-80.2547	6.45586e-14	8.49057	54.6798
XIRP2	2	18.4528	-332.924	6.45586e-14	4.71698	49.2611
DDT	2	682.252	543.931	7.30822e-14	69.8113	41.3793
AP3B2	2	7.16038	-71.0293	8.18246e-14	2.83019	47.7833
SH3GLB2	2	23.283	-125.466	8.59684e-14	4.71698	49.2611
WSB1	2	4.4717	-117.1	1.08888e-13	3.77358	48.0296
GPX2	2	13.1321	-129.624	1.38878e-13	8.49057	53.9409
KIF1A	2	19.0283	-55.9545	1.81955e-13	5.66038	51.4778
TMC1	2	1.26415	-95.4403	1.81955e-13	1.88679	44.8276
SLK	2	41.9528	-96.8083	1.81955e-13	11.3208	59.1133
USH2A	2	0.575472	-166.964	1.94347e-13	2.83019	45.0739
ADGRV1	2	1.20755	-115.416	1.95694e-13	2.83019	45.3202
YTHDC1	2	30.9151	-59.7524	1.96154e-13	16.0377	64.7783
CHGA	2	43.8585	-209.095	2.2238e-13	7.54717	52.9557
MYO7A	2	0.735849	-92.343	2.40077e-13	2.83019	45.0739
PNISR	2	49.6226	-85.777	2.43013e-13	15.0943	64.7783
LHX3	2	0.301887	-113.585	2.53212e-13	1.88679	43.8424
RARB	2	0.811321	-74.0458	2.69822e-13	1.88679	44.0887
CLK1	2	5.22642	-74.4534	2.73702e-13	3.77358	47.0443
HERC2	2	71.1415	-47.8782	2.90692e-13	16.9811	65.2709
NELL1	2	23.6604	-211.946	2.90692e-13	9.43396	53.4483
RIMBP2	2	25.8316	-85.2258	3.09842e-13	13.2075	58.1281
PGM2L1	2	9.24528	-88.2399	3.16805e-13	3.77358	47.2906
RORA	2	42.0849	-101.206	3.28871e-13	12.2642	58.1281
RTN1	2	40.8208	-135.598	3.7504e-13	8.49057	53.6946
SRSF5	2	12.3491	-17.0229	4.74031e-13	11.3208	58.867
GALNT9	2	1.98113	-198.536	5.66185e-13	2.83019	44.0887
PODXL2	2	37.4057	-212.488	5.70339e-13	7.54717	51.4778
SIK1	2	18.1981	-64.4817	6.62652e-13	9.43396	52.7094
CASZ1	2	4.91509	-47.0997	6.92762e-13	2.83019	45.5665
CDK5RAP2	2	62.9623	-138.585	7.38067e-13	18.8679	65.0246
PCSK5	2	37.1124	-73.6854	7.84699e-13	6.60377	50.7389
DFNB59	2	14.566	-94.8896	8.19465e-13	3.77358	46.0591
KCNAB2	2	1.41906	-44.618	8.62703e-13	1.88679	43.5961
C9ORF58	2	3098.67	1393.92	9.00342e-13	98.1132	70.197
ERP29	2	38.4057	-123.688	9.00342e-13	10.3774	55.9113
SNAP91	2	1.62264	-75.8798	9.32755e-13	1.88679	43.3498
ZNF385B	2	23.2547	-79.5729	9.35447e-13	7.54717	50.9852
KIAA0408	2	6.04717	-129.512	9.77845e-13	5.66038	46.5517
RPS2	2	73.7925	-55.0647	1.16712e-12	18.8679	69.9507
HSPA2	2	158.774	-1069.11	1.1776e-12	15.0943	59.8522
AGBL4	2	26.4623	-149.949	1.25286e-12	6.60377	50
GRAMD1C	2	112.434	-211.078	1.38735e-12	12.2642	57.1429
AP3D1	2	99.1981	-85.5556	1.57162e-12	25.4717	71.4286
TMEM35A	2	16.3113	-67.2207	1.7126e-12	13.2075	57.3892
DYL1	2	712.961	488.28	1.74178e-12	84.9057	73.1527
CCDC107	2	18.2547	-71.861	1.89077e-12	12.2642	56.8966
NDUFB4	2	625.792	372.928	2.15087e-12	87.7358	86.9458
ABCA5	2	3.12264	-62.7246	2.36464e-12	2.83019	43.3498
BAZ2B	2	51.7453	-57.5035	2.42466e-12	14.1509	60.0985
LRTM2	2	7.31132	-141.167	2.49384e-12	2.83019	43.5961
ARMC4	2	7.56604	-97.2788	2.51968e-12	2.83019	44.0887
PTBP3	2	22.5	-60.0271	2.57963e-12	7.54717	50.2463
SLC38A2	2	28.3019	-90.7794	2.80523e-12	9.43396	53.9409
LOC419602	2	19.8396	-132.217	3.81543e-12	5.66038	47.5369
LMO7	2	21.7264	-672.456	4.0443e-12	3.77358	44.335
TMPRSS3	2	15.2547	-259.511	4.44118e-12	4.71698	44.335
LOC101751423	2	24.3453	-38.6602	4.58623e-12	10.3774	55.665
CXCL14	2	143.849	-2010.47	4.58623e-12	17.9245	56.1576
TSPAN15	2	8.19811	-138.844	4.69938e-12	4.71698	44.5813
SRSF3	2	52.3302	-53.4407	5.18374e-12	13.2075	58.6207
CMTM8	2	279.662	221.645	5.56918e-12	52.8302	20.6897
VEZF1	2	23.0849	-28.8461	6.04868e-12	6.60377	47.7833
BIN1	2	41.1509	-48.5904	7.0115e-12	11.3208	56.4039
MGAT5	2	0.915094	-72.68	7.22897e-12	1.88679	40.6404
STARD10	2	57.5566	-546.204	7.49272e-12	10.3774	50.7389
RPLP1	2	419.698	225.405	8.0901e-12	93.3962	95.3202
LYST	2	42.5189	-61.0649	8.0901e-12	7.54717	50.9852
LOC107054473	2	5.49057	-47.2249	8.73174e-12	1.88679	41.6256
SMPX	2	5.88679	-48.6231	9.11573e-12	4.71698	45.0739
UBL5	2	9.49057	7.4216	9.49861e-12	64.1509	34.7291
WDR60	2	12.6887	-89.432	1.01257e-11	7.54717	48.2759
MCUB	2	0.698113	-123.546	1.02341e-11	1.88679	39.9015
KCNMA1	2	0.0377358	-60.0632	1.03657e-11	0.943396	38.9163
ME1	2	56.3962	-154.611	1.03672e-11	13.2075	55.1724
ATP2B1	2	14.4151	-127.88	1.21393e-11	6.60377	46.798
SHANK2	2	3.57547	-41.9516	1.22433e-11	1.88679	40.6404
SOGA3	2	0.566038	-42.0325	1.22896e-11	1.88679	40.1478
OSBPL8	2	5.12264	-57.6434	1.30027e-11	1.88679	41.133
SLC38A1	2	1.15094	-75.2382	1.38735e-11	2.83019	41.3793
MAP7D3	2	25.2547	-30.3241	1.44301e-11	11.3208	57.3892
CITED4	2	59.9717	-532.523	1.55662e-11	14.1509	54.6798
LRRFIP1	2	7.96226	-89.5599	1.71067e-11	1.88679	40.3941
DNAJA4	2	105.094	-196.095	1.75049e-11	19.8113	64.0394
DHCR7	2	17.4057	-32.0623	1.79395e-11	12.2642	54.9261
PARP6	2	8.10377	-57.2608	2.06034e-11	2.83019	41.3793
FSCN2	2	7.57547	-52.9565	2.32136e-11	5.66038	45.8128
OFCC1	2	1.48113	-54.2233	2.41929e-11	1.88679	39.6552
TUBA1A	2	395.31	289.87	2.53581e-11	85.8491	84.9754
CACNA1D	2	1.87736	-59.0856	2.55127e-11	2.83019	40.8867
SYNRG	2	3.37736	-68.0758	2.62215e-11	4.71698	42.8571
TMEM229B	2	18.0943	-234.024	2.6449e-11	9.43396	48.7685
LOC418421	2	0.132075	-69.1305	2.75246e-11	0.943396	37.931
ANKRD44	2	29.9245	-65.0213	3.05267e-11	8.49057	49.5074
GOLGA4	2	73.0849	-56.3929	3.21274e-11	18.8679	63.3005
PLEKHA5	2	30.0755	-41.5452	3.23703e-11	10.3774	54.1872
AKAP9	2	144.142	-78.1467	3.30064e-11	31.1321	76.1084
KIF21A	2	291.17	-263.04	3.38518e-11	41.5094	84.9754
ERC2	2	7.5	-34.6675	3.65282e-11	2.83019	41.3793
OGT	2	67.0377	-78.716	3.98173e-11	16.9811	62.8079
EYS	2	0.745283	-73.9986	3.98804e-11	0.943396	37.6847
GCC2	2	20.5	-63.2931	4.4819e-11	11.3208	52.4631
CDKL2	2	24.1698	-56.9441	4.94728e-11	3.77358	42.6108
NELFA	2	23.4057	-54.2175	4.97396e-11	13.2075	54.6798
FAIM2	2	56.5566	-271.485	5.05289e-11	13.2075	53.4483
MIF	2	714.585	540.233	5.27008e-11	82.0755	81.7734
LRGUK	2	0	-41.5813	5.30141e-11	0	35.9606
TMX2	2	43.066	-52.2763	5.30365e-11	13.2075	59.8522
KHDC4	2	10.2264	-21.6923	5.38614e-11	8.49057	50.2463
NBEAL1	2	25.1992	-47.4442	5.67919e-11	8.49057	49.5074
LAPTM4A	2	1315.73	762.409	6.34769e-11	87.7358	88.67
SLC2A8	2	21.2075	-36.0018	6.54583e-11	10.3774	50.7389
FAM3C	2	52.783	-145.348	6.61199e-11	13.2075	55.1724
KCNK1	2	28.3396	-76.2811	7.56213e-11	5.66038	44.8276
CLRN2	2	1.37736	-68.6153	7.66787e-11	0.943396	37.1921
CALD1	2	1.28302	-51.8771	7.86494e-11	2.83019	39.4089
DUSP19	2	164.728	-595.195	8.0909e-11	27.3585	64.532
EYA4	2	59.2264	-20.6948	9.23626e-11	29.2453	69.2118
ZNF821	2	6.0566	-54.771	9.4473e-11	6.60377	44.8276
HDGFRP2	2	13.783	-20.7121	9.82812e-11	6.60377	47.0443
PKIG	2	54.1226	-208.678	9.93598e-11	12.2642	51.9704
NARS	2	35.6415	-58.9619	1.00028e-10	10.3774	50.4926
CNKSR2	2	5.57642	-88.8776	1.00483e-10	4.71698	41.133
LYSMD2	2	62.2453	-185.255	1.00483e-10	18.8679	58.6207
PCDH20	2	13.6698	-74.2046	1.02234e-10	4.71698	42.6108
MYH10	2	10.783	-60.0815	1.03689e-10	6.60377	44.335
U2SURP	2	31.9894	-23.3946	1.0507e-10	13.2075	57.3892
CFAP43	2	7.30189	-45.3557	1.05684e-10	2.83019	40.1478
LOC101748751	2	15.8585	-45.2647	1.08253e-10	3.77358	40.8867
LOC101748311	2	0.292453	-118.018	1.08253e-10	1.88679	37.1921
AIFM1	2	36.2075	-103.699	1.13987e-10	7.54717	47.2906
FBXO32	2	4.37736	-46.4133	1.15487e-10	5.66038	41.8719
TTC7A	2	13.9811	-40.9893	1.16902e-10	4.71698	41.8719
CLIC5	2	66.9906	-197.46	1.16902e-10	18.8679	57.8818
TNFAIP8L1	2	36.6509	-110.987	1.21246e-10	4.71698	43.5961
MADD	2	63.5566	-108.677	1.29879e-10	13.2075	53.4483
GPAT3	2	49.8396	-135.306	1.41484e-10	12.2642	51.9704
LOC107057310	2	131.225	-167.635	1.42301e-10	16.9811	61.33
KANK1	2	23.2642	-51.4945	1.55042e-10	7.54717	47.0443
ZFAND4	2	3.08491	-49.9077	1.57086e-10	3.77358	39.6552
CDH23	2	0.00943396	-48.5349	1.57319e-10	0.943396	35.7143
PPP1R14D	2	0.0377358	-105.452	1.6086e-10	0.943396	35.7143
TMCC2	2	2.88679	-41.0664	1.78408e-10	7.54717	43.8424
NAPB	2	0.801887	-57.6956	1.86177e-10	2.83019	37.931
AFAP1	2	13.5566	-40.1158	1.93258e-10	8.49057	46.5517
CBLN4	2	82.4317	72.3901	1.97919e-10	23.5849	3.44828
BAIAP2L2	2	2	-50.2463	1.97919e-10	0.943396	36.2069
DLG1	2	7.88679	-25.1428	2.10169e-10	6.60377	45.0739
SPECC1	2	58.9245	-67.7282	2.10523e-10	15.0943	57.3892
EPT1L	2	0.0660377	-110.424	2.2116e-10	1.88679	36.4532
CCDC39	2	21.5669	-11.2538	2.2166e-10	1.88679	37.6847
OAT	2	24.8774	-81.9847	2.41631e-10	6.60377	45.8128
NEURL1	2	16.641	-60.1653	2.54702e-10	3.77358	40.6404
TBC1D14	2	46.9057	-28.7027	2.85559e-10	15.0943	55.9113
SNX13	2	28.2358	-36.242	3.33602e-10	3.77358	41.3793
MMEL1	2	16.4717	-29.5184	3.67179e-10	4.71698	41.3793
PHF14	2	52.8396	4.23371	3.79294e-10	15.0943	58.867
SDHA	2	60.1321	-70.9123	3.79294e-10	11.3208	52.7094
TBC1D19	2	4.78302	-79.9805	3.79294e-10	3.77358	39.1626
LGR6	2	0.940094	-6.34624	4.01646e-10	10.3774	47.2906
CD81	2	1183.36	466.521	4.24766e-10	94.3396	89.9015
RALGPS1	2	8.24528	-20.963	4.37998e-10	3.77358	39.4089
ATP8B1	2	12.8868	-124.983	4.43995e-10	8.49057	44.0887
THBS2	2	98.7925	83.4328	4.49343e-10	27.3585	5.41872
TWF2	2	37.217	-94.7879	4.61738e-10	15.0943	53.202
OCM	2	113.726	-4654.09	4.77304e-10	34.9057	63.7931
PLS1	2	28.7736	-59.6698	4.80693e-10	8.49057	45.8128
DNM1	2	4.31132	-31.2773	4.8994e-10	4.71698	40.8867
PACRG	2	7.17925	-85.6139	4.8994e-10	2.83019	38.1773
LPGAT1	2	36	-497.751	4.8994e-10	9.43396	44.8276
CERS5	2	32.3302	-87.8939	4.94483e-10	13.2075	51.2315
RGS12	2	14.6321	-63.6487	5.056e-10	5.66038	41.133
LSAMP	2	21.4717	-57.814	5.45715e-10	9.43396	46.5517
SRD5A1	2	11.1604	-59.5257	5.45715e-10	0.943396	35.2217
OAZ1	2	1695.72	837.015	5.68705e-10	95.283	90.3941
USP33	2	72.9347	-98.0485	5.68705e-10	14.1509	54.6798
UQCRC2	2	63.6415	-86.723	6.01533e-10	15.0943	56.6502
ENPP4	2	10.8396	-95.7293	6.02715e-10	3.77358	38.9163
PDLIM5	2	0	-23.4704	6.053e-10	0	33.0049
PTPN3	2	0	-42.4483	6.053e-10	0	33.0049
ARL13B	2	16.0472	-53.7164	6.053e-10	6.60377	43.3498
CIB3	2	10.0711	-306.021	6.053e-10	5.66038	40.1478
SCG2	2	1.64151	-55.0876	6.06955e-10	1.88679	35.9606
INPP5F	2	8.93396	-48.3074	6.68542e-10	2.83019	38.4236
SDR42E2	2	0.90566	-207.072	6.69486e-10	1.88679	35.2217
NFAT5	2	36.6887	-27.2105	6.75223e-10	5.66038	43.8424
RBFOX2	2	6.32075	-31.0733	6.83003e-10	10.3774	47.7833
AMPH	2	3.11321	-23.9607	7.26829e-10	2.83019	37.6847
CSRP2	2	4329.17	1804.41	7.69842e-10	92.4528	75.6158
CLASP2	2	25.0943	-63.7997	7.69842e-10	10.3774	49.0148
RPS6KA5	2	19.6792	-66.4513	7.69842e-10	8.49057	44.335
HEY2	2	186.925	129.215	7.84421e-10	48.1132	16.7488
NRXN3	2	6.68868	-32.7818	8.57614e-10	2.83019	38.1773
TXNDC15	2	26.5189	-72.5846	8.60485e-10	7.54717	44.8276
NDUFV1	2	87.7358	-75.2198	8.63271e-10	17.9245	60.8374
CEP350	2	52.4151	-76.4445	8.64632e-10	9.43396	47.5369
SREBF2	2	3.72896	-44.0671	8.6668e-10	4.71698	39.6552
RAB3IP	2	107.519	-204.205	9.17637e-10	20.7547	59.6059
UTRN	2	31	-99.8251	9.31793e-10	5.66038	40.3941
CTBP2	2	12.0566	-35.8744	9.34269e-10	4.71698	40.6404
ZC3H10	2	111.392	72.4074	9.87967e-10	83.0189	86.9458
C4H20ORF194	2	0.396226	-26.5422	1.08034e-09	2.83019	36.2069
PCLO	2	1.36792	-58.0065	1.17232e-09	1.88679	35.2217
PCSK2	2	11.3679	-54.0656	1.18939e-09	7.54717	44.335
MIA3	2	67.5283	-48.0776	1.20049e-09	16.0377	59.3596
MAP3K13	2	16.7736	-52.0195	1.20049e-09	6.60377	42.3645
ATP6V0D1	2	49.5094	-85.3893	1.21247e-09	13.2075	51.4778
ARL6IP5	2	118.137	-164.061	1.22647e-09	25.4717	66.7488
SC5D	2	0.886792	-9.35705	1.22904e-09	2.83019	37.4384
SYNJ2	2	27.2264	-130.212	1.22904e-09	5.66038	41.133
SLC16A7	2	46.5755	-31.3531	1.25855e-09	10.3774	48.0296
MDN1	2	1.07547	-42.9319	1.29615e-09	2.83019	36.2069
ACAT1	2	51.8585	-53.3459	1.3147e-09	8.49057	45.8128
PIM3	2	10.3679	-119.642	1.33194e-09	5.66038	40.1478
KIF28P	2	0.689906	-38.5622	1.36969e-09	8.49057	41.8719
NME7	2	44.0125	-24.3614	1.37934e-09	16.0377	54.9261
CLN6	2	50.2358	-124.614	1.38048e-09	22.6415	58.867
SCCPDH	2	62.2535	-73.1997	1.3823e-09	15.0943	55.665
ARL6	2	48.8019	-80.9543	1.38598e-09	12.2642	51.2315
RBM5	2	170.406	-114.922	1.42153e-09	33.0189	75.3695
PTMS	2	2.98113	-27.1051	1.4896e-09	4.71698	39.9015
RUNX1T1	2	0.0660377	-33.9881	1.50781e-09	1.88679	34.2365
A2ML3	2	30.8901	22.1799	1.5292e-09	36.7925	10.3448
RHOA	2	1656.92	1089.95	1.56557e-09	91.5094	88.1773
KIF5B	2	68.9623	-92.5968	1.63377e-09	21.6981	59.6059
PLCXD3	2	15.8019	-52.6489	1.6928e-09	4.71698	39.9015
NME1	2	63.7925	-119.043	1.71721e-09	10.3774	49.2611
HSPH1	2	19.3208	-34.3911	1.72619e-09	9.43396	46.3054
LOC107051757	2	21.2547	-50.1615	1.72752e-09	9.43396	46.5517
GLUL	2	89.6415	79.7499	1.77019e-09	42.4528	16.0099
XRN2	2	46.7925	-40.9268	1.80056e-09	12.2642	52.2167
SPTBN1	2	282.349	-346.572	1.8722e-09	52.8302	85.2217
MINDY4B	2	31.1792	-23.6902	1.90601e-09	5.66038	41.133
DGKI	2	0.150943	-57.2555	1.91234e-09	3.77358	35.9606
GSTA2	2	361.071	280.407	1.94078e-09	62.2642	32.5123
SH3PXD2A	2	3.425	-50.3475	1.96146e-09	4.71698	38.67
LHFPL4	2	0.0271698	-24.596	2.00374e-09	1.88679	33.7438
SPTSSB	2	105.019	-190.587	2.02046e-09	18.8679	57.3892
CLCA2	2	771.915	515.782	2.02215e-09	72.6415	41.133
ANKRD11	2	114.132	-33.7448	2.02215e-09	27.3585	72.9064
ID1	2	187.377	140.742	2.0292e-09	51.8868	25.1232
UQCRC1	2	72.2358	-104.675	2.03991e-09	16.0377	55.9113
DNALI1	2	5.58491	-11.1047	2.07949e-09	3.77358	37.1921
MPP2	2	13.4151	-31.0775	2.07949e-09	7.54717	42.3645
CMTM4	2	38.0849	-51.7781	2.07949e-09	14.1509	53.202
SPOCK3	2	7.80189	-55.9198	2.07949e-09	7.54717	42.1182
SPAG9	2	63.8962	-48.8722	2.08818e-09	18.8679	59.6059
FKBP4	2	73.3585	-108.494	2.17556e-09	18.8679	58.3744
FXR1	2	70.8302	-62.5097	2.18e-09	21.6981	61.33
RSPH1	2	6.35849	-97.2647	2.21488e-09	1.88679	34.7291
LOC425756	2	112.708	79.9897	2.35804e-09	41.5094	13.3005
PIAS1	2	105.708	-26.7629	2.35804e-09	23.5849	67.4877
NAE1	2	13.0377	-99.0928	2.36531e-09	3.77358	37.1921
CST3	2	1107.15	613.289	2.42727e-09	84.9057	90.8867
GMPPB	2	0.169811	-38.9213	2.4881e-09	2.83019	34.4828
NECAB3	2	1.38679	-47.7216	2.60616e-09	2.83019	35.2217
MXRA5	2	214.925	197.486	2.71683e-09	29.2453	7.14286
CHD7	2	39.1038	-4.03416	2.71683e-09	9.43396	47.0443
SHTN1	2	38.0094	-61.663	2.81402e-09	11.3208	49.0148
SDHB	2	68.0283	-85.7032	2.8326e-09	17.9245	55.4187
SPICE1	2	17.5377	-28.8613	2.94123e-09	6.60377	42.3645
ACOT7	2	42.783	-81.9485	2.97792e-09	14.1509	50.9852
MORN5	2	0.79066	-31.0048	3.05792e-09	2.83019	34.7291
MYO16	2	32.6887	-79.5773	3.11712e-09	10.3774	45.0739
CUL4A	2	14.6415	-56.393	3.16859e-09	4.71698	38.67
FARSB	2	32.2264	-82.1603	3.60243e-09	8.49057	43.8424
GRAMD1B	2	10.1132	-18.803	3.70168e-09	0.943396	32.7586
ATF7IP	2	29.6226	-53.2912	3.9375e-09	12.2642	48.7685
EIF3D	2	21.8585	-63.5602	3.9375e-09	5.66038	40.1478
DPAGT1	2	55.0094	-70.2714	3.93841e-09	19.8113	57.6355
SAFB	2	49.5952	-13.5876	4.09377e-09	20.7547	60.0985
PGK1	2	1885.69	956.551	4.11238e-09	92.4528	85.468
BEND7	2	16.7736	-13.0343	4.11238e-09	7.54717	43.1034
VPS13D	2	14.7925	-13.6509	4.3039e-09	5.66038	39.6552
CCT6A	2	138.613	-140.638	4.33932e-09	22.6415	63.3005
CRABP1	2	8.26415	-211.349	4.51491e-09	1.88679	33.4975
DDRGK1	2	79.9245	-23.5558	4.64992e-09	22.6415	61.8227
RUNDC1	2	51.283	-43.2515	4.64992e-09	8.49057	45.8128
ADPRH	2	42.1887	-76.1094	4.75353e-09	11.3208	48.7685
ELMOD1	2	96.1038	-191.177	4.78647e-09	18.8679	53.4483
TCHP	2	6.85198	-17.6319	4.94826e-09	9.43396	44.5813
GFM1	2	9.90566	-51.3601	4.94826e-09	9.43396	45.0739
PCDH15	2	1.51887	-62.7577	4.94899e-09	2.83019	34.4828
TMEM56	2	0	-56.3128	4.94998e-09	0	30.2956
ST13	2	39.4057	-87.7249	4.94998e-09	12.2642	48.7685
CDK17	2	37.9245	-58.8292	5.41436e-09	9.43396	46.5517
CEP85L	2	24.5283	-45.0086	5.45461e-09	8.49057	42.6108
LPIN2	2	29.7547	-18.0113	5.80831e-09	11.3208	49.0148
ATP6V0E2	2	45.1887	-48.3901	5.80831e-09	11.3208	49.0148
ELFN1	2	7.82075	-82.1078	5.81861e-09	4.71698	37.1921
FAM89A	2	892.642	674.188	5.89158e-09	60.3774	32.5123
RAB36	2	1.18868	-61.7941	5.9659e-09	1.88679	32.7586
IP6K2	2	69.5943	-62.6273	6.03067e-09	16.0377	53.9409
RABL6	2	45.0055	-69.3936	6.13455e-09	9.43396	45.3202
IQCA1	2	0.386792	-36.3373	6.3859e-09	1.88679	32.5123
RNF224	2	2.24528	-43.1069	6.42554e-09	1.88679	33.2512
GPR78	2	30	-95.1429	7.22558e-09	2.83019	35.2217
NDUFV3	2	34.3302	-17.3718	7.3499e-09	16.0377	57.1429
LIMCH1	2	93.1321	-28.299	7.50712e-09	20.7547	63.7931
ERC1	2	33.8585	-42.0184	7.54739e-09	11.3208	49.0148
GJB6	2	7023.89	2569.25	7.7077e-09	97.1698	69.2118
ZFC3H1	2	22.7547	-24.5581	7.74623e-09	7.54717	43.5961
DACH2	2	6.54717	-46.039	7.76144e-09	2.83019	34.7291
LHFPL5	2	36.5472	-72.6499	7.90683e-09	10.3774	46.5517
RPS27L	2	18.9434	-15.4408	7.98689e-09	8.49057	45.8128
CFAP52	2	2.27358	-67.5589	8.15784e-09	1.88679	32.5123
B3GAT2	2	282.377	202.902	8.28555e-09	59.434	30.5419
EP400	2	4.81132	-24.8931	8.28555e-09	2.83019	34.2365
HNRNPDL	2	77.2021	-68.3692	8.28555e-09	22.6415	59.1133
PHF20	2	34.2334	-25.957	9.31462e-09	13.2075	50.2463
EPS8L2	2	107.679	-11.8946	9.34497e-09	19.8113	57.6355
TALDO1	2	65.8396	-55.9486	9.42547e-09	14.1509	52.7094
A2M	2	77.8922	65.1019	9.67761e-09	36.7925	11.5764
WWC2	2	10.7264	-44.3387	9.7198e-09	3.77358	35.7143
MAP4	2	61.3491	-37.2248	1.03341e-08	19.8113	57.8818
PARP1	2	44.6698	-77.1233	1.03855e-08	21.6981	61.5764
THAP4	2	17.0189	-11.6289	1.06407e-08	6.60377	40.8867
GPHN	2	0	-22.0665	1.06407e-08	0	29.3103
DDX31	2	0.0566038	-41.7168	1.06407e-08	2.83019	32.7586
HMOX2	2	12.5472	-67.7287	1.06407e-08	2.83019	34.7291
AVL9	2	15.2453	-95.3779	1.07511e-08	4.71698	37.6847
TIA1	2	15.0189	-9.77177	1.08971e-08	12.2642	48.0296
DLG2	2	60.3962	-30.3698	1.08998e-08	16.0377	55.1724
CALB2	2	23.8302	-244.793	1.08998e-08	6.60377	38.9163
UBB	2	2480.78	840.325	1.11138e-08	100	99.2611
ANKRD10	2	0.415094	-20.1071	1.11879e-08	3.77358	34.9754
PABPC1	2	65.7453	-44.8532	1.24176e-08	41.5094	74.1379
PPP1CB	2	68.3962	-43.8279	1.25165e-08	21.6981	60.5911
TM9SF2L	2	93.4057	-23.0771	1.25222e-08	16.9811	57.1429
DPP7	2	32.8761	-75.678	1.25222e-08	11.3208	46.3054
ZNF827	2	7.43396	-35.933	1.25396e-08	3.77358	34.4828
MAP1A	2	65.3767	-163.637	1.38668e-08	21.6981	55.9113
SIPA1L2	2	12.8962	-40.4708	1.40025e-08	0.943396	31.0345
RBM33	2	6.0283	-34.0037	1.42171e-08	7.54717	39.9015
FH	2	36.934	-44.8222	1.43527e-08	9.43396	43.5961
NME2	2	69.5283	-8.46473	1.45925e-08	23.5849	68.7192
CACNB2	2	34.6415	-8.58755	1.45925e-08	6.60377	39.9015
USP10	2	60.7075	-43.1126	1.45925e-08	16.0377	53.4483
SRSF7L	2	30.819	-27.8997	1.48837e-08	30.1887	66.7488
SQSTM1	2	186.142	-84.5728	1.51586e-08	20.7547	62.8079
DLGAP1L	2	0	-15.9655	1.54637e-08	0	28.8177
ARHGEF7	2	10.1132	-40.473	1.57522e-08	3.77358	35.2217
JAKMIP2	2	15.6226	-25.732	1.63305e-08	3.77358	35.9606
IER3IP1	2	18.8113	-2.3537	1.69333e-08	10.3774	48.0296
NDUFAF7	2	6.66981	-42.1952	1.70281e-08	3.77358	34.7291
NCKAP5	2	26.934	-52.8936	1.77804e-08	8.49057	41.133
BRD7	2	20.2453	-17.533	1.80251e-08	12.2642	49.0148
TTC28	2	0.00943396	-30.0645	1.87102e-08	0.943396	29.803
TBX3	2	2.72642	-3.62334	1.88044e-08	2.83019	33.4975
SH2D4B	2	5.78302	-84.8081	1.88044e-08	1.88679	32.0197
GPX1	2	326.689	228.327	1.91167e-08	67.9245	56.6502
NUP98	2	23.0755	-10.7989	1.9193e-08	9.43396	44.0887
KCNB2	2	1.50943	-53.8305	2.00749e-08	1.88679	31.5271
ADAMTS3	2	13.4623	-26.119	2.05849e-08	4.71698	35.9606
RBM39	2	78.8302	-11.2215	2.07965e-08	21.6981	64.0394
PPP1R12A	2	34.3585	-45.6858	2.20485e-08	8.49057	43.5961
DNAJC12	2	18.6226	-96.1631	2.26431e-08	5.66038	37.931
TNNC2	2	0.179245	-76.2148	2.34818e-08	0.943396	29.5567
PDE1C	2	42.6981	-35.8339	2.39255e-08	10.3774	44.335
ATP2A2	2	5.95283	-58.4881	2.41015e-08	9.43396	41.3793
MTUS1	2	84.9057	-87.0525	2.4193e-08	17.9245	55.665
HEATR5A	2	9.01887	-39.5181	2.43446e-08	7.54717	39.4089
ATP6V0E1	2	69.6321	-72.4935	2.48487e-08	26.4151	67.9803
COBL	2	45.6604	-13.246	2.5001e-08	15.0943	51.4778
LRRC6	2	4.16981	-37.8425	2.53024e-08	4.71698	35.2217
CHRNA10	2	16.3396	-151.293	2.67531e-08	4.71698	35.2217
SPAG1	2	3.4434	-20.9827	2.73182e-08	3.77358	34.7291
RALGAPA2	2	0	-58.798	2.73182e-08	0	28.0788
TMEM231	2	22.6134	-5.46724	2.76685e-08	3.77358	35.468
TRAPPC2L	2	45.8113	-47.7478	2.88631e-08	14.1509	52.7094
CAB39L	2	5.37736	-55.1399	2.88631e-08	2.83019	32.7586
H2AFY	2	61.8302	-65.1649	2.88631e-08	14.1509	50.9852
TFPI	2	1.35849	-154.885	2.89776e-08	1.88679	30.5419
KAT6B	2	13.1226	-33.3577	3.0713e-08	3.77358	34.2365
TMEM108	2	3	-24.8744	3.07909e-08	2.83019	33.0049
GIPC3	2	13.5912	-20.337	3.12866e-08	18.8679	55.4187
KARS	2	111.593	-99.3193	3.19982e-08	22.6415	61.0837
WASHC2C	2	48.0189	-23.8531	3.22103e-08	16.0377	54.1872
LOC776275	2	39.5849	-47.0375	3.2445e-08	11.3208	46.5517
DYTN	2	0	-32.3571	3.27225e-08	0	27.8325
TAF1D	2	0.433962	-45.3123	3.27225e-08	0.943396	29.3103
EGR1	2	48.7708	-258.822	3.39744e-08	6.60377	38.67
SMIM14	2	535.623	404.374	3.4372e-08	60.3774	35.9606
CLASP1	2	11.7925	-55.0056	3.4372e-08	4.71698	35.9606
AKNAD1	2	10.0992	-18.7059	3.54968e-08	8.49057	40.3941
GLT8D1	2	15.0943	-66.6101	3.54968e-08	4.71698	36.2069
CCNL2	2	11.7453	-35.8976	3.6904e-08	5.66038	37.1921
PRPF4B	2	32.066	-3.72707	3.70815e-08	10.3774	44.5813
NEDD4	2	27.1604	1.8722	3.83352e-08	1.88679	31.2808
MID1	2	47.3396	-62.9633	3.89215e-08	12.2642	44.335
DAW1	2	4.11321	-117.485	3.92155e-08	1.88679	30.5419
TOX2	2	2.59434	-21.0017	3.92452e-08	3.77358	33.7438
DGKZ	2	0.00943396	-30.493	3.9496e-08	0.943396	28.8177
ACO2	2	115.321	-53.3664	3.9496e-08	20.7547	60.0985
SH3BGRL2	2	221.028	181.166	4.13943e-08	39.6226	14.2857
LIAS	2	23.8019	-47.8508	4.25041e-08	7.54717	40.8867
RIC1	2	4.27358	-31.3619	4.30954e-08	2.83019	32.0197
SRSF2	2	97.5177	-11.8466	4.31301e-08	16.0377	55.4187
BAALC	2	6.5283	-73.9175	4.33395e-08	1.88679	31.0345
TBL1XR1	2	101.538	-17.4918	4.36647e-08	20.7547	62.069
NMNAT2	2	0.754717	-13.8069	4.36659e-08	0.943396	29.3103
CISD2	2	493.415	314.038	4.57865e-08	78.3019	65.5172
CREG2	2	10.3491	-41.3554	4.62749e-08	6.60377	37.6847
FOS	2	26.4528	-20.7565	4.66508e-08	9.43396	44.5813
LOC107049815	2	39.9141	-16.4019	4.69964e-08	20.7547	58.3744
PRKG1	2	0	-18.1059	4.69964e-08	0	27.3399
RALY	2	15.7642	-38.2605	4.73986e-08	3.77358	34.7291
SETBP1	2	41.8208	-27.4625	4.75286e-08	12.2642	46.3054
DDX17	2	66.3774	-2.12757	4.7966e-08	24.5283	60.5911
TJAP1	2	5.49057	-42.8124	4.79964e-08	3.77358	33.4975
SRSF6	2	105.887	2.76364	4.81167e-08	26.4151	68.7192
C20H20orf96	2	7.69811	-35.8979	4.81203e-08	4.71698	34.7291
DLK2	2	0.0471698	-42.8863	4.82783e-08	0.943396	28.5714
GLB1L2	2	0.0660377	-40.7637	4.84831e-08	0.943396	28.5714
PTBP1	2	228.509	-89.4117	4.90603e-08	33.0189	73.6453
ANKRD24	2	3.67925	-33.5671	4.9475e-08	1.88679	30.7882
SAFB2	2	31.8482	-26.0109	4.96767e-08	11.3208	46.798
PITPNM2	2	4.65094	-16.8491	4.98552e-08	3.77358	33.9901
CPEB4	2	17.8333	-12.0896	5.06441e-08	9.43396	41.133
KIZ	2	0.490566	-39.1794	5.0804e-08	2.83019	31.0345
IQCK	2	5.09434	-34.3195	5.16508e-08	3.77358	33.2512
STMN1	2	472.821	381.385	5.1968e-08	62.2642	42.8571
MAP7	2	65.4509	-39.4538	5.24568e-08	22.6415	59.8522
CHD2	2	37.8019	-20.7055	5.28637e-08	9.43396	42.6108
SELENOU	2	9.08491	-46.5382	5.28637e-08	3.77358	33.9901
ARNT	2	0.198113	-16.3659	5.30875e-08	1.88679	29.803
HDAC4	2	37.9717	-25.4717	5.30875e-08	13.2075	46.798
STOX1	2	27.0009	-74.8859	5.30875e-08	10.3774	43.1034
ODF3L15	2	4.41972	-19.6084	5.33162e-08	4.71698	35.2217
LOC112530673	2	3.33962	-40.0619	5.35058e-08	2.83019	32.0197
ATP6V0B	2	73.7736	-72.8052	5.35058e-08	21.6981	61.33
TRIO	2	5.73585	-49.9144	5.37408e-08	4.71698	34.2365
COL13A1	2	22.6604	-26.2165	5.42472e-08	3.77358	34.7291
LOC419390	2	23.7775	-383.723	5.46208e-08	3.77358	33.2512
COPS5	2	32.0189	-54.8777	5.69466e-08	14.1509	46.3054
KLC1	2	8.19811	-26.8733	5.84888e-08	7.54717	37.931
PTK2	2	19.7642	-13.4427	5.92331e-08	6.60377	38.67
PTPRT	2	0.339623	-31.7688	5.97211e-08	1.88679	29.803
VPS33A	2	12.1698	-57.2686	6.09166e-08	3.77358	33.4975
CAPRIN1	2	79.7994	-58.962	6.22766e-08	23.5849	62.8079
SPATA6	2	0.45283	-29.6358	6.26272e-08	0.943396	28.5714
ARID3B	2	1.09434	-9.68152	6.27337e-08	2.83019	31.7734
KIAA2022	2	12.3585	-18.4716	6.27337e-08	8.49057	40.8867
RPS29	2	266.5	117.759	6.28092e-08	89.6226	93.3498
TIAL1	2	39.0554	-13.8605	6.29231e-08	15.0943	50.4926
APBA1	2	11.0094	-29.5177	6.38651e-08	6.60377	37.931
SERPING1	2	17.0659	-26.5474	6.41118e-08	7.54717	39.4089
RSPH9	2	13.2551	-27.6055	6.41118e-08	6.60377	38.4236
TCTEX1D2	2	33.8774	-21.0751	6.60133e-08	10.3774	46.3054
HSPD1	2	28.8868	-59.2487	6.60133e-08	16.0377	49.2611
SLC17A6	2	1.83019	-20.9703	6.63943e-08	1.88679	30.2956
PPID	2	32.243	-69.9799	6.77526e-08	9.43396	41.8719
ARGLU1	2	54.9834	-41.6206	6.84872e-08	26.4151	65.7635
IRX2	2	0.773585	-43.1673	6.94563e-08	0.943396	28.3251
RNF103	2	58.7453	-57.2498	6.96613e-08	13.2075	48.2759
ARHGAP32	2	32.8868	-5.69695	6.98159e-08	12.2642	45.5665
NELFE	2	5.75472	-6.92016	7.0082e-08	7.54717	39.4089
PAX2	2	1.64151	-25.4127	7.04165e-08	1.88679	30.2956
CTSC	2	152.66	-86.182	7.04731e-08	23.5849	63.5468
MICAL3	2	19.1226	-16.3182	7.11989e-08	3.77358	33.4975
ZC3H6	2	8.19811	-17.5699	7.25215e-08	5.66038	36.4532
TMEM120A	2	0.962264	-38.0968	7.27224e-08	2.83019	30.7882
KIF16B	2	8.87736	-38.8148	7.27224e-08	5.66038	35.7143
CCDC177	2	0.622453	-35.5643	7.36286e-08	1.88679	29.5567
ROPN1L	2	54.1038	-53.5736	7.4445e-08	10.3774	45.3202
LOC415641	2	367.321	-13.0635	7.47117e-08	35.8491	79.5567
LRBA	2	29.0566	-6.66014	7.55437e-08	6.60377	38.9163
SNX14	2	67.566	-31.0399	7.92897e-08	11.3208	46.0591
MSMO1	2	148.33	-202.357	7.92897e-08	25.4717	62.069
GTF2A1	2	59.0849	0.254856	8.11804e-08	8.49057	43.1034
CHGB	2	21.217	-117.586	8.1246e-08	2.83019	32.266
CALM2	2	593.698	-1258.31	8.1246e-08	68.8679	89.4089
SSR1	2	163.604	-101.547	8.16797e-08	34.9057	71.9212
HNRNPU	2	29.5	-31.4286	8.27265e-08	14.1509	48.2759
MYCBPAP	2	4.40566	-19.0032	8.47206e-08	3.77358	32.7586
ADAM23	2	0.603774	-20.0736	8.60961e-08	2.83019	31.0345
HMP19	2	7.77358	-40.6279	8.60961e-08	2.83019	31.2808
SLC9A8	2	47.1981	-20.0851	8.70076e-08	15.0943	47.7833
TRRAP	2	19.4623	-45.2717	8.7913e-08	6.60377	37.931
PCCB	2	30.6132	-49.7784	8.82888e-08	8.49057	39.9015
TIMP2	2	32.717	-19.2879	8.92919e-08	16.9811	55.1724
AP2A2	2	53.6321	-58.1761	9.03002e-08	20.7547	55.1724
SYF2	2	14.2642	-22.2629	9.14943e-08	16.0377	50.9852
DNAH5	2	1.34906	-33.5204	9.48461e-08	1.88679	29.3103
BSG	2	1769.23	890.724	9.60444e-08	89.6226	93.5961
NOP56	2	22.8396	-30.2318	9.76946e-08	9.43396	41.3793
RPL22L1	2	36.2264	-51.8081	9.79347e-08	20.7547	56.8966
B4GALNT3	2	21.3679	-42.7872	9.85384e-08	7.54717	38.4236
TJP1	2	6.21698	-23.9185	9.89203e-08	3.77358	33.2512
ATP5A1Z	2	285.704	-289.946	1.01472e-07	35.8491	72.1675
EIF3H	2	97.0094	-44.0916	1.01563e-07	31.1321	67.734
CFAP126	2	0.45283	-7.1383	1.06148e-07	1.88679	29.5567
CENPX	2	33.8302	-26.7141	1.07147e-07	16.0377	52.4631
LOC101747821	2	15.2033	-15.6761	1.08399e-07	12.2642	44.8276
MCRIP1	2	151.255	-50.3906	1.08654e-07	31.1321	68.4729
SMARCE1	2	74.3302	-28.7651	1.10197e-07	13.2075	48.2759
SYN3	2	22.1792	-90.9858	1.10797e-07	6.60377	36.2069
FBXL5	2	102.453	-9.29101	1.11468e-07	13.2075	48.7685
TMEM9	2	30.7925	-71.7002	1.17538e-07	8.49057	40.1478
BIRC6	2	19.1132	-36.2883	1.17603e-07	9.43396	39.9015
RNPC3	2	8.04717	-9.03904	1.18929e-07	3.77358	33.0049
CD164L2	2	0.113208	-3.4927	1.19982e-07	1.88679	29.064
HIPK3	2	46.9951	-35.5953	1.24517e-07	6.60377	38.1773
IFT46	2	26.9906	-41.7114	1.26237e-07	7.54717	39.4089
SLC25A14	2	38.566	-67.6482	1.26797e-07	12.2642	45.0739
LOC771069	2	433.962	306.856	1.2684e-07	43.3962	18.7192
C1H11ORF70	2	0.462264	-15.486	1.26928e-07	1.88679	28.8177
SCLT1	2	4.26415	-26.5187	1.27331e-07	2.83019	30.7882
DCDC2	2	2.07547	-35.2915	1.2784e-07	1.88679	29.3103
TMEM185A	2	50.4434	-50.8669	1.2784e-07	10.3774	42.6108
ZMPSTE24	2	6.40566	-52.6017	1.2784e-07	5.66038	34.4828
SH2D4A	2	9.00943	-52.9602	1.2784e-07	2.83019	30.5419
DMXL2	2	19.6321	-35.8901	1.28426e-07	7.54717	38.4236
CCSER2	2	31.5472	-18.9553	1.287e-07	8.49057	40.3941
ERICH3	2	0.254717	-40.2724	1.29722e-07	0.943396	27.3399
C21H1orf174	2	31.9057	-52.3554	1.32988e-07	9.43396	40.6404
MPV17L2	2	10.4151	-12.4002	1.34729e-07	4.71698	35.2217
FNDC3A	2	14.6321	-34.5477	1.34893e-07	6.60377	37.6847
RNF128	2	47.9489	-59.0569	1.37232e-07	13.2075	46.0591
FAM171A1	2	64.3208	-2.68663	1.3864e-07	6.60377	37.1921
VPS16	2	28.6792	-17.0277	1.38844e-07	4.71698	34.7291
CLTC	2	36.0566	-65.7981	1.39563e-07	16.9811	49.7537
COPS9	2	287.151	191.727	1.42292e-07	77.3585	83.9901
NPTN	2	317.069	-427.058	1.45295e-07	60.3774	87.931
TET2	2	1.78302	-39.0667	1.48312e-07	2.83019	30.2956
TMEM87A	2	140.915	-34.048	1.49961e-07	21.6981	60.8374
NR2F1	2	86.8585	40.5858	1.50072e-07	65.0943	33.2512
CCT7	2	143.547	-28.6745	1.51338e-07	20.7547	61.0837
MTFR1L	2	20.4842	-51.333	1.51338e-07	10.3774	39.9015
USP8	2	132.993	-3.53699	1.52418e-07	18.8679	55.665
SH3GL1	2	7.38679	-28.1304	1.52741e-07	5.66038	34.9754
SDCBP	2	144.84	-81.9707	1.52885e-07	17.9245	56.6502
RBM25	2	33.8113	-19.6074	1.53912e-07	15.0943	49.0148
C8H1orf123	2	19.4717	-11.3165	1.55909e-07	8.49057	41.133
BTBD3	2	8.40566	-37.6781	1.55924e-07	6.60377	34.9754
CCDC90B	2	40.4519	-48.2821	1.5795e-07	9.43396	41.6256
RIMS2	2	0.00943396	-39.6876	1.62504e-07	0.943396	26.8473
SEH1L	2	38.066	-24.5916	1.65761e-07	9.43396	41.6256
PCM1	2	40.2453	-8.52812	1.67269e-07	10.3774	42.6108
ARPC4.TTLL3	2	37.1226	-11.5054	1.67269e-07	16.9811	52.7094
LOC112532998	2	3.73585	-80.7666	1.67269e-07	1.88679	28.5714
CEP164	2	14	-1.79064	1.69483e-07	4.71698	33.9901
ANKRD26	2	11.5283	-21.5013	1.70756e-07	3.77358	32.7586
SLC30A5	2	29	-30.6576	1.71969e-07	9.43396	41.3793
DOCK9	2	6.5283	-26.92	1.73023e-07	6.60377	35.9606
MYT1	2	1.35849	-20.6317	1.7333e-07	3.77358	31.2808
KRT222	2	7.31132	-15.1714	1.74908e-07	3.77358	32.0197
KCNQ5	2	0.0471698	-227.904	1.74908e-07	2.83019	29.064
EIF3E	2	68.6981	-38.095	1.81662e-07	9.43396	42.6108
CRNKL1	2	68.8774	-14.1744	1.8186e-07	13.2075	49.0148
LOC107056600	2	28.9611	-22.934	1.83327e-07	10.3774	41.133
VPS54	2	12.1698	-23.6799	1.83636e-07	3.77358	32.7586
P2RX6	2	0.622642	-25.2942	1.83759e-07	2.83019	29.3103
LOC418927	2	52.9906	-43.502	1.84946e-07	13.2075	45.5665
DENND5B	2	3.36792	-35.1715	1.85642e-07	2.83019	30.2956
RSF1	2	31.5849	-23.4373	1.86942e-07	14.1509	46.0591
EPB41L2	2	211.472	146.78	1.8715e-07	57.5472	32.0197
CDCP2	2	7.3616	-41.5067	1.90281e-07	10.3774	39.6552
VAPA	2	81.5849	-45.2082	1.95054e-07	23.5849	59.6059
SYNGR1	2	44.3962	-11.823	1.97922e-07	23.5849	60.8374
ITFG1	2	127.613	-13.7636	1.98306e-07	16.9811	54.6798
SPATA17	2	0.264151	-11.1423	2.03886e-07	1.88679	28.3251
RSRC2	2	50.8019	-15.4641	2.07384e-07	20.7547	56.1576
C6H10ORF90	2	9.39623	-22.5718	2.12037e-07	4.71698	32.7586
FRYL	2	59.5755	11.4942	2.2959e-07	13.2075	46.798
C9orf116	2	7.27358	-14.7486	2.2959e-07	6.60377	37.6847
TUSC3	2	306.094	-282.391	2.2959e-07	45.283	79.064
EIF2S3	2	49.6038	-21.4184	2.30829e-07	9.43396	42.1182
SS2	2	3.0566	-86.3941	2.34488e-07	1.88679	28.3251
PURA	2	2.54717	-3.03165	2.36567e-07	55.6604	28.3251
FMR1	2	44.0566	-43.0296	2.44692e-07	16.9811	49.2611
LOC112530672	2	8.18868	-5.9675	2.49181e-07	5.66038	34.4828
NDUFS1	2	56.8868	-23.6214	2.55337e-07	10.3774	43.1034
NFASC	2	0.5	-27.3818	2.55337e-07	0.943396	26.601
BICD1	2	1.43396	-42.2532	2.6369e-07	2.83019	29.3103
ARHGEF3	2	0	-24.8448	2.65726e-07	0	24.8768
FKBP1B	2	0.349057	-18.0105	2.66809e-07	1.88679	27.5862
PDPK1	2	27.5936	-50.1549	2.67664e-07	10.3774	41.3793
TMEM68L	2	4.72642	-71.7536	2.69187e-07	3.77358	30.5419
PRPF39	2	40.8962	-29.2023	2.72867e-07	11.3208	42.3645
SRSF7	2	100.992	-3.23402	2.73868e-07	29.2453	67.9803
EIF2AK4	2	12.4942	-16.0689	2.7816e-07	13.2075	43.5961
PPIG	2	14.6792	-14.5326	2.83978e-07	11.3208	43.3498
LOC107053353	2	58.7642	50.072	2.84377e-07	32.0755	11.33
TEX9	2	14.1981	-4.23745	2.87617e-07	4.71698	33.0049
ARFGEF1	2	107.689	20.6842	2.93499e-07	16.9811	52.2167
ANAPC4	2	27.0525	-22.2815	2.94839e-07	7.54717	36.9458
TMTC4	2	27.0755	-29.7718	2.95824e-07	11.3208	42.3645
CHRNA1	2	16.8774	-25.3911	2.98242e-07	1.88679	28.8177
CCDC186	2	64.7642	-50.3811	2.98981e-07	16.9811	53.4483
C1GALT1C1	2	36.6792	-52.572	2.99329e-07	9.43396	40.1478
RDX	2	94.1226	-26.1483	3.01876e-07	22.6415	59.6059
TSPAN13	2	981.075	-1528.85	3.01876e-07	77.3585	95.0739
ITPA	2	22.6887	-14.3064	3.0211e-07	8.49057	40.8867
MTFR1	2	40.283	-4.30565	3.0639e-07	8.49057	38.9163
SGCE	2	3.26415	-45.1324	3.08604e-07	1.88679	28.0788
HTT	2	0.0377358	-18.5854	3.1231e-07	0.943396	26.1084
GRIA2	2	0.169811	-26.9139	3.15788e-07	0.943396	26.1084
ICE1	2	20.3868	-7.3669	3.18221e-07	9.43396	41.6256
USP16	2	13.0094	-32.2566	3.25879e-07	8.49057	37.931
PIGS	2	28.9528	-46.0299	3.30629e-07	10.3774	40.8867
KIAA0232	2	89	-11.7586	3.31788e-07	20.7547	56.4039
TNRC6B	2	94.3113	-19.2527	3.32759e-07	19.8113	55.665
LOXHD1	2	27.7358	-138.626	3.3525e-07	3.77358	31.0345
BRD3	2	53.8868	-2.96789	3.4038e-07	16.9811	51.4778
TRIM71	2	11.1792	-23.9661	3.43744e-07	3.77358	31.0345
DUSP6	2	132.84	105.593	3.44633e-07	58.4906	38.4236
ATP6V1E1	2	70.5283	-78.6269	3.44633e-07	16.0377	47.2906
CHD9	2	46.5	-13.3251	3.49094e-07	13.2075	45.8128
GLCCI1	2	25.7736	-5.90622	3.4933e-07	5.66038	35.2217
CACNA2D2	2	1.49057	-5.29269	3.52808e-07	3.77358	30.5419
C1QBP	2	35.6308	2.98112	3.53417e-07	11.3208	43.3498
UBQLN1	2	31.5283	-28.016	3.54945e-07	8.49057	39.4089
ZCCHC11	2	34.585	-14.4947	3.56423e-07	16.0377	52.2167
TTC36	2	5.0566	-16.3806	3.57812e-07	6.60377	34.7291
LTA4H	2	70	-71.8399	3.59288e-07	14.1509	48.5222
EXOC1	2	14.5566	-45.0444	3.67604e-07	6.60377	35.2217
PPP2R5E	2	2.96226	-30.7619	3.68439e-07	6.60377	33.4975
VAV3	2	12.2736	-26.5417	3.73085e-07	3.77358	31.0345
HSD17B7	2	8.69811	-47.3314	3.76827e-07	2.83019	28.8177
TWSG1	2	13.1226	-35.4562	3.77933e-07	8.49057	38.1773
LOC428824	2	0.726415	-44.7366	3.79711e-07	2.83019	28.5714
NAV2	2	27.1792	-46.8848	3.85481e-07	9.43396	38.1773
DNAJB13	2	24.5094	-12.126	3.91593e-07	6.60377	36.9458
ETV5	2	79.5094	65.6597	3.98298e-07	53.7736	29.803
RGS2	2	2.28302	-134.894	3.98298e-07	2.83019	28.3251
SPATS2L	2	33.0283	-67.952	3.99909e-07	10.3774	41.133
RERG	2	23.6415	-17.2821	4.00803e-07	4.71698	32.5123
AP3S2	2	34.6698	-14.6356	4.09029e-07	13.2075	45.8128
SBF2	2	29.2264	7.38405	4.15612e-07	4.71698	33.9901
RALGAPA1	2	22.0215	-12.6202	4.15663e-07	4.71698	33.2512
NPHP3	2	9.17925	-59.7419	4.34088e-07	3.77358	30.2956
VEZT	2	14.7358	-25.5622	4.3906e-07	3.77358	30.7882
GALNT3	2	0	-24.5162	4.42709e-07	0	24.1379
CHKA	2	3.24528	-41.5971	4.47992e-07	4.71698	31.7734
CFAP61	2	0.283019	-15.932	4.52444e-07	1.88679	27.0936
BACH2	2	19.2642	-3.38117	4.59521e-07	9.43396	39.1626
RANBP3	2	22.4057	-21.8308	4.67751e-07	5.66038	34.4828
UNC50	2	52.7075	-45.7826	4.73924e-07	16.9811	51.2315
KMT5B	2	19.1509	-31.7382	4.802e-07	11.3208	41.6256
TRA2B	2	37.4057	-14.7298	4.9665e-07	13.2075	46.0591
SYNJ1	2	16.4528	-25.4782	4.98076e-07	3.77358	30.7882
DAGLB	2	0.45283	-27.9536	4.98076e-07	2.83019	28.3251
NBEA	2	0.254717	-34.0162	4.98076e-07	1.88679	26.8473
SPEN	2	66.6132	-0.379403	5.01031e-07	13.2075	45.3202
THOC5	2	12.0472	-28.6647	5.01049e-07	3.77358	30.7882
WDR89	2	19.9703	-45.2306	5.03957e-07	9.43396	37.4384
SMIM5	2	10.2453	-44.8606	5.12137e-07	3.77358	29.5567
PALLD	2	4.07547	-28.5501	5.12564e-07	11.3208	40.3941
KAT6A	2	88.1415	-3.03829	5.14335e-07	19.8113	53.6946
GMSRAL	2	120.828	-140.536	5.19907e-07	46.2264	78.3251
IFT57	2	54.8774	6.67687	5.2338e-07	11.3208	43.8424
CFAP54	2	0	-23.9409	5.23922e-07	0	23.8916
MED12L	2	0	-25.4249	5.23922e-07	0	23.8916
NF1	2	22.4151	-39.8509	5.23922e-07	11.3208	40.6404
RFX3	2	40.8208	-31.7334	5.24632e-07	10.3774	41.3793
LOC101751399	2	3.99132	-15.4126	5.25017e-07	3.77358	31.0345
SCG5	2	0.490566	-52.1646	5.25017e-07	0.943396	25.3695
CCT8	2	232.538	-99.0189	5.25017e-07	29.2453	65.5172
SLIT3	2	13.2358	-24.4981	5.31014e-07	4.71698	32.266
KCNA6	2	79.1981	-91.0433	5.42185e-07	18.8679	51.4778
ARL6IP4	2	21.1132	-12.1282	5.43001e-07	14.1509	47.0443
TRMT61A	2	6.33962	-83.2146	5.43892e-07	7.54717	33.7438
TXNDC12	2	56.2736	-30.1796	5.44007e-07	8.49057	38.67
AMPD3	2	4.42453	-38.5582	5.44007e-07	0.943396	25.8621
KIAA1191	2	34.5377	-59.8687	5.52081e-07	9.43396	39.1626
DISP3	2	10.1226	-27.567	5.77413e-07	6.60377	34.9754
ACBD5	2	39.0755	-25.2226	5.78725e-07	9.43396	39.9015
POLR2J	2	16.0732	-14.5153	5.7901e-07	9.43396	40.3941
CYB5R4	2	7.90566	-29.0106	5.81964e-07	1.88679	27.0936
SDF4	2	42	-44.7248	5.84998e-07	16.9811	49.0148
NDEL1	2	14.283	-16.4855	5.8724e-07	6.60377	35.2217
PCNX1	2	23.4434	-23.1256	5.8724e-07	2.83019	28.8177
PCP4	2	8.33962	-20.2466	5.99129e-07	4.71698	32.7586
NSRP1	2	16.4528	-16.6285	5.99691e-07	14.1509	45.3202
OPTN	2	69.5849	-9.50869	6.03875e-07	14.1509	47.7833
ZBBX	2	0.858491	-19.942	6.09101e-07	1.88679	26.8473
LOC101749175	2	25.2736	22.0741	6.09982e-07	16.9811	2.95567
HMGCS1	2	106.726	-28.781	6.09982e-07	13.2075	47.0443
AHSA2	2	20.1509	-24.9993	6.17022e-07	9.43396	38.67
OST4	2	51.3774	36.2616	6.18397e-07	69.8113	71.6749
NMB	2	21.6887	-47.8286	6.18397e-07	2.83019	29.5567
KIAA1958	2	32.217	-20.948	6.21649e-07	13.2075	45.0739
GNS	2	17.5943	-54.4722	6.2699e-07	15.0943	44.5813
SLC25A6	2	336.049	-491.414	6.27561e-07	55.6604	79.803
DDX5	2	577.434	-384.674	6.33584e-07	65.0943	88.9163
MMD	2	62.7358	-73.8109	6.45158e-07	17.9245	50.7389
CTSA	2	27.3585	-20.9494	6.51849e-07	5.66038	34.2365
LOC107049115	2	0.365472	-1.31458	6.52487e-07	1.88679	27.0936
CISD3	2	19.1509	2.62385	6.55682e-07	13.2075	48.7685
CETN2	2	73.0943	-32.0658	6.60364e-07	21.6981	55.665
BMP2	2	0.622642	-79.9365	6.66728e-07	4.71698	29.803
CEP162	2	0.0188679	-31.3604	6.73317e-07	0.943396	24.8768
ATP6V1H	2	64.1132	-25.2907	6.91451e-07	9.43396	39.9015
PRPF38B	2	52.5189	-3.21512	7.00126e-07	14.1509	45.0739
DCBLD1	2	0.0754717	-52.2447	7.00126e-07	1.88679	26.1084
ABCF2	2	59.783	-27.1825	7.03575e-07	11.3208	43.1034
H3F3B	2	2416.49	905.673	7.09567e-07	97.1698	97.5369
PRPF40A	2	68.8679	1.17827	7.11425e-07	16.9811	49.7537
COQ2	2	14.9434	-19.394	7.12871e-07	3.77358	30.5419
ANKFN1L	2	0.981132	-13.5657	7.14611e-07	0.943396	25.3695
DRG1	2	52.1132	-12.8474	7.23253e-07	11.3208	43.1034
CACFD1	2	26.5	-39.3177	7.2838e-07	10.3774	40.6404
LCAT	2	950.811	532.602	7.40155e-07	63.2075	34.9754
IFT43	2	13.6415	-10.8905	7.4861e-07	5.66038	34.2365
XKR6	2	16.4151	-27.0504	7.48736e-07	6.60377	34.9754
USP2	2	1.71698	-8.85937	7.51453e-07	1.88679	27.0936
STK39	2	85.5566	-6.48773	7.61637e-07	18.8679	53.9409
UHRF2	2	57.2736	3.88442	7.62469e-07	11.3208	42.1182
FARS2	2	21.5566	-6.69463	7.66766e-07	3.77358	30.0493
PPFIBP2	2	3.01887	-29.8587	7.74603e-07	1.88679	26.8473
AFG3L2	2	81.0189	9.00409	7.82227e-07	12.2642	44.335
DENND1A	2	9.70755	-20.4673	7.82464e-07	5.66038	33.4975
P4HB	2	197.547	-106.046	7.86612e-07	29.2453	68.2266
IK	2	49.566	-18.8699	8.00037e-07	14.1509	47.0443
SRRM1	2	33.7075	-23.6126	8.14616e-07	18.8679	48.7685
LGMN	2	77.3868	-60.5467	8.17955e-07	10.3774	42.1182
HDAC2	2	63.4528	-20.2122	8.22889e-07	11.3208	41.8719
THYN1	2	4.01887	-25.2644	8.27735e-07	2.83019	28.3251
ADRM1	2	38.4528	-12.791	8.30715e-07	7.54717	37.6847
GORASP2	2	77.566	-8.34283	8.35998e-07	14.1509	47.0443
FAM169A	2	21.6604	-35.1204	8.40392e-07	5.66038	33.0049
MPZL3	2	44.3019	-38.703	8.60094e-07	10.3774	39.6552
LRCH3	2	0.433962	-33.9256	8.62535e-07	2.83019	27.3399
POU4F3.1	2	0.0471698	-3.35923	8.65255e-07	1.88679	26.1084
ARPC1A	2	35.1981	-0.883168	8.81941e-07	16.9811	50.9852
MTSS1	2	12.4155	-13.822	8.81941e-07	5.66038	33.2512
CKB	2	874.934	-4658.05	8.81941e-07	62.2642	84.7291
GPD1L2	2	161.651	149.599	8.83054e-07	20.7547	4.92611
LOC107054716	2	2.65283	-0.249731	8.85428e-07	9.43396	39.6552
C5H11orf49	2	33.5778	-4.01517	8.92024e-07	6.60377	35.468
CLIP4	2	8.67925	-16.953	9.09038e-07	2.83019	27.8325
NUDCD3	2	24.4906	2.8083	9.10214e-07	10.3774	41.3793
GLS	2	4.43396	-41.2705	9.10214e-07	4.71698	30.2956
KIF9	2	11.4057	-26.3973	9.2017e-07	0.943396	25.1232
MLF1	2	56.4906	-33.3567	9.2478e-07	15.0943	50.2463
DNAI1	2	0.981132	-26.4696	9.7562e-07	1.88679	26.1084
GADL1	2	92.3962	-1280.39	9.7562e-07	17.9245	47.0443
AARSD1	2	48.7453	-5.29905	9.90563e-07	11.3208	42.3645
NKAP	2	21.7547	0.535505	9.91304e-07	16.0377	51.4778
GNAO1	2	9.08491	-15.9644	9.91361e-07	2.83019	28.3251
HECTD3	2	49.126	-21.7451	9.95463e-07	9.43396	37.6847
ANKRD12	2	2.21698	-24.1426	9.95463e-07	3.77358	29.5567
PPARD	2	8.60377	-30.6105	9.95463e-07	3.77358	30.0493
ATRX	2	165.16	-35.3544	9.95463e-07	33.9623	71.6749
ORMDL1	2	68.0189	-106.703	1.01501e-06	18.8679	48.0296
ADGB	2	0	-15.1847	1.01635e-06	0	22.9064
UGT8	2	27.6321	-30.9246	1.02917e-06	9.43396	38.9163
ID3	2	12.9434	10.3572	1.04521e-06	38.6792	17.2414
N4BP2	2	21.0755	-19.3974	1.05922e-06	4.71698	31.0345
TNRC6C	2	6.93396	-9.11037	1.06601e-06	9.43396	38.67
SKI	2	8.43396	-25.0045	1.06761e-06	6.60377	34.2365
PAICS	2	37.3491	-23.0278	1.07282e-06	10.3774	38.1773
PGAM1	2	1297.25	727.053	1.07897e-06	80.1887	84.4828
HSPA9	2	153.896	-55.7171	1.08552e-06	29.2453	64.7783
JUN	2	44.5094	-54.8773	1.09922e-06	15.0943	45.8128
SPG20	2	22.5516	-43.4949	1.11538e-06	5.66038	33.0049
CCDC27	2	1.34906	-23.4884	1.12363e-06	2.83019	27.3399
SGPP2	2	4.33962	-26.0372	1.12363e-06	2.83019	27.5862
C2CD5	2	20.2075	-14.79	1.14402e-06	5.66038	33.4975
SERINC1	2	299.491	-133.002	1.1468e-06	34.9057	72.1675
NOL7	2	30.934	8.96845	1.16071e-06	4.71698	31.7734
HECTD1	2	67.4623	-31.5574	1.16305e-06	15.0943	46.798
SNCAIP	2	20.2358	-19.8504	1.16758e-06	5.66038	33.2512
OSBPL6	2	4.60377	-67.1401	1.16771e-06	3.77358	28.5714
ISL1	2	656.038	402.338	1.17588e-06	68.8679	47.0443
PPM1L	2	11.4877	-34.4813	1.19913e-06	6.60377	32.266
GNB1L	2	0	-25.899	1.2028e-06	0	22.6601
H2AFZ	2	155.689	-204.183	1.20588e-06	35.8491	68.4729
DHX29	2	31.4151	-7.63909	1.21278e-06	11.3208	41.6256
CLRN1	2	6.93396	-11.1005	1.21801e-06	5.66038	33.0049
RAVER2	2	5.03774	-23.6519	1.24062e-06	2.83019	27.3399
APPL2	2	16.8302	-10.1944	1.28329e-06	1.88679	26.1084
NCOA3	2	9.55547	-36.1543	1.29302e-06	6.60377	32.5123
FAM103A1	2	169.736	-57.0474	1.31601e-06	27.3585	63.7931
GCLC	2	12.0094	-58.7935	1.32635e-06	2.83019	28.0788
VIM	2	42.4623	-42.6067	1.33825e-06	7.54717	36.4532
MED30	2	16.1604	-21.4431	1.33918e-06	6.60377	33.7438
ZNF207	2	101.736	-44.577	1.33923e-06	25.4717	61.0837
SLC25A47	2	6.54717	-38.672	1.34002e-06	2.83019	27.3399
MYCBP2	2	33.8868	-27.4679	1.34572e-06	10.3774	41.133
COG2	2	35.6226	-14.3601	1.37184e-06	4.71698	31.0345
RALGPS2	2	126.66	34.8574	1.39968e-06	18.8679	52.2167
THOC2	2	98.8302	22.2095	1.40314e-06	19.8113	53.4483
UNC119B	2	18.3679	-21.1124	1.40314e-06	8.49057	36.9458
HK1	2	168.413	-8.95523	1.40677e-06	30.1887	64.0394
FAM102A	2	4.83962	-11.3275	1.41079e-06	2.83019	27.3399
RBM45	2	21.4057	-18.7347	1.41145e-06	7.54717	34.2365
CLDN3	2	1.08491	-6.64357	1.41753e-06	5.66038	31.5271
REPS2	2	24.8491	-17.6485	1.41979e-06	5.66038	33.2512
OSCP1	2	5.46226	-26.6116	1.43658e-06	2.83019	28.0788
LOC420374	2	36	9.09113	1.44637e-06	8.49057	38.1773
SGF29	2	42.6132	7.22158	1.45028e-06	7.54717	37.1921
FGF3	2	0.933962	-14.2557	1.45941e-06	1.88679	25.6158
STT3A	2	13.3585	-34.6637	1.49006e-06	15.0943	44.0887
MTF2	2	39.9717	-12.6047	1.50567e-06	8.49057	36.4532
OGDH	2	5.16038	-18.3987	1.51218e-06	6.60377	33.7438
LOC107051858	2	0.36566	-2.88431	1.51462e-06	16.0377	2.70936
KIAA1671	2	28.2075	-15.024	1.52659e-06	6.60377	33.2512
SLC45A1	2	9.49679	-24.43	1.53583e-06	4.71698	30.2956
LEPROT	2	42.0943	-44.0855	1.53588e-06	13.2075	42.8571
HPRT1	2	30.4623	-19.1116	1.54296e-06	9.43396	38.67
ATN1	2	3.58491	-11.8683	1.56384e-06	4.71698	31.0345
SMN	2	30.283	-19.3303	1.56384e-06	13.2075	42.8571
CLDND1	2	115.321	-35.7901	1.58127e-06	17.9245	51.9704
HOOK3	2	48.7453	1.28715	1.59587e-06	7.54717	36.2069
TMIE	2	0.311321	-15.1936	1.60122e-06	0.943396	23.8916
DTD1	2	29.0283	-21.9298	1.63342e-06	9.43396	37.931
FBXO34	2	4.79245	-24.6706	1.63342e-06	1.88679	26.1084
ARPC4	2	56.6509	-8.97714	1.64354e-06	16.0377	52.7094
MFSD1	2	73.717	-39.3323	1.66033e-06	17.9245	50.9852
ZC3H12B	2	7.62264	-17.6335	1.66373e-06	2.83019	26.8473
NINJ1	2	4.5	-40.0246	1.66403e-06	2.83019	27.0936
WBSCR27	2	30.8962	12.9332	1.66871e-06	13.2075	45.8128
COX20	2	59.7736	-8.46779	1.68817e-06	11.3208	43.3498
KDM4B	2	14.0472	-22.044	1.69299e-06	5.66038	32.0197
ARL1	2	144.311	-63.137	1.7171e-06	30.1887	67.9803
PFKL	2	33.0472	-35.9405	1.73644e-06	14.1509	44.8276
CFAP20	2	70.3585	-14.9494	1.746e-06	15.0943	47.0443
FNBP1	2	11.0189	-8.72497	1.78579e-06	3.77358	29.064
USP46	2	56.7075	-24.6693	1.78579e-06	10.3774	40.8867
NFATC1	2	0.122642	-29.3921	1.78579e-06	1.88679	24.8768
MEAF6	2	35.4434	-12.133	1.79988e-06	13.2075	45.0739
DPP10	2	28.8396	-12.052	1.80323e-06	6.60377	33.2512
BRD1	2	15.3774	-14.9404	1.83546e-06	10.3774	39.6552
SH3GL2	2	7.65094	-13.0929	1.83969e-06	4.71698	30.0493
SLU7	2	62.434	-1.91333	1.84507e-06	12.2642	42.3645
RASGRP1	2	0.169811	-23.909	1.84507e-06	1.88679	25.1232
PAQR9	2	0.00943396	-50.8761	1.84507e-06	0.943396	23.399
GRXCR1	2	4.80189	-45.3705	1.91286e-06	3.77358	27.5862
SLC4A8	2	13.3383	-29.7321	1.91643e-06	10.3774	37.6847
SPEF2	2	4.42453	-17.9203	1.961e-06	5.66038	31.5271
MKL2	2	1.53774	-43.2849	1.96413e-06	4.71698	28.8177
PER2	2	30.1887	-23.8557	1.96934e-06	12.2642	40.1478
FRMPD4	2	0	-18.9163	1.98315e-06	0	21.9212
ACAD6L	2	69.7264	13.4308	1.99194e-06	7.54717	36.2069
DNTTIP2	2	8.95009	-27.7177	1.99194e-06	7.54717	33.2512
NFX1	2	1.77358	-31.0343	1.99194e-06	3.77358	27.8325
BTF3	2	56.9811	2.67571	2.00823e-06	23.5849	60.5911
GEMIN5	2	9.53774	-69.9105	2.00846e-06	6.60377	31.7734
TULP4	2	34.9057	-19.8554	2.01563e-06	11.3208	42.3645
NKTR	2	95.9811	46.2102	2.0204e-06	13.2075	43.3498
BORL4	2	31.8502	-10.5653	2.0204e-06	10.3774	39.9015
DPH1	2	11.9906	-7.20402	2.05226e-06	2.83019	27.3399
ECI2	2	42.8679	-20.2183	2.05872e-06	11.3208	39.4089
TRAF3IP1	2	39.6226	-5.25913	2.06899e-06	14.1509	47.2906
LOC107055489	2	6.68585	-4.45255	2.07107e-06	12.2642	40.3941
FKBP7	2	3.60689	-30.8769	2.08856e-06	11.3208	36.9458
IQUB	2	7.55943	-26.269	2.09143e-06	4.71698	29.803
HACD3	2	98.5094	1.57347	2.13408e-06	15.0943	47.2906
ZNF644	2	61.7736	-31.0368	2.13672e-06	16.0377	47.7833
EIF3M	2	54.7358	-31.7509	2.15761e-06	13.2075	44.5813
MYO15A	2	2.30189	-10.4173	2.15915e-06	1.88679	25.1232
FUBP1	2	88.7358	12.7088	2.16796e-06	20.7547	54.4335
NUP188	2	42.9245	-36.2577	2.16796e-06	11.3208	40.8867
ASAP1	2	5.58491	-5.05056	2.17276e-06	1.88679	25.8621
TIMM10	2	8.56604	-0.530021	2.19747e-06	9.43396	39.6552
SLC5A3	2	45.8396	0.965238	2.24238e-06	11.3208	41.6256
RASAL2	2	10.2642	-14.4378	2.27211e-06	3.77358	28.8177
RRAGA	2	39.6038	-5.80756	2.2985e-06	11.3208	38.9163
TNIP1	2	68.1981	21.2449	2.30058e-06	21.6981	56.8966
MRPS11	2	52.7547	-11.4152	2.3237e-06	18.8679	54.9261
IST1	2	45.9906	-19.5513	2.3237e-06	6.60377	33.7438
SLC35C2	2	0.0566038	-21.9754	2.3237e-06	0.943396	23.1527
POMGNT2	2	0	-26.4236	2.3237e-06	0	21.6749
EFCAB1	2	10.5339	-36.2801	2.37275e-06	6.60377	32.5123
PELI1	2	43.6604	4.98057	2.4153e-06	6.60377	33.4975
NPHP1	2	15.6698	-7.73167	2.4177e-06	4.71698	29.5567
JKAMP	2	19.3491	-36.1653	2.43859e-06	6.60377	32.5123
SNX29	2	0.613208	-19.9631	2.44006e-06	0.943396	23.399
OSBPL3	2	12.4717	-64.8165	2.44762e-06	2.83019	26.8473
FRY	2	14.5283	-16.5998	2.5105e-06	2.83019	26.8473
CD24	2	11.6887	-25.4197	2.5105e-06	10.3774	36.4532
CCDC88C	2	60.8302	-12.2486	2.51361e-06	17.9245	47.5369
MTIF3	2	13.0663	-17.8839	2.51361e-06	5.66038	30.0493
CSRNP1	2	8	-16.3842	2.51586e-06	7.54717	33.9901
ING1	2	38.9811	-12.7972	2.58653e-06	8.49057	36.2069
TUBA1A1	2	998.781	437.903	2.59235e-06	90.566	90.1478
KIAA2026	2	14.3396	-24.6727	2.61028e-06	4.71698	30.0493
SQLE	2	5.82075	-20.4058	2.6393e-06	4.71698	28.8177
SPCS3	2	55.0943	7.25444	2.67215e-06	16.9811	51.9704
UBTD2	2	0.349057	-10.7987	2.67215e-06	2.83019	25.8621
GARS	2	38.283	-39.5938	2.67215e-06	8.49057	36.6995
ACSL4	2	179.717	-80.6943	2.67215e-06	32.0755	66.7488
APPL1	2	2	-23.5159	2.70565e-06	0.943396	23.399
RFFL	2	1.18868	-39.0256	2.70565e-06	3.77358	27.0936
DNAJA1	2	245.283	-88.7071	2.72421e-06	32.0755	66.2562
CREB3L2	2	59.7642	-70.7605	2.76635e-06	21.6981	52.2167
RABL2L	2	0.622642	-14.8872	2.76698e-06	0.943396	23.1527
PTPN21	2	11.7453	-31.6784	2.76859e-06	2.83019	26.8473
TRIM36	2	15.2736	-95.3619	2.78402e-06	6.60377	31.5271
TTC8	2	14.5566	-35.4902	2.78588e-06	6.60377	32.7586
POLDIP2	2	36.5377	0.840692	2.79827e-06	5.66038	32.7586
CLK4	2	56.6698	-1.643	2.80812e-06	11.3208	40.6404
LAMP1	2	736.83	-429.081	2.80812e-06	67.9245	93.8424
GSTAL2	2	281.365	214.995	2.85605e-06	51.8868	33.7438
CTNND2	2	7.33019	-12.2486	2.93446e-06	2.83019	26.601
CMAS	2	24.8962	-22.8624	2.95039e-06	3.77358	28.8177
ST6GAL1	2	318.898	255.68	2.99046e-06	38.6792	16.7488
LLGL2	2	64.2736	11.2993	3.02555e-06	12.2642	43.8424
RPS15	2	284.396	145.559	3.05381e-06	80.1887	86.2069
AHI1	2	19.1321	-4.34329	3.07844e-06	5.66038	32.0197
AGPAT4	2	1.06604	-42.8453	3.09214e-06	4.71698	28.3251
CABP2	2	2.84906	-8.57951	3.10069e-06	2.83019	26.1084
B3GALT2	2	0.0377358	-60.0731	3.10332e-06	0.943396	22.6601
ZNF804A	2	0.198113	-27.5359	3.11124e-06	2.83019	25.3695
CTNNBL1	2	43.8491	-28.0598	3.13675e-06	10.3774	38.4236
NUCKS1	2	42.5283	2.76229	3.13755e-06	19.8113	54.6798
CCT2	2	126.057	-64.3153	3.13755e-06	25.4717	59.6059
KCNIP4	2	6.46679	-11.0431	3.13758e-06	3.77358	27.5862
NDUFA9	2	91.6132	-30.473	3.15468e-06	19.8113	51.7241
LGALSL	2	15.6226	-17.9907	3.19179e-06	3.77358	27.5862
LOC107049847	2	3.48604	-9.5795	3.19223e-06	7.54717	32.7586
MRPS23	2	31.3396	-3.9658	3.19857e-06	13.2075	42.8571
MTCH2	2	44.0094	-18.3773	3.19857e-06	13.2075	44.5813
DYNLT1	2	113.972	-48.3913	3.19857e-06	20.7547	58.1281
SACM1L	2	46.434	-53.1966	3.19857e-06	13.2075	42.1182
SLC22A15	2	0	-14.1552	3.21557e-06	0	21.1823
EIF4E2	2	28.5189	-16.6338	3.21708e-06	5.66038	32.0197
CCDC173L	2	10.3868	-6.37429	3.22212e-06	7.54717	34.9754
DNAI2	2	9.31132	-22.2232	3.22464e-06	2.83019	26.3547
MGA	2	8.60377	-26.8297	3.2349e-06	8.49057	33.2512
ERLEC1	2	67.8491	-19.2667	3.25467e-06	16.9811	48.5222
PSMA6	2	51.4906	-30.736	3.25467e-06	16.0377	46.5517
MYO3A	2	63.5755	-456.939	3.25467e-06	7.54717	32.5123
SLC38A3	2	0.811321	-8.27735	3.29388e-06	3.77358	27.5862
WDR13L	2	4.74528	-0.774421	3.38006e-06	5.66038	32.266
DSCAML1	2	0.122642	-7.72219	3.38834e-06	1.88679	24.1379
C17H9orf16	2	62.0176	-27.7198	3.38834e-06	15.0943	46.5517
CRCP	2	25.0472	-39.5464	3.38834e-06	7.54717	34.4828
PRPF38A	2	9.40557	-16.9655	3.39105e-06	2.83019	26.601
FIGN	2	17.3679	-10.903	3.40295e-06	2.83019	26.601
PSMC6	2	61.2547	-23.2428	3.40295e-06	14.1509	44.335
MKRN1	2	113.802	-9.23506	3.4121e-06	26.4151	58.867
BCL2	2	68.2736	-7.70671	3.47101e-06	16.0377	48.5222
TMEM243	2	87.7547	76.9493	3.4928e-06	28.3019	10.3448
MRPS27	2	10.1698	-30.611	3.49343e-06	2.83019	26.3547
FAM168B	2	156.481	20.8506	3.49774e-06	24.5283	62.069
CLEC16A	2	2.18868	-24.3187	3.50731e-06	2.83019	25.8621
GPS1	2	58.4057	-32.6608	3.54834e-06	12.2642	42.3645
CZH18ORF25	2	11.7075	-11.546	3.58151e-06	7.54717	33.7438
PRELID3A	2	45.7075	-4.10033	3.58976e-06	8.49057	36.4532
ACAD8	2	12.7547	-19.3118	3.64995e-06	1.88679	24.6305
BPTF	2	131.123	40.3739	3.65192e-06	21.6981	58.3744
KCNH7	2	0.0188679	-43.9516	3.66302e-06	0.943396	22.4138
STK16	2	25.9906	-7.18185	3.7313e-06	8.49057	35.468
COQ6	2	4.82075	-31.2605	3.7313e-06	6.60377	30.2956
SELENOT	2	153.84	-58.3673	3.7313e-06	31.1321	65.7635
FAM96B	2	33.4245	-22.7553	3.73807e-06	10.3774	39.1626
LOC107049688	2	1.53962	-4.79001	3.73847e-06	5.66038	30.0493
RPAP3	2	10.5472	-7.25086	3.7602e-06	5.66038	30.5419
AARS	2	47.8302	4.83019	3.76992e-06	8.49057	37.4384
GSPT1	2	56.434	-11.5586	3.80632e-06	16.0377	45.8128
MED17	2	18.8616	-29.6212	3.87555e-06	5.66038	31.2808
LEKR1	2	7.51887	-3.35798	3.88925e-06	2.83019	26.601
KIAA1217	2	16.3868	-9.37675	3.95844e-06	4.71698	29.064
XBP1	2	150.953	-36.8033	4.00035e-06	26.4151	63.0542
BAZ1A	2	8.20755	-21.9624	4.00591e-06	1.88679	24.6305
VPS13A	2	1.59434	-41.5934	4.00591e-06	2.83019	25.3695
BTG2	2	150.415	-109.814	4.00591e-06	27.3585	60.0985
SCN8A	2	0.679245	-15.774	4.09729e-06	0.943396	22.6601
CAP2	2	8.25472	-18.3142	4.10012e-06	5.66038	30.5419
AK2	2	21.6225	-19.7554	4.11232e-06	7.54717	34.4828
XPO1	2	9.57547	-31.8285	4.11232e-06	10.3774	36.2069
NSG1	2	16.6509	-24.2702	4.12617e-06	5.66038	30.7882
CUTC	2	20.8019	-0.235059	4.14266e-06	4.71698	30.0493
ASPA	2	70.1604	65.9954	4.14644e-06	16.0377	3.20197
RPGR	2	16.5755	-14.1339	4.14644e-06	4.71698	29.064
CSRNP3	2	3	-20.7143	4.15313e-06	2.83019	25.8621
MRPL38	2	17.6509	-21.7456	4.15911e-06	5.66038	29.803
EXOSC2	2	55.0849	-48.7304	4.17333e-06	16.0377	44.335
CCT5	2	184.566	-100.01	4.17356e-06	31.1321	67.4877
USP9X	2	27.5894	-44.2576	4.18211e-06	11.3208	38.9163
INO80D	2	3.21698	-19.5704	4.2251e-06	2.83019	25.8621
TMTC3	2	23.2264	-42.4805	4.27482e-06	12.2642	40.6404
SEC31A	2	19.8585	-19.8977	4.28041e-06	5.66038	30.5419
NRIP1	2	2.67925	-25.2616	4.28041e-06	3.77358	26.601
CLCN3	2	26.0472	-21.7853	4.31095e-06	16.0377	44.0887
STXBP4	2	7.78302	-27.7318	4.31095e-06	2.83019	26.3547
SNRPL	2	51.8679	-2.28232	4.33677e-06	18.8679	52.7094
ZMYND8	2	27.4245	-14.6941	4.33921e-06	13.2075	42.3645
RMDN2	2	0.254717	-28.531	4.35709e-06	1.88679	23.6453
ENOX1	2	0.0188679	-70.3063	4.35742e-06	1.88679	23.399
ACOT13	2	32.9057	-18.9367	4.37014e-06	5.66038	31.5271
CFAP57	2	0	-16.6946	4.38893e-06	0	20.6897
ABTB2	2	0	-29.0788	4.38893e-06	0	20.6897
FEZ2	2	33.1226	-15.2764	4.41385e-06	9.43396	36.6995
FGFR3	2	264.066	-162.912	4.41771e-06	65.0943	29.5567
BCL6	2	3.86792	-18.1912	4.50084e-06	3.77358	27.0936
SLC25A3	2	140.858	-90.2893	4.50467e-06	32.0755	63.7931
TANC2	2	5.83962	-17.0889	4.54182e-06	5.66038	29.803
KRR1	2	53.8113	-22.4498	4.59975e-06	17.9245	48.0296
AKAP2	2	19.0189	-105.511	4.64913e-06	7.54717	32.0197
CHCHD3	2	104.613	9.97774	4.65863e-06	17.9245	49.7537
PSMD2	2	16.9528	-1.06687	4.65978e-06	10.3774	37.1921
CEP290	2	36.6692	3.1945	4.81288e-06	8.49057	35.9606
UBA2	2	77.8019	15.1738	4.82441e-06	12.2642	40.3941
ACSL3	2	2.92453	-33.1888	4.83949e-06	2.83019	25.3695
IDH3B	2	36.4151	-8.59229	4.90873e-06	13.2075	43.8424
OTOL1	2	2.83962	-100.82	4.90873e-06	1.88679	23.6453
PRKCB	2	11.0094	-1.97332	4.91686e-06	1.88679	24.1379
NACA	2	29.783	-5.70959	4.9509e-06	23.5849	50.9852
ZNF318	2	7.85849	-15.0233	4.99829e-06	3.77358	27.3399
ELMOD2	2	10.3585	-3.09225	5.03481e-06	4.71698	29.5567
RTF1	2	90.2453	-1.84339	5.07174e-06	41.5094	76.3547
NTM	2	4.23585	-24.8299	5.11663e-06	5.66038	29.803
SCAPER	2	70.5189	-27.0156	5.11765e-06	17.9245	47.7833
WBP2NL	2	27.7642	-35.8664	5.138e-06	9.43396	34.9754
CHID1	2	11.5377	-17.9647	5.14294e-06	3.77358	27.0936
NPAS3	2	0.132075	-8.83098	5.14309e-06	1.88679	23.6453
GAL3ST1	2	58.2075	-43.2136	5.15382e-06	10.3774	39.4089
STAC	2	0	-42.9828	5.16692e-06	0	20.4433
MRPL48	2	31.0094	-23.2787	5.17552e-06	14.1509	41.8719
LOC112532770	2	18.2041	-11.8006	5.18221e-06	7.54717	33.2512
CHDB1	2	1.5283	-28.7526	5.1886e-06	3.77358	26.1084
TAB3	2	9.79245	-16.3455	5.21463e-06	4.71698	28.8177
TMEM206	2	108.283	-15.0741	5.26268e-06	18.8679	52.7094
NHS	2	8.89717	-48.3428	5.26268e-06	5.66038	29.064
ERP44	2	151.93	15.8555	5.28648e-06	20.7547	55.9113
EIF4A3	2	94.8774	-54.0069	5.28648e-06	23.5849	56.4039
CKLF	2	34.7453	-4.69068	5.32665e-06	14.1509	46.5517
CHST9	2	47.3019	-44.4444	5.33273e-06	14.1509	42.1182
UQCR10	2	233.764	145.525	5.34941e-06	74.5283	79.3103
NEBL	2	184.585	-60.7575	5.34941e-06	28.3019	63.0542
KIF3A	2	5.77358	-37.3422	5.38184e-06	7.54717	31.5271
PLCE1	2	0.518868	-16.449	5.38196e-06	2.83019	24.8768
TCP11	2	16.0965	-13.4607	5.40679e-06	7.54717	33.4975
SSBP3	2	13.5189	-5.77916	5.43634e-06	7.54717	33.2512
HLCS	2	8.5283	-36.9126	5.46576e-06	7.54717	32.0197
CSGALNACT2	2	27.8208	-74.1226	5.46576e-06	13.2075	38.4236
KIF1B	2	122.472	3.61948	5.55127e-06	24.5283	58.867
CDK11A	2	37.7642	-7.83437	5.55127e-06	16.9811	48.5222
JARID2	2	5.57547	-27.1339	5.64522e-06	6.60377	30.2956
AHSA1	2	93.9811	-33.642	5.65875e-06	19.8113	53.9409
SFXN3	2	40.2925	-32.4021	5.67366e-06	12.2642	39.9015
TOMM6	2	161.377	114.466	5.76169e-06	70.7547	74.8768
EFTUD2	2	11.8302	-30.3398	5.76169e-06	5.66038	30.0493
TERAL2	2	82.9571	-36.6503	5.79678e-06	13.2075	40.6404
SYS1	2	45.3113	-24.0705	5.84858e-06	11.3208	39.4089
TMEM218	2	15.7075	3.77651	5.84938e-06	6.60377	32.7586
MTRF1L	2	6.09434	-17.7406	5.86013e-06	3.77358	26.601
ENKUR	2	1.26415	-6.06344	5.87456e-06	4.71698	27.5862
ZNF326	2	52.2642	-21.4772	5.92437e-06	16.0377	48.2759
CNNM2	2	3.46226	-18.9372	6.02334e-06	1.88679	23.6453
EML5	2	0	-21.5025	6.04206e-06	0	20.197
ARMC1	2	24.217	-23.0416	6.04206e-06	16.0377	42.3645
LOC776067	2	47.594	-4.79648	6.16813e-06	16.9811	45.3202
NDUFA10	2	95.2075	-62.9747	6.20474e-06	28.3019	59.3596
PHF3	2	70.7358	-19.9119	6.21576e-06	16.0377	48.5222
NIPA1	2	16.0377	-46.8096	6.21576e-06	9.43396	33.7438
BRD8	2	5.06604	-16.9635	6.2159e-06	2.83019	25.1232
PEX10	2	39.9528	-6.51269	6.23875e-06	8.49057	34.2365
COX5A	2	61.8416	-22.2336	6.245e-06	31.1321	65.0246
TNRC6A	2	20.9676	-13.2531	6.2451e-06	11.3208	37.4384
PTPA	2	23.0943	-4.41305	6.2665e-06	8.49057	35.2217
RBBP6	2	30.3868	-10.5492	6.33383e-06	21.6981	50.2463
LOC101750148	2	0.471698	-12.3879	6.40052e-06	1.88679	23.399
HTATSF1	2	54.7142	22.9499	6.4133e-06	10.3774	39.9015
OLA1	2	65.5	1.46305	6.46945e-06	13.2075	41.8719
PYGB	2	123.566	22.9429	6.54365e-06	18.8679	52.7094
ADD1	2	81.7642	-27.2703	6.54365e-06	17.9245	46.5517
SRPK1	2	25.9245	-20.206	6.55007e-06	7.54717	34.4828
DNAJC18	2	81.1604	-16.9825	6.59369e-06	20.7547	55.1724
BEGAIN	2	29.8679	-53.0138	6.59369e-06	10.3774	36.4532
DYDC1	2	0.45283	-6.30333	6.64613e-06	1.88679	23.6453
TMEM106B	2	253.962	-9.73478	6.76286e-06	30.1887	67.9803
USP31	2	0.54717	-13.2016	6.78366e-06	0.943396	21.9212
FBXL2	2	28.5443	-37.6795	6.79317e-06	8.49057	33.7438
PIN4	2	114.491	84.2664	6.81132e-06	62.2642	58.6207
SLTM	2	41.4258	-15.5319	6.81132e-06	14.1509	44.0887
DHX36	2	9.89623	-24.19	6.86561e-06	8.49057	33.4975
NOX5	2	7.46226	-10.6818	6.87864e-06	2.83019	24.6305
DENND4A	2	10.5849	-17.5653	6.87864e-06	2.83019	24.6305
IREB2	2	19.4528	-12.3304	6.8994e-06	3.77358	27.5862
SYNCRIP	2	41.5189	-15.3112	6.91137e-06	8.49057	34.9754
IGSF21	2	4.15094	-37.4968	6.91747e-06	2.83019	24.6305
LARP1	2	29.0472	-13.9873	6.95564e-06	8.49057	34.2365
JAG2	2	18.3396	-22.5569	6.95564e-06	7.54717	32.7586
GRTP1	2	16.8113	-55.233	6.95819e-06	6.60377	30.7882
DTYMK	2	14.8962	-28.7787	6.99121e-06	6.60377	31.0345
DFFB	2	0.141509	-10.6467	7.00387e-06	2.83019	24.1379
SPAG6	2	0	-15.7931	7.05013e-06	0	19.9507
PARD3	2	20.5943	-15.3909	7.07334e-06	7.54717	31.7734
EXOC7	2	32.1792	-23.7493	7.09519e-06	8.49057	35.2217
UBN1	2	0.367925	-22.7035	7.0967e-06	2.83019	24.1379
ABCE1	2	72.8962	-11.3131	7.09704e-06	14.1509	44.0887
SMAP2	2	37.0566	-15.8621	7.102e-06	8.49057	33.9901
HMGCR	2	75.8491	-48.6682	7.13119e-06	17.9245	46.5517
LOC107052576	2	1.09302	-18.3314	7.15692e-06	1.88679	23.1527
ARL14EP	2	40.3962	-18.6284	7.15692e-06	11.3208	38.9163
PDLIM1	2	7.75358	-27.1147	7.24049e-06	2.83019	25.1232
ZHX1	2	12.3396	-21.4215	7.34559e-06	4.71698	27.3399
TRAPPC2	2	94.2925	-8.40705	7.43905e-06	14.1509	44.335
GPN2	2	0.886792	-29.4014	7.43905e-06	1.88679	22.9064
PECAM1	2	0.397642	-30.067	7.43905e-06	2.83019	24.1379
EPRS	2	116.651	-20.3367	7.44852e-06	25.4717	56.1576
KCTD12	2	36.8113	33.5355	7.47678e-06	14.1509	2.46305
BAG2	2	88.6981	-20.0383	7.58327e-06	13.2075	43.5961
MLST8	2	27.5264	-21.3697	7.58327e-06	7.54717	33.4975
TRIP12	2	36.5755	-11.2891	7.60703e-06	17.9245	47.0443
INPP4A	2	0.396226	-24.7466	7.60703e-06	2.83019	24.3842
ACAA1	2	24.1415	-11.1073	7.61404e-06	3.77358	27.0936
ARL3	2	71	1.11823	7.75768e-06	18.8679	52.4631
SREK1	2	61.4057	-5.99089	7.75768e-06	20.7547	50.4926
SRSF10	2	67.5472	1.15801	7.76478e-06	19.8113	51.4778
TOE1	2	62.0258	-50.0142	7.9248e-06	15.0943	45.0739
ARHGAP18	2	20.8302	-22.5171	7.98237e-06	6.60377	31.0345
SRSF11	2	80.1792	-11.3011	8.01973e-06	20.7547	52.9557
TMEM53	2	42.3302	-18.2979	8.01973e-06	8.49057	33.7438
RASSF9	2	5.56604	-26.9167	8.02629e-06	3.77358	26.3547
PSMD4	2	45.3962	-3.43875	8.05073e-06	13.2075	44.0887
BAZ1B	2	40.6132	6.30286	8.07682e-06	6.60377	31.5271
FBXO39	2	2.45557	-18.3025	8.11054e-06	2.83019	25.1232
ICA1	2	23.7264	-38.0076	8.1485e-06	11.3208	36.9458
DPF3	2	113.953	-8.62845	8.18654e-06	22.6415	56.6502
TLN2	2	4.20755	-12.4008	8.18773e-06	3.77358	25.8621
INSM2	2	42.4879	14.876	8.19827e-06	8.49057	34.2365
HEATR5B	2	0.801887	-20.7203	8.29671e-06	3.77358	26.1084
AMER3	2	1.0283	-10.8338	8.31312e-06	0.943396	21.6749
SDHAF3	2	26.0755	-6.6733	8.39517e-06	11.3208	38.1773
SLC17A5	2	7.59434	-35.413	8.48133e-06	4.71698	27.5862
DHX35	2	1.27358	-38.7045	8.49184e-06	0.943396	21.4286
FOXO3	2	18.0472	-5.97992	8.50634e-06	4.71698	28.3251
MYO18B	2	11.2453	-7.91235	8.50634e-06	8.49057	33.9901
C1H22orf23	2	9.89623	-12.8304	8.55044e-06	2.83019	25.6158
KCNN2	2	1.53774	-25.1199	8.55044e-06	1.88679	22.9064
OMA1	2	13.5377	-42.7628	8.76369e-06	6.60377	30.5419
TMBIM4	2	230.726	-161.934	8.76721e-06	31.1321	64.0394
C7H2ORF47	2	16.5763	-11.2558	8.87997e-06	16.0377	44.8276
TOMM20	2	56.4906	-0.955247	8.90285e-06	19.8113	51.2315
PSMD9	2	60.9245	-11.8957	9.03874e-06	16.0377	45.8128
CXorf23	2	0.226415	-18.3081	9.04818e-06	0.943396	21.1823
YIPF1	2	59.5755	-6.46394	9.05138e-06	15.0943	45.0739
SNCG	2	1.64151	-75.3412	9.14538e-06	1.88679	22.6601
GALM	2	0.094434	-2.76842	9.16148e-06	1.88679	22.9064
MBD5	2	21.0377	-21.6421	9.28549e-06	14.1509	40.6404
TESK2	2	26.0685	-31.3742	9.31661e-06	14.1509	41.8719
TXNL4A	2	15.1038	-6.98243	9.33666e-06	10.3774	37.4384
GAS1	2	12.7358	0.893485	9.46316e-06	5.66038	29.803
HSF2	2	32.9245	-11.6641	9.62484e-06	7.54717	33.7438
VRK2	2	1.01887	-12.3945	9.67399e-06	0.943396	21.4286
KCNG4	2	0	-108.463	9.70875e-06	0	19.4581
TAF7	2	10.0472	-29.3494	9.78593e-06	3.77358	26.601
ITPK1	2	20.7075	-25.9846	9.85342e-06	3.77358	26.3547
ANKDD1B	2	0.0660377	-28.3428	9.95188e-06	0.943396	20.936
NXN	2	44.4717	-6.65145	9.95822e-06	13.2075	42.8571
ENDOG	2	47.1415	-13.3117	1.00145e-05	10.3774	38.1773
CNIH1	2	46.6132	-17.3769	1.02021e-05	15.0943	45.5665
NUP37	2	29.8302	-25.4851	1.02021e-05	7.54717	33.0049
RGS7	2	1.0566	-23.0173	1.02956e-05	0.943396	21.1823
TBC1D12	2	10.6887	-7.10689	1.04247e-05	3.77358	26.3547
CCAR1	2	104.575	11.9023	1.04543e-05	16.9811	47.2906
ZC3H14	2	35.2358	-11.1976	1.04543e-05	7.54717	33.7438
SLC12A2	2	14.2925	-30.3307	1.04543e-05	6.60377	29.5567
GLG1	2	9.95283	-30.86	1.04543e-05	2.83019	24.6305
BRD9	2	10.283	-2.15294	1.04609e-05	10.3774	35.468
PIK3R1	2	34.7925	2.08802	1.06148e-05	4.71698	28.0788
DCAF13	2	60.6887	-4.69309	1.06148e-05	19.8113	48.7685
NSMAF	2	16.7642	-7.11516	1.06609e-05	3.77358	26.3547
IARS	2	1.83962	-33.4042	1.06612e-05	0.943396	21.1823
RNF7	2	65.4434	-17.651	1.08675e-05	16.9811	46.5517
BBX	2	129.717	30.3512	1.09759e-05	22.6415	54.1872
SH3BGRL3	2	60.5984	-31.4194	1.09759e-05	17.9245	50
MTX2	2	74.2453	-17.5848	1.10833e-05	14.1509	45.0739
HECW2	2	9.5	-23.7143	1.12131e-05	6.60377	29.3103
PES1	2	33.5472	-9.04396	1.13555e-05	6.60377	31.2808
TSPAN4	2	0.292453	-22.3849	1.13555e-05	1.88679	22.4138
WASF1	2	0.40566	-28.2692	1.13555e-05	3.77358	24.8768
CSTB	2	271.123	224.426	1.13788e-05	50.9434	36.2069
HELZ	2	27.2264	5.21903	1.13832e-05	9.43396	34.2365
CPEB3	2	35.8868	6.14049	1.13945e-05	10.3774	36.4532
PGLS	2	45.4717	22.4545	1.13996e-05	9.43396	36.4532
TCOF1	2	31.7075	-17.7974	1.14039e-05	13.2075	39.6552
ARFRP1	2	47.6698	-21.4533	1.14152e-05	9.43396	34.4828
FAM172A	2	51.2736	-6.87174	1.14475e-05	15.0943	43.5961
TRAPPC13	2	4.0283	-32.4153	1.14764e-05	4.71698	26.8473
ZNF639	2	12.6226	-31.8256	1.15166e-05	5.66038	28.8177
PACSIN1	2	0.537736	-3.18148	1.1554e-05	2.83019	24.3842
CASP8AP2	2	11.0189	-17.0575	1.1614e-05	5.66038	28.5714
CPZ	2	1.43396	-145.49	1.16385e-05	2.83019	23.399
GTF2B	2	99.0283	-34.4397	1.1641e-05	24.5283	57.1429
WDR12	2	15.5094	-30.6162	1.17338e-05	5.66038	28.5714
ALMS1	2	12.3585	-22.3755	1.18339e-05	2.83019	24.1379
ATP1A1	2	346.896	-327.082	1.1858e-05	36.7925	73.399
USP14	2	6.40566	-16.1362	1.19427e-05	2.83019	23.8916
ASXL3	2	0.0471698	-16.3198	1.20313e-05	0.943396	20.6897
ADPRHL1	2	1.21698	-42.0638	1.20313e-05	1.88679	22.1675
ITGB1BP3	2	163.481	-118.992	1.22151e-05	42.4528	73.8916
CCND2	2	277.651	227.873	1.22226e-05	39.6226	21.1823
POLG2	2	0.830189	-12.889	1.24185e-05	2.83019	23.8916
ZNF292	2	55.9906	13.1778	1.25057e-05	11.3208	38.4236
CTTNBP2	2	26.0849	-8.44465	1.25057e-05	8.49057	34.9754
SUCO	2	12.6981	-9.1344	1.25057e-05	1.88679	23.1527
SLC12A7	2	21.1415	-9.8979	1.25057e-05	7.54717	33.2512
PPM1K	2	6.09434	-24.1963	1.25057e-05	6.60377	30.0493
CALML4	2	66.6038	-233.162	1.25057e-05	23.5849	49.5074
DTNA	2	14	-16.8325	1.2506e-05	4.71698	26.8473
EFHD1	2	852.078	341.523	1.25177e-05	71.6981	48.2759
EXOSC1	2	26.9717	-0.316479	1.25506e-05	10.3774	38.9163
MBIP	2	46.9151	-16.8558	1.25756e-05	11.3208	37.931
EXOSC9	2	4.32075	-24.295	1.2649e-05	2.83019	23.8916
FRMD4B	2	34.4623	-12.4417	1.2795e-05	7.54717	32.0197
BOD1L1	2	17.4245	-26.0607	1.2863e-05	11.3208	35.9606
ERLIN2	2	159.858	-6.15382	1.28933e-05	28.3019	65.7635
IFT88	2	2.58491	-21.6392	1.29296e-05	3.77358	25.6158
UBQLN4	2	39.5472	1.60875	1.29503e-05	10.3774	36.9458
CBLN2	2	0.95283	-24.9954	1.30148e-05	2.83019	23.399
ELOVL2	2	135.283	-61.1997	1.30952e-05	22.6415	51.7241
NCAM1	2	3.17925	-15.2198	1.31601e-05	1.88679	22.4138
SLC38A6	2	0	-16.665	1.32829e-05	0	18.9655
SELENOH	2	2.88679	-1.59597	1.33134e-05	3.77358	26.3547
POLE3	2	71.2358	12.0388	1.33365e-05	13.2075	41.8719
ANKFN1	2	1.0566	-20.372	1.33365e-05	1.88679	22.4138
TBCD	2	28.3695	-24.068	1.33387e-05	5.66038	29.3103
HOMER2	2	21.3868	-42.0282	1.35226e-05	10.3774	35.2217
IQSEC1	2	6.98113	-24.4671	1.35299e-05	7.54717	30.7882
PMPCB	2	28.0849	-31.9672	1.35543e-05	8.49057	32.0197
LYRM1	2	20.1226	-15.2173	1.36485e-05	6.60377	31.5271
B3GNT9	2	37.1226	35.0611	1.36524e-05	10.3774	1.23153
LMBRD1	2	99.1604	20.9313	1.37222e-05	9.43396	36.4532
TRIB2	2	72.4811	-10.1322	1.37578e-05	14.1509	42.6108
PRDX6	2	165.811	-65.3808	1.37967e-05	28.3019	61.8227
MYO3B	2	12.5283	-12.2402	1.40027e-05	4.71698	27.8325
DUSP1	2	111.877	-28.7138	1.40851e-05	7.54717	31.0345
ALDH6A1	2	26.5283	-9.08677	1.41028e-05	6.60377	31.0345
BMI1	2	21.2358	-2.0259	1.4392e-05	11.3208	40.1478
RC3H2	2	39.5472	-9.43313	1.4392e-05	7.54717	32.7586
COG6	2	17.0472	-30.3986	1.47478e-05	4.71698	26.601
DENND4C	2	38.3208	-13.2778	1.48828e-05	10.3774	35.7143
CCDC25	2	41.717	-28.8865	1.49453e-05	15.0943	43.5961
NEK1	2	25.4245	-7.75035	1.51458e-05	8.49057	33.4975
ETNK1	2	70.2925	3.11758	1.51767e-05	19.8113	50.2463
SMIM4	2	19.7547	0.0231899	1.54821e-05	11.3208	39.1626
BCL9	2	3.46226	-15.0993	1.55022e-05	3.77358	25.3695
LYAR	2	22.5	-0.514778	1.55308e-05	7.54717	33.2512
ANKRD46	2	62.3208	-18.6374	1.55308e-05	16.0377	43.3498
CD69L	2	15.0944	-34.3418	1.56422e-05	13.2075	38.67
TCTN2	2	6.0566	-33.1848	1.59146e-05	5.66038	28.0788
SEM1	2	220.755	145.499	1.59468e-05	69.8113	70.6897
KIAA1210	2	0.943396	-24.394	1.59468e-05	1.88679	21.9212
ELAVL1	2	125.821	-16.2852	1.60203e-05	31.1321	64.2857
RAD50	2	14.566	-17.1532	1.64785e-05	5.66038	29.064
NFYC	2	59.5566	-4.05423	1.65061e-05	18.8679	47.7833
CLUAP1	2	1.95283	-25.8969	1.65624e-05	2.83019	23.6453
WDFY2	2	27.2547	-45.9473	1.65669e-05	7.54717	31.2808
UBN2	2	132.604	23.4437	1.66759e-05	29.2453	66.0099
CHST6	2	51.1602	-12.5941	1.67079e-05	16.9811	44.0887
POMT1	2	55.8521	4.87693	1.67259e-05	14.1509	41.8719
WDR77	2	4.59434	-25.45	1.67259e-05	0.943396	20.6897
TRMT10B	2	15.2451	-6.03343	1.6774e-05	4.71698	27.3399
MRPL22	2	48.3019	-29.6883	1.68622e-05	12.2642	37.931
NDUFV2	2	89.9906	-42.6424	1.68622e-05	21.6981	54.1872
USP6NL	2	23.4151	-35.1859	1.68954e-05	12.2642	36.6995
PSMC2	2	89	-48.2488	1.68954e-05	20.7547	50
MPDZ	2	20.8585	-16.0578	1.72518e-05	5.66038	29.064
EFCAB6	2	1.12264	-31.7173	1.72518e-05	1.88679	21.9212
PACRGL	2	14.0521	-3.2582	1.73599e-05	5.66038	27.8325
PLAA	2	51.3868	-24.9901	1.73688e-05	6.60377	30.5419
DBR1	2	19.6038	-27.1376	1.74185e-05	5.66038	28.3251
NUMBL	2	8.01887	-6.12399	1.74289e-05	2.83019	23.8916
MXD4	2	73.9151	-16.8953	1.74507e-05	16.9811	46.5517
PPP3CB	2	18.0755	-4.07724	1.75186e-05	4.71698	27.0936
HSPB11	2	0.113208	-9.98778	1.7558e-05	1.88679	21.4286
SMAD2Z	2	50.283	-7.14715	1.7605e-05	7.54717	31.7734
HAT1	2	10.7358	-29.0893	1.76437e-05	3.77358	25.3695
FBXO21	2	8.42453	-31.7162	1.76515e-05	4.71698	26.3547
NDUFS2	2	63.3962	-10.8476	1.78197e-05	13.2075	42.3645
2024-09-07	2	96.3396	29.4652	1.78579e-05	19.8113	49.2611
FCF1	2	20.5566	-31.9705	1.80738e-05	5.66038	28.3251
SLC39A10	2	8.37736	-18.7852	1.81118e-05	2.83019	23.399
EGFL6	2	2.21698	-113.01	1.81118e-05	0.943396	20.197
TRIB3	2	0.716981	-19.6476	1.81803e-05	1.88679	21.6749
MMS19	2	0	-16.7734	1.82357e-05	0	18.4729
LRRC73	2	0	-20.4877	1.82357e-05	0	18.4729
FAM214A	2	33.9434	-3.84971	1.84184e-05	5.66038	28.5714
PSMD14	2	59.6698	-32.446	1.85026e-05	15.0943	42.6108
ATL2	2	0.0188679	-29.5526	1.85201e-05	0.943396	19.9507
DERA	2	2.0283	-23.8362	1.855e-05	0.943396	20.4433
PAK3	2	163.623	15.6423	1.85505e-05	35.8491	67.4877
LBR	2	15.7547	-13.5556	1.85736e-05	5.66038	28.5714
RPP25	2	0.0754717	-48.3506	1.85736e-05	0.943396	19.9507
LASP1	2	28.7736	23.2095	1.86279e-05	46.2264	27.8325
POP5	2	23.4974	-13.4491	1.86279e-05	16.9811	44.0887
LGI2	2	3.46226	-20.4786	1.86279e-05	2.83019	23.6453
HARS	2	47.6026	-2.86046	1.87245e-05	6.60377	31.7734
POU2F1	2	17.1981	-6.93243	1.87245e-05	4.71698	27.5862
TMEM135	2	63.0377	-6.87852	1.87439e-05	13.2075	40.8867
RPA3	2	48.0094	-1.78121	1.87471e-05	12.2642	40.6404
ACKR3	2	26.9434	-42.6527	1.87569e-05	4.71698	25.8621
PSMD12	2	46.9151	-2.50609	1.88122e-05	16.9811	46.3054
MACROD2	2	20.4434	-8.8103	1.88122e-05	12.2642	38.67
LHX4.AS1	2	2.5283	-11.9988	1.88126e-05	2.83019	23.8916
KIF13B	2	41.5283	-14.6047	1.88126e-05	16.0377	40.6404
KLF12	2	9.33019	-20.8299	1.88918e-05	4.71698	26.3547
LRIG1	2	4.65094	-11.1884	1.90611e-05	4.71698	26.3547
GSTA4L	2	462.075	365.769	1.91296e-05	47.1698	32.266
LBH	2	56.5	-143.32	1.91563e-05	10.3774	34.2365
ESPN	2	26.5943	-43.583	1.91851e-05	24.5283	54.4335
RABGGTA	2	3.21698	0.837671	1.92409e-05	6.60377	30.7882
AP1B1	2	7.95283	-3.525	1.92409e-05	6.60377	29.3103
UBE2T	2	6.95283	-3.38215	1.92891e-05	1.88679	22.4138
UHRF1BP1L	2	8.18868	-11.3162	1.92891e-05	0.943396	20.4433
TMPRSS9	2	330.887	223.461	1.93024e-05	49.0566	27.5862
SRGAP1	2	36.3491	-2.79873	1.95937e-05	10.3774	36.9458
UBXN7	2	20.8585	-26.8649	1.96218e-05	6.60377	29.064
LOC107057188	2	1.37179	-1.01183	1.98274e-05	8.49057	33.2512
TIAM1	2	14.7358	-15.1607	2.01351e-05	4.71698	26.3547
ATG3	2	56.2925	-9.82824	2.03462e-05	16.0377	45.5665
KIF2A	2	40.1887	-8.67585	2.04433e-05	12.2642	38.67
IWS1	2	86.8301	15.4978	2.04939e-05	19.8113	49.0148
ITGB1BP1	2	58.1509	14.4243	2.04939e-05	11.3208	39.4089
GREB1L	2	0.603774	-16.9972	2.07672e-05	1.88679	21.6749
LDLRAD3	2	17.6604	-16.2889	2.07999e-05	4.71698	26.601
TARDBP	2	80.7617	29.9188	2.09614e-05	19.8113	52.9557
TRAPPC6B	2	32	-2.28325	2.11286e-05	13.2075	39.6552
EIF3L	2	16.0943	-33.0091	2.11769e-05	4.71698	26.601
KIAA0753	2	0	-9.24384	2.11941e-05	0	18.2266
ZMYM2	2	19.2642	-11.9132	2.12669e-05	4.71698	26.8473
FLCN	2	15.2453	-19.7966	2.13293e-05	7.54717	30.2956
CEP170	2	3.29245	-19.8036	2.13329e-05	2.83019	23.1527
CGN	2	3.51887	-16.8826	2.16537e-05	2.83019	23.399
CHPF2	2	23.7453	-19.7202	2.17999e-05	2.83019	24.1379
SMAP1	2	650.142	554.444	2.1908e-05	58.4906	51.9704
VPS33B	2	52.6509	15.6214	2.1908e-05	9.43396	36.2069
NONO	2	61.8113	-31.3783	2.21636e-05	20.7547	48.0296
WDR44	2	9.64151	-8.48657	2.22996e-05	6.60377	27.5862
GADD45G	2	1.65094	-6.49438	2.23275e-05	0.943396	20.197
TXLNG	2	15.3868	-1.49252	2.23299e-05	2.83019	23.6453
PRRC2B	2	58.846	18.2276	2.27802e-05	17.9245	48.5222
AP3M2	2	25.8113	-16.4153	2.28235e-05	10.3774	34.2365
CFDP1	2	11.4151	-0.227763	2.30082e-05	7.54717	31.5271
PDDC1	2	54.0566	-13.8892	2.30711e-05	12.2642	37.4384
TENM4	2	2.17925	-24.1908	2.31932e-05	3.77358	24.3842
IMPDH2	2	43.5283	-6.82638	2.35093e-05	10.3774	37.6847
PDE6D	2	114.83	22.5765	2.35458e-05	24.5283	58.3744
ARFGEF2	2	12.2736	-25.3717	2.35458e-05	7.54717	30.5419
FAM219A	2	7.40566	-30.2027	2.36435e-05	3.77358	24.8768
OPCML	2	1.53774	-13.1773	2.37248e-05	2.83019	23.1527
CARS	2	77.7453	-22.8754	2.37774e-05	25.4717	52.7094
NCLN	2	7.79934	-22.7688	2.387e-05	5.66038	27.5862
SLC25A12	2	18.4528	-2.43633	2.38839e-05	2.83019	23.8916
MAGI2	2	8.69811	-8.66888	2.40037e-05	5.66038	27.3399
ST3GAL6	2	0.40566	-23.3136	2.40037e-05	0.943396	19.7044
PCID2	2	41.0094	0.0266753	2.40172e-05	10.3774	37.1921
CDC42BPA	2	148.59	11.8115	2.40589e-05	19.8113	50.2463
GTF3C1	2	20.3491	-15.8049	2.41269e-05	5.66038	28.3251
CEP19	2	0.679245	-16.9439	2.4273e-05	2.83019	22.4138
PPIP5K2	2	12.783	-10.2539	2.42758e-05	3.77358	25.1232
DDX41	2	20.8585	-21.5823	2.45234e-05	5.66038	29.064
KIAA0513	2	0.443396	-17.894	2.45473e-05	2.83019	22.4138
ZFYVE28	2	0	-11.8719	2.47992e-05	0	17.9803
FRMD1	2	0.424528	-26.5705	2.49415e-05	0.943396	19.7044
HERC1	2	10.1698	-29.6208	2.49415e-05	6.60377	28.5714
EIF3G	2	76.7453	13.8069	2.49703e-05	23.5849	58.867
TMEM57	2	23.283	1.66674	2.49826e-05	6.60377	30.0493
RPL10A	2	82.8302	11.1553	2.50952e-05	33.9623	69.2118
TTC25	2	24.4906	-11.6129	2.50952e-05	4.71698	26.3547
PXDC1	2	6.80189	-15.6612	2.50952e-05	3.77358	24.6305
S100Z	2	53.2547	-305.312	2.52783e-05	4.71698	26.1084
CHD6	2	31.1321	5.63454	2.52795e-05	15.0943	42.1182
SKA2	2	33.2358	-12.9464	2.55998e-05	8.49057	33.4975
ARMC8	2	14.1415	-32.7009	2.55998e-05	7.54717	30.0493
SULF2	2	108.671	-60.3705	2.5603e-05	18.8679	46.798
SARAF	2	163.726	-28.2662	2.56348e-05	24.5283	58.1281
LACTB2	2	47.8585	-4.88289	2.56385e-05	10.3774	35.7143
BACE1	2	6.41509	-17.4371	2.57616e-05	2.83019	23.399
LTK	2	0.726415	-69.882	2.57616e-05	1.88679	20.936
PIK3C3	2	0.584906	-16.7279	2.59479e-05	0.943396	19.7044
MYO9A	2	1.04302	-17.3671	2.59479e-05	1.88679	21.1823
AIMP1	2	30.6509	10.1509	2.59842e-05	16.0377	42.6108
TAF15	2	55.6792	-1.38972	2.63214e-05	10.3774	36.4532
CCDC34	2	6.21698	-3.35198	2.63214e-05	8.49057	32.7586
SLC37A4	2	4.82075	-22.8073	2.63214e-05	1.88679	21.4286
ABHD5	2	15.434	-39.002	2.63214e-05	2.83019	23.6453
PPIE	2	25.9906	4.97332	2.64257e-05	8.49057	33.4975
MRPL33	2	220.132	169.861	2.65353e-05	63.2075	64.7783
ZRANB1	2	4.59434	-20.9032	2.65353e-05	3.77358	24.1379
COX11	2	7.23585	-9.85775	2.68018e-05	2.83019	23.6453
PHTF2	2	20.1792	-3.27642	2.68793e-05	1.88679	21.9212
ARHGEF6	2	28.4623	-41.6018	2.69331e-05	10.3774	33.2512
X2KTGRL	2	17.3679	-12.9062	2.7398e-05	7.54717	30.5419
GOT1	2	103.726	-11.1898	2.77263e-05	19.8113	47.2906
SDK1	2	19.4057	-11.2865	2.77873e-05	6.60377	28.8177
RRAD	2	2.75472	-55.6	2.77887e-05	1.88679	21.1823
CHD1Z	2	12.7642	-37.2284	2.77985e-05	7.54717	29.803
LOC112531598	2	0.962264	-24.3598	2.78274e-05	1.88679	21.1823
SENP8	2	22.717	-8.89878	2.78275e-05	6.60377	30.0493
KTN1	2	36.1981	-11.8635	2.78398e-05	14.1509	40.6404
LOC112532789	2	0.330189	-4.52203	2.83247e-05	0.943396	19.7044
TBL2	2	10.1887	-10.7079	2.84259e-05	2.83019	22.9064
DYNC2H1	2	18.717	-16.0761	2.84363e-05	6.60377	28.8177
DUT	2	35.4906	-5.75081	2.86104e-05	9.43396	34.4828
JPT1	2	89.2075	-6.62004	2.86166e-05	20.7547	52.2167
UBE2V1	2	108.425	9.42207	2.87077e-05	19.8113	49.5074
NRBP2	2	0	-19.6478	2.88022e-05	0	17.734
CRMP1	2	0	-49.4655	2.88022e-05	0	17.734
ATP9B	2	40.9151	12.9594	2.88161e-05	8.49057	32.266
PROSER2	2	0.490566	-19.7286	2.88513e-05	1.88679	20.936
MRPL58	2	51.3302	21.9928	2.89764e-05	14.1509	42.8571
LOC107049033	2	1.84906	-17.5475	2.91995e-05	2.83019	22.6601
WDFY3	2	8.16038	-35.8322	2.91995e-05	11.3208	34.7291
FDPS	2	36.4434	-13.0295	2.93878e-05	12.2642	39.9015
MSH4	2	1.62811	-15.5969	2.93895e-05	4.71698	25.6158
RTCA	2	34.2642	2.04987	2.98478e-05	4.71698	26.8473
COMMD2	2	56.3868	-4.38414	3.001e-05	14.1509	41.133
SETD5	2	14.6049	-17.7695	3.00883e-05	9.43396	32.7586
MICALL2	2	0.773585	-41.6624	3.01202e-05	1.88679	20.936
TTLL1	2	10.1887	-13.4911	3.01323e-05	4.71698	26.1084
LOC112532833	2	64.6742	6.32019	3.02616e-05	22.6415	55.4187
CYP51A1	2	40.8868	-23.3546	3.02616e-05	11.3208	36.4532
MYO6	2	715.055	-1290.9	3.02637e-05	72.6415	86.6995
SUPT5H	2	4.06604	-9.82559	3.03412e-05	4.71698	26.1084
CTNNBIP1	2	43.0189	-9.29148	3.03561e-05	9.43396	34.2365
C4H4orf33	2	8.14151	-111.999	3.0465e-05	3.77358	23.6453
RAB3C	2	1.61321	-18.5321	3.0551e-05	3.77358	24.1379
PXK	2	31.6981	-18.3364	3.05881e-05	18.8679	47.0443
MANBAL1	2	27.0472	-10.3149	3.06311e-05	11.3208	34.9754
GSTO1	2	91.2925	-60.0056	3.07777e-05	16.0377	44.5813
NDUFS8	2	53.0849	12.8214	3.08726e-05	21.6981	56.1576
UXS1	2	60.5283	-21.6835	3.11034e-05	13.2075	40.8867
AUH	2	38.9717	-7.95687	3.11481e-05	9.43396	34.2365
ERGIC3	2	53.997	-9.0625	3.11492e-05	9.43396	35.7143
ADGRL2	2	5.29245	-18.2839	3.16653e-05	5.66038	26.8473
RPS6KA3	2	2.04717	-12.076	3.17839e-05	7.54717	29.3103
ATF6	2	33.434	-6.82958	3.17854e-05	9.43396	34.9754
USP34	2	12.7264	-10.7342	3.18109e-05	4.71698	25.6158
PACS2	2	1.85849	-19.3188	3.18222e-05	1.88679	20.936
BTBD10	2	10.6038	-21.8347	3.18493e-05	2.83019	22.9064
CORO2B	2	29.4623	-15.587	3.1991e-05	9.43396	33.2512
POU4F3	2	0.179245	-2.82568	3.20477e-05	0.943396	19.4581
ZMYND11	2	84.6415	-28.361	3.22139e-05	23.5849	56.1576
FAM179B	2	0.971698	-17.2623	3.22397e-05	1.88679	20.936
PTPRD	2	21.0755	1.10749	3.24968e-05	4.71698	25.8621
TP63	2	6.00943	-17.4237	3.24968e-05	3.77358	24.1379
RASA4	2	0.357547	-0.803093	3.25353e-05	3.77358	25.1232
TMC2	2	10.7358	-80.9095	3.2863e-05	1.88679	20.936
ABCA3	2	18.8679	-6.54094	3.29398e-05	14.1509	39.9015
SLC20A2	2	38.5283	-48.8756	3.31891e-05	11.3208	35.468
LARP7	2	10.3019	-6.95518	3.32376e-05	4.71698	26.1084
ACBD7	2	176.5	122.576	3.3289e-05	49.0566	31.2808
KIF18A	2	0	-20.4458	3.34589e-05	0	17.4877
RELN	2	5.34906	-52.7864	3.34769e-05	0.943396	19.4581
ROCK1	2	33.6792	-18.7567	3.35608e-05	11.3208	34.4828
GOLGA3	2	101.349	30.5264	3.37543e-05	17.9245	48.2759
DIEXF	2	0.00943396	-14.5743	3.37543e-05	0.943396	18.9655
C20H20ORF112	2	0.566038	-8.27386	3.39066e-05	1.88679	20.936
RAB11FIP1	2	36.3868	-11.1674	3.39625e-05	9.43396	33.7438
SPRY2	2	411.123	340.625	3.40531e-05	39.6226	23.6453
RAPGEF2	2	24.6415	-21.5235	3.4197e-05	7.54717	29.5567
TMEM14CL	2	77.583	-31.7266	3.4197e-05	22.6415	51.7241
ARID2	2	23.2075	4.45632	3.42799e-05	10.3774	34.9754
EEF1B2	2	97.1132	-14.0937	3.43398e-05	38.6792	70.6897
UBXN2B	2	63.9528	26.5193	3.43414e-05	9.43396	34.7291
MRPS31	2	28.7642	-6.55851	3.48978e-05	6.60377	29.5567
C22H8ORF4	2	2.59434	-41.5756	3.51152e-05	1.88679	20.936
SSBP2	2	39.1792	-29.6262	3.52086e-05	8.49057	31.7734
TTC21B	2	1.71698	-20.821	3.52304e-05	3.77358	23.399
AMY2A	2	4.91509	-25.0086	3.53414e-05	2.83019	22.4138
BAG3	2	84.7547	-64.4817	3.53726e-05	20.7547	48.7685
BBS9	2	6.85849	-7.66368	3.55866e-05	1.88679	21.4286
MFN1	2	41.717	1.09383	3.58263e-05	9.43396	34.2365
CWC15	2	103.274	11.744	3.58974e-05	22.6415	55.9113
DSCC1	2	1.37736	-36.3345	3.58974e-05	2.83019	21.9212
ICMT	2	12.3019	-4.45181	3.60928e-05	2.83019	22.9064
GAS2L3	2	0.122642	-24.0646	3.61442e-05	1.88679	20.4433
COPE	2	220.651	-31.2702	3.61442e-05	33.0189	69.2118
PIGG	2	7.30189	-17.6489	3.62863e-05	1.88679	20.936
GPC3	2	0.254717	-23.7133	3.65067e-05	0.943396	18.9655
ARRDC1	2	23.0943	-2.24556	3.66623e-05	12.2642	37.6847
KRAS	2	32.566	-7.64571	3.66623e-05	7.54717	31.0345
HSPB8	2	3.80189	3.08514	3.67243e-05	20.7547	6.40394
DYM	2	39.9528	1.64495	3.70752e-05	9.43396	34.4828
ATG4A	2	59.8208	-0.0560926	3.71696e-05	13.2075	39.4089
DPYSL2	2	103.585	-16.7304	3.71696e-05	30.1887	64.0394
KLHDC1	2	0.339623	-16.1928	3.73329e-05	1.88679	20.4433
NEIL1	2	0.226415	-12.5741	3.75719e-05	0.943396	18.9655
AUP1	2	47.4528	9.975	3.76861e-05	11.3208	35.468
C17H9orf78	2	8.56604	-9.50785	3.77274e-05	8.49057	32.0197
ATF3	2	0.54717	-58.6868	3.78445e-05	1.88679	20.6897
DGKE	2	1.35849	-15.0331	3.81875e-05	0.943396	19.2118
CLIC4	2	51.9057	6.74556	3.81978e-05	14.1509	39.6552
CCZ1	2	82.2938	14.376	3.84205e-05	13.2075	39.1626
TMEM251	2	24.066	-5.23692	3.84205e-05	10.3774	34.7291
GARNL3	2	24.2925	-7.06469	3.84205e-05	10.3774	34.4828
EXOC6	2	0.103774	-17.6967	3.84205e-05	1.88679	20.197
THUMPD3	2	55.2943	7.02693	3.85768e-05	18.8679	48.5222
CPSF3	2	84.7453	2.35858	3.85921e-05	10.3774	36.2069
TBXA2R	2	0	-1.62808	3.8733e-05	0	17.2414
LOC107049691	2	0	-3.75234	3.8733e-05	0	17.2414
BBS4	2	27.6226	-19.2099	3.8733e-05	8.49057	31.2808
LOC107049264	2	0	-20.7731	3.8733e-05	0	17.2414
ACSM4L	2	0	-21.7463	3.8733e-05	0	17.2414
EPHX2	2	14.8396	-9.7786	3.88483e-05	3.77358	24.6305
FAHD2AL	2	18.1038	-3.75078	3.89855e-05	11.3208	36.6995
C1QTNF4	2	1.71698	-34.7559	3.89855e-05	2.83019	21.9212
AAK1	2	40.0377	-12.3834	3.90222e-05	16.9811	45.3202
SIRT2	2	44.9057	2.36871	3.90646e-05	14.1509	41.133
ZCCHC24	2	10.4906	-16.1498	3.91638e-05	2.83019	22.4138
KIDINS220	2	100.858	12.6393	3.92274e-05	21.6981	52.9557
TRMT13	2	1.70755	-15.6127	3.9795e-05	2.83019	21.9212
RAD9A	2	0.640472	0.382565	3.98899e-05	25.4717	9.35961
HPS3	2	27.6132	-20.8865	4.02831e-05	10.3774	34.4828
GATA2	2	117.733	58.1719	4.10433e-05	40.566	18.9655
SBNO1	2	84.8113	9.00837	4.10719e-05	13.2075	40.8867
REEP2	2	0.169811	-30.478	4.11869e-05	0.943396	18.7192
LRP6	2	0.471698	-11.9446	4.15311e-05	5.66038	26.1084
CTBS	2	60.4679	-54.909	4.15311e-05	10.3774	34.9754
WDR92	2	41.1226	7.9453	4.161e-05	5.66038	28.3251
DDX42	2	30.188	0.470334	4.161e-05	8.49057	32.266
SMTNL2	2	50.4623	-19.5279	4.161e-05	13.2075	38.4236
EAPP	2	20.0566	-8.34241	4.17913e-05	9.43396	32.266
TRAP1	2	4.26415	-21.7309	4.18696e-05	2.83019	22.4138
NAV3	2	5.89623	-13.0176	4.21512e-05	3.77358	23.6453
ERO1B	2	30.3302	6.22674	4.21908e-05	5.66038	27.0936
SLX4	2	1	-16.6946	4.2439e-05	0.943396	18.9655
MRPS5	2	42.3868	12.8326	4.27588e-05	16.0377	44.335
TM2D2	2	93.0283	0.146528	4.2839e-05	25.4717	59.8522
ALDH1A3	2	3.30189	-52.1218	4.2839e-05	0.943396	18.9655
PSMC1	2	62.3491	-11.9194	4.34227e-05	16.0377	43.3498
MAD1L1	2	7.74528	-24.8606	4.36723e-05	2.83019	22.1675
MKKS	2	47.9528	-20.0693	4.39891e-05	16.9811	43.3498
TIMM23B	2	65.7547	-12.2256	4.40517e-05	16.9811	43.3498
ZCCHC6	2	29.0849	-5.34367	4.42811e-05	12.2642	36.9458
CHCHD1	2	24.1226	-0.938935	4.43087e-05	10.3774	35.7143
WWC1	2	44.1604	-20.0391	4.43087e-05	6.60377	29.5567
TRMT61B	2	2.54717	-21.2574	4.46131e-05	2.83019	21.9212
GNG10	2	17	-27.9212	4.46131e-05	6.60377	28.0788
RIPK4	2	11.3113	-5.17636	4.47992e-05	4.71698	25.8621
ZMIZ1	2	56.1132	-0.864625	4.48745e-05	16.9811	42.1182
XKRX	2	7.33962	-22.7663	4.48745e-05	2.83019	22.4138
TOM1L2	2	20.7264	-1.3795	4.50424e-05	11.3208	36.2069
DLL1	2	0	-10.6404	4.51339e-05	0	16.9951
LOC428541	2	0	-36.2734	4.51339e-05	0	16.9951
NBAS	2	10.3491	-14.0746	4.56362e-05	6.60377	28.0788
ST7	2	0.00943396	-37.9684	4.56362e-05	0.943396	18.4729
ANKRD17	2	54.4245	-11.5023	4.58363e-05	16.0377	41.8719
CDK5	2	5.19811	0.767079	4.60207e-05	3.77358	24.6305
ADAMTS2	2	0.40566	-23.7668	4.61024e-05	3.77358	22.9064
CIAO1	2	13.8585	-3.0824	4.61583e-05	5.66038	27.0936
GPN3	2	96.0943	25.5426	4.62079e-05	16.0377	45.0739
RNF123	2	13.1509	-11.6298	4.62079e-05	4.71698	25.8621
EIF3A	2	63.4083	-1.69941	4.63941e-05	16.9811	43.1034
PDHA1	2	47.3572	-9.25101	4.64128e-05	11.3208	35.7143
TTC26	2	11.0943	-15.4525	4.64128e-05	2.83019	22.6601
FAM126B	2	3.84906	-15.582	4.64128e-05	1.88679	20.4433
ZNF711	2	0.584906	-20.5733	4.64908e-05	0.943396	18.7192
PEX16	2	3.9434	-11.7783	4.663e-05	1.88679	20.936
CYB561D2	2	13.5	0.972906	4.67964e-05	5.66038	27.8325
DDR1	2	108.368	-16.2848	4.68661e-05	24.5283	52.2167
CCDC47	2	22.1604	-9.69243	4.70959e-05	3.77358	24.3842
ARFGAP3	2	61.4717	-11.718	4.72421e-05	17.9245	44.335
CFAP45	2	6.96226	-12.0377	4.72421e-05	2.83019	22.1675
LOC771456	2	0.160377	-78.2485	4.72421e-05	0.943396	18.4729
ZCRB1	2	22.9906	-4.95032	4.72468e-05	14.1509	42.8571
TRMT5	2	8.66981	-22.441	4.73629e-05	0.943396	18.9655
TMEM238	2	0.896226	-0.835301	4.74212e-05	1.88679	20.936
PTGES2	2	34.1748	-13.1582	4.75424e-05	4.71698	25.3695
ABCA2	2	12.7358	2.70137	4.78033e-05	0.943396	18.9655
ZFYVE19	2	34.4434	0.674184	4.79514e-05	10.3774	35.468
ZMAT5	2	4.74528	-0.173436	4.79676e-05	5.66038	27.3399
NFIB	2	346.991	221.153	4.79755e-05	57.5472	38.1773
ASPH	2	6.4434	-11.995	4.82386e-05	4.71698	25.6158
BRWD3	2	47.6604	14.1013	4.85384e-05	8.49057	32.266
TMPO	2	72.283	19.32	4.86226e-05	12.2642	36.4532
ELOVL5	2	12.9434	-17.9901	4.90392e-05	1.88679	20.6897
ESF1	2	14.434	-7.23599	4.92705e-05	4.71698	26.1084
DECR2	2	31.6698	-16.9312	4.93845e-05	7.54717	31.0345
ROCK2	2	19.1226	-57.5448	4.94898e-05	14.1509	36.2069
MTMR9	2	73.217	25.281	4.95603e-05	19.8113	47.0443
MBD4	2	0.801887	-14.2424	4.95603e-05	0.943396	18.7192
CAMSAP1	2	30.5566	-19.2316	4.96685e-05	7.54717	30.0493
ZNF518A	2	7.5	-23.6995	4.96685e-05	2.83019	22.1675
COQ3	2	28.0943	-52.1298	4.96685e-05	6.60377	28.0788
NDUFB9	2	77.5279	-18.6681	4.97146e-05	27.3585	60.0985
FAM183A	2	4.0566	-5.11335	4.9878e-05	3.77358	24.1379
UBR3	2	34.3585	1.86834	5.00364e-05	7.54717	29.3103
BBS7	2	16.4434	-2.90882	5.00364e-05	3.77358	24.3842
LRRIQ1	2	3.9717	-14.6736	5.00364e-05	2.83019	22.1675
SENP2	2	33.1415	-10.2403	5.00574e-05	8.49057	32.266
LOC427439	2	35.0115	-22.2059	5.02354e-05	12.2642	35.7143
SRI	2	108.283	-36.3303	5.09784e-05	21.6981	51.9704
PHB2	2	145.085	14.5997	5.11241e-05	24.5283	59.6059
TPCN1	2	17.8491	-14.7716	5.13302e-05	6.60377	28.5714
PMS2	2	21.6698	-29.308	5.13329e-05	6.60377	28.3251
CRIP2	2	27.566	5.69904	5.14595e-05	12.2642	39.1626
EIF2B2	2	86	8.8399	5.15532e-05	15.0943	43.3498
PGPEP1L	2	50.7358	1.7925	5.18072e-05	11.3208	35.2217
GTPBP4	2	26.3302	-9.41365	5.18491e-05	5.66038	26.8473
ZMYND10	2	1.83962	-22.6114	5.18491e-05	1.88679	20.197
ANO2	2	2.28302	-39.4161	5.1941e-05	1.88679	20.197
LOC426456	2	0	-18.2249	5.20626e-05	0	16.7488
CASD1	2	13.2547	-32.4473	5.22156e-05	4.71698	24.6305
NRBP1	2	1.38679	-13.394	5.22422e-05	2.83019	21.9212
MRNIP	2	7.64774	-12.9473	5.23383e-05	6.60377	27.0936
AADAT	2	5.34906	-26.715	5.23383e-05	3.77358	23.399
WDR37	2	20.9057	-25.9466	5.24048e-05	9.43396	32.7586
IFT81	2	13.4623	-22.8973	5.25187e-05	4.71698	25.1232
DNMT3A	2	16.8396	-14.5655	5.25609e-05	19.8113	43.5961
APOOL	2	17.5094	-12.2541	5.2689e-05	3.77358	24.3842
PPP6R3	2	43.1132	1.09843	5.30535e-05	7.54717	30.7882
NUP85	2	61.8868	16.4065	5.31633e-05	7.54717	31.2808
YIPF3	2	27.6698	-8.94842	5.31633e-05	10.3774	34.7291
TCP1	2	175.915	-83.4716	5.33282e-05	32.0755	62.069
NUDT14	2	5.20755	-21.0659	5.3424e-05	1.88679	20.4433
MBOAT2	2	72.3396	-29.3771	5.36334e-05	16.0377	41.133
PIGP	2	14.9245	-8.24542	5.36578e-05	3.77358	23.8916
TNC	2	4.25472	-10.7995	5.36578e-05	2.83019	22.1675
UBXN2A	2	62.1604	-32.2115	5.36578e-05	14.1509	39.6552
FAM206A	2	13.7407	-3.24996	5.38538e-05	6.60377	28.3251
FAM81A	2	5.96226	-17.0106	5.38572e-05	3.77358	23.399
TTC34	2	0.0943396	-14.28	5.42558e-05	1.88679	19.7044
LITAF	2	225.84	165.29	5.43156e-05	36.7925	18.9655
LOC101750591	2	3.79783	-3.80047	5.44029e-05	5.66038	27.3399
PANK2	2	20.8019	-16.2548	5.46965e-05	6.60377	28.3251
AKAP17A	2	16.6509	-8.73329	5.46968e-05	2.83019	22.1675
ANP32A	2	75.0943	-10.7628	5.47594e-05	35.8491	67.2414
PPP1R9A	2	13.1887	-2.46844	5.50694e-05	0.943396	18.7192
CDK5RAP3	2	6.22642	-16.047	5.50694e-05	5.66038	25.3695
KIAA1841	2	18.9598	2.06282	5.55759e-05	5.66038	26.3547
COPB1	2	109.415	14.8634	5.57225e-05	19.8113	49.5074
ITFG2	2	7.21698	-17.687	5.57225e-05	1.88679	20.197
DENND6B	2	21.934	2.48815	5.57649e-05	3.77358	23.8916
TOR1AIP1	2	32.3774	-1.25565	5.59291e-05	8.49057	32.266
PLPP1	2	29.4334	-38.3993	5.61457e-05	13.2075	36.2069
TPP1	2	57.2736	-9.17223	5.62583e-05	16.0377	44.335
GALNT6	2	6.71698	-12.884	5.62583e-05	6.60377	27.8325
PCGF5	2	27.1132	-11.1676	5.65928e-05	6.60377	28.3251
EGLN1	2	92.9717	38.7303	5.73557e-05	18.8679	45.8128
SF3A1	2	68.1715	14.0788	5.74114e-05	17.9245	47.7833
GPR137B	2	49.0472	-12.1129	5.79508e-05	8.49057	31.0345
COPS2	2	66.9434	-18.3817	5.80204e-05	14.1509	40.1478
PHC3	2	3.87736	-24.8837	5.81184e-05	2.83019	21.6749
SIX2	2	4.82075	-0.49927	5.84134e-05	16.9811	44.5813
TOP1	2	61.2337	18.8085	5.85288e-05	33.0189	66.9951
GPR85	2	0.179245	-13.2173	5.85511e-05	0.943396	18.2266
OTOP1	2	6.08491	-103.745	5.89616e-05	1.88679	19.9507
HADH	2	83.5755	11.7725	5.90974e-05	14.1509	40.8867
DGCR6L	2	67.3302	-28.724	5.91274e-05	19.8113	49.2611
SCAF11	2	10.3962	-28.3156	5.92939e-05	10.3774	32.0197
NT5C2	2	30.6509	-8.01605	5.94804e-05	6.60377	29.064
HMGCL	2	22.5849	-24.9841	5.95064e-05	5.66038	26.8473
PAN2	2	0.235849	-21.5105	5.951e-05	2.83019	20.936
TLL2	2	0.103774	-15.342	5.99303e-05	0.943396	18.2266
TGS1	2	2.03774	-3.14699	6.01674e-05	3.77358	23.6453
BHLHE40	2	0.386792	-3.73143	6.01674e-05	1.88679	20.197
SLC2A14	2	0.349057	-12.944	6.01985e-05	2.83019	21.4286
IMP4	2	12.2736	-11.4727	6.08582e-05	7.54717	30.0493
AZIN1	2	34.6415	-26.7353	6.09036e-05	11.3208	34.2365
SRP9	2	452.613	353.697	6.11483e-05	57.5472	47.2906
OPA1	2	28.2075	-20.7506	6.12372e-05	8.49057	30.5419
IKZF2	2	101.877	12.4389	6.14034e-05	22.6415	51.4778
SERF2	2	23.0183	17.383	6.15363e-05	56.6038	47.7833
CFAP99	2	0.45283	-13.7812	6.16341e-05	0.943396	18.2266
ALKBH5	2	6.22642	-21.2561	6.17005e-05	2.83019	21.6749
STAT3	2	5.85849	-11.245	6.18206e-05	2.83019	21.6749
CFAP69	2	2.49189	-13.7487	6.18206e-05	1.88679	19.9507
PTCD3	2	0.00943396	-26.9462	6.19719e-05	0.943396	17.9803
MAN2A2	2	27.7358	1.66688	6.24604e-05	8.49057	31.0345
C3H6orf120	2	39.8774	8.88475	6.25256e-05	4.71698	25.6158
NLK	2	30.3019	-5.69072	6.25256e-05	6.60377	28.0788
JMJD1C	2	7.36792	-16.9868	6.27326e-05	8.49057	29.5567
SLC25A26	2	13.4151	2.15098	6.29035e-05	2.83019	22.4138
FAM149A	2	0.0377358	-28.5895	6.3143e-05	0.943396	17.9803
IDS	2	22.0094	-33.3625	6.3143e-05	9.43396	31.5271
NIPA2	2	48.8679	-3.31434	6.3203e-05	15.0943	41.3793
POU4F1	2	1.15094	-2.30965	6.39097e-05	0.943396	18.4729
SHROOM2	2	21.3679	2.19797	6.41495e-05	4.71698	25.8621
CHMP2A	2	44.4434	0.706943	6.42639e-05	21.6981	50.7389
SFSWAP	2	22.4151	-5.09476	6.4309e-05	7.54717	29.803
KCNAB1	2	16.7736	-150.749	6.46469e-05	5.66038	24.8768
ARL2BP	2	71.6063	24.7663	6.46526e-05	15.0943	41.133
UNC79	2	3.07547	-10.6413	6.47606e-05	2.83019	21.6749
MAP1LC3A	2	95.3962	-1.0151	6.48473e-05	19.8113	47.5369
MRPL9	2	71.3774	18.0178	6.51666e-05	22.6415	55.4187
TCF25	2	26.9057	8.51403	6.51666e-05	16.9811	46.5517
LOC112531093	2	1.92453	-0.47695	6.58207e-05	8.49057	31.7734
UBE2D1	2	42.7453	0.47681	6.59231e-05	8.49057	30.7882
WDR61	2	42.4811	-11.6937	6.61027e-05	13.2075	37.4384
NMRAL1	2	602.789	354.59	6.64725e-05	56.6038	40.8867
EEF2K	2	12.3222	-33.2605	6.654e-05	4.71698	24.6305
NUDT9	2	22.5377	-20.9007	6.66509e-05	11.3208	33.7438
BBIP1	2	36.2069	4.73368	6.66991e-05	22.6415	54.1872
ECHDC2	2	11.1698	-12.1011	6.73123e-05	7.54717	29.3103
UROS	2	8.39623	-14.1801	6.74135e-05	2.83019	21.6749
FBXW2	2	28	-8.92365	6.76317e-05	6.60377	27.8325
CCNT2	2	4.07547	-24.762	6.78286e-05	3.77358	22.6601
NAA35	2	25.1604	-33.3445	6.795e-05	7.54717	29.803
CWC22	2	26.1038	-18.7731	6.81417e-05	11.3208	35.468
CHORDC1	2	12.2925	-2.88242	6.83968e-05	5.66038	26.1084
LARS	2	39.7358	9.02649	6.84069e-05	8.49057	31.2808
PRKAB1	2	31.5	-16.0985	6.84069e-05	7.54717	29.3103
TATDN1	2	17.727	-4.42245	6.84343e-05	5.66038	26.601
ADSSL1	2	6.12264	-4.69017	6.88338e-05	1.88679	19.9507
CYB5B	2	146.849	-23.2642	6.88386e-05	28.3019	58.867
C13H5orf24	2	89.9623	24.0608	6.91041e-05	17.9245	46.5517
GNE	2	6.48113	-17.7578	6.97744e-05	2.83019	21.4286
MTUS2	2	0	-11.9458	6.97922e-05	0	16.2562
RFC5	2	10.7736	-14.4555	7.06294e-05	5.66038	26.8473
NMD3	2	0.462264	-14.7249	7.06294e-05	0.943396	17.9803
TACC2	2	45.4906	3.59648	7.08076e-05	13.2075	36.2069
GCN1	2	0.188679	-13.8606	7.10674e-05	0.943396	17.9803
ERCC6	2	9.37736	-9.9256	7.15721e-05	4.71698	24.8768
MRPL2	2	16.0283	-1.17859	7.17939e-05	5.66038	26.601
NRG4	2	19.217	-30.9431	7.1875e-05	6.60377	27.3399
SEC22A	2	38.0094	-25.2393	7.20144e-05	9.43396	32.5123
BCAP29	2	56.3208	0.2444	7.20986e-05	10.3774	34.4828
CDKL1	2	4.90575	-26.2066	7.20986e-05	2.83019	21.4286
BBS5	2	41.2642	0.138535	7.24462e-05	8.49057	31.7734
IGDCC3	2	0.00943396	-11.3797	7.29436e-05	0.943396	17.734
KCNA3	2	0.103774	-22.0928	7.31343e-05	0.943396	17.734
AFTPH	2	66.1604	6.04215	7.33695e-05	11.3208	36.6995
FAM155B	2	2.82075	-11.0191	7.34558e-05	0.943396	18.2266
MTIF2	2	33.4057	-0.779069	7.35198e-05	7.54717	30.0493
PHIP	2	20.3396	-20.4436	7.3638e-05	12.2642	35.2217
PSMD1	2	64.0377	-17.6076	7.36999e-05	17.9245	44.8276
CAPSL	2	56.3679	55.7546	7.38562e-05	8.49057	0.985222
MAD2L2	2	75.4811	7.48113	7.3921e-05	13.2075	37.4384
CFAP74	2	0.160377	-12.7288	7.39526e-05	1.88679	19.2118
REXO4	2	4.60377	-10.7928	7.39949e-05	0.943396	18.2266
KNOP1	2	8.28302	-1.09875	7.42155e-05	2.83019	21.9212
FAM19A4	2	42.5472	-25.0514	7.42946e-05	9.43396	31.7734
HP1BP3	2	52.9811	9.35798	7.45547e-05	11.3208	35.7143
SEC16A	2	71.3679	41.0405	7.46842e-05	14.1509	41.133
ZDHHC16	2	14.5189	-11.8481	7.4751e-05	3.77358	23.8916
EIF5	2	440.83	-71.0417	7.48989e-05	58.4906	87.4384
KDM4A	2	34.4138	2.11831	7.49531e-05	18.8679	43.8424
ACBD4	2	0.207547	-4.65945	7.49531e-05	0.943396	17.9803
TTC39B	2	23.7453	-10.4789	7.49531e-05	7.54717	28.5714
SLC7A6OS	2	24.6321	-20.5403	7.50222e-05	8.49057	31.0345
SAP130	2	26.9811	-2.19867	7.53179e-05	13.2075	37.1921
UPF2	2	30.434	4.67534	7.5345e-05	20.7547	49.7537
ABLIM3	2	0.830189	-12.4112	7.54376e-05	1.88679	19.4581
CRYZ	2	2.80189	-19.1415	7.55831e-05	1.88679	19.7044
SNRNP25	2	29.934	-1.26555	7.56199e-05	17.9245	45.8128
PLEKHO1	2	2.15094	-15.7826	7.60106e-05	2.83019	20.936
TPPP3	2	0.40566	-4.28646	7.66632e-05	1.88679	19.7044
ELMO2	2	82.1321	6.52863	7.66858e-05	15.0943	40.8867
LOC107055082	2	1.17925	-2.03258	7.69198e-05	2.83019	21.1823
DTNBP1	2	48.7075	-35.1792	7.80888e-05	13.2075	37.1921
CPSF6	2	169.292	67.6447	7.81924e-05	21.6981	55.1724
MPPE1	2	17.7825	-4.43393	7.839e-05	2.83019	21.9212
TMED7	2	138.377	-24.9773	7.89194e-05	33.9623	68.4729
ADAT1	2	16.3425	-9.60319	7.89309e-05	8.49057	29.3103
EXOSC7	2	12.8113	-20.5187	7.89309e-05	5.66038	25.6158
PTN	2	203.151	-130.204	7.90305e-05	44.3396	70.6897
PCF11	2	11.4717	-10.984	7.91504e-05	6.60377	27.0936
LOC431653	2	10.9966	-8.62138	7.93706e-05	2.83019	21.1823
GRPEL1	2	70.2736	-6.47272	7.95369e-05	15.0943	42.3645
NR4A3	2	0.0188679	-22.6043	7.95524e-05	1.88679	18.9655
TPP2	2	3.59387	-17.0534	7.98005e-05	2.83019	20.936
ADAR	2	9.77358	-9.24612	8.00012e-05	2.83019	21.1823
NDST3	2	1.10377	-16.943	8.00012e-05	1.88679	19.4581
MIA2	2	32.5189	5.12724	8.01928e-05	14.1509	38.67
PORCN	2	1	-1.08621	8.01928e-05	1.88679	19.9507
SH3GLB1	2	39.8962	-1.25156	8.01928e-05	10.3774	34.4828
CLEC18B	2	0.122642	-6.9143	8.01928e-05	0.943396	17.734
LOC112531917	2	0	-3.07613	8.05066e-05	0	16.0099
ELP2	2	4.19811	-15.9842	8.07867e-05	1.88679	19.9507
BFAR	2	4.17925	-16.7444	8.07867e-05	1.88679	19.4581
ATP2B4	2	3.78302	-11.6529	8.09178e-05	3.77358	22.4138
LUC7L2	2	9.69811	-8.228	8.14104e-05	4.71698	24.8768
USP15	2	10.7358	-14.7297	8.21118e-05	7.54717	29.3103
TSPAN7	2	53.434	37.7739	8.22721e-05	30.1887	13.3005
2024-03-07	2	13.4717	7.91012	8.22721e-05	2.83019	20.936
BAIAP2L1	2	80.3302	-71.3693	8.25845e-05	13.2075	37.6847
SYNE3	2	7.00943	-8.16298	8.26324e-05	1.88679	19.4581
TEX30	2	0.00943396	-13.3428	8.28194e-05	0.943396	17.4877
SEC11C	2	67.7264	4.03922	8.2887e-05	25.4717	58.1281
DNAJC27	2	7.80189	-0.0454038	8.2887e-05	4.71698	25.1232
LOC112529925	2	28.0472	-1.26793	8.2887e-05	11.3208	34.7291
GINM1	2	22.6792	-14.6607	8.2887e-05	2.83019	21.9212
ANXA4	2	39.5377	-23.3737	8.29999e-05	13.2075	36.9458
MTR	2	24.6132	-11.0838	8.31262e-05	5.66038	25.8621
WDR41	2	0.00943396	-29.062	8.32015e-05	0.943396	17.4877
GNPTG	2	14.5189	-11.789	8.36652e-05	3.77358	23.399
DNAJA2	2	136.038	-40.8046	8.36652e-05	30.1887	59.3596
CLTB	2	197.519	-51.257	8.36652e-05	33.0189	61.5764
PPP2R5C	2	31.4623	-1.38444	8.37252e-05	8.49057	31.5271
KIAA0922	2	2.27358	-19.6156	8.37496e-05	4.71698	23.1527
MYLIP	2	119.84	-36.0816	8.38783e-05	23.5849	51.9704
PLBD2	2	47.8396	-8.66038	8.48097e-05	16.9811	40.6404
BCL7A	2	23.5189	-8.20914	8.51818e-05	14.1509	37.4384
PWP1	2	3.17925	-11.8971	8.52279e-05	1.88679	19.4581
SFT2D1	2	175.245	140.051	8.52404e-05	41.5094	26.601
ATP6AP2	2	339.745	-194.873	8.54322e-05	50	77.3399
HMCES	2	53.8113	17.1192	8.5686e-05	10.3774	34.7291
NTPCR	2	76.9434	-20.6502	8.62149e-05	22.6415	52.4631
MRPL27	2	52.0755	4.87596	8.66154e-05	16.9811	47.2906
EEF1A2	2	147.226	-39.0938	8.67521e-05	45.283	82.5123
PTK7	2	12.1981	-2.20583	8.72163e-05	3.77358	22.9064
EFCAB5	2	9.16981	-4.90654	8.76171e-05	1.88679	19.4581
TIGAR	2	30.4151	-9.66126	8.79296e-05	4.71698	24.1379
LAS1L	2	77.5189	-11.6018	8.79296e-05	16.9811	41.3793
DEDD	2	21.9434	1.48697	8.82993e-05	10.3774	32.7586
BTD	2	66.6792	13.1842	8.86374e-05	5.66038	25.6158
SWT1	2	0.0660377	-12.7936	8.94373e-05	2.83019	20.197
SRP72	2	38.7949	-8.11854	8.98065e-05	15.0943	38.67
NEMF	2	45.283	-6.75885	9.05095e-05	13.2075	38.4236
REEP5	2	121.943	-41.0615	9.05521e-05	28.3019	59.8522
TRMT10C	2	12.3208	-24.0506	9.05731e-05	2.83019	21.4286
PLCH1	2	36.5566	3.96793	9.07697e-05	2.83019	21.1823
PHKG1	2	62.2736	2.946	9.07697e-05	16.0377	41.6256
ZSWIM7	2	35.2908	-10.1721	9.07697e-05	13.2075	38.9163
SEC24C	2	27.0283	-20.2747	9.07697e-05	20.7547	43.5961
PGD	2	157.821	4.94391	9.08366e-05	19.8113	50.2463
GPR37L1	2	10.1226	-54.6187	9.08366e-05	2.83019	20.936
NUTF2	2	80.0377	4.21508	9.08973e-05	22.6415	55.9113
ANAPC7	2	1.17925	-24.5917	9.11032e-05	1.88679	19.2118
DDX23	2	15.4811	-7.39079	9.17735e-05	5.66038	25.6158
SGIP1	2	0.349057	-4.91942	9.17792e-05	0.943396	17.734
AMIGO2	2	0.5	-41.9828	9.24007e-05	1.88679	18.9655
CADM3	2	0.858491	-7.29715	9.2733e-05	0.943396	17.734
MRPS6	2	133.038	-26.8958	9.30073e-05	38.6792	71.6749
CFAP73	2	0	-9.54485	9.31345e-05	0	15.7635
GNG5	2	147.491	113.907	9.35662e-05	44.3396	29.803
XPO5	2	24.8868	-12.7536	9.42496e-05	8.49057	29.064
BAG5	2	12.1981	-17.4201	9.42496e-05	5.66038	25.6158
KDM4C	2	3.39858	-26.9579	9.4708e-05	2.83019	20.6897
MT4L	2	0.0377358	-1.22827	9.50785e-05	1.88679	18.9655
PSMG3	2	12.7736	-2.45548	9.55326e-05	7.54717	28.5714
ACTB	2	1527.08	593.418	9.56567e-05	81.1321	82.5123
BDP1L	2	36.0377	15.3037	9.59161e-05	5.66038	26.1084
SIRT6	2	9.23585	-16.0154	9.64028e-05	3.77358	22.6601
HIBADH	2	38.3396	-4.58649	9.69413e-05	8.49057	30.0493
EFHC1	2	9.18868	-18.1808	9.72994e-05	1.88679	19.2118
THOC7	2	56.1132	8.394	9.77971e-05	18.8679	46.798
TMEM74	2	0.320755	-12.8812	9.81278e-05	2.83019	20.197
HSPB9	2	4.95283	-63.9801	9.81637e-05	2.83019	20.6897
MRPL30	2	23.783	6.87661	9.85464e-05	10.3774	34.9754
HEXA	2	166.481	25.8136	9.87465e-05	27.3585	59.6059
FAM107A	2	0.919434	-24.3054	9.92305e-05	0.943396	17.4877
TMTC1	2	0.0283019	-19.1022	9.98551e-05	2.83019	19.9507
HISTH1	2	1.84972	-4.19097	9.99966e-05	3.77358	22.6601
ZNF511	2	0.169811	-9.69226	0.000101204	1.88679	18.7192
MAP2K5	2	10.3679	-24.7774	0.000101204	6.60377	26.601
TMEM223	2	33.3396	11.9997	0.000101237	14.1509	41.3793
DNAJC7	2	39.0094	-10.2443	0.000101771	8.49057	30.5419
2024-03-08	2	7.93396	-14.1473	0.000101778	1.88679	19.4581
HECTD4	2	26.3774	-10.2532	0.000102379	9.43396	30.5419
SLC4A4	2	67.6415	-76.2501	0.000102379	35.8491	57.1429
HDHD3	2	47.2075	16.5819	0.000103022	10.3774	36.2069
LOC107055568	2	0.00943396	-0.320615	0.000103526	0.943396	17.2414
KIAA0895	2	47.0472	11.1457	0.00010405	4.71698	24.6305
SRSF5A	2	131.283	21.1426	0.000104225	18.8679	47.5369
KMT2A	2	9.48113	-13.3205	0.000104532	3.77358	22.1675
SFPQ	2	23.6226	-18.8527	0.000104532	15.0943	38.4236
CDK10	2	8.81132	-6.22809	0.000104794	3.77358	22.6601
CIZ1	2	33.9352	-11.4874	0.000104822	9.43396	32.0197
FIP1L1	2	15.7453	-13.0281	0.000105253	10.3774	31.2808
PUM2	2	28.5472	-18.1967	0.000105869	14.1509	36.2069
ACAD11	2	20.9906	-9.52421	0.000106637	3.77358	23.1527
SENP6	2	57.1698	5.40134	0.000107244	16.0377	39.9015
CNTNAP5	2	6.83019	-34.3939	0.000107709	4.71698	23.1527
LOC100857622	2	14.5566	6.00734	0.00010841	13.2075	39.9015
ANGPTL4	2	0	-11.1404	0.000108509	0	15.5172
LOC425001	2	0	-11.3374	0.000108509	0	15.5172
HDX	2	0	-20.6256	0.000108509	0	15.5172
TUBGCP5	2	6.83962	-9.41161	0.000109028	7.54717	28.0788
LOC100857932	2	14.4811	0.633841	0.000109704	4.71698	25.1232
ADPGK	2	11.1887	-8.36058	0.000109961	6.60377	26.601
RSRC1	2	43.3208	16.8626	0.000110018	12.2642	37.6847
RTCB	2	66.217	-7.28302	0.00011019	13.2075	37.4384
TNKS	2	5.17925	-22.1139	0.000110349	1.88679	19.2118
VHL	2	94.06	-1.37224	0.000110506	18.8679	44.8276
MAP4K4	2	32.566	-1.78864	0.000110506	18.8679	43.3498
CXADR	2	62.0566	-73.8572	0.000110708	16.9811	40.1478
ESD	2	20.2453	-31.8385	0.0001118	10.3774	32.0197
MPP1	2	4.21698	-17.1229	0.000111833	1.88679	19.2118
HMGB3	2	23.2358	-11.173	0.000112048	11.3208	34.4828
AHR1B	2	0.00943396	-10.9241	0.00011338	0.943396	16.9951
NIPSNAP3L	2	91.4528	8.7016	0.000113528	15.0943	41.133
MGARP	2	20.9151	-9.13663	0.000113887	4.71698	24.8768
SCAMP2	2	38.4906	-1.19416	0.000114255	10.3774	33.9901
FAF1	2	8.46226	-14.7914	0.000114561	1.88679	18.9655
ARHGEF1	2	22.1038	-12.9849	0.000114567	2.83019	20.6897
SLC22A7	2	67.5377	55.3949	0.000114816	16.9811	4.92611
SMOC2	2	31.8491	-107.875	0.000115436	14.1509	35.468
MLEC	2	59	-0.182266	0.000115779	16.0377	44.5813
TET1	2	52.2358	-2.72721	0.000116217	14.1509	37.6847
C1H21ORF33	2	76.3585	15.6664	0.000117189	15.0943	41.8719
POLR2H	2	31.1981	-15.1098	0.000117189	7.54717	28.5714
TRUB2	2	26.8962	8.30509	0.000118282	9.43396	33.7438
HLF	2	34.7358	-28.5967	0.000118934	27.3585	52.2167
DLD	2	112.858	11.4472	0.000119064	20.7547	47.7833
DICER1	2	6.68868	-14.9985	0.00011979	1.88679	18.9655
TOMM34	2	4.73585	-15.9144	0.000120047	1.88679	18.9655
DGCR2	2	66.8396	-11.9806	0.000120295	16.9811	39.9015
CTH	2	47.7358	-11.4858	0.00012041	9.43396	31.7734
VMP1	2	43.6201	-37.6421	0.000120935	16.0377	39.9015
CSNK1D	2	18.6226	-7.22711	0.000121081	6.60377	26.601
ING4	2	50.9811	1.42694	0.000121683	13.2075	37.4384
CDADC1	2	5.75472	-20.4275	0.000121771	1.88679	19.2118
HYDIN	2	0.292453	-23.2149	0.000121837	0.943396	16.9951
MRPS7	2	85.6724	14.838	0.000122966	17.9245	47.2906
GALNT18	2	32.5957	-12.6504	0.000122966	7.54717	28.5714
TMEM131	2	12.3208	-19.2581	0.000124085	5.66038	25.1232
CGRRF1	2	40.4528	-4.48067	0.000125426	6.60377	27.5862
EXOC1L	2	0	-19.5148	0.000126542	0	15.2709
SF3B3	2	59.6415	-15.0531	0.000126879	11.3208	33.7438
EFCAB10	2	7.16	-3.95658	0.000126946	7.54717	28.8177
ABHD2	2	17.6415	-4.63435	0.000126946	2.83019	20.936
SPOCK1	2	408.877	186.033	0.000127239	52.8302	30.7882
DIXDC1	2	67.9538	-14.3896	0.000127287	17.9245	41.133
MAATS1	2	0.509434	-14.1531	0.000127722	1.88679	18.4729
DIABLO	2	106.179	9.90585	0.000128079	14.1509	39.6552
LYRM2	2	13.0283	-6.15396	0.000128079	5.66038	25.6158
[truncated: 11,173 more rows]

## Sheet: Cluster_3
feature	group	avgExpr	logFC	padj	pct_in	pct_out
OTOL1	3	476.93	473.712	2.60972e-92	98.8372	3.05164
EGFL6	3	535.698	533.475	2.67687e-80	86.0465	2.11268
LOC419390	3	1837.75	1814.46	1.34744e-59	93.0233	13.8498
OTOP1	3	496.151	490.125	1.57638e-59	75.5814	4.22535
IGFBP7	3	280.074	260.011	1.0777e-53	94.186	14.3192
GPR37L1	3	257.907	245.752	2.02785e-51	74.4186	5.6338
HEYL	3	165.512	151.512	1.05875e-49	75.5814	6.10329
HES5	3	1394.74	1346.5	1.57101e-49	80.2326	9.62441
MMP2	3	209.628	170.67	3.63419e-47	84.8837	9.62441
ALDH1A3	3	236.767	230.922	4.86909e-46	66.2791	4.92958
SCG5	3	207.465	199.043	9.01939e-42	73.2558	9.62441
HTRA1	3	168.14	140.372	2.50151e-41	87.2093	14.0845
CLDN9	3	149.977	128.113	3.68812e-41	82.5581	12.9108
COL8A2	3	271.879	235.165	3.70519e-41	80.2326	11.0329
AGR3	3	1967.31	1710.21	2.78183e-40	100	34.2723
DKK3	3	1056.42	894.822	4.9372e-40	98.8372	25.5869
COLEC12	3	223.163	202.731	8.88591e-40	66.2791	6.80751
SYNE2	3	2072.34	1957.92	2.0727e-39	100	49.2958
COL4A4	3	162.884	150.02	8.66358e-39	67.4419	7.277
GSTAL3	3	441.024	404.041	5.4128e-37	74.4186	11.9718
EGR1	3	1004.27	901.723	9.15348e-37	84.8837	21.3615
FAM69C	3	85.1047	84.8065	1.69916e-35	38.3721	0.234742
MLC1	3	383.233	351.836	3.1896e-35	62.7907	7.04225
COL9A1	3	213.43	182.111	4.29352e-35	72.093	10.7981
BRICD5	3	557.758	538.368	8.74577e-35	67.4419	11.0329
F3	3	836.824	733.316	4.62803e-34	90.6977	26.5258
MATN4	3	2365.97	2057.14	7.55274e-34	97.6744	35.6808
SCRG1	3	58.0233	56.0585	2.09462e-33	44.186	1.87793
FRZB	3	205.442	163.543	3.50171e-32	91.8605	25.5869
LTBP1	3	70.1047	68.6915	9.55183e-32	44.186	2.34742
CYP2D6	3	151.767	134.436	1.01237e-31	60.4651	7.277
STRA6	3	33.0116	31.967	2.7087e-31	41.8605	1.87793
KIF19	3	51.7093	47.7469	4.21625e-31	47.6744	3.28638
GGT1	3	182.105	140.189	8.72966e-30	59.3023	7.04225
SLC1A3	3	928.093	688.264	1.39749e-28	98.8372	33.3333
FSTL1	3	47.8721	45.4519	1.48613e-28	51.1628	5.6338
JAG1	3	361.048	301.267	1.67651e-28	90.6977	34.2723
TIMP2	3	148.616	120.914	7.48421e-28	93.0233	38.0282
KRT7	3	491.965	414.614	8.76864e-27	75.5814	19.0141
NRP1	3	44.593	42.7667	2.24166e-26	38.3721	2.11268
COL11A1	3	138.279	100.838	5.99421e-26	67.4419	12.9108
SPARC	3	1619.12	1216.23	8.08754e-26	100	50.7042
HHATL	3	356.863	246.574	1.87898e-25	90.6977	25.8216
PHLDA1	3	87.0233	77.8331	4.04372e-25	50	6.33803
PRSS35	3	164.186	123.355	5.67968e-25	76.7442	19.0141
RTN1	3	449.105	361.476	9.74387e-25	89.5349	35.2113
SH3BGRL	3	178.884	123.1	9.74387e-25	80.2326	22.3005
ANTXRL	3	141.884	96.8462	1.18472e-24	73.2558	14.7887
SYNM	3	174.372	138.759	1.32863e-24	65.1163	12.9108
EFHD1	3	1380.91	961.077	2.68701e-24	100	43.662
LCAT	3	1311.29	940.849	3.11621e-24	90.6977	30.7512
GJB2	3	1153.31	788.288	3.386e-24	98.8372	39.6714
BTG1	3	1457.48	1158.33	4.43498e-24	96.5116	57.5117
OAZ1	3	214.384	-982.663	4.55206e-24	81.3953	93.4272
ZNF185L	3	76.814	66.1708	5.14162e-24	43.0233	3.99061
FOS	3	107.186	77.2494	7.18977e-24	86.0465	27.4648
CLDN1	3	599.779	397.551	8.33279e-24	98.8372	35.6808
VCAN	3	44.6628	44.2989	1.02015e-23	29.0698	0.704225
PDGFD	3	45.2558	44.0516	1.05842e-23	30.2326	0.938967
SERPINF1	3	575.291	454.767	1.11279e-23	83.7209	29.3427
EPAS1	3	115.023	89.2697	1.11279e-23	63.9535	12.4413
NBL1	3	12.7591	10.2574	2.81728e-23	43.0233	4.22535
SOX8	3	43.9186	35.2191	3.57889e-23	73.2558	18.3099
KRT19	3	189.244	175.247	1.00564e-22	53.4884	9.85915
CPN1	3	28.7209	26.4768	1.03922e-22	33.7209	1.87793
CALB1	3	0	-29260.5	1.29596e-22	0	67.3709
NAT8L	3	59.8256	54.8232	1.58545e-22	41.8605	4.46009
SNTB1	3	56.3837	49.4119	1.6403e-22	38.3721	3.28638
FAM198A	3	22.6744	22.1275	1.6403e-22	29.0698	0.938967
PDGFRL	3	106.174	91.3106	5.63355e-22	45.3488	5.86854
MDK	3	219.372	167.628	1.00256e-21	83.7209	28.6385
EPCAM	3	924	649.322	2.83944e-21	94.186	40.3756
RBBP8	3	154.151	105.94	3.22896e-21	70.9302	18.3099
SPIRE1	3	24.6047	23.5627	4.86405e-21	38.3721	3.99061
SERPINF2	3	1333.45	913.634	5.66758e-21	94.186	34.0376
WNT7A	3	27.3488	24.1024	9.69381e-21	32.5581	2.11268
C9ORF58	3	4674.13	3221.98	1.02036e-20	100	71.1268
COL15A1	3	35.4419	35.3597	2.03564e-20	24.4186	0.469484
ISLR	3	80.2674	66.9552	3.4637e-20	33.7209	2.58216
NPTN	3	51.5116	-726.176	6.56326e-20	68.6047	84.9765
DCLK1	3	8.09302	-501.062	9.47895e-20	9.30233	70.6573
TGFB2	3	100.733	59.1527	1.22927e-19	73.2558	19.7183
SALL1	3	32.5116	-686.756	1.99686e-19	31.3953	80.9859
KIT	3	16.2326	16.2279	2.45993e-19	23.2558	0.469484
GNG4	3	16.6163	16.5506	2.71314e-19	23.2558	0.469484
SOX9	3	15.9419	2.27285	3.29464e-19	83.7209	21.831
ITGA2	3	117.186	87.9912	5.29635e-19	50	8.4507
SMOC2	3	213.942	116.043	5.42416e-19	75.5814	22.0657
TMEM123	3	191.942	63.7588	8.51018e-19	80.2326	21.831
ATP2B2	3	7.76744	-644.136	9.82678e-19	5.81395	64.7887
COX8A	3	7.43023	-60.328	1.30766e-18	75.5814	83.8028
NOTCH1	3	37	-7.9554	2.36104e-18	83.7209	21.5962
MUSTN1	3	10.8256	10.8138	2.62076e-18	20.9302	0.234742
INHBB	3	34.314	30.375	2.77882e-18	31.3953	2.58216
PTPRZ1	3	1.25581	-200.127	3.04701e-18	3.48837	61.5023
IL34	3	42.1977	40.8902	3.23435e-18	25.5814	1.17371
CLIC5	3	0.418605	-268.201	3.37902e-18	1.16279	59.6244
CYP1B1	3	184.384	104.309	3.51337e-18	72.093	19.2488
VEPH1	3	48.5116	34.5281	3.51337e-18	46.5116	7.51174
UNC5C	3	64.7907	64.0207	3.5713e-18	23.2558	0.704225
COX6C	3	97.9302	-369.506	4.16442e-18	81.3953	87.0892
CHCHD2	3	144.047	-371.017	9.59785e-18	91.8605	91.5493
CGNL1	3	175.43	105.997	1.32577e-17	70.9302	20.4225
PAK1	3	163.291	85.7273	1.43782e-17	73.2558	22.5352
GIGYF2	3	261.372	145.305	1.91993e-17	100	53.9906
COL4A3	3	44.5038	42.1941	3.84888e-17	27.907	2.11268
SLCO1B1	3	25.4302	25.1955	5.10598e-17	20.9302	0.469484
CDK18	3	11.4884	10.0001	5.96895e-17	34.8837	3.99061
AGRN	3	166.593	104.473	6.01934e-17	86.0465	38.0282
C2CD4A	3	239.849	205.26	7.01379e-17	56.9767	15.2582
PTMS	3	61.7674	44.8214	7.26199e-17	72.093	24.6479
SDC2	3	83.2674	46.0867	7.79311e-17	56.9767	12.6761
JUN	3	246.5	190.467	7.82156e-17	75.5814	32.1596
STOX1	3	246.242	192.131	1.03721e-16	74.4186	28.6385
TTLL10	3	59.9767	49.7983	1.2828e-16	40.6977	6.57277
COX6A1	3	54.9535	-254.535	1.28978e-16	77.907	84.9765
NR2F2	3	0	-303.854	1.52765e-16	0	55.1643
DUSP1	3	349.837	258.633	1.77755e-16	61.6279	19.0141
OTOG	3	280.907	162.947	1.78979e-16	82.5581	30.5164
ESPN	3	0.174419	-73.2904	2.33037e-16	3.48837	57.277
ANXA2	3	455.512	332.401	2.90438e-16	68.6047	23.4742
DNER	3	54.8605	-705.809	4.0845e-16	51.1628	80.9859
COTL1	3	8.56977	6.10028	5.24125e-16	40.6977	6.57277
GPRC5C	3	21.1512	19.5854	7.31866e-16	19.7674	0.469484
DOCK3	3	0.988372	-315.015	7.74726e-16	4.65116	57.0423
MOB3B	3	9.23256	8.19265	9.3507e-16	20.9302	0.704225
TECTB	3	228.895	-7559.86	9.71294e-16	10.4651	62.4413
LOC107049815	3	109.424	67.9107	9.90329e-16	83.7209	43.8967
TUBB4B	3	636.305	-1433.6	1.13998e-15	76.7442	93.1925
TMPRSS7	3	0	-293.146	1.30048e-15	0	53.0516
ANGPTL1	3	123.058	101.492	1.39332e-15	41.8605	7.74648
NMI	3	83.8605	58.8346	1.39332e-15	40.6977	6.80751
SORL1	3	136.395	45.4611	1.48993e-15	76.7442	23.9437
LOC422895	3	78.5698	73.3468	2.42465e-15	29.0698	3.05164
CD151	3	382.791	122.732	2.4893e-15	94.186	34.2723
PIK3AP1	3	34.2907	33.5583	2.4893e-15	23.2558	1.40845
TSPAN13	3	503.209	-2031.41	3.37093e-15	91.8605	91.3146
ITGB4	3	19.7153	19.421	4.03982e-15	22.093	1.17371
C4H4ORF50	3	0	-254.782	4.10423e-15	0	51.8779
ELOVL2	3	2.16279	-218.321	4.17855e-15	2.32558	54.4601
ELMOD1	3	4.7907	-291.949	5.2324e-15	3.48837	54.9296
2024-09-10	3	21.0233	20.9716	5.31764e-15	17.4419	0.234742
YJEFN3	3	10.1047	10.0014	6.23953e-15	19.7674	0.704225
GPX2	3	0.116279	-139.182	6.72052e-15	2.32558	53.0516
TMEM255B	3	11.4767	-1440.14	1.21602e-14	11.6279	59.1549
CHRDL1	3	48.593	41.471	1.24185e-14	31.3953	3.99061
ASB9	3	68.0581	48.0206	1.28962e-14	39.5349	7.04225
SDPR	3	28.6163	17.5106	1.33637e-14	34.8837	4.92958
GATA3	3	4.52326	-592.697	1.58371e-14	11.6279	58.4507
PKIG	3	1.36047	-262.294	1.86565e-14	2.32558	52.1127
NDUFB4	3	92.2558	-285.826	2.07686e-14	80.2326	88.4977
CHGA	3	0.465116	-251.432	2.31247e-14	2.32558	51.8779
MYO6	3	218.135	-1827.54	2.31247e-14	74.4186	85.6808
METRNL	3	47.1977	44.7869	2.32187e-14	23.2558	1.64319
LOC419389	3	8.32558	8.02511	2.33606e-14	26.7442	2.8169
ACSL4	3	25.2442	-262.563	3.2173e-14	20.9302	67.3709
ASB7	3	89.1744	85.719	3.2621e-14	36.0465	6.33803
CALM1	3	303.709	-819.291	4.14928e-14	93.0233	91.3146
COL18A1	3	29.3503	13.9925	4.29653e-14	48.8372	11.2676
LFNG	3	87.9302	55.0899	5.05273e-14	63.9535	21.5962
TGIF1	3	63.1395	46.7452	6.7392e-14	45.3488	10.3286
COX7C	3	44.6163	-208.33	7.08088e-14	68.6047	82.8638
SPRY1	3	61.1628	48.6958	7.17286e-14	44.186	10.0939
FLNB	3	64.0148	52.8916	7.35961e-14	54.6512	16.6667
GFI1	3	0	-288.117	7.35961e-14	0	48.8263
IGFBP2	3	0.244186	-63.723	8.31762e-14	1.16279	50.2347
ATP1B1	3	2.97674	-410.549	8.63738e-14	5.81395	53.2864
SLC17A8	3	1.62791	-304.623	8.9337e-14	2.32558	50.7042
LOC427369	3	22.4535	21.977	9.10972e-14	17.4419	0.469484
ACTB	3	2094.34	1247.33	1.0844e-13	100	78.6385
IFI27L2	3	23.1207	16.281	1.25998e-13	54.6512	15.493
PTX3	3	40.4767	36.6763	1.31352e-13	18.6047	0.704225
B3GNTL	3	3.80233	-697.963	1.31409e-13	3.48837	50.939
GADL1	3	0.0116279	-1331.31	1.38385e-13	1.16279	49.061
ADAMTSL1	3	40.8372	37.8043	1.43221e-13	23.2558	1.87793
CITED4	3	8.22093	-569.72	1.53431e-13	6.97674	54.2254
PGK1	3	421.558	-848.064	1.56964e-13	74.4186	89.4366
SMARCC1	3	67.5698	34.72	1.60806e-13	66.2791	23.0047
FGF12	3	0.488372	-37.8825	1.63931e-13	9.30233	55.6338
CDO1	3	350.535	240.38	1.65883e-13	75.5814	37.0892
CALM2	3	291.872	-1561.99	2.20572e-13	77.907	86.6197
TSPAN4	3	49.2442	37.5001	2.26908e-13	48.8372	11.9718
RAB15	3	1.74419	-106.8	2.91641e-13	2.32558	50
NELL1	3	4.2907	-225.275	3.3846e-13	4.65116	52.3474
MAP1B	3	49.5698	-400.771	3.49272e-13	19.7674	67.3709
LRTOMT	3	6.23256	-207.749	3.8569e-13	2.32558	49.7653
RBM38	3	1.0814	-57.4163	5.63156e-13	3.48837	50.2347
MFGE8	3	30.407	30.3248	5.76044e-13	18.6047	0.938967
AGR2	3	98.8953	81.8273	7.47562e-13	33.7209	5.86854
C2orf88	3	80.1628	64.257	7.91241e-13	37.2093	7.277
STC1	3	0.337209	-18.1088	8.14345e-13	3.48837	50.2347
DUSP19	3	48.6834	-706.723	8.64613e-13	24.4186	63.3803
GSG1L	3	30.5116	30.1055	9.40638e-13	17.4419	0.704225
PDZRN4	3	40.7326	40.3124	9.58889e-13	16.2791	0.469484
OTOF	3	23.7209	-1074.15	9.58889e-13	11.6279	54.9296
SYT14	3	2.60465	-201.341	1.05685e-12	2.32558	48.3568
DUSP5	3	11.9419	11.747	1.07475e-12	16.2791	0.469484
HEG1	3	94.8256	23.8561	1.10253e-12	55.814	15.9624
XIRP2	3	0.139535	-339.304	1.19117e-12	2.32558	47.6526
FZD4	3	32.8256	27.6331	1.24045e-12	31.3953	4.92958
SERPINE2	3	581.314	285.129	1.29007e-12	79.0698	30.0469
PIN4	3	3.37209	-53.2406	1.31107e-12	26.7442	65.9624
B4GALT4	3	447.221	286.554	1.35419e-12	82.5581	42.723
NR2F1	3	0.0348837	-65.671	1.48569e-12	2.32558	47.4178
PAK3	3	29.5465	-146.236	1.54487e-12	23.2558	68.5446
RBM24	3	3.03488	-159.805	1.55054e-12	5.81395	50.4695
SLC51AL	3	56.0233	15.5068	1.55992e-12	45.3488	10.0939
ADGRG1	3	88.5581	64.4525	1.56252e-12	44.186	10.7981
COX7A2	3	57.4535	-208.239	1.57707e-12	72.093	79.8122
GSTT1L	3	0	-878.347	1.64669e-12	0	45.3052
GLTP	3	11.2674	-136.728	1.71502e-12	23.2558	61.2676
DCX	3	42.2791	33.2439	1.77534e-12	22.093	1.87793
FSCN2	3	0	-59.5751	2.01596e-12	0	45.0704
RASSF9	3	90.9535	76.9723	2.08734e-12	50	15.9624
ADGRG6	3	976.221	389.829	2.3637e-12	98.8372	55.8685
COMT	3	630.442	377.381	3.31648e-12	80.2326	37.7934
TMEM60	3	11.3837	-165.851	3.46906e-12	17.4419	58.6854
FAIM2	3	24.8488	-296.848	3.73479e-12	6.97674	52.8169
OSBPL11	3	1.72093	-201.831	3.93494e-12	3.48837	47.8873
RRM1	3	126.57	82.3585	4.23303e-12	47.6744	13.1455
PCSK2	3	0	-65.1901	4.58434e-12	0	44.1315
OST4	3	1.48837	-25.4013	4.79573e-12	51.1628	75.3521
GPC6	3	39.7326	37.9157	4.89914e-12	30.2326	5.16432
DSP	3	56.686	55.294	4.99678e-12	25.5814	3.28638
SHTN1	3	1.34884	-102.83	4.99678e-12	4.65116	48.5915
GJB6	3	8333.56	4022.68	5.45637e-12	100	69.9531
DFNB59	3	0.0116279	-107.927	7.33262e-12	1.16279	44.6009
PTPRQ	3	1.27907	-169.864	7.67606e-12	2.32558	46.0094
FAM166A	3	6.43884	-13.5912	7.7172e-12	65.1163	88.7324
TNFRSF1A	3	39.9535	35.538	7.82136e-12	18.6047	1.17371
OCM	3	14.7558	-4554.54	8.32624e-12	27.907	63.8498
CRYBA4	3	0.616279	-55.9025	8.56302e-12	2.32558	46.0094
CSPG5	3	0.848837	0.8371	9.60295e-12	16.2791	0.704225
ST6GALNAC2	3	48.5116	40.5116	1.16145e-11	33.7209	6.33803
ROMO1	3	18.7093	-88.3916	1.17042e-11	73.2558	81.4554
PODXL2	3	4.2093	-242.41	1.17042e-11	6.97674	49.5305
SFRP1	3	24.7674	23.2158	1.24821e-11	20.9302	1.87793
RPL38	3	19.8837	-73.0482	1.31517e-11	89.5349	83.8028
UQCR11	3	25.3605	-153.074	1.34206e-11	55.814	73.4742
CADM1	3	126.791	93.3189	1.37088e-11	55.814	18.5446
IGSF10	3	31.5676	28.803	1.37115e-11	24.4186	3.05164
SLC7A14	3	0.953488	-105.483	1.52543e-11	1.16279	44.1315
SCN2A	3	27.093	25.7691	1.56578e-11	23.2558	2.58216
SERPINH1	3	65.9651	24.7867	1.63503e-11	50	13.8498
LDLRAD4	3	5.12791	-126.424	1.73408e-11	11.6279	54.4601
PLEKHB2	3	10.2907	-210.479	2.33856e-11	8.13953	51.6432
UQCR10	3	26.2791	-110.679	2.36864e-11	63.9535	81.2207
SORBS2	3	240.442	156.329	2.58495e-11	82.5581	43.8967
UXS1	3	126.907	59.1135	2.58495e-11	69.7674	28.169
CISD1	3	48.4767	-280.123	2.64527e-11	25.5814	64.3192
NDRG1	3	48.1395	19.9165	2.6664e-11	41.8605	9.85915
ADGRV1	3	1.51163	-109.632	2.80127e-11	1.16279	43.662
USH2A	3	1.55814	-157.944	3.05016e-11	1.16279	43.4272
COL5A2	3	32.9884	28.7654	3.06379e-11	26.7442	3.99061
GLIPR1L	3	214.384	54.4236	3.0779e-11	65.1163	21.5962
ZNF385B	3	3.59302	-99.468	3.0779e-11	6.97674	49.061
ENTPD3	3	78.4298	61.444	3.11401e-11	96.5116	69.7183
CCND1	3	106.872	75.3204	3.4023e-11	48.8372	15.0235
CABP1	3	1.98837	-297.969	3.44349e-11	5.81395	46.7136
OSBPL1A	3	16	-759.228	3.52273e-11	15.1163	53.7559
MANF	3	29.6279	-169.673	3.8859e-11	53.4884	79.108
MPZL2	3	453.988	227.235	4.01443e-11	73.2558	28.4038
BASP1	3	4.31395	-87.5546	4.4151e-11	10.4651	52.1127
ATP6V0E2	3	7.60465	-91.2897	4.57403e-11	5.81395	48.3568
ATP5L	3	48.3837	-138.774	4.63944e-11	82.5581	81.9249
TOMM7	3	18.9651	-87.4292	4.68754e-11	53.4884	77.9343
FGFR1	3	43.8953	32.7123	4.81015e-11	36.0465	7.98122
SMPX	3	0.5	-52.8146	4.81698e-11	2.32558	43.662
ARF1	3	379.791	-824.083	4.9724e-11	77.907	87.0892
TYMS	3	36.3488	31.9075	5.26966e-11	24.4186	3.28638
DNAJC5B	3	6.48837	-337.854	5.72404e-11	12.7907	51.8779
RBM47	3	45.4767	7.35233	5.89743e-11	58.1395	19.2488
TMEM45B	3	32.8837	32.8837	6.05017e-11	11.6279	0
RIT2	3	5.44186	5.44186	6.05017e-11	11.6279	0
FAM32A	3	106.628	-285.731	6.50605e-11	66.2791	79.5775
TWSG1	3	113.372	86.696	6.62702e-11	63.9535	25.5869
LHFPL5	3	3.89535	-108.483	6.62702e-11	4.65116	46.0094
TMPRSS3	3	0.0348837	-265.62	6.96321e-11	2.32558	42.9577
RPS29	3	57.186	-139.34	7.16963e-11	96.5116	91.784
ATPIF1	3	51.593	-134.06	7.64585e-11	73.2558	81.2207
NDUFA13	3	34.5581	-116.508	8.15214e-11	62.7907	75.8216
BDNF	3	15.593	-301.043	8.37584e-11	8.13953	49.2958
PIM3	3	354.837	299.985	8.43046e-11	59.3023	27.6995
PDZD2	3	20.2674	19.8473	8.54163e-11	16.2791	0.938967
CHRNA9	3	0.55814	-144.111	8.78975e-11	3.48837	43.8967
GABRB2	3	14.6279	11.2711	8.97859e-11	17.4419	1.17371
CTBS	3	296.151	230.931	9.46975e-11	58.1395	24.1784
LOC101748511	3	2.7907	-123.566	9.46975e-11	3.48837	44.3662
TNFAIP6	3	44.6163	44.2548	9.55932e-11	15.1163	0.704225
SLC38A4	3	21.2558	21.2112	9.93016e-11	12.7907	0.234742
MYO7A	3	1.5814	-86.9914	1.00066e-10	2.32558	43.1925
FAM129B	3	34.6163	16.9966	1.10061e-10	38.3721	9.15493
ISL1	3	73.3372	-316.886	1.10964e-10	16.2791	58.6854
CASZ1	3	0.104651	-50.67	1.14196e-10	3.48837	43.4272
CYP27C1	3	3.82558	3.49225	1.40735e-10	13.9535	0.469484
PCDHGC3	3	155.128	62.75	1.44055e-10	81.3953	39.6714
SERPING1	3	110.419	86.8975	1.46708e-10	60.4651	27.23
ATP6V0C	3	50.1744	-162.696	1.49984e-10	50	77.6995
ECM2	3	26.1744	24.1979	1.50474e-10	13.9535	0.469484
ZCCHC24	3	50.3372	32.4992	1.51121e-10	45.3488	12.9108
GAS2	3	256.233	104.744	1.51275e-10	74.4186	34.7418
SYTL2	3	31.8605	27.1633	1.56761e-10	19.7674	1.87793
CDK5RAP2	3	32.4419	-168.76	1.56761e-10	23.2558	61.9718
UBL5	3	0.0930233	-4.22153	1.58111e-10	8.13953	47.4178
ATP5J2	3	47.0814	-137.926	1.75392e-10	75.5814	79.3427
SRRM4	3	9.5	7.90376	1.89435e-10	24.4186	3.52113
MOV10L1	3	26.593	17.6963	1.89731e-10	22.093	2.58216
COPS9	3	38.4535	-116.178	1.89731e-10	72.093	84.7418
AK1	3	1.53488	-72.2351	2.25965e-10	4.65116	44.6009
GRAMD3	3	2.23256	-142.206	2.39909e-10	1.16279	40.8451
ATP1A1	3	29.3605	-693.365	2.39909e-10	48.8372	69.2488
PDGFC	3	10.3605	-7.95644	2.41311e-10	37.2093	7.98122
FBXO32	3	1.2093	-48.0419	2.59468e-10	1.16279	41.0798
PDIA4	3	736.407	233.86	2.67219e-10	98.8372	74.8826
CCDC80	3	71.1744	61.4021	2.68759e-10	33.7209	7.51174
PLCD1	3	49.3721	34.128	2.69703e-10	43.0233	11.9718
LRTM2	3	2.88372	-139.86	2.9144e-10	2.32558	41.784
NDUFA4	3	67.8023	-170.686	3.0839e-10	63.9535	79.5775
UBC	3	269.882	-440.051	3.10258e-10	98.8372	99.5305
KCNK1	3	7.2093	-98.0959	3.27804e-10	3.48837	43.4272
LOC107054473	3	0.0232558	-51.5788	3.40947e-10	1.16279	39.9061
SEMA7A	3	51.3523	18.3869	3.81338e-10	48.8372	15.0235
BRSK2	3	3.86047	-76.6114	4.61231e-10	6.97674	46.4789
APLP2	3	2015.23	903.592	5.17138e-10	100	87.5587
ZFHX4	3	57.3721	37.8604	5.44761e-10	52.3256	17.6056
MEGF10	3	48.2907	31.0231	5.44761e-10	37.2093	9.15493
SELENBP1	3	31.5814	26.5485	5.72669e-10	19.7674	2.11268
ATP6V1G1	3	148.349	-382.092	6.21497e-10	53.4884	74.4131
PGM2L1	3	4.75581	-89.493	6.58671e-10	5.81395	44.8357
CACNA1D	3	0.511628	-57.953	6.83287e-10	1.16279	39.4366
CHST3	3	10.2442	10.2442	6.83791e-10	10.4651	0
ACAN	3	2.56977	2.56977	6.83791e-10	10.4651	0
GALNT9	3	5.77907	-184.651	6.87184e-10	3.48837	42.0188
TES	3	53.3721	34.5857	7.38639e-10	36.0465	9.15493
DPF3	3	18.3256	-123.156	8.0082e-10	16.2791	56.338
LYSMD2	3	24.4419	-221.992	8.35585e-10	20.9302	56.338
GCHFR	3	80.3488	53.0695	8.50501e-10	34.8837	8.21596
ERC2	3	2.51163	-39.0353	8.50501e-10	1.16279	39.9061
LYPD1	3	70.9399	63.012	9.37971e-10	29.0698	6.10329
CSPP1	3	18.3372	-59.0313	9.37971e-10	8.13953	50.4695
NDFIP1	3	196.407	-363.595	9.37971e-10	61.6279	82.8638
FGFR3	3	1.44186	-470.906	9.37971e-10	5.81395	43.1925
SYNGR1	3	8.86047	-53.9776	9.83632e-10	23.2558	59.1549
TMCC2	3	1.52326	-40.7772	1.1232e-09	4.65116	42.723
NRXN3	3	0	-39.2817	1.24348e-09	0	37.0892
ATP6V1B2	3	30.3605	-271.057	1.36534e-09	22.093	57.277
LGMN	3	287.581	194.924	1.3712e-09	63.9535	29.8122
LOC419602	3	5.33721	-143.44	1.37712e-09	8.13953	45.0704
NDST4	3	18.686	16.733	1.39893e-09	19.7674	2.34742
LHX3	3	6.02326	-101.376	1.43698e-09	3.48837	41.5493
GIPC3	3	1.07058	-34.4305	1.44443e-09	20.9302	53.2864
NAPB	3	0	-55.9506	1.47393e-09	0	36.8545
ATP5G1	3	50.2093	-174.371	1.49082e-09	62.7907	73.9437
LOC101748751	3	0.639535	-61.4309	1.50325e-09	2.32558	39.4366
TNFAIP8L1	3	3.95349	-145.075	1.5891e-09	4.65116	41.784
KCNQ2	3	7.65116	-93.7948	1.61567e-09	5.81395	44.6009
AMPH	3	0	-26.5775	1.75665e-09	0	36.6197
ELOVL7	3	30.6744	19.8505	1.81208e-09	29.0698	5.86854
TMC1	3	2.61628	-89.3344	1.99042e-09	4.65116	42.2535
DOK7	3	26.8256	25.5087	2.09166e-09	18.6047	2.11268
PLEKHH1	3	31.1395	20.0715	2.12457e-09	40.6977	11.7371
KIF1A	3	5.39535	-69.7126	2.29946e-09	11.6279	48.1221
MADD	3	7.5814	-170.851	2.47823e-09	15.1163	51.1737
GFPT2	3	84.593	10.6869	2.49386e-09	47.6744	15.0235
EYS	3	0	-71.4202	2.50549e-09	0	36.1502
ANOS1	3	43.0233	16.7345	2.60284e-09	44.186	13.1455
ACSBG2	3	50.8605	21.0154	2.60655e-09	33.7209	7.74648
OTOGL	3	276.837	43.4006	2.70308e-09	75.5814	30.7512
FAM3C	3	11.4419	-188.211	2.70308e-09	17.4419	52.3474
CAST	3	13.2791	-162.209	2.76686e-09	12.7907	49.7653
ISCA2	3	2.39535	-22.1071	2.82135e-09	16.2791	52.5822
LOC101748311	3	0	-112.829	2.96531e-09	0	35.9155
CDR2	3	79.7703	69.3689	3.107e-09	30.2326	7.04225
FAR2	3	108.57	81.5979	3.35703e-09	38.3721	11.0329
IRF6	3	96.686	58.4818	3.41458e-09	54.6512	21.831
FBLN7	3	17.9419	14.8104	3.45097e-09	16.2791	1.40845
FNDC3B	3	19.7558	5.97178	3.45097e-09	34.8837	8.4507
MYO1H	3	1.98837	-301.425	3.45097e-09	2.32558	38.4977
PROM1	3	22.2708	18.5783	3.50261e-09	18.6047	2.11268
CLRN2	3	0	-67.0493	3.50261e-09	0	35.6808
UCHL1	3	26.5698	-581.637	3.64319e-09	15.1163	51.1737
ZC3H10	3	11.287	-51.3054	3.9233e-09	90.6977	85.2113
ZONADHL	3	16.212	-395.36	3.9543e-09	20.9302	52.1127
PLXDC2	3	106.744	70.3357	4.0283e-09	36.0465	9.15493
ATP6V0B	3	24.6628	-128.412	4.25337e-09	26.7442	58.4507
SYNJ2	3	1.75581	-154.711	4.81722e-09	3.48837	39.9061
LRRC7	3	40.5007	38.3149	4.88198e-09	22.093	3.52113
WASHC2C	3	136.977	84.1833	4.93365e-09	75.5814	40.3756
DGKI	3	0	-54.7488	4.95392e-09	0	35.2113
CCDC90B	3	6.0814	-87.3245	5.00034e-09	4.65116	41.0798
SH3GLB2	3	12.0814	-133.038	5.00034e-09	9.30233	46.2441
NCOA7	3	12.4302	10.3598	5.32372e-09	29.0698	6.57277
PRKAR1B	3	8.53488	-84.1646	5.39618e-09	12.7907	49.5305
SF3B3	3	169.291	117.439	5.44173e-09	55.814	23.7089
LRP4	3	18.5116	15.4506	5.49868e-09	22.093	3.52113
ADAM9	3	32.7674	5.54678	5.5183e-09	44.186	12.9108
CPEB4	3	3.56977	-28.665	5.66146e-09	3.48837	40.8451
CNP	3	37.2209	24.2397	6.25583e-09	33.7209	8.4507
TMOD3	3	160.674	79.8833	6.3939e-09	61.6279	26.7606
CIB2	3	42.0233	-384.585	6.3939e-09	20.9302	54.6948
TWF2	3	12.7674	-119.723	6.43894e-09	16.2791	51.1737
CHMP1B	3	20.4884	-39.568	6.81352e-09	13.9535	53.0516
CHRNA10	3	0	-163.829	6.91613e-09	0	34.7418
ATP5E	3	22.1279	-74.9261	7.1295e-09	73.2558	77.6995
LRRC8D	3	82.2209	27.059	7.3272e-09	56.9767	21.1268
NEURL1	3	0.837209	-76.3349	7.3272e-09	3.48837	38.9671
RNF144A	3	7.63953	7.63953	7.60585e-09	9.30233	0
P4HB	3	449.64	201.917	8.11592e-09	87.2093	54.6948
SYN3	3	0.546512	-112.714	8.4785e-09	1.16279	35.9155
CHST9	3	3.5	-95.0023	8.65474e-09	6.97674	42.2535
PPP1R14D	3	0	-100.547	9.75475e-09	0	34.2723
GPR78	3	0	-126.732	9.75475e-09	0	34.2723
TSPAN15	3	7.16279	-133.57	9.77389e-09	6.97674	42.2535
LOC427799	3	17.8721	17.865	1.0066e-08	12.7907	0.704225
GCNT1	3	84.6047	50.0835	1.03054e-08	31.3953	7.277
CACFD1	3	1.88372	-67.0576	1.03054e-08	4.65116	40.3756
CXCL14	3	31.4767	-2051.14	1.06908e-08	23.2558	53.2864
GAS6	3	15.4302	15.1274	1.09199e-08	12.7907	0.704225
ARL6IP1	3	151.244	-385.899	1.09405e-08	53.4884	73.9437
GALNT6	3	37.2907	24.4668	1.1692e-08	48.8372	18.3099
HS3ST1L	3	21.2791	21.272	1.20139e-08	10.4651	0.234742
GSN	3	185.105	20.7385	1.20359e-08	67.4419	29.8122
GPM6B	3	6.72093	6.6998	1.23464e-08	10.4651	0.234742
PITPNA	3	0.302326	-29.4559	1.24272e-08	5.81395	40.6103
GPR142	3	4.52326	4.46927	1.26884e-08	10.4651	0.234742
DYNLT1	3	24.9259	-153.142	1.27736e-08	23.2558	55.8685
MDH2	3	101.081	-362.365	1.30238e-08	50	67.8404
GALNT14	3	4.77907	4.49268	1.3984e-08	10.4651	0.234742
OFCC1	3	0.372093	-53.0105	1.3984e-08	3.48837	37.5587
NRSN1	3	59.0116	45.3332	1.40585e-08	24.4186	4.69484
SH3PXD2A	3	5.05814	-46.0209	1.45048e-08	2.32558	37.5587
KIAA0408	3	8.7907	-120.134	1.45048e-08	8.13953	44.1315
ATP5G3	3	42.8256	-162.712	1.49019e-08	51.1628	68.7793
RABL6	3	7.12791	-111.66	1.53468e-08	8.13953	43.8967
IFITM3	3	130.535	47.0466	1.59402e-08	67.4419	28.169
PSMA4	3	69.0116	-219.39	1.61032e-08	44.186	68.0751
TXN	3	132.512	-293.183	1.6599e-08	74.4186	80.5164
DDTNFR23	3	17.5465	10.408	1.68144e-08	31.3953	7.51174
PLD1	3	47.4651	0.0144121	1.69538e-08	60.4651	22.0657
LDB3	3	7.06977	-70.6978	1.71005e-08	9.30233	45.0704
DOT1L	3	13.4186	-138.077	1.74982e-08	25.5814	56.5728
AGBL4	3	12.6977	-159.453	1.74982e-08	10.4651	47.1831
THSD7A	3	53.314	43.6825	1.82106e-08	34.8837	10.5634
CR1L	3	36.0349	20.4973	1.82217e-08	26.7442	5.39906
LOC776273	3	9.75581	7.89431	1.8525e-08	22.093	3.75587
CEBPZ	3	2.44186	-24.2741	1.91921e-08	15.1163	50.939
RBM43	3	13.6279	4.59974	1.9246e-08	18.6047	2.34742
PBX1	3	29.4186	-107.649	1.92479e-08	32.5581	69.0141
ABCA5	3	10.3372	-51.1088	1.98702e-08	4.65116	41.0798
AMY1A	3	82.7093	63.9699	2.01079e-08	33.7209	9.15493
CNKSR2	3	5.13953	-85.23	2.04068e-08	4.65116	39.4366
UQCRQ	3	50.5	-156.092	2.08875e-08	68.6047	76.2911
ATP5O	3	120.488	-262.814	2.2732e-08	61.6279	77.4648
LOC418927	3	11.814	-90.949	2.34553e-08	9.30233	44.8357
ELFN1	3	2.51163	-84.6339	2.348e-08	2.32558	36.1502
TMEM229B	3	16.9186	-224.45	2.37911e-08	10.4651	46.7136
AP3B2	3	6.95349	-67.9432	2.47782e-08	9.30233	44.3662
ITGB8	3	116.081	21.1847	2.50043e-08	67.4419	31.4554
EPT1L	3	2.56977	-102.231	2.50043e-08	1.16279	34.9765
DDRGK1	3	11.593	-104.576	2.56359e-08	27.907	58.9202
KIAA1549	3	23.3721	-59.0528	2.62711e-08	29.0698	63.615
GSTA4L	3	282.733	133.049	2.65246e-08	65.1163	29.3427
APBA1	3	0.465116	-40.8048	2.65462e-08	3.48837	37.0892
PCSK5	3	10.2093	-102.56	2.70937e-08	12.7907	47.4178
NKIRAS1	3	0.953488	-36.3769	2.73263e-08	2.32558	35.9155
FAM13A	3	36.4651	28.559	2.73902e-08	27.907	6.33803
ATP5C1	3	158.988	-362.976	2.76406e-08	54.6512	73.9437
NECAB3	3	0.0116279	-47.1339	2.85462e-08	1.16279	34.0376
AvBD5	3	6.30233	3.65913	2.9581e-08	15.1163	1.40845
DDIT4	3	36.1512	12.4657	2.98534e-08	60.4651	25.8216
NDUFB2	3	27.1212	-76.1894	3.10251e-08	70.9302	76.0563
STARD10	3	10.8721	-576.67	3.71928e-08	17.4419	47.4178
PIK3IP1	3	5.63953	-156.351	3.72815e-08	5.81395	39.6714
LRP1	3	17.0465	8.51834	3.82002e-08	26.7442	5.86854
BTG2	3	452.221	258.075	3.83166e-08	80.2326	47.8873
CAMK2G	3	2.23256	-60.967	3.96841e-08	2.32558	35.6808
KCNMA1	3	9.47674	-45.8988	4.02279e-08	2.32558	36.8545
FSCN1	3	8.36047	2.43793	4.02511e-08	31.3953	7.74648
SCN3B	3	17.9741	-118.67	4.02552e-08	13.9535	48.1221
PLEKHG4	3	33.9535	24.5896	4.07745e-08	30.2326	7.74648
CTSV	3	463.349	221.288	4.12302e-08	82.5581	50.939
RNF224	3	0	-43.7817	4.18834e-08	0	32.1596
CARHSP1	3	15.1163	-107.37	4.19036e-08	12.7907	47.1831
RALGPS2	3	13.0233	-103.357	4.28587e-08	16.2791	51.1737
EFR3A	3	30.8837	-165.25	4.28587e-08	18.6047	54.6948
LRRN1	3	2.87209	-77.2124	4.29129e-08	3.48837	36.8545
MANSC1	3	24.1047	21.769	4.61885e-08	20.9302	3.52113
FAM89A	3	11.8023	-416.125	4.7887e-08	10.4651	43.8967
PEBP1	3	113.733	-167.821	4.81511e-08	90.6977	84.507
OLFM1	3	16.7093	-108.366	5.18238e-08	13.9535	47.6526
H2AFZ	3	82.186	-282.938	5.32509e-08	40.6977	65.9624
ATP5F1B	3	16.2791	-45.8477	5.35099e-08	20.9302	56.1033
PLA2G7	3	24.1628	9.59472	5.78718e-08	40.6977	13.1455
TRIM36	3	0	-109.242	5.80452e-08	0	31.6901
NOX4	3	11.7791	7.74151	5.87831e-08	13.9535	1.17371
UMODL1	3	166.326	96.3232	6.20145e-08	44.186	15.2582
SERF2	3	0.465116	-10.5393	6.20437e-08	26.7442	54.2254
TTC7A	3	5.30233	-49.4958	6.25205e-08	5.81395	39.9061
GABARAPL2	3	79.1628	-183.677	6.30984e-08	46.5116	71.5962
RSPH1	3	2.32558	-97.5453	6.61599e-08	1.16279	33.3333
IQCA1	3	0	-35.0962	6.82057e-08	0	31.4554
SELENOP1	3	46.2093	38.3877	6.82377e-08	34.8837	11.0329
GLI2	3	35.686	32.5452	6.86237e-08	12.7907	0.938967
AFDN	3	12.1163	-73.5692	6.86237e-08	16.2791	50.939
LOC112530942	3	119.733	-294.801	6.86237e-08	65.1163	83.5681
MBIP	3	4.76744	-66.7208	6.94078e-08	4.65116	38.0282
DHRS7	3	70.407	50.0502	6.99944e-08	40.6977	14.3192
PCLO	3	8.63953	-46.5436	7.29422e-08	1.16279	33.8028
CYR61	3	100.047	93.4714	7.66867e-08	19.7674	3.28638
COX14	3	1.5	-9.85915	7.83333e-08	37.2093	63.3803
LOC112530673	3	0	-42.1948	7.95662e-08	0	31.2207
PSMA3	3	44.4186	-159.192	7.95662e-08	48.8372	69.9531
MYO3A	3	0.0232558	-511.869	8.03403e-08	1.16279	32.6291
SEMA3G	3	10.4302	10.4302	8.14236e-08	8.13953	0
SCN3A	3	4.43023	4.43023	8.14236e-08	8.13953	0
FKBP10	3	1.09302	1.09302	8.14236e-08	8.13953	0
PLP1	3	0.744186	0.744186	8.14236e-08	8.13953	0
CERS4	3	115.942	5.57799	8.25148e-08	58.1395	22.77
NDUFA2	3	9.12791	-47.1024	8.46373e-08	45.3488	67.8404
MMD	3	17	-125.315	8.54005e-08	16.2791	49.5305
SNAP91	3	0.593023	-73.5549	8.70461e-08	8.13953	40.1408
CDH23	3	0.0813953	-46.1698	8.90771e-08	2.32558	33.8028
CMTM8	3	0.802326	-123.916	8.90771e-08	1.16279	32.6291
SRSF5	3	4.44186	-25.7272	8.95342e-08	22.093	54.4601
ORMDL1	3	14.4186	-166.114	9.04655e-08	15.1163	47.4178
EIF1	3	388.093	-377.217	9.07124e-08	91.8605	92.9577
NDUFA1	3	27.7209	-70.4669	9.16073e-08	56.9767	72.77
GRTP1	3	0	-72.8451	9.16073e-08	0	30.9859
SH2D4B	3	0	-87.777	9.16073e-08	0	30.9859
SDR42E2	3	0.0348837	-198.397	9.20573e-08	2.32558	33.5681
ABHD6	3	19.5116	15.9154	9.33941e-08	15.1163	1.64319
LOC771811	3	81.8372	40.3325	9.8982e-08	47.6744	17.8404
ATP5J	3	37.3488	-118.566	9.8982e-08	53.4884	69.7183
LPAR1	3	70.6047	18.2338	1.00493e-07	41.8605	13.8498
BAIAP2L2	3	2.16279	-47.6917	1.01315e-07	2.32558	34.2723
RGS12	3	12.7674	-62.9016	1.01332e-07	5.81395	39.4366
TUBA1A1	3	265.714	-463.712	1.0247e-07	88.3721	90.6103
TJAP1	3	0.767442	-46.479	1.05256e-07	1.16279	32.6291
NXPH1	3	31.2442	28.0259	1.07782e-07	15.1163	1.64319
LPAR6	3	18.4651	18.4111	1.1148e-07	11.6279	0.704225
EFCAB1	3	0.686047	-46.4127	1.1148e-07	1.16279	32.3944
PGM1	3	442.198	223.662	1.15542e-07	79.0698	48.8263
NCALD	3	7.43023	-53.2294	1.17445e-07	8.13953	42.0188
EPHA7	3	86.5698	46.1918	1.19911e-07	41.8605	13.8498
SOX10	3	89.5814	-16.4609	1.21437e-07	56.9767	20.4225
PLIN4	3	19.593	17.9616	1.21783e-07	16.2791	2.11268
HMP19	3	0	-48.0634	1.24911e-07	0	30.5164
ANXA5	3	504.419	288.616	1.27092e-07	82.5581	51.6432
CLMN	3	16.3372	10.7034	1.27161e-07	23.2558	4.69484
ADGRL3	3	22.9884	16.5658	1.35705e-07	32.5581	9.38967
KCNJ16	3	167.093	85.924	1.40169e-07	41.8605	14.3192
CIRBP	3	88.2558	-215.97	1.41152e-07	79.0698	79.5775
RPL22L1	3	11.0581	-79.625	1.44774e-07	25.5814	54.2254
CAB39L	3	0.0813953	-58.9163	1.50956e-07	1.16279	31.6901
EXPH5	3	6.66279	2.4703	1.57215e-07	15.1163	1.64319
EMC2	3	24.7907	-92.8548	1.61549e-07	22.093	54.9296
MBNL3	3	51.6512	23.353	1.61551e-07	39.5349	13.1455
RNF2	3	0	-42.2277	1.72449e-07	0	30.0469
SPTAN1	3	82.3372	-299.966	1.7329e-07	53.4884	75.8216
GPAT3	3	34.0698	-147.907	1.80634e-07	16.2791	49.2958
SLC35F1	3	103.791	8.71089	1.85943e-07	54.6512	21.3615
TRIB2	3	3.97674	-91.9904	1.87153e-07	10.4651	42.0188
PCDH15	3	0.372093	-61.1896	1.88479e-07	2.32558	33.0986
NDUFS6	3	19.4884	-77.6642	1.91882e-07	41.8605	64.0845
CSGALNACT1	3	15.2326	13.8423	1.93955e-07	20.9302	3.99061
ANKRD24	3	0	-36.4131	2.01294e-07	0	29.8122
SH2D4A	3	0	-61.302	2.01294e-07	0	29.8122
SVBP	3	56.4072	-128.838	2.0789e-07	93.0233	90.1408
PPP1R3C	3	31.4767	28.7678	2.10945e-07	17.4419	2.58216
REEP1	3	5.39535	-86.8277	2.2958e-07	4.65116	36.385
FDPS	3	4.04651	-51.3549	2.3223e-07	8.13953	39.4366
SGMS1	3	76.3605	58.3611	2.44278e-07	33.7209	10.5634
SEMA6A	3	1	-54.4559	2.48936e-07	4.65116	35.446
HOMER2	3	7.90698	-56.2561	2.50327e-07	3.48837	35.446
MRPL14	3	20.4419	-91.0347	2.50327e-07	20.9302	52.8169
RDH12	3	9.11628	-180.979	2.54752e-07	8.13953	39.2019
MIEF2	3	45.8953	33.0925	2.86826e-07	26.7442	6.57277
ICK	3	27.407	19.3248	2.86826e-07	31.3953	8.92019
ZNF423	3	60.6395	46.717	3.08797e-07	34.8837	11.2676
C15H12orf49	3	30.6395	-163.386	3.26702e-07	22.093	53.9906
LRP11	3	1.10465	-49.9775	3.30394e-07	4.65116	35.446
MYT1	3	0.0116279	-21.2818	3.34339e-07	1.16279	30.5164
TBC1D14	3	18.6163	-61.3556	3.34339e-07	19.7674	53.0516
ANXA11	3	106.686	66.3668	3.34572e-07	39.5349	13.615
C14orf2	3	27.2558	-78.4695	3.45915e-07	60.4651	72.0657
KBTBD11	3	19.5814	17.2575	3.56402e-07	15.1163	1.87793
TRAPPC2L	3	25.8256	-69.5265	3.81523e-07	15.1163	50.7042
CA2	3	0	-146.148	3.81523e-07	0	28.8732
ANP32A	3	17.8605	-79.0456	3.83317e-07	38.3721	65.2582
NDUFB8	3	33.9767	-83.319	3.84519e-07	45.3488	69.4836
ABHD12	3	37.0814	-245.158	3.84519e-07	41.8605	66.6667
ACP1	3	34.5581	-112.686	3.97107e-07	34.8837	64.554
TMBIM4	3	104.244	-306.347	4.0028e-07	34.8837	61.7371
COBLL1	3	114.907	25.6863	4.00829e-07	51.1628	20.4225
REEP6	3	5.84884	-46.5455	4.14272e-07	29.0698	55.3991
NECTIN3	3	101.814	43.8773	4.20304e-07	44.186	16.1972
CDCP2	3	0.411977	-47.9107	4.23652e-07	9.30233	38.4977
PGAM1	3	277.093	-533.179	4.51341e-07	75.5814	85.2113
ATP6V0A1	3	22.6628	-146.52	4.52549e-07	30.2326	55.3991
GLB1	3	36.3372	3.13768	4.56535e-07	48.8372	17.3709
TIMM13	3	1.39535	-14.161	4.79724e-07	25.5814	53.7559
CDK17	3	19.6279	-78.0575	4.79724e-07	11.6279	44.3662
AQP4	3	25.0814	22.2856	4.8777e-07	16.2791	2.34742
BOC	3	26.9884	21.9579	5.03977e-07	19.7674	3.75587
DCDC2	3	0	-36.1291	5.17688e-07	0	28.4038
BAALC	3	0.0116279	-78.2795	5.26468e-07	1.16279	29.8122
SH3BGRL3	3	8.90453	-92.074	5.35277e-07	20.9302	47.8873
UQCRB	3	52.4651	-136.082	5.36696e-07	52.3256	72.3005
MET	3	32.9186	29.6416	5.57473e-07	20.9302	4.22535
RAB8A	3	7.54651	-68.4293	5.62945e-07	9.30233	41.0798
LGR6	3	0.501512	-6.57541	5.63591e-07	15.1163	44.6009
MRVI1	3	13.3721	13.2665	5.64131e-07	11.6279	0.938967
CZH18ORF32	3	66.2907	-139.132	5.64815e-07	31.3953	60.5634
VAV3	3	1.10465	-38.7193	5.73658e-07	1.16279	30.2817
KRT222	3	47.6744	34.0524	5.85331e-07	48.8372	21.5962
KCNAB2	3	4.11267	-39.2858	5.85331e-07	9.30233	40.1408
MPV17L2	3	2.04651	-21.876	5.89092e-07	3.48837	34.0376
FUT9	3	21.407	19.292	5.96334e-07	16.2791	2.34742
GATA2	3	0	-86.0603	5.97487e-07	0	28.169
LAMB1	3	36.3023	22.3141	6.07698e-07	22.093	4.69484
NTM	3	0.0116279	-28.7412	6.11393e-07	1.16279	29.5775
OGT	3	18.0233	-133.93	6.1807e-07	29.0698	58.216
EMP2	3	20.1628	18.2473	6.30815e-07	11.6279	0.938967
TRIM71	3	2.0814	-33.7754	6.75315e-07	1.16279	30.2817
NEDD9	3	87.1744	54.7918	6.8266e-07	40.6977	14.7887
ATP6V1E1	3	25.1047	-129.529	6.88595e-07	15.1163	46.0094
CHGB	3	0.860465	-136.532	6.88595e-07	2.32558	30.9859
USMG5	3	46.2674	-88.5653	6.97368e-07	47.6744	72.5352
FBLN1	3	33.407	14.7427	7.28108e-07	19.7674	3.52113
DENND5B	3	0.0232558	-37.5401	7.43076e-07	1.16279	29.3427
PPIA	3	59.1279	-115.548	7.61225e-07	86.0465	82.1596
NEDD4	3	1.66279	-28.8607	7.72269e-07	1.16279	30.0469
POF1B	3	83.3057	-12.8644	7.7698e-07	60.4651	26.2911
YBX1	3	96.2791	-196.673	7.83457e-07	77.907	78.4038
PTBP3	3	21.0698	-58.9279	7.87562e-07	13.9535	46.9484
FGFR1OP2	3	6.74419	-88.8474	7.99921e-07	5.81395	35.6808
LOC112532998	3	0	-81.4648	8.08019e-07	0	27.6995
ACOT7	3	27.6977	-96.2319	8.09678e-07	17.4419	48.5915
CERKL	3	10.8659	-98.6886	8.53075e-07	13.9535	43.4272
ECE1	3	8.03244	5.61904	8.57053e-07	17.4419	2.8169
PITPNM2	3	0.976744	-20.474	8.60845e-07	3.48837	32.6291
JADE2	3	5.5814	-43.5289	8.72181e-07	30.2326	57.0423
DST	3	357.686	166.583	8.856e-07	86.0465	52.1127
HTRA3	3	12.1628	12.1628	8.856e-07	6.97674	0
ZNF385D	3	7.9186	7.9186	8.856e-07	6.97674	0
GFAP	3	7.47674	7.47674	8.856e-07	6.97674	0
RBMS3	3	7.61628	-3.01987	8.93617e-07	31.3953	9.38967
UGT2A1	3	17.5814	17.1725	9.22328e-07	10.4651	0.704225
CRABP1	3	1.93023	-209.039	9.32472e-07	3.48837	31.6901
DLK2	3	0	-40.9296	9.33271e-07	0	27.4648
CIB3	3	3.38372	-299.691	9.36565e-07	9.30233	37.7934
S100A10	3	7.59302	-3.47036	9.74142e-07	43.0233	14.0845
CDH18	3	9.9186	9.43973	9.94302e-07	10.4651	0.704225
SCARF2	3	2.52326	2.43171	9.94302e-07	10.4651	0.704225
DNM1	3	1.89535	-32.7126	9.94302e-07	8.13953	38.4977
EPS8L2	3	27.907	-107.213	1.01204e-06	23.2558	55.1643
TDH	3	0.465116	-56.1851	1.02207e-06	1.16279	29.108
HIST2H4B	3	0.611279	-12.1485	1.08321e-06	30.2326	56.1033
IRX2	3	0	-42.0704	1.08321e-06	0	27.23
GRXCR1	3	0	-49.0117	1.08321e-06	0	27.23
PLOD1	3	35.814	19.6097	1.11859e-06	30.2326	8.68545
ARNT	3	0.0232558	-15.8077	1.13318e-06	1.16279	28.6385
TPI1	3	136.012	-242.733	1.14056e-06	58.1395	73.9437
PAQR8	3	121.581	63.1964	1.16161e-06	48.8372	20.6573
NEU2	3	6.02326	4.56316	1.16161e-06	17.4419	2.8169
MPC1	3	50.0349	-151.921	1.17338e-06	33.7209	61.5023
SCUBE1	3	28.1395	26.3555	1.21497e-06	19.7674	3.99061
LAMP2	3	408.547	117.669	1.23167e-06	90.6977	61.7371
TCF7L1	3	0.988372	0.579921	1.26143e-06	15.1163	2.11268
KLF7	3	16.0116	15.8215	1.28351e-06	9.30233	0.469484
CCDC177	3	0.0232558	-34.6148	1.32878e-06	1.16279	28.4038
AIFM1	3	21.6163	-116.367	1.32878e-06	13.9535	44.1315
TMEM108	3	0.197674	-27.0746	1.3308e-06	3.48837	31.4554
COL13A1	3	2.03488	-49.775	1.35629e-06	4.65116	33.0986
ST8SIA1	3	3.26744	3.26275	1.36186e-06	8.13953	0.234742
HES1	3	5.63953	2.0785	1.36934e-06	29.0698	7.98122
NMB	3	0.988372	-70.4623	1.36934e-06	1.16279	28.6385
TMEM132C	3	19.8721	19.7993	1.36996e-06	8.13953	0.234742
CLMP	3	11.593	9.83246	1.37689e-06	9.30233	0.469484
FGF20	3	7.68605	7.51469	1.39449e-06	8.13953	0.234742
UACA	3	262.605	76.2338	1.40839e-06	79.0698	46.2441
COPS2	3	12.7442	-82.6596	1.42622e-06	9.30233	39.9061
ARL6IP5	3	63.3313	-222.228	1.42622e-06	40.6977	61.7371
ABLIM3	3	20.9186	12.3153	1.43082e-06	34.8837	11.9718
ADAM23	3	0.0581395	-19.7869	1.43082e-06	2.32558	29.8122
CFAP126	3	0.0930233	-7.23562	1.46538e-06	1.16279	28.4038
CHN2	3	8.32558	7.51337	1.46552e-06	9.30233	0.469484
NOTCH2	3	29.2674	25.4623	1.47334e-06	20.9302	4.69484
AKT3	3	91.3147	-285.573	1.47334e-06	29.0698	57.9812
IL1RAPL2	3	30.5349	12.549	1.48272e-06	24.4186	5.86854
FAM107B	3	5.54651	-50.3244	1.5671e-06	6.97674	36.6197
TNNC2	3	0.27907	-72.5167	1.62327e-06	1.16279	28.169
FDFT1	3	13.3837	-94.7806	1.63286e-06	8.13953	38.2629
SERPINI1	3	36.814	-161.606	1.63286e-06	10.4651	42.0188
EZR	3	57.8488	12.3781	1.66623e-06	38.3721	13.1455
DYTN	3	0	-30.838	1.67224e-06	0	26.5258
TIMP3	3	15.1047	-234.398	1.73133e-06	11.6279	42.2535
AKAP12	3	15.5116	10.1032	1.75253e-06	18.6047	3.52113
S100A1	3	4.31395	-75.7893	1.78703e-06	87.2093	76.5258
OAT	3	17.5465	-86.9464	1.81532e-06	12.7907	42.723
NGEF	3	9.19767	8.81035	1.86953e-06	13.9535	1.87793
PFKP	3	52.9186	-263.816	1.8959e-06	38.3721	62.6761
AIMP2	3	11.1977	-80.0418	1.91811e-06	6.97674	36.8545
SLC34A2	3	0	-766.439	1.94205e-06	0	26.2911
CREG2	3	5.62791	-45.0881	2.03596e-06	6.97674	36.1502
CFAP43	3	7.33721	-43.1839	2.05051e-06	8.13953	37.3239
TTYH2	3	41.5465	11.6874	2.12248e-06	36.0465	12.2066
COX4I1	3	128.023	-191.784	2.13077e-06	67.4419	76.7606
ATP6V1A	3	22.3023	-143.9	2.14467e-06	12.7907	42.9577
LOC428824	3	0.0348837	-43.4675	2.16438e-06	1.16279	27.6995
LOC107051757	3	14.2907	-56.1764	2.16438e-06	13.9535	43.8967
GSTA2	3	195.174	67.8545	2.18256e-06	63.9535	33.5681
SIPA1L2	3	0.767442	-53.1481	2.19293e-06	2.32558	29.3427
GSTO1	3	18.407	-144.788	2.20957e-06	15.1163	43.4272
COX7B	3	39	-89.0305	2.22482e-06	76.7442	76.9953
S100Z	3	0	-354.984	2.24379e-06	0	26.0563
TMEM35A	3	14.9651	-65.6828	2.31362e-06	27.907	52.3474
ANKRD44	3	19.186	-74.875	2.39182e-06	16.2791	46.0094
ATP5F1	3	101.035	-215.036	2.39428e-06	50	66.9014
KDM4A	3	44.4826	14.1203	2.4084e-06	63.9535	33.5681
ARL8BL	3	3.48837	-29.9576	2.41505e-06	6.97674	35.9155
DGKZ	3	0.0348837	-29.0308	2.4781e-06	1.16279	27.4648
PRKCD	3	36.1512	18.1652	2.50602e-06	31.3953	10.0939
SLC17A6	3	0.104651	-22.0597	2.52924e-06	2.32558	28.8732
WNT7B	3	0.0232558	-22.8805	2.54069e-06	1.16279	27.4648
DYNLRB1	3	76.6977	-151.518	2.54976e-06	65.1163	74.8826
CD164L2	3	0.104651	-3.33901	2.56672e-06	1.16279	27.9343
SOGA3	3	9.24419	-29.6291	2.58437e-06	8.13953	37.0892
RIMS2	3	0	-37.8357	2.58669e-06	0	25.8216
CCDC107	3	17.7209	-69.1288	2.59859e-06	24.4186	52.3474
DNAH5	3	3.04651	-29.9065	2.60511e-06	1.16279	28.169
TIMM23B	3	18.8721	-67.9988	2.60511e-06	12.7907	42.9577
ENTPD8L	3	12.5	11.7063	2.6093e-06	11.6279	1.17371
NMNAT2	3	0.732558	-13.1853	2.62632e-06	1.16279	27.9343
MYO16	3	15.2326	-96.8214	2.62907e-06	12.7907	42.9577
KMT2E	3	263.895	168.973	2.698e-06	69.7674	49.061
MSMO1	3	87.2907	-266.219	2.76765e-06	32.5581	58.9202
LOC418421	3	13.0698	-50.3354	2.79898e-06	5.81395	35.2113
SS2	3	0.0348837	-85.9698	2.88867e-06	1.16279	27.23
SLC4A4	3	26.5581	-122.047	2.89142e-06	31.3953	57.0423
2024-09-11	3	79.4767	45.2843	2.99741e-06	39.5349	15.2582
TMEM9	3	12.0814	-90.8224	3.00241e-06	10.4651	38.2629
USP33	3	46.0349	-125.776	3.06627e-06	19.7674	51.6432
LRGUK	3	1.5814	-37.7285	3.09949e-06	5.81395	33.0986
NDUFB3	3	15.907	-51.7644	3.10183e-06	36.0465	60.3286
PDDC1	3	10.3837	-65.7266	3.29028e-06	8.13953	37.0892
KBP	3	50.2578	43.1962	3.34505e-06	18.6047	3.75587
SYNRG	3	15	-50.9108	3.34505e-06	9.30233	40.1408
CYCS	3	80.6977	-213.887	3.42004e-06	46.5116	65.493
POU4F3.1	3	0	-3.25822	3.45205e-06	0	25.3521
RNF103	3	21.6744	-99.1167	3.50581e-06	16.2791	46.0094
LHFPL4	3	1.04651	-22.2161	3.51622e-06	4.65116	31.6901
2024-03-05	3	28.593	-67.1558	3.51622e-06	19.7674	49.7653
BF2	3	29.6823	22.0233	4.0001e-06	23.2558	5.86854
GRIA2	3	0	-25.8545	4.0264e-06	0	25.1174
SARS	3	20.6047	-69.7475	4.04262e-06	15.1163	46.2441
LOC421419	3	38.8256	23.6214	4.07402e-06	32.5581	10.7981
FBXW4	3	3.96512	-13.2649	4.21054e-06	6.97674	34.507
TCF3	3	34.1977	25.3573	4.26205e-06	39.5349	16.4319
TMEM130	3	63.4651	56.728	4.31684e-06	23.2558	6.33803
NSF	3	8.87209	-74.7101	4.40301e-06	6.97674	34.9765
SELENOK	3	58.0698	-88.3856	4.41985e-06	26.7442	60.0939
IGSF11	3	33.3837	31.3908	4.48582e-06	18.6047	3.99061
FHAD1	3	22.7162	11.5467	4.56311e-06	27.907	7.98122
HYPK	3	11.8488	-39.9211	4.57282e-06	43.0233	64.554
NDUFA5	3	47.326	-104.752	4.67143e-06	44.186	65.9624
LOC418355	3	25.3721	21.804	4.8091e-06	12.7907	1.64319
LOC107056600	3	11.6422	-42.6725	4.85023e-06	10.4651	39.6714
PTK2	3	8.18605	-26.7271	4.86711e-06	8.13953	36.8545
SCG2	3	5.10465	-48.339	4.86711e-06	5.81395	33.5681
RALGAPA2	3	0.209302	-55.786	4.86711e-06	1.16279	26.5258
RPS15	3	63.6163	-126.626	5.00885e-06	86.0465	84.7418
SRPX	3	65.3837	55.1959	5.1681e-06	20.9302	5.16432
ANXA8	3	54.8721	16.1374	5.21104e-06	30.2326	8.92019
S100A11	3	2.45349	1.28917	5.27715e-06	10.4651	0.938967
AES	3	0.523256	-6.69505	5.30168e-06	8.13953	35.9155
AKNAD1	3	3.36047	-25.9268	5.43507e-06	10.4651	38.4977
CNN3	3	150.826	101.943	5.47089e-06	39.5349	16.6667
SRSF1	3	33.4651	-119.101	5.61428e-06	50	68.5446
YBX3	3	26.1512	-65.9897	5.69797e-06	20.9302	51.6432
CISD2	3	57.5116	-224.609	5.80634e-06	51.1628	71.5962
LYST	3	24.4302	-79.9383	5.8232e-06	17.4419	46.9484
DNAJB14	3	59.7791	-187.456	5.8232e-06	33.7209	59.6244
GRAMD1B	3	0.430233	-29.558	5.84599e-06	4.65116	30.5164
SEC61G	3	4.23256	-33.2275	5.8992e-06	41.8605	60.7981
SUV39H1	3	0.116279	-2.25461	5.9233e-06	11.6279	37.3239
CERS5	3	19.8721	-98.7406	5.99983e-06	20.9302	47.8873
C5H11orf58	3	41.4884	-115.16	6.10037e-06	46.5116	65.9624
MYO15A	3	0	-12.6948	6.17971e-06	0	24.4131
DCTN6	3	32.6977	-82.6098	6.3279e-06	31.3953	57.9812
HLF	3	23.6977	-40.5206	6.47851e-06	20.9302	52.3474
NDUFV2	3	36.8605	-104.496	6.49304e-06	24.4186	52.1127
ZDHHC3	3	20.9186	-76.3701	6.60642e-06	19.7674	49.7653
NLK	3	1.10465	-40.5151	6.64701e-06	2.32558	27.9343
SRD5A1	3	6.12791	-62.7795	6.74743e-06	5.81395	32.6291
NEO1	3	10.7674	-73.1293	6.7591e-06	11.6279	40.1408
SDHAF3	3	4.90698	-31.8019	6.79232e-06	9.30233	37.3239
BUD31	3	51.2674	-105.789	6.88575e-06	45.3488	66.6667
LOC107057078	3	109.802	-268.754	6.88575e-06	33.7209	59.6244
NDUFC2	3	3.97674	-23.0632	7.1005e-06	47.6744	62.6761
NFATC1	3	0	-28.1596	7.1005e-06	0	24.1784
RORB	3	0	-58.7441	7.1005e-06	0	24.1784
UBB	3	1201.78	-736.328	7.1005e-06	100	99.2958
DTL	3	6.15116	1.3859	7.14334e-06	12.7907	1.64319
TCHP	3	4.05814	-20.1619	7.16574e-06	13.9535	42.0188
S1PR1	3	100.581	29.7668	7.20504e-06	52.3256	24.1784
NME7	3	43.186	-24.211	7.26573e-06	17.4419	52.8169
NPHP3	3	1.45349	-66.2226	7.26573e-06	3.48837	29.108
AFTPH	3	9.52326	-62.3124	7.2912e-06	8.13953	36.1502
GTF2H5	3	103.895	-191.776	7.36518e-06	52.3256	73.4742
SLC11A2	3	2.81395	-21.5238	7.38091e-06	11.6279	38.4977
ATP6V0D1	3	36.3488	-97.1979	7.4542e-06	19.7674	48.3568
COPS5	3	18.6512	-68.3676	7.5244e-06	15.1163	44.6009
CYB5B	3	52.4186	-135.666	7.5244e-06	31.3953	56.8075
PTPRT	3	3.03488	-27.0379	7.54727e-06	2.32558	28.4038
KIF28P	3	1.1314	-36.2212	7.63094e-06	13.9535	39.2019
ATP6V1H	3	13.6279	-84.7805	7.95006e-06	10.4651	38.2629
PACSIN1	3	0	-3.6784	8.11596e-06	0	23.9437
RAB3C	3	0	-19.6009	8.11596e-06	0	23.9437
TP63	3	0	-23.8283	8.11596e-06	0	23.9437
BMP2	3	1.59302	-75.0173	8.11596e-06	3.48837	28.8732
MYO3B	3	0.162791	-26.5274	8.13795e-06	2.32558	27.23
VTI1B	3	9.89535	-43.1657	8.19531e-06	10.4651	38.9671
ARL6	3	29.6163	-100.212	8.23903e-06	20.9302	47.6526
PTGES3	3	91.9419	-173.807	8.35135e-06	59.3023	71.5962
IFT22	3	10.6163	-48.6865	8.49451e-06	10.4651	38.4977
WBP2	3	47.7326	-135.345	8.49664e-06	29.0698	56.5728
VAPA	3	34.7791	-99.3406	8.54227e-06	32.5581	56.1033
PPP1R7	3	63.9186	-154.394	8.82305e-06	38.3721	66.1972
NFASC	3	0.0116279	-26.6832	8.91305e-06	1.16279	25.3521
CHRNA1	3	2	-42.0798	8.9679e-06	2.32558	27.4648
BCL11B	3	0.55814	0.483022	9.07337e-06	9.30233	0.704225
TIMM17A	3	119.608	-227.385	9.07337e-06	59.3023	75.3521
HHIP	3	13.8372	11.5555	9.07919e-06	15.1163	2.58216
LOC107057363	3	12.5237	12.5237	9.23665e-06	5.81395	0
FAM196B	3	10.2209	10.2209	9.23665e-06	5.81395	0
WNT11	3	8.13953	8.13953	9.23665e-06	5.81395	0
HEPACAM	3	5.82558	5.82558	9.23665e-06	5.81395	0
FAM3B	3	4.30233	4.30233	9.23665e-06	5.81395	0
FGFBP2	3	3.79895	3.79895	9.23665e-06	5.81395	0
MYCN	3	1	1	9.23665e-06	5.81395	0
PLIN5	3	0.0697674	0.0697674	9.23665e-06	5.81395	0
LOC101750591	3	0.0813953	-8.08875	9.23665e-06	2.32558	26.9953
MTF2	3	5.4186	-53.5415	9.23665e-06	8.13953	35.2113
PHF14	3	11.3488	-45.8319	9.49918e-06	30.2326	53.7559
LOC101750014	3	14.1744	-70.0052	9.57531e-06	36.0465	62.2066
PLCXD3	3	7.02326	-60.7279	9.60514e-06	10.4651	37.0892
NAE1	3	10.7907	-97.1412	9.60585e-06	8.13953	34.7418
CACNA2D2	3	0.267442	-6.51425	9.62674e-06	3.48837	29.3427
ADD3	3	123.349	67.3324	9.6478e-06	50	23.9437
HIST1H2B7	3	0.0284884	-4.51146	9.73927e-06	3.48837	28.169
POLR2K	3	1.46512	-13.2344	9.73927e-06	11.6279	38.9671
MRPL48	3	12.5349	-44.39	9.78962e-06	12.7907	40.8451
GPRC5B	3	16.0349	11.9926	9.83871e-06	17.4419	3.52113
TUB	3	1.59302	-27.4868	9.88394e-06	6.97674	33.8028
KCNA6	3	199.826	58.2106	1.01123e-05	72.093	39.2019
AKAP9	3	79.9419	-151.638	1.02626e-05	47.6744	70.6573
AHNAK2	3	15.1512	11.6723	1.03136e-05	11.6279	1.40845
RNASEK	3	5.90698	-27.7339	1.03309e-05	56.9767	70.4225
STRBP	3	66.6512	-157.818	1.04661e-05	43.0233	67.3709
MGST2	3	7.52326	6.1195	1.04842e-05	11.6279	1.40845
NDUFB7	3	10.1512	-33.9592	1.04842e-05	55.814	64.7887
DSCAML1	3	0	-7.50704	1.0513e-05	0	23.4742
PRKCB	3	0	-15.1127	1.0513e-05	0	23.4742
ACYP1	3	15.3488	-61.184	1.05828e-05	23.2558	50.2347
NDUFAF4	3	12.6628	-49.5978	1.0635e-05	9.30233	37.0892
RTF1	3	25.3953	-79.6985	1.0658e-05	59.3023	71.1268
PSMC2	3	33.4186	-112.786	1.06829e-05	20.9302	48.5915
GPATCH11	3	4.12791	-25.4026	1.07388e-05	16.2791	42.9577
CAPN5	3	9.7093	7.77738	1.07426e-05	11.6279	1.40845
LAMA2	3	32.8953	25.8202	1.09965e-05	20.9302	5.16432
TMTC4	3	14.0814	-43.9914	1.13677e-05	11.6279	40.8451
DAD1	3	63.0698	-117.282	1.14066e-05	67.4419	75.5869
LRRN3	3	23.2093	22.4957	1.15724e-05	12.7907	1.87793
SLC35B2	3	0.127907	-23.0998	1.16875e-05	11.6279	35.6808
MRPL33	3	19.8586	-78.8181	1.16875e-05	48.8372	67.6056
LMBR1	3	0.0232558	-60.4955	1.18753e-05	1.16279	24.8826
LOXHD1	3	4.82558	-159.653	1.2152e-05	4.65116	29.5775
FBRSL1	3	1.27907	-12.4862	1.22517e-05	4.65116	30.5164
ZBTB20	3	1080.12	381.445	1.23836e-05	93.0233	74.1784
HIP1R	3	2.60465	-48.1137	1.23836e-05	12.7907	38.0282
TMEM53	3	6.25581	-60.7958	1.24634e-05	6.97674	32.8638
SGCG	3	0.186047	-17.4595	1.26943e-05	1.16279	25.1174
DPYSL3	3	58.1279	35.0504	1.30207e-05	29.0698	9.62441
CHDB1	3	8.03488	-19.5826	1.30207e-05	1.16279	25.5869
LOC769512	3	12.3256	12.3232	1.32567e-05	6.97674	0.234742
NDUFA12	3	26.0465	-73.1131	1.32792e-05	41.8605	60.7981
EGF	3	9.33721	9.32078	1.33617e-05	6.97674	0.234742
MAGOH	3	30.2791	-77.1622	1.34205e-05	43.0233	62.9108
SGK1	3	17.6744	-192.988	1.37423e-05	19.7674	44.6009
FOLH1	3	9.06977	9.00639	1.38672e-05	6.97674	0.234742
LDHA	3	122.436	-382.735	1.39226e-05	34.8837	58.216
PRRG3	3	15.1163	8.44022	1.39339e-05	26.7442	7.98122
SOWAHC	3	9.67442	9.5547	1.41029e-05	6.97674	0.234742
GPX8	3	31.4302	19.5969	1.41114e-05	20.9302	5.16432
PCID2	3	6.45349	-41.5066	1.41114e-05	9.30233	36.1502
KCNJ15	3	69.1163	35.3768	1.43076e-05	25.5814	7.51174
DSG2	3	75.4535	25.9887	1.43172e-05	40.6977	15.7277
NEDD8	3	0.151163	-2.77372	1.46003e-05	9.30233	34.9765
CFAP52	3	8.63953	-56.7361	1.46259e-05	4.65116	30.5164
MYCBPAP	3	0.906977	-22.316	1.47595e-05	5.81395	30.9859
EBF3	3	71.7093	21.7938	1.48221e-05	56.9767	27.9343
IDH3A	3	25.6323	-110.029	1.51478e-05	24.4186	51.6432
PGRMC1	3	60.4651	-186.234	1.53562e-05	34.8837	56.5728
LOC101750148	3	0	-12.3732	1.59129e-05	0	22.77
KIF1B	3	172.57	63.6613	1.61435e-05	73.2558	47.4178
C21H1orf174	3	17.8023	-66.8479	1.62819e-05	11.6279	38.7324
HIPK3	3	13.6486	-74.0026	1.64172e-05	9.30233	36.1502
TMEM117	3	2.72093	-47.3659	1.64441e-05	6.97674	32.1596
CLIP4	3	1.31395	-25.0093	1.65154e-05	2.32558	26.7606
ATP8B1	3	9.23256	-123.507	1.65664e-05	16.2791	40.8451
TRAPPC6B	3	4.82558	-34.8364	1.66623e-05	12.7907	38.4977
MRPL50	3	2.97674	-20.4575	1.68298e-05	6.97674	33.3333
C1H21ORF59	3	24.907	-94.5625	1.68923e-05	22.093	47.8873
KIF13B	3	18.9302	-41.0792	1.69369e-05	11.6279	40.3756
KLHDC2	3	63.8833	-135.614	1.72409e-05	29.0698	56.5728
DNASE1	3	14.3837	13.5034	1.73815e-05	10.4651	1.17371
ERICH3	3	0.151163	-38.5061	1.73815e-05	2.32558	25.8216
TTYH3	3	52.8372	-140.102	1.73815e-05	22.093	50.2347
HIST1H2A4L4	3	0.796512	-8.6083	1.74965e-05	3.48837	28.6385
WASF1	3	0.22093	-27.164	1.80592e-05	1.16279	24.4131
DCLK2	3	2.30233	-30.8925	1.81422e-05	1.16279	24.8826
PAQR9	3	0	-48.4989	1.81814e-05	0	22.5352
TUBA1A	3	52.7091	-135.503	1.81931e-05	79.0698	86.385
SPAG1	3	4.36047	-18.8954	1.82753e-05	6.97674	32.6291
CLGN	3	145.663	52.4985	1.86169e-05	62.7907	35.6808
LPGAT1	3	22.3023	-490.846	1.87146e-05	18.6047	41.3146
SLC9A4	3	0.395349	-40.6798	1.88047e-05	2.32558	25.8216
TOMM6	3	17.5698	-63.7471	1.9531e-05	66.2791	75.5869
NDUFV1	3	49.6279	-117.489	1.97153e-05	33.7209	55.6338
TRMT1L	3	13.4651	-61.4175	1.98427e-05	8.13953	34.9765
SUFU	3	53.8023	30.6075	1.98532e-05	34.8837	13.8498
SMTNL2	3	8.45349	-69.1005	1.99194e-05	11.6279	37.5587
RHOQ	3	3.30233	2.48308	1.99874e-05	10.4651	1.17371
GALNT7	3	42.5465	28.9808	2.01753e-05	26.7442	8.92019
CRTAP	3	16.3953	10.8015	2.01753e-05	13.9535	2.34742
PXDC1	3	0.197674	-22.8634	2.034e-05	1.16279	24.1784
PTPN3	3	9.46512	-29.0795	2.034e-05	4.65116	30.5164
LLPH	3	6.38372	-23.405	2.037e-05	17.4419	45.7746
MCUB	3	19.7326	-94.8684	2.08191e-05	9.30233	36.6197
ZNF516	3	10.5465	-34.3925	2.08369e-05	12.7907	40.3756
AP2A2	3	45.3953	-65.3443	2.08827e-05	23.2558	53.0516
AVL9	3	10.1047	-97.0784	2.16381e-05	9.30233	35.2113
PRELID1	3	133.767	-177.371	2.18471e-05	70.9302	76.5258
FRY	3	0.674419	-32.4711	2.21654e-05	2.32558	25.8216
OSTC	3	33.7558	-94.1573	2.22051e-05	40.6977	60.5634
CUTA	3	25.593	-77.3459	2.25628e-05	19.7674	47.4178
SPRY2	3	141.756	0.887269	2.26826e-05	51.1628	22.0657
CYP51A1	3	9.63953	-59.8135	2.30364e-05	9.30233	35.6808
DAW1	3	7.15116	-108.318	2.30364e-05	4.65116	28.6385
VSIG10L	3	79.3605	65.5952	2.37019e-05	24.4186	7.98122
CPEB3	3	5.01163	-31.256	2.37019e-05	9.30233	35.446
XKRX	3	0	-30.5188	2.38076e-05	0	22.0657
SNCG	3	0	-73.777	2.38076e-05	0	22.0657
YWHAE	3	230.186	-256.607	2.38076e-05	74.4186	83.5681
SPDL1	3	54.1279	26.8368	2.39484e-05	33.7209	12.9108
MEMO1	3	11.9535	-35.1334	2.41727e-05	8.13953	34.2723
DEGS1	3	19.2791	-111.681	2.42423e-05	12.7907	38.4977
FAM183A	3	0.0930233	-9.63702	2.48337e-05	1.16279	23.7089
COQ9	3	5.40698	-48.8958	2.52948e-05	9.30233	34.2723
ARL13B	3	16.0698	-51.1673	2.52948e-05	13.9535	40.1408
NDUFAB1	3	39.5465	-104.083	2.57814e-05	51.1628	65.7277
DNAJC15	3	8.61628	-34.21	2.60283e-05	17.4419	43.662
MAPK8IP3	3	38.1279	-51.2829	2.65827e-05	22.093	49.5305
COA3	3	21.9767	-55.9317	2.65827e-05	46.5116	64.554
RAB6A	3	69.2326	-161.636	2.65827e-05	55.814	70.6573
NPY	3	8.48837	4.22546	2.66565e-05	15.1163	2.8169
KCNK5	3	23	6.67371	2.66942e-05	17.4419	3.75587
POP5	3	4.63174	-35.4919	2.72746e-05	17.4419	42.723
ANAPC4	3	2.87814	-50.2901	2.74725e-05	9.30233	35.2113
NDUFA11	3	9.1386	-35.4165	2.74938e-05	54.6512	65.7277
ATP5H	3	59.9884	-137.462	2.75976e-05	63.9535	69.9531
PLSCR5	3	68.1709	-384.585	2.76859e-05	38.3721	53.7559
SOX6	3	43.9884	27.0025	2.77062e-05	34.8837	14.7887
TXNRD3	3	22.3372	-217.358	2.79731e-05	17.4419	43.1925
PQLC2L	3	90.3023	51.0934	2.83503e-05	36.0465	14.7887
TOX2	3	2.44186	-20.199	2.85397e-05	6.97674	31.6901
KLHL5	3	6.06977	-81.7096	2.921e-05	8.13953	33.3333
BAIAP2L1	3	15.8953	-145.461	2.94334e-05	11.6279	36.8545
PPFIBP2	3	2.29035	-29.3325	2.97449e-05	2.32558	25.5869
BEST1	3	2.48872	-0.987828	2.97479e-05	43.0233	60.7981
OTUB1	3	39.2209	-88.6077	2.99658e-05	32.5581	57.0423
NTPCR	3	33.7791	-71.559	3.00943e-05	22.093	51.1737
HSPH1	3	13.093	-40.2614	3.03301e-05	16.2791	43.1925
PPP2R5E	3	5.06977	-26.7847	3.03494e-05	6.97674	32.1596
FAM19A4	3	6.37209	-67.3533	3.03623e-05	6.97674	31.2207
UBE2V2	3	33.0116	-91.0518	3.08993e-05	25.5814	51.6432
LOC100857745	3	0.0581395	-31.8996	3.09389e-05	2.32558	24.8826
CHST11	3	0	-25.216	3.10497e-05	0	21.5962
ADPRHL1	3	0	-41.5516	3.10497e-05	0	21.5962
CAPRIN2	3	13.6163	-80.3532	3.10811e-05	6.97674	32.1596
ARPP19	3	42.9186	-111.605	3.13314e-05	29.0698	54.9296
LOC107050599	3	1.54651	-7.04504	3.13319e-05	6.97674	32.3944
IGSF21	3	4.2093	-35.6663	3.13319e-05	1.16279	23.9437
ATP5I	3	28.7326	-56.1923	3.1476e-05	72.093	75.5869
WDR60	3	10.0581	-88.3949	3.18959e-05	19.7674	43.8967
MINDY4B	3	12.1628	-45.4335	3.19475e-05	11.6279	38.2629
EXOSC2	3	25.2791	-82.2655	3.22139e-05	16.2791	42.9577
PDRG1	3	13.314	-40.1673	3.25434e-05	15.1163	42.9577
KIAA1107	3	18.2558	15.2488	3.41758e-05	22.093	6.57277
METTL6	3	0.325581	-31.4636	3.45539e-05	1.16279	23.2394
RAB2A	3	9.30233	-38.4981	3.47479e-05	34.8837	57.7465
SCLT1	3	5.2907	-24.0399	3.5018e-05	4.65116	29.108
HSP90AA1	3	2382.99	-1393.87	3.50685e-05	100	98.3568
GPX7	3	10.8372	10.4616	3.5078e-05	9.30233	0.938967
SKA2	3	14.1395	-35.29	3.5078e-05	6.97674	32.6291
RPS19	3	38.814	-66.9583	3.5078e-05	82.5581	79.8122
TCF12	3	128.709	30.1741	3.52991e-05	52.3256	25.8216
KIAA1210	3	0	-24.3826	3.52991e-05	0	21.3615
PHTF2	3	0	-27.3756	3.52991e-05	0	21.3615
EFCAB6	3	0	-31.5775	3.52991e-05	0	21.3615
C5H14orf166	3	31.7093	-64.0677	3.52991e-05	30.2326	59.1549
CLDN4	3	2.77907	-2.64321	3.53557e-05	20.9302	5.39906
MRPL34	3	27.9535	-59.7014	3.5639e-05	38.3721	62.2066
NRGN	3	0.0116279	-4.69729	3.61025e-05	1.16279	23.0047
SGCE	3	1.55814	-45.0639	3.61587e-05	3.48837	26.5258
MRPL54	3	1.19767	-10.4502	3.62223e-05	29.0698	50.4695
NPL	3	18.5465	17.724	3.6237e-05	9.30233	0.938967
HIST1H46L2	3	2.90186	-18.4583	3.65583e-05	19.7674	45.0704
BMP4	3	0.55814	-53.409	3.72819e-05	4.65116	27.6995
UBTD2	3	0.337209	-10.306	3.76982e-05	2.32558	24.8826
KCTD10	3	3.5	-63.3216	3.79461e-05	4.65116	27.9343
RPL36	3	25.4767	-65.6735	3.8361e-05	87.2093	80.7512
HDLBP	3	74.0698	-179.442	3.8488e-05	44.186	64.3192
CACNB2	3	14.5	-32.392	3.8605e-05	10.4651	37.5587
WDR37	3	2.34884	-47.0314	3.86304e-05	8.13953	31.9249
ERBB4	3	59.7791	29.7932	3.868e-05	31.3953	11.9718
LOC771545	3	21.7907	17.0959	3.90848e-05	11.6279	1.64319
VPS54	3	1.39535	-35.5178	3.91795e-05	6.97674	30.7512
LRRFIP1	3	3.77907	-90.3829	3.93484e-05	12.7907	36.385
COMMD10	3	13.3837	-53.2238	3.94772e-05	12.7907	39.9061
SLC9A9	3	52.9884	-309.155	3.94772e-05	33.7209	54.2254
ARL14EP	3	11.4535	-52.5395	3.95097e-05	11.6279	37.5587
ARHGDIB	3	40.8953	-3.30888	3.95449e-05	38.3721	14.554
HRAS	3	16.2674	-71.0236	3.95759e-05	27.907	52.1127
CETN3	3	55.6279	-152.633	4.0032e-05	39.5349	60.3286
TMIE	3	0.0116279	-14.8405	4.02088e-05	1.16279	22.77
RBBP6	3	8.82558	-35.9678	4.02088e-05	22.093	48.8263
LOC107049018	3	4.16279	2.67922	4.02778e-05	9.30233	0.938967
DYDC1	3	0.0116279	-6.53767	4.04293e-05	1.16279	22.77
SRA1	3	0.639535	-9.91915	4.09375e-05	6.97674	30.9859
ARMC4	3	22.593	-74.6511	4.09663e-05	13.9535	39.9061
COQ2	3	5.45349	-29.8892	4.12237e-05	4.65116	29.108
DCBLD1	3	1.72093	-47.8143	4.12997e-05	2.32558	24.8826
SYS1	3	21.1744	-51.95	4.12997e-05	11.6279	38.0282
SH3BGRL2	3	3.88372	-88.3205	4.14133e-05	1.16279	23.2394
P2RX6	3	1.76744	-22.7308	4.21237e-05	4.65116	27.6995
GOLM1	3	27.1512	8.95633	4.2268e-05	23.2558	6.57277
MTMR9	3	13.1628	-48.0837	4.24238e-05	19.7674	45.7746
LPP	3	8.54651	-2.03565	4.3071e-05	24.4186	7.51174
CHURC1	3	11.9884	-51.8027	4.35833e-05	69.7674	71.5962
CDH3	3	4.76744	-8.16674	4.47871e-05	55.814	24.4131
VPS45	3	5.51163	-39.3616	4.52637e-05	6.97674	30.9859
FRMPD4	3	0	-18.0282	4.5669e-05	0	20.892
PSMD7	3	10.5581	-31.4419	4.69743e-05	23.2558	50.2347
MRPL57	3	19.9186	-48.7726	4.7346e-05	25.5814	51.4085
C5H14orf1	3	31.8721	-86.6232	4.7346e-05	32.5581	55.6338
RIC1	3	11.2442	-21.5117	4.74304e-05	5.81395	30.0469
NDUFB5	3	79.0814	-111.714	4.8146e-05	46.5116	66.9014
LMO7	3	28.8953	-632.269	4.85278e-05	15.1163	40.1408
ATP2B1	3	25.5349	-108.512	4.8599e-05	17.4419	42.723
YWHAQ	3	395.407	-390.95	4.88734e-05	72.093	82.3944
SNF8	3	5.88372	-40.2618	4.91397e-05	8.13953	32.6291
RUNX1T1	3	10.4884	-19.8661	4.92031e-05	6.97674	31.6901
VILL	3	59.2209	-38.0655	4.92031e-05	44.186	17.8404
ARGLU1	3	24.2319	-76.6261	4.94217e-05	41.8605	60.7981
HSPE1	3	26.3837	-67.0998	4.95763e-05	48.8372	62.4413
C5H11ORF9	3	6.63953	3.94235	5.0546e-05	12.7907	2.11268
DNAJC12	3	10.9884	-100.824	5.15363e-05	11.6279	35.2113
POLR2C	3	41.8023	-76.5756	5.19494e-05	19.7674	47.1831
CBLN2	3	1.10465	-23.6395	5.20193e-05	1.16279	22.77
ACKR4	3	0	-80.6808	5.20932e-05	0	20.6573
JAG2	3	6.69767	-35.4901	5.21658e-05	6.97674	31.6901
MARCKS	3	16.314	-122.578	5.22527e-05	45.3488	62.9108
TFPI	3	5.74419	-142.343	5.2426e-05	5.81395	28.4038
HEY2	3	2.4186	-98.6049	5.25654e-05	4.65116	26.9953
TPPP3	3	9.40698	6.73327	5.37052e-05	32.5581	12.6761
BTF3L4	3	4.97674	-84.8429	5.45973e-05	19.7674	42.0188
LOC107052576	3	0.0890698	-18.6774	5.54228e-05	1.16279	22.3005
TOB2	3	41.7558	22.453	5.63365e-05	55.814	33.5681
FAM18B1	3	78.1512	-123.48	5.65452e-05	30.2326	57.7465
ARSH	3	27.9419	18.2042	5.68934e-05	24.4186	7.98122
TPD52	3	104.953	46.4156	5.74972e-05	41.8605	19.2488
SEC61A1	3	30.2209	-146.54	5.76151e-05	27.907	53.0516
NAT8B	3	4.05349	-24.9484	5.77874e-05	17.4419	42.4883
THAP4	3	5.47674	-24.9552	5.79992e-05	12.7907	38.0282
CHCHD1	3	3.52326	-25.6528	5.89145e-05	10.4651	34.507
FAM184A	3	0	-15.3803	5.94044e-05	0	20.4225
RGS7	3	0	-23.2066	5.94044e-05	0	20.4225
TMC2	3	0	-90.0141	5.94044e-05	0	20.4225
MTCL1	3	1.18605	-79.0698	5.96228e-05	1.16279	22.3005
RPS6KA5	3	26.5698	-55.05	6.01271e-05	15.1163	41.3146
RETSAT	3	52.0814	16.0744	6.07877e-05	33.7209	13.1455
HPRT1	3	11.4186	-41.1025	6.09613e-05	11.6279	36.8545
SNX13	3	10.2209	-56.1922	6.12138e-05	12.7907	37.7934
RPRD1A	3	14.6163	-69.5926	6.12615e-05	24.4186	49.2958
KIAA1549L	3	6.4793	-13.7404	6.15218e-05	2.32558	25.1174
RAB11FIP4	3	9.44186	-58.5816	6.29898e-05	8.13953	32.6291
SUCLA2	3	54.1163	-107.637	6.34438e-05	31.3953	56.5728
CLCA2	3	247.558	-138.646	6.39897e-05	83.7209	40.3756
LRPAP1	3	240.047	97.7813	6.42045e-05	93.0233	67.3709
SLC35G1	3	0.0813953	-27.4538	6.42191e-05	1.16279	22.0657
HIPK2	3	6.83721	-45.6698	6.42191e-05	10.4651	35.446
PURA	3	7.7093	3.31494	6.44056e-05	11.6279	38.4977
EMX2	3	1.82558	-21.7941	6.46181e-05	6.97674	30.5164
CEP85L	3	14.8605	-54.5151	6.47592e-05	13.9535	39.9061
MB21D2	3	82.5116	9.73933	6.50171e-05	46.5116	20.4225
BCL7A	3	5.65116	-29.2985	6.5754e-05	11.6279	36.8545
MHCDMA	3	3.61628	3.38623	6.72511e-05	8.13953	0.704225
ATOH8	3	0	-14.8404	6.7484e-05	0	20.1878
ANKDD1B	3	0	-27.0915	6.7484e-05	0	20.1878
DCLK3	3	0	-186.542	6.7484e-05	0	20.1878
NR4A2	3	3.44186	3.34327	6.75421e-05	8.13953	0.704225
ATP6V1C1	3	46.4884	-127.385	6.85999e-05	19.7674	45.3052
RHPN2	3	52.7674	-72.2071	6.91425e-05	50	20.6573
UBE2L3	3	43.8953	-74.938	6.96023e-05	30.2326	56.1033
AFG3L2	3	15.7442	-69.8708	6.97639e-05	17.4419	41.784
SOD1	3	130.86	-241.921	7.01053e-05	70.9302	71.1268
HNRNPH2	3	383.512	-412.063	7.02625e-05	81.3953	84.0376
CDK2AP1	3	40.3256	20.1602	7.02844e-05	29.0698	10.5634
RAB5B	3	2.9186	-23.3795	7.02844e-05	15.1163	38.9671
ERP29	3	39.1512	-116.985	7.08789e-05	27.907	50.2347
SLC25A5	3	74.3837	-113.928	7.10369e-05	39.5349	62.4413
STX1A	3	0.0139535	-9.43828	7.21367e-05	1.16279	21.831
ARSA	3	18.5116	10.2112	7.22726e-05	19.7674	5.39906
SEC11C	3	15.7558	-58.6127	7.24444e-05	32.5581	55.1643
GMSRAL	3	42.8457	-227.664	7.29847e-05	70.9302	71.831
HIST1H4D	3	2.64884	-20.1122	7.38967e-05	23.2558	46.2441
TMEM14C	3	31.7907	19.732	7.50004e-05	29.0698	10.7981
PPM1H	3	22.7674	-73.1809	7.55627e-05	12.7907	38.2629
UBN2	3	33.6047	-96.6418	7.65734e-05	40.6977	61.9718
PDZD7	3	0	-4.98859	7.67174e-05	0	19.9531
GAS2L3	3	0	-23.0822	7.67174e-05	0	19.9531
LOC112530672	3	4.04651	-10.6657	7.78728e-05	8.13953	32.6291
FAM105A	3	10.1047	-4.56436	7.91494e-05	20.9302	5.6338
ANKFN1	3	0.0116279	-20.6715	7.94132e-05	1.16279	21.5962
RASGRP1	3	3.02326	-19.357	8.00231e-05	2.32558	23.9437
LOC107052650	3	34.0698	-116.111	8.21689e-05	26.7442	51.6432
MMEL1	3	80.9535	49.3666	8.26598e-05	53.4884	29.8122
NLGN3	3	4.2093	2.89005	8.43749e-05	16.2791	3.75587
HSPG2	3	3.19767	2.71176	8.47378e-05	13.9535	2.8169
ANKRD60	3	7.19767	-60.0371	8.47378e-05	6.97674	30.9859
STARD4	3	19.0349	-92.7421	8.5025e-05	9.30233	34.0376
PXMP4	3	25.0349	-54.9323	8.50359e-05	13.9535	40.1408
KDELC2	3	17.9535	12.4934	8.52564e-05	11.6279	1.87793
NDE1	3	37.4767	26.2631	8.54975e-05	16.2791	3.75587
MCTP1	3	0.767442	-43.5542	8.58954e-05	1.16279	21.831
SLK	3	221.767	123.852	8.62051e-05	67.4419	45.5399
NDUFB1	3	58.2674	-94.0894	8.71085e-05	62.7907	72.0657
DLGAP1L	3	0.360465	-14.7827	8.72877e-05	4.65116	26.5258
ABTB2	3	0	-27.7136	8.74364e-05	0	19.7183
CCT4	3	180.558	-265.67	8.75092e-05	54.6512	67.8404
SCN8A	3	0.127907	-15.696	8.84581e-05	1.16279	21.5962
PROSER2	3	23.2558	8.55863	8.87561e-05	34.8837	13.3803
PDLIM4	3	4.30233	0.771809	8.88584e-05	10.4651	1.40845
C1H12ORF57	3	15.4535	-38.1874	8.88584e-05	48.8372	64.7887
AMY2A	3	1.16279	-28.3443	8.9264e-05	1.16279	21.831
CDH6	3	0.0116279	-46.5377	8.96137e-05	1.16279	21.3615
DOLPP1	3	2.46512	-24.9997	8.99143e-05	3.48837	25.5869
OLFML2A	3	9.17442	6.90916	9.04764e-05	13.9535	2.8169
CDH4	3	56.5814	44.288	9.09806e-05	37.2093	16.4319
SLC25A14	3	27.4419	-77.8422	9.09806e-05	17.4419	42.4883
NR4A3	3	36.5698	22.3867	9.12333e-05	30.2326	12.4413
MME	3	19	19	9.16912e-05	4.65116	0
KY	3	7.17442	7.17442	9.16912e-05	4.65116	0
STEAP1	3	4.86047	4.86047	9.16912e-05	4.65116	0
LOC101748058	3	3.76744	3.76744	9.16912e-05	4.65116	0
SSU72	3	38.686	-59.4759	9.16912e-05	24.4186	50.939
LRRC8C	3	21.314	1.53226	9.21865e-05	20.9302	5.86854
ST6GAL1	3	4.7093	-133.94	9.21865e-05	3.48837	24.8826
RERG	3	9.52326	-33.4392	9.2587e-05	6.97674	30.7512
TIMM22	3	3.24419	-21.6173	9.27757e-05	3.48837	25.8216
USP36	3	0.534884	-0.0355388	9.29112e-05	32.5581	12.2066
VDAC2	3	57.2326	-87.2815	9.33527e-05	56.9767	71.831
CMPK2	3	15.6512	15.1981	9.41024e-05	6.97674	0.469484
MAP3K5	3	0.0465116	-29.1084	9.41024e-05	1.16279	21.3615
PLS1	3	22.7209	-64.1429	9.41024e-05	17.4419	42.2535
EIF1B	3	47.6047	-111.893	9.41024e-05	41.8605	63.3803
COL14A1	3	122.744	-263.669	9.41024e-05	72.093	32.6291
GDPD5	3	3.61628	-41.5081	9.51574e-05	10.4651	34.0376
WLS	3	76.5814	25.3232	9.69619e-05	37.2093	15.7277
TSPAN1	3	16.8372	16.6259	9.70799e-05	6.97674	0.469484
CLTA	3	56.3837	-182.635	9.82201e-05	46.5116	61.5023
ADSSL1	3	0	-11.8286	9.82794e-05	0	19.4836
LOC420807	3	0	-87.6221	9.82794e-05	0	19.4836
CHMP4B	3	59.8953	-173.264	9.85386e-05	46.5116	58.9202
MARCKSL1	3	5.69767	-8.60984	9.86302e-05	44.186	17.8404
PROZ	3	0.837209	-6.02899	9.86507e-05	9.30233	33.0986
ARHGAP5	3	137.663	44.4468	9.88041e-05	63.9535	38.2629
C4ORF19	3	1.45349	1.42767	9.89612e-05	6.97674	0.469484
MYL6	3	0.255814	-7.1902	9.89738e-05	2.32558	23.2394
LIFR	3	49.8837	5.1255	9.94876e-05	34.8837	13.615
BNC2	3	3.60465	3.54127	9.94876e-05	6.97674	0.469484
NDUFA6	3	15.6744	-42.3561	9.94876e-05	45.3488	63.1455
RAB7A	3	78.8029	-159.69	9.94876e-05	46.5116	67.3709
BICC1	3	10.3372	8.06021	9.96392e-05	15.1163	3.28638
SELENOS	3	26.6279	-80.4854	9.96474e-05	25.5814	50
SRGAP1	3	6.93023	-38.0252	0.000100776	11.6279	35.446
LMX1B	3	2.0814	1.95229	0.000102553	6.97674	0.469484
RHOB	3	17.1395	7.9893	0.00010317	33.7209	14.0845
BRK1	3	0.674419	-8.08995	0.000103279	25.5814	46.7136
C4H4orf33	3	2.62791	-113.367	0.000105388	2.32558	23.0047
FERMT1	3	8.18605	3.57807	0.000106664	16.2791	3.75587
PLS3	3	31.814	-123.327	0.000106686	30.2326	49.7653
DPP8	3	0.0930233	-36.9046	0.000107612	1.16279	21.1268
KLC1	3	9.60465	-23.9212	0.000109137	10.4651	35.9155
PHKB	3	20.093	-44.2779	0.000109761	11.6279	37.3239
SLC25A15	3	29.6512	11.8225	0.000109931	18.6047	4.92958
ZBBX	3	3.05814	-16.362	0.000110163	3.48837	25.3521
TMEM184A	3	15.5581	-47.501	0.000110808	6.97674	30.2817
NOL7	3	3.87209	-23.9777	0.000111054	6.97674	30.0469
RPP25	3	0	-46.1714	0.000111145	0	19.2488
FGF9	3	4.25581	2.76051	0.000112401	6.97674	0.469484
EMB	3	44.7209	-10.8072	0.000112668	31.3953	11.9718
TMEM120A	3	8.7093	-26.9973	0.000114729	5.81395	28.8732
REPS2	3	8.65116	-36.2878	0.000115186	8.13953	31.4554
SEMA3D	3	1	-82.3521	0.000115458	1.16279	21.1268
HIST1H4I	3	2.24523	-21.3857	0.000115632	12.7907	35.6808
SORCS2	3	16.2791	16.1453	0.000116106	9.30233	1.17371
PDHA1	3	20.8953	-40.6206	0.000116106	10.4651	34.7418
PACRG	3	7.40698	-81.3207	0.000116255	12.7907	34.507
LOC107052389	3	116.942	-204.201	0.000116306	66.2791	74.8826
KANK1	3	15.0698	-58.9255	0.00011693	18.6047	42.9577
CPQ	3	51.3837	30.7875	0.000117183	30.2326	11.7371
SCG3	3	92.8023	-406.402	0.000117373	40.6977	54.2254
MAD2L2	3	11.3256	-69.9772	0.000117397	12.7907	36.385
CARS	3	168.419	87.1768	0.000117518	62.7907	43.8967
APP	3	1191.95	250.552	0.000117635	98.8372	88.7324
FAM110C	3	9.51163	-71.7137	0.000118072	4.65116	26.5258
ATP6V1C2	3	4.06802	-228.883	0.000119506	10.4651	32.8638
COPZ1	3	6.75581	-10.385	0.000120808	32.5581	55.3991
ALPL	3	2.37209	2.3674	0.00012131	5.81395	0.234742
LOC112532700	3	0.454302	0.451955	0.00012131	5.81395	0.234742
TMEM199	3	52.8721	-105.201	0.000121534	39.5349	57.7465
HINT1Z	3	37.907	-90.0203	0.000123248	51.1628	64.7887
SRP9	3	47.0698	-150.322	0.000123953	29.0698	53.5211
SAYSD1	3	13.4302	-32.99	0.000125192	22.093	47.4178
ENDOG	3	15.5465	-50.6601	0.000126719	11.6279	36.6197
TMEM74	3	36.093	30.7174	0.000129148	31.3953	13.615
MRPL41	3	12.1977	-33.5605	0.000129214	19.7674	43.662
TRAPPC3	3	173.965	-273.601	0.000129214	52.3256	69.0141
ARHGEF3	3	2.51163	-20.6597	0.000129524	2.32558	23.2394
C6orf132	3	12.8256	11.2458	0.000130083	5.81395	0.234742
VAMP7	3	15.3488	-59.8953	0.000130083	12.7907	36.385
TRAFD1	3	9.43023	-54.5275	0.000131736	9.30233	33.0986
EVL	3	0.0697674	-8.93202	0.000132397	2.32558	22.5352
PACSIN2	3	70.6279	32.9425	0.000133008	47.6744	25.1174
SIPA1L1	3	2.80233	-49.2728	0.000133224	6.97674	28.6385
SMDT1	3	15.4535	-40.5982	0.000134863	31.3953	52.3474
HEATR7B2L2	3	1.7093	-23.7714	0.000135935	1.16279	21.1268
ABCC8	3	48.686	16.6156	0.000136972	43.0233	19.9531
MPDZ	3	5.52326	-33.735	0.000137274	5.81395	27.9343
CDC73	3	5.43023	-66.9806	0.000139842	10.4651	32.8638
FBXO28	3	15.0814	-53.7871	0.000140121	10.4651	34.7418
AMER3	3	0.0581395	-11.4912	0.000140479	1.16279	20.6573
IPO13	3	1.75581	-33.1174	0.000140479	8.13953	29.5775
MLF2	3	125.535	-200.566	0.000141855	43.0233	62.4413
POU4F3	3	0	-2.90845	0.000142798	0	18.7793
FBXO34	3	3.86047	-24.6325	0.000142798	3.48837	24.6479
MBOAT1	3	4.09302	-52.7239	0.000142798	4.65116	25.8216
RELN	3	0	-56.7371	0.000142798	0	18.7793
PA2G4	3	23.2479	-29.6879	0.00014341	94.186	87.0892
PAM	3	12.3023	9.76946	0.000143787	9.30233	1.17371
CPZ	3	4.97674	-134.401	0.000147944	2.32558	22.5352
CSRNP3	3	3.10465	-19.616	0.000148657	3.48837	24.6479
ELOVL4	3	32.8256	-109.289	0.000152194	23.2558	46.0094
LPAR4	3	45.5	21.7183	0.000152848	20.9302	6.10329
HIST1H2A4L3	3	0.151163	-9.56229	0.000155361	3.48837	23.7089
TMEM56	3	6.10465	-46.332	0.000158782	5.81395	27.6995
RBP5	3	25.1977	2.18828	0.000159256	37.2093	15.2582
PAFAH1B1	3	13.0233	-80.8828	0.000159257	16.2791	39.2019
KCNAB1	3	9.7093	-152.162	0.000159257	3.48837	24.4131
LOC419584	3	7.62791	0.691287	0.000159565	25.5814	8.92019
IDH1	3	513.791	200.713	0.00016022	73.2558	53.2864
PPP4R3A	3	4.31395	-0.66492	0.00016022	2.32558	23.0047
B4GALT3.1	3	7.32558	-86.4397	0.000160347	2.32558	22.77
TOM1	3	11.4419	-57.0041	0.000160811	9.30233	32.1596
ST13	3	23.0233	-103.296	0.000160811	22.093	45.0704
TMEM203	3	14.1163	-37.8884	0.000162001	22.093	46.2441
PCMTD1	3	10.5465	-85.2727	0.000162917	11.6279	34.507
YRDC	3	13.1047	-43.8145	0.000165104	11.6279	35.446
ACSL3	3	6.4186	-27.4312	0.000167122	3.48837	24.1784
GAPDH	3	2075.44	-1023.83	0.000167164	98.8372	96.4789
SMN	3	11.7558	-40.6902	0.000167171	16.2791	40.8451
CARMIL1	3	2.77907	-17.7538	0.000167982	4.65116	26.0563
HMBS	3	19.9651	-88.6458	0.000169903	12.7907	36.8545
MFSD4A	3	16.3953	15.177	0.000172763	10.4651	1.64319
TMEM254	3	36.8023	-88.5146	0.000174606	23.2558	47.4178
CHMP4C	3	6.24419	2.55405	0.000175175	16.2791	3.99061
INPP5F	3	19.1628	-33.7457	0.000180065	11.6279	34.9765
TNRC6A	3	7.40698	-28.9292	0.00018086	12.7907	35.9155
NDUFB6	3	10.814	-34.74	0.000182575	39.5349	55.6338
ETV4	3	2.80233	-83.6554	0.000182594	1.16279	20.4225
SLC33A1	3	74.4767	3.32181	0.000184623	47.6744	23.7089
OSBPL3	3	8.34884	-66.7286	0.000184714	4.65116	25.3521
KIAA1024L	3	0	-6.64319	0.000185129	0	18.3099
PRADC1	3	0.70814	-22.6619	0.000187109	13.9535	35.6808
EEF1G	3	0.0813953	-1.34583	0.000187218	5.81395	26.5258
VPS33A	3	20.3023	-44.8057	0.000189494	8.13953	31.2207
SOBP	3	34.3837	4.43536	0.0001898	48.8372	23.9437
WFDC1	3	19.1864	14.2477	0.000192333	13.9535	3.05164
ID2	3	38.8953	-890.011	0.000192512	70.9302	68.7793
EML1	3	2.67442	-40.1031	0.000193522	6.97674	28.169
RPS13	3	49.7791	-140.153	0.000193522	66.2791	71.1268
OLFM3	3	26.2093	13.6553	0.000196566	22.093	7.04225
UTRN	3	8.66279	-121.985	0.000197303	15.1163	36.8545
ATP6V1D	3	64.9302	-89.7881	0.000201161	29.0698	53.9906
KRT8	3	5.68605	-3.1174	0.000201474	19.7674	5.6338
PTPRK	3	34.7558	16.7136	0.000202125	37.2093	18.0751
ELMO1	3	23.3837	5.764	0.00020481	23.2558	7.277
UHRF2	3	15.7558	-46.1972	0.000205897	17.4419	39.4366
SLC9A7	3	30.4419	-137.73	0.000209563	29.0698	48.5915
STXBP4	3	1.2093	-34.3306	0.000210271	4.65116	24.8826
ARPC4.TTLL3	3	12.186	-40.936	0.00021046	27.907	48.8263
C14orf180	3	0	-513.15	0.000210566	0	18.0751
SRM	3	1.02326	-14.9556	0.000212907	2.32558	22.3005
NFIX	3	11.3605	5.07408	0.000213977	23.2558	7.51174
ENTPD5	3	2.95349	-53.469	0.00021455	4.65116	25.1174
MCOLN3	3	55.2442	-247.684	0.000218042	30.2326	50.939
C19orf70	3	15.0814	-27.7261	0.00022289	33.7209	56.1033
OTOA	3	248.395	-25.9474	0.000223239	66.2791	36.8545
VEZT	3	6.7093	-34.009	0.000224298	6.97674	28.8732
CZH5ORF63	3	8.02326	-31.7467	0.00022452	16.2791	39.6714
NDUFS2	3	22.0465	-60.0356	0.000225019	17.4419	40.1408
AP1G1	3	13.8837	-32.6459	0.0002274	5.81395	27.6995
BSG	3	1261.49	238.667	0.000228236	98.8372	91.5493
MAP4	3	26.3256	-77.5711	0.000228744	32.5581	53.5211
SLC35A5	3	14.8721	-28.4143	0.000228989	5.81395	28.4038
NUFIP2	3	7.33721	-12.0407	0.000230257	8.13953	31.4554
WIPF1	3	7.43023	5.61098	0.000230521	11.6279	2.11268
WDR61	3	19.5116	-38.7513	0.00023148	11.6279	36.6197
DYL1	3	113.064	-255.647	0.000232383	66.2791	77.4648
SYT11	3	141.767	63.2886	0.000232523	56.9767	35.446
C4H20ORF194	3	10.8837	-12.6914	0.000232523	9.30233	33.3333
MRPL15	3	5.84884	-42.9023	0.000234326	6.97674	28.169
HIST1H2BF	3	2.0714	-16.0737	0.000235508	4.65116	25.3521
LOC112530083	3	3.81395	-15.8339	0.00023559	9.30233	31.6901
AAK1	3	12.3837	-45.0388	0.000236056	19.7674	43.4272
NFIB	3	182.233	12.7513	0.000236651	66.2791	37.3239
FAM192A	3	38.6977	-96.5441	0.000238047	40.6977	58.4507
CSGALNACT2	3	27.0116	-71.6151	0.000239224	13.9535	37.0892
LTK	3	8.90698	-56.7691	0.000242105	1.16279	20.1878
NRDC	3	2.13953	-34.9145	0.000244611	8.13953	29.8122
ACBD5	3	11.0698	-57.6978	0.000246718	15.1163	37.3239
C1QTNF4	3	0.0465116	-35.1319	0.00024943	2.32558	21.1268
LOC101748153	3	15.9419	0.944865	0.000250455	31.3953	12.4413
ARMC1	3	9.23256	-39.9693	0.00025124	17.4419	40.8451
UXT	3	1.5814	-10.3271	0.000251686	18.6047	39.6714
PXK	3	11.2907	-42.0027	0.000252879	23.2558	44.8357
TMEM14CL	3	34.0662	-82.539	0.000253649	27.907	49.2958
MFN1	3	7.04651	-40.6272	0.000256624	10.4651	32.8638
IL17RC	3	4.47674	2.54012	0.000258196	11.6279	2.11268
TMEM223	3	9.36047	-17.3837	0.000258483	15.1163	39.9061
INIP	3	1.03488	-14.0989	0.000258517	3.48837	23.2394
ANKFN1L	3	1.77907	-11.9698	0.000262367	3.48837	23.7089
RPS8	3	319.628	91.1443	0.000262393	98.8372	78.169
CACHD1	3	56.7907	48.5114	0.000262672	29.0698	12.4413
MRPL27	3	15.7209	-39.0467	0.000263981	22.093	44.8357
SPG7	3	25.3721	-91.2171	0.000266921	24.4186	46.2441
TSPAN3	3	773.628	-588.621	0.000269913	93.0233	91.5493
RGS9BP	3	0	-92.7347	0.000270527	0	17.6056
SLC25A6	3	259.317	-560.565	0.00027081	81.3953	73.4742
WWTR1	3	7.34884	6.64931	0.00027137	8.13953	0.938967
DYNLT3	3	53.814	-99.9583	0.00027581	33.7209	55.6338
SUSD6	3	2.53488	-29.2092	0.000275991	4.65116	24.8826
PSMB4	3	63.186	-114.131	0.000276301	50	63.3803
RBBP4	3	74.1628	-158.894	0.000277075	47.6744	61.7371
FZD7	3	3.80233	3.00655	0.000278062	8.13953	0.938967
C3H6orf120	3	2.22093	-36.7908	0.000278295	4.65116	24.6479
WWC1	3	10.5233	-59.526	0.000281685	6.97674	28.4038
PLPP3	3	31.1279	-48.1068	0.000282495	55.814	26.0563
F2RL1	3	11.7209	-13.1382	0.000283975	18.6047	5.16432
CHMP3	3	53.3837	-106.799	0.000284223	43.0233	60.7981
KCNH7	3	0.186047	-41.6872	0.000284762	2.32558	21.1268
LNPK	3	10.5465	-50.1202	0.000284762	12.7907	35.6808
CCSER1	3	33.7907	-119.752	0.000284762	19.7674	43.4272
ITGB1BP3	3	85.5465	-207.073	0.000286003	62.7907	68.3099
CPAMD8	3	119.674	39.4326	0.000286529	51.1628	29.5775
LOC101749223	3	59.7674	26.5163	0.000286849	44.186	21.5962
PPDPF	3	25.8605	2.76892	0.000288067	39.5349	18.7793
SOD2	3	61.0581	-140.51	0.000288067	34.8837	53.9906
HMGB1	3	71.2907	-131.374	0.000290528	68.6047	75.8216
ERGIC1	3	44.6628	2.50317	0.00029187	38.3721	17.1362
TGFBR3	3	8.48837	2.62687	0.000294734	8.13953	0.938967
KIAA0319	3	11.8727	10.4031	0.000294836	13.9535	3.28638
RAB3IP	3	138.663	-157.187	0.000295103	33.7209	55.1643
PHYHD1	3	37.1015	32.3879	0.00029687	16.2791	4.46009
RAB28	3	4.87209	-11.5035	0.00029687	4.65116	25.5869
NLGN1	3	51.907	40.6135	0.000300223	19.7674	6.10329
G6PC3	3	0.337209	-3.74495	0.000302467	9.30233	30.2817
RFX8	3	0	-11.9648	0.000304796	0	17.3709
FAM149A	3	0	-27.2926	0.000304796	0	17.3709
ATP23	3	9.25581	-55.8944	0.000306134	6.97674	28.169
FGFR2	3	3.05814	-9.40665	0.000307573	3.48837	23.7089
MRPL58	3	9.10465	-29.7897	0.000313805	17.4419	40.8451
WDFY2	3	9.68605	-64.9055	0.000313805	9.30233	29.8122
VGLL4	3	51.5349	20.0042	0.000316305	39.5349	19.4836
DNAI1	3	1.83721	-24.198	0.000316812	4.65116	24.4131
CREG1	3	62.6744	-139.633	0.000317215	32.5581	55.3991
TACC2	3	9.03488	-40.3877	0.00031724	12.7907	35.2113
STK38L	3	18.2558	-156.918	0.000317404	17.4419	38.2629
NAA10L	3	0.476744	-2.67337	0.000317843	10.4651	31.4554
TXNL4A	3	3.7093	-20.3494	0.000322967	13.9535	35.446
POLR2F	3	27.2209	-59.1969	0.000326062	58.1395	69.9531
ATP13A2	3	11.6977	2.56857	0.000326726	19.7674	5.86854
DDB2	3	8.71163	-9.48185	0.000326726	3.48837	23.2394
IFIH1	3	62.4302	44.2166	0.000326792	26.7442	10.3286
NDUFS3	3	48.0116	-54.7372	0.000327951	29.0698	54.4601
BCAS2	3	20.0116	-38.7513	0.000329887	23.2558	47.6526
GTF2B	3	57.7674	-82.4133	0.000329938	31.3953	54.2254
IFT46	3	18.4884	-49.9717	0.000333274	13.9535	36.6197
MOB4	3	11.7326	-53.9012	0.000337835	13.9535	36.6197
UST	3	13.6628	-75.5954	0.000337835	8.13953	29.5775
DNAJB6	3	53.1395	-120.971	0.000338771	44.186	61.5023
SUMO1	3	84.093	-97.015	0.000341506	37.2093	59.1549
UQCRC1	3	71.1395	-101.079	0.000343361	27.907	51.6432
IRF1	3	36.7791	34.9927	0.000343882	9.30233	1.40845
TRMT61A	3	25.7209	-56.0138	0.000343882	9.30233	32.1596
KCNA3	3	0	-21.1803	0.000344372	0	17.1362
OMA1	3	21.0349	-31.7445	0.000344372	6.97674	29.3427
NRG4	3	8.56977	-42.287	0.000344617	5.81395	26.5258
FOSL2	3	6.51163	6.02806	0.000345028	9.30233	1.40845
CDKL1	3	0.569767	-30.1876	0.000345171	2.32558	20.6573
PARP6	3	21.5233	-38.4439	0.000346773	13.9535	37.3239
ORMDL3	3	13.2642	-76.2838	0.000351816	12.7907	34.7418
YIPF3	3	8.89535	-31.0929	0.000353104	11.6279	33.3333
SH3GL2	3	4.09302	-16.7544	0.000354818	6.97674	28.4038
TECTA	3	124.849	-158.203	0.000357415	83.7209	39.9061
CCNJL	3	22.7326	19.5189	0.00035841	9.30233	1.40845
POP4	3	1.77907	-35.7491	0.000359508	8.13953	27.6995
ANO2	3	6.47674	-32.5253	0.000360138	1.16279	19.4836
CLN6	3	41.3605	-129.431	0.000360212	38.3721	53.9906
IFFO2	3	13.5465	2.99017	0.000360259	17.4419	4.92958
EIF2B3	3	14.7558	-38.3357	0.000361052	10.4651	32.8638
PCOLCE	3	0.709302	0.418223	0.000361215	11.6279	2.34742
UBQLN1	3	21.0233	-39.3265	0.000363999	13.9535	36.8545
SPRYD7	3	6.73256	-49.7064	0.000363999	9.30233	29.8122
ARID3B	3	1.55814	-8.66956	0.000367664	8.13953	29.3427
C2H1orf35	3	1.63953	-11.8487	0.000367702	5.81395	26.5258
TSG101	3	95.4365	-180.907	0.000369086	47.6744	66.1972
CD74	3	62.2093	40.3642	0.000369531	26.7442	10.5634
SPOCK3	3	16.593	-42.7286	0.000370613	16.2791	38.7324
ANO6	3	6.55814	6.2788	0.000381765	10.4651	1.87793
FRMD4B	3	9.56977	-41.7753	0.000383142	9.30233	30.5164
PADIL	3	90.0465	-128.749	0.00039094	31.3953	55.6338
OPCML	3	0.127907	-14.2531	0.000391257	3.48837	22.0657
OAF	3	14.0581	12.3868	0.000392718	9.30233	1.40845
GNPAT	3	1.60465	-16.9188	0.000392918	2.32558	21.1268
NIM1KZ	3	29.7558	28.723	0.000393069	10.4651	1.87793
RELT	3	4.26744	-35.5424	0.000397277	15.1163	36.385
KIAA1958	3	12.8488	-43.2427	0.000404131	20.9302	42.0188
H3F3B	3	1245.78	-543.899	0.000407804	94.186	98.1221
ATP2C2	3	23.8879	10.3057	0.000409382	24.4186	9.15493
NDUFS5	3	27.6163	-60.771	0.000414652	50	59.8592
UBE2G2	3	7.33326	-56.2819	0.000415302	10.4651	31.9249
CCT8	3	153.209	-189.713	0.000415995	40.6977	61.5023
TOLLIP	3	20.1163	-65.3462	0.000417028	24.4186	46.0094
KREMEN1	3	94.7526	-26.2052	0.000417262	58.1395	30.9859
SLC25A24	3	1.25581	-15.7606	0.000417595	1.16279	19.0141
PEX10	3	14.6163	-36.6584	0.000419393	10.4651	32.6291
AHSA1	3	40.0581	-96.8714	0.000419393	30.2326	50.2347
PKP2	3	35.6744	20.0923	0.000426151	22.093	7.74648
NOC4L	3	0.0116279	-13.925	0.000426151	1.16279	18.5446
BCO2	3	38.2326	29.9908	0.000427536	15.1163	3.99061
CGN	3	1.65116	-18.3348	0.000428717	3.48837	22.3005
ANGPTL2	3	19.0698	17.4195	0.000429211	10.4651	1.87793
IDH3B	3	8.84884	-41.3202	0.000430166	22.093	40.6103
MGST3	3	5.51163	-22.5682	0.000430359	22.093	43.8967
ZNRF3	3	9.85209	7.8873	0.000432998	10.4651	1.87793
CRBN	3	8.43023	-27.4148	0.000437815	5.81395	26.5258
BMPR1B	3	20.1628	19.5173	0.000439801	6.97674	0.704225
FAM19A1	3	0	-10.0352	0.00043985	0	16.6667
CNTNAP2	3	0.151163	-6.75259	0.000444504	1.16279	18.7793
BIN3	3	1.52326	-8.87111	0.000446307	18.6047	39.2019
NDUFA7	3	23.5814	-50.7801	0.000446929	43.0233	60.5634
ARL1	3	96.0349	-118.195	0.000446929	45.3488	63.1455
RIMBP2	3	35.3372	-69.8	0.000447081	30.2326	52.5822
RNF220	3	8.03488	-34.5661	0.000448406	16.2791	37.5587
CASD1	3	2.65116	-43.6681	0.00045648	4.65116	23.7089
CFAP74	3	0.186047	-12.1003	0.000456738	1.16279	18.5446
PRKAB2	3	3.80233	-32.5381	0.000458156	3.48837	22.3005
NECAP1	3	39.5233	-135.888	0.000458516	37.2093	53.0516
FAM65B	3	4.87209	-21.1209	0.000459605	1.16279	19.0141
NCOA2	3	9.87209	-19.419	0.000461368	3.48837	23.0047
KCNJ2	3	3.32558	-63.1416	0.000461559	2.32558	20.4225
SLC25A22	3	10.3837	-56.0952	0.000462352	23.2558	42.723
SMAP2	3	17.4535	-38.678	0.000462464	10.4651	32.3944
MYLIP	3	212.849	77.3981	0.000462593	65.1163	42.2535
CEBPD	3	1.60465	0.0342286	0.000462593	13.9535	3.28638
LRP8	3	3.80233	-10.0075	0.000465027	1.16279	19.0141
SNX12	3	34.7671	-115.738	0.000465314	37.2093	55.1643
C9orf69	3	1.83721	-17.7374	0.000466949	4.65116	23.7089
WDR3	3	9.54651	-50.523	0.000470853	9.30233	30.9859
BLB2	3	1.10802	1.05704	0.000473807	6.97674	0.704225
DBNDD1	3	12.8953	3.55732	0.000476662	24.4186	9.15493
SELENOF	3	126	-172.61	0.000477513	65.1163	73.7089
DPYSL2	3	139.291	26.9691	0.000479136	82.5581	51.8779
CASKIN2	3	36.5116	18.4365	0.000479317	25.5814	9.38967
C22orf39	3	3.67442	-14.889	0.000479317	13.9535	35.2113
TSPAN6	3	64.6512	3.07605	0.000486742	37.2093	16.9014
DACH2	3	9.86047	-39.8954	0.000488323	10.4651	31.6901
CNBP	3	471.419	-329.21	0.000488609	86.0465	83.3333
DPY30	3	17.7326	-33.4106	0.000490209	22.093	44.1315
TBXA2R	3	0	-1.55164	0.00049421	0	16.4319
LOC107049264	3	0	-19.7978	0.00049421	0	16.4319
GARNL3	3	7.36047	-27.0832	0.00049421	11.6279	33.0986
NTN4L	3	0	-131.087	0.00049421	0	16.4319
CETN2	3	39.5	-70.9366	0.000496527	30.2326	52.3474
NDUFA8	3	37.593	-61.4633	0.000496926	33.7209	56.1033
HIST1H2A4	3	0.0518605	-2.97265	0.00049811	3.48837	21.5962
LOC112531576	3	0.697674	-9.03237	0.000500613	1.16279	18.7793
MRPL42	3	5.31395	-44.1485	0.000505371	13.9535	34.0376
FKBP5	3	51.6163	39.2149	0.000506546	22.093	8.21596
LZTS3	3	33.2326	3.30298	0.000506546	30.2326	11.9718
MOB2	3	11.8837	-72.4801	0.000506546	8.13953	28.4038
CAMK2D	3	31.4186	-19.68	0.000506862	25.5814	51.4085
ULK2	3	4.77907	-19.0038	0.000507789	2.32558	20.892
AMIGO2	3	0.255814	-40.3052	0.000510343	1.16279	18.3099
MRPL51	3	6.11628	-18.6654	0.000510892	12.7907	35.6808
C7H2ORF47	3	7.40698	-21.7478	0.000510892	20.9302	42.4883
FMR1	3	31.1628	-56.5062	0.000513879	23.2558	46.4789
IREB2	3	10.3721	-22.6655	0.000514919	5.81395	26.0563
MICALL2	3	0.127907	-40.4824	0.000516546	2.32558	19.9531
SELENOU	3	10.0349	-43.2116	0.000520634	10.4651	31.2207
TMEM68L	3	24.6744	-44.4098	0.000520634	8.13953	28.4038
RAB11FIP1	3	8.33721	-44.3553	0.000521888	11.6279	32.1596
HEXIM1	3	0.77907	-10.796	0.000522144	5.81395	24.8826
SLC35E3	3	31.407	-11.2667	0.000527698	32.5581	13.3803
ST14	3	87.4186	7.50393	0.000529088	46.5116	23.2394
ABCG1	3	3.63953	2.23813	0.000529088	6.97674	0.704225
NUBPL	3	11.8023	-27.7352	0.00053189	6.97674	27.6995
SLX4	3	0.0116279	-17.0987	0.00053282	1.16279	18.0751
RPIA	3	39.0465	12.7601	0.000534296	31.3953	13.615
MAPKAP1	3	3.48837	-26.1079	0.000540873	5.81395	25.5869
ACSS3	3	1.63953	0.120756	0.000543206	6.97674	0.704225
SLIRP	3	9.16279	-33.8789	0.000543206	46.5116	62.2066
SELENOI	3	3.87605	-16.5541	0.000543598	5.81395	25.5869
GPC4	3	26.7209	11.9909	0.00054925	20.9302	7.04225
NUDCD3	3	9.51163	-15.3264	0.000550776	16.2791	38.7324
PPM1B	3	11.1628	-41.133	0.000554701	12.7907	34.2723
RASD2	3	0	-40.169	0.000555687	0	16.1972
PFDN5	3	46.3953	-65.1281	0.000564686	47.6744	65.0235
DNPEP	3	18.5233	-42.35	0.0005655	12.7907	34.9765
CKB	3	542.128	-4839.35	0.000565782	94.186	77.23
SGCB	3	85.814	-217.085	0.000567423	32.5581	51.6432
LOC407092	3	21.8605	-61.86	0.000568271	29.0698	49.5305
ATG101	3	2.11628	-37.3227	0.000573827	5.81395	24.4131
CREB3L2	3	125.535	11.61	0.000574329	62.7907	42.4883
CLCN1	3	29.7442	-58.7183	0.000574329	20.9302	44.3662
ANKRD46	3	22.407	-65.7339	0.000575292	18.6047	41.5493
TIGAR	3	6.01163	-38.5377	0.000575474	4.65116	23.2394
HIST1H2BO	3	0.0974419	-2.66314	0.000576036	3.48837	21.831
TPRA1	3	0.0813953	-43.1768	0.000576036	1.16279	18.0751
CCNDBP1	3	16.5698	-59.841	0.000577518	13.9535	34.9765
PLPP1	3	13.4535	-55.8024	0.000583024	13.9535	34.9765
NPEPPS	3	5.31395	-19.733	0.000593103	9.30233	29.5775
HACD1	3	0.616279	-25.1537	0.000593103	2.32558	19.7183
DTNBP1	3	17.4535	-71.0911	0.000595797	15.1163	35.6808
FBXL5	3	55.814	-64.9091	0.000600647	19.7674	45.7746
CLRN1	3	2.10465	-16.3836	0.000602603	10.4651	30.7512
ACSF2	3	42.2326	20.6927	0.000603572	20.9302	7.04225
FAM114A2	3	11.1395	-41.7431	0.000603572	6.97674	27.23
ACTR3B	3	12.4884	-56.8403	0.000609046	10.4651	31.2207
TMA16	3	5.95349	-17.2766	0.00061061	8.13953	28.8732
DOCK8	3	21.407	18.1652	0.00061128	12.7907	3.05164
DLG2	3	26.8837	-69.2219	0.000619019	31.3953	50.2347
ATP2C1	3	13.0814	-89.3458	0.000619019	13.9535	34.9765
DSEL	3	1.25581	-46.2583	0.000623945	9.30233	28.8732
RTN4RL2	3	0	-1.43897	0.000626434	0	15.9624
NTNG1	3	0	-14.0399	0.000626434	0	15.9624
SPTBN5	3	0	-16.4836	0.000626434	0	15.9624
COX7A2L	3	62.2326	-127.331	0.000631032	36.0465	57.0423
GLS	3	9.02326	-33.8171	0.00063495	8.13953	28.4038
AGMO	3	5.31395	-0.333934	0.000637146	17.4419	4.92958
UBE2H	3	79.4419	-93.9337	0.000640524	47.6744	67.6056
SKI	3	62.2326	40.8288	0.000641683	45.3488	25.1174
HIST1H2A4L2	3	0.0836047	-5.74215	0.000644055	2.32558	19.7183
CRIPT	3	20.0814	-57.5477	0.00064825	19.7674	42.0188
LBH	3	19.0349	-181.62	0.000651599	12.7907	32.6291
GPHN	3	3.01163	-17.4109	0.000653067	6.97674	26.5258
LZIC	3	15.4419	-47.1708	0.00066493	11.6279	32.8638
NIPSNAP3L	3	34.8953	-59.6821	0.00066493	16.2791	39.6714
EIF4A2	3	360.757	-374.057	0.00066493	81.3953	80.7512
ENKUR	3	0.476744	-6.72513	0.000665041	6.97674	26.0563
TMEM63C	3	13.1163	3.10689	0.00066639	25.5814	9.85915
GUCY1B4	3	5.43023	-6.94301	0.00066639	1.16279	18.3099
TPMT	3	4.48837	-36.1713	0.000669001	9.30233	29.3427
SPTLC1	3	14.5698	-81.219	0.000672503	19.7674	41.3146
CLSTN1	3	320.826	115.704	0.00067672	82.5581	62.6761
VWA1	3	3.93023	-98.3045	0.000679277	2.32558	19.7183
POLK	3	5.60465	-16.5996	0.000680177	3.48837	22.0657
UBE2W	3	8.10465	-21.5268	0.000680177	2.32558	20.4225
CTBPL	3	31.093	-44.7943	0.000684492	15.1163	37.5587
SESN3	3	28.1977	-85.4314	0.000688175	33.7209	55.8685
ANK3	3	67.1628	21.4492	0.000693144	36.0465	16.6667
MCF2L	3	1.74419	-18.0492	0.000697945	1.16279	18.0751
LOC107050614	3	0.325581	-3.06644	0.000700859	17.4419	36.385
GPC3	3	2	-20.5023	0.000700859	1.16279	18.0751
GPBP1L1	3	7.25581	-67.7911	0.000701352	13.9535	34.507
PDCD1LG2	3	0.0116279	-1.63297	0.000704782	1.16279	17.6056
FBXL16	3	0	-4.71362	0.00070575	0	15.7277
TCTE1	3	0	-27.6848	0.00070575	0	15.7277
SAP18	3	46.5349	-80.3102	0.000711191	63.9535	70.892
PPA2	3	10.6744	-47.1683	0.000711291	16.2791	37.0892
TMEM258	3	15.0814	-45.3294	0.000714426	47.6744	59.3897
RAB11A	3	114.132	-192.373	0.000714934	40.6977	57.5117
EBNA1BP2	3	17	-55.7958	0.000715751	25.5814	45.7746
LOC112530523	3	20.2326	4.73256	0.000716569	32.5581	14.3192
KCNS2	3	1.2093	-34.6099	0.000717934	5.81395	24.1784
RPL27	3	47.2093	-80.5043	0.000717934	83.7209	78.169
SMARCE1	3	32.8605	-77.2562	0.000726786	23.2558	44.6009
TIMM10	3	1.86047	-8.56442	0.000729952	16.2791	36.8545
FIP1L1	3	4.32558	-26.1416	0.000734092	10.4651	30.2817
TNRC6B	3	33.5698	-91.3528	0.000734092	30.2326	51.8779
SDF2	3	10.3953	-25.1868	0.000735763	16.2791	37.7934
MRPS21	3	9.73256	-28.643	0.000735995	46.5116	60.5634
KCNJ9	3	7.45349	7.17976	0.000736324	8.13953	1.17371
MRPL9	3	18.7907	-46.0309	0.000739623	33.7209	51.6432
GMPPB	3	11.8837	-23.0153	0.00074153	10.4651	31.4554
DACH1	3	0.0930233	-15.8389	0.000752293	2.32558	19.2488
HSPA4L	3	93.0116	-220.653	0.000752293	50	61.0329
NANS	3	46.2674	-0.0471121	0.000761867	48.8372	25.5869
AKAP11	3	23.5233	-105.197	0.000767253	31.3953	50.4695
ADGRB1	3	17.9535	13.7258	0.000769751	22.093	8.4507
LRRK2	3	16.0233	15.6453	0.000769767	5.81395	0.469484
P3H1	3	29.4535	18.4887	0.000771535	17.4419	5.39906
STK39	3	25.5698	-78.28	0.000771929	31.3953	49.7653
DRD5	3	12.9419	12.8057	0.000781063	5.81395	0.469484
LCMT2	3	4.27907	-30.6787	0.000784466	4.65116	23.4742
RPL7L1	3	75.8953	-124.816	0.000784466	41.8605	58.6854
COPG2	3	245.314	98.0532	0.000785458	61.6279	40.6103
ARFGEF1	3	29.2791	-74.5257	0.000789999	27.907	48.3568
TM2D2	3	32.2442	-72.9154	0.000791912	38.3721	55.6338
MTUS2	3	0	-11.385	0.000794315	0	15.493
FAM126B	3	1.88372	-17.2125	0.000794315	2.32558	19.4836
BMPR2	3	3.46512	-13.8447	0.000795594	6.97674	26.7606
TPM3	3	18.1395	-6.22197	0.000798382	48.8372	24.6479
POU3F3	3	1.11628	-9.89365	0.000799016	6.97674	26.0563
INPP5E	3	5.3586	-35.7468	0.000799016	11.6279	31.4554
RASL12	3	8.33721	7.84425	0.000801185	5.81395	0.469484
DNAJA4	3	107.128	-184.445	0.000812469	39.5349	57.9812
LEF1	3	0.918605	0.876351	0.000813414	5.81395	0.469484
ROGDI	3	22.2442	-35.3826	0.000813574	10.4651	32.1596
MBP	3	15.9419	4.32449	0.000814899	20.9302	7.277
CREB5	3	0.825581	-25.5195	0.000828412	5.81395	23.4742
PCDH20	3	26.4302	-55.3843	0.000828412	17.4419	38.2629
ATP1B3	3	268.512	85.9389	0.000828455	81.3953	57.7465
RPS6KA2	3	2.09302	-21.9469	0.00082848	3.48837	21.3615
POU4F1	3	0.22093	-3.31898	0.000829974	1.16279	17.6056
CABP2	3	1.61628	-9.65837	0.00083065	5.81395	24.4131
AMOT	3	96.9535	24.3197	0.000837375	62.7907	38.0282
TBL2	3	7.95349	-12.8916	0.000837375	3.48837	21.831
PHLPP1	3	9.77907	-42.0848	0.000837375	3.48837	21.831
ST8SIA6	3	0.872093	-14.2101	0.000845943	2.32558	19.2488
IL11RA	3	10.5233	9.3026	0.000846542	5.81395	0.469484
MYOC	3	5.47674	4.77487	0.000846542	5.81395	0.469484
OSBPL5	3	3.7093	3.5309	0.000846542	5.81395	0.469484
EXOSC1	3	6.13953	-25.3393	0.000856883	16.2791	36.385
ARFRP1	3	24.093	-48.7826	0.000858409	11.6279	32.8638
RHOT1	3	2.66279	-17.9827	0.000860046	2.32558	19.7183
TRA2A	3	28.3837	-46.4121	0.000864066	24.4186	46.4789
MRPL23	3	14.7558	-41.493	0.000864698	31.3953	50.2347
CPD	3	63.7674	53.2933	0.000865354	23.2558	9.38967
KCTD1	3	13.6395	3.09493	0.000872524	20.9302	7.277
CCDC88A	3	38.2093	24.7554	0.00088214	24.4186	9.85915
ARSE	3	10.9535	10.9535	0.00088214	3.48837	0
FBN1	3	8.52326	8.52326	0.00088214	3.48837	0
ADGRL4	3	6.43023	6.43023	0.00088214	3.48837	0
FGF19	3	5.01163	5.01163	0.00088214	3.48837	0
KCNMB2	3	4.83721	4.83721	0.00088214	3.48837	0
DAB2	3	4.37209	4.37209	0.00088214	3.48837	0
ZNF804B	3	3.96512	3.96512	0.00088214	3.48837	0
CACNA2D3	3	3.54651	3.54651	0.00088214	3.48837	0
HPGD	3	3.12791	3.12791	0.00088214	3.48837	0
KRT20	3	2.69767	2.69767	0.00088214	3.48837	0
MAFA	3	2.66279	2.66279	0.00088214	3.48837	0
LOC426897	3	2.4186	2.4186	0.00088214	3.48837	0
KLHDC8A	3	1.95349	1.95349	0.00088214	3.48837	0
NT5C1A	3	1.46512	1.46512	0.00088214	3.48837	0
RNF122	3	1.38372	1.38372	0.00088214	3.48837	0
BMP5	3	1.15116	1.15116	0.00088214	3.48837	0
LOC101747799	3	0.848837	0.848837	0.00088214	3.48837	0
FBN2	3	0.837209	0.837209	0.00088214	3.48837	0
C12orf75	3	0.55814	0.55814	0.00088214	3.48837	0
NID1	3	0.0813953	0.0813953	0.00088214	3.48837	0
POU3F2	3	0	-3.95721	0.00088214	0	15.2582
KCNA4	3	0	-12.7465	0.00088214	0	15.2582
SERINC2	3	0	-12.8169	0.00088214	0	15.2582
SYBU	3	0	-14.5211	0.00088214	0	15.2582
LOC112531388	3	0	-19.6647	0.00088214	0	15.2582
MIEN1	3	11.7791	-26.9439	0.00088214	18.6047	38.9671
MED6	3	22.9535	-33.2014	0.00088214	13.9535	36.6197
SAP30	3	5.7907	-36.4605	0.00088214	3.48837	21.3615
TP53INP1	3	17.8837	-88.2501	0.00088214	6.97674	25.8216
SUGT1	3	66.6279	-89.5622	0.00088214	31.3953	53.2864
UPK1B	3	2.60465	-112.51	0.00088214	2.32558	19.0141
MAP1A	3	77.9915	-140.793	0.00088214	31.3953	52.3474
BHLHE40	3	0.244186	-3.72764	0.000895709	2.32558	19.2488
CMTM4	3	19.7031	-71.4399	0.000900832	29.0698	48.3568
LEKR1	3	2.09302	-9.72153	0.000906993	5.81395	24.8826
CDC123	3	12.5581	-33.8691	0.000916023	16.2791	38.0282
FHIT	3	1.25581	-6.06813	0.000917997	1.16279	17.6056
CNDP1	3	22.1977	17.1672	0.000920405	10.4651	2.11268
TTC34	3	0.0813953	-13.6252	0.000920405	2.32558	18.7793
NDUFS4	3	32.314	-67.0968	0.000920405	34.8837	52.8169
RNASEH1	3	9.45349	-24.1122	0.000920925	18.6047	39.4366
NEDD4L	3	27.5	-67.501	0.000922814	17.4419	39.2019
POLR2L	3	20	-49.162	0.000923305	63.9535	69.4836
LOC107049468	3	0.546512	-0.784474	0.000926857	18.6047	5.6338
ANKRD12	3	11.5814	-11.7543	0.000929264	6.97674	27.6995
UBE2D1	3	10.6512	-38.1188	0.000929264	9.30233	29.5775
EDF1	3	97.1047	-168.668	0.000930686	72.093	77.23
SAMM50	3	19.4419	-47.6051	0.000931003	12.7907	32.6291
CDKL2	3	15.6744	-64.4811	0.000931003	16.2791	38.2629
DEF6	3	24.5581	13.875	0.000932915	12.7907	3.05164
DEDD	3	8.74419	-14.4467	0.000935927	10.4651	31.6901
HNRNPA2B1	3	165.256	-161.723	0.00094386	52.3256	70.1878
CFAP57	3	3.75581	-11.3968	0.00094812	2.32558	19.2488
KCNJ12	3	5.19767	3.65777	0.000954831	19.7674	7.04225
FAM219B	3	0.194186	-3.48556	0.000954831	6.97674	25.8216
EFEMP1	3	3.2907	-37.6318	0.000954831	1.16279	17.3709
B4GALNT3	3	20.6163	-41.6818	0.000957069	13.9535	35.6808
WDPCP	3	2.03488	-21.782	0.000958016	1.16279	17.3709
GPR85	3	1.18605	-11.3867	0.000965053	1.16279	17.3709
HMGCLL1	3	16.2209	13.9463	0.000967016	10.4651	2.11268
LIAS	3	24.4535	-44.8212	0.000967856	16.2791	37.5587
TEAD4	3	30.8488	23.66	0.000967928	19.7674	6.80751
SNRNP25	3	13.7907	-20.6084	0.000975543	20.9302	43.8967
STAC	3	3.0814	-37.2613	0.000976961	2.32558	19.0141
LRRC73	3	1.82558	-17.3317	0.000977113	1.16279	17.3709
RALY	3	13.2674	-39.465	0.000977517	11.6279	31.6901
STX16	3	2.31395	-32.9349	0.00098281	9.30233	27.9343
TUBB3	3	0	-3.74404	0.00098546	0	15.0235
CDC42EP3	3	0	-17.8873	0.00098546	0	15.0235
TMEM62	3	0	-18.169	0.00098546	0	15.0235
NRBP1	3	5.94186	-7.29053	0.000987402	3.48837	20.892
AP1AR	3	0.337209	-32.3741	0.00100303	4.65116	21.831
CBFB	3	9.19767	5.47936	0.00100839	11.6279	2.58216
RHOF	3	7.5814	-76.6933	0.00101302	18.6047	40.1408
ACAA1	3	6.7093	-31.5372	0.00101367	6.97674	25.3521
POLR1E	3	3.0814	-29.4468	0.00101591	4.65116	22.3005
SULF2	3	178.436	26.3123	0.00102172	61.6279	36.8545
PTEN	3	1.30233	-22.0451	0.0010243	4.65116	22.77
TTC32	3	9.03488	-30.1318	0.0010243	27.907	46.0094
SASH1	3	18.9186	-9.8537	0.00102451	31.3953	13.3803
TBC1D19	3	19.4302	-58.6214	0.00102758	15.1163	35.2113
COL9A2	3	6.32558	-1.11339	0.0010279	23.2558	8.4507
AMMECR1	3	3.03488	-6.94634	0.0010279	2.32558	19.2488
RRAGA	3	20.5698	-28.4115	0.00102803	13.9535	37.0892
TRIB3	3	1.30233	-18.0216	0.00103122	3.48837	20.4225
GLYCTK	3	0.360465	-18.8907	0.00103821	3.48837	20.4225
DNAJC18	3	42.0814	-63.1533	0.00104181	30.2326	51.6432
IRX5	3	0.0465116	-2.35023	0.00104649	3.48837	20.1878
PSMB3	3	21.5233	-74.7702	0.00104857	32.5581	49.5305
VAPB	3	51.8372	-75.7778	0.00105232	34.8837	57.0423
RNF11	3	4.76744	-31.3241	0.00105531	9.30233	28.6385
NEK1	3	11.4535	-24.178	0.00106161	11.6279	31.6901
RBM5	3	124.314	-164.923	0.0010653	55.814	68.7793
XKR5	3	3.82558	3.82323	0.00107226	4.65116	0.234742
FAXDC2	3	3.27907	3.26733	0.00107226	4.65116	0.234742
BTBD17	3	0.860465	0.85577	0.00107226	4.65116	0.234742
ITPR1	3	0.569767	-79.4866	0.00107226	2.32558	18.5446
MTFR1	3	13.0814	-36.7965	0.00107427	15.1163	36.1502
KIAA1211L	3	29.4767	-89.697	0.0010779	24.4186	44.8357
GRAMD1C	3	74.9535	-246.216	0.0010779	33.7209	50.7042
LOC101751418	3	7.32558	7.32323	0.00107953	4.65116	0.234742
NDUFA10	3	73.4419	-86.1779	0.00107968	34.8837	56.5728
HIST1H103	3	16.8343	9.43548	0.00108182	34.8837	17.3709
COQ7	3	27.0814	-63.8318	0.00108182	23.2558	43.662
BCAT1	3	7.01163	7.00459	0.00108672	4.65116	0.234742
LAMP5	3	4.68605	4.66022	0.00108672	4.65116	0.234742
ATF3	3	139.733	111.352	0.00108697	30.2326	14.0845
DCTN2	3	0.0348837	-1.16465	0.00108856	2.32558	18.5446
COQ6	3	9.5814	-24.0712	0.0010919	9.30233	28.6385
AIMP1	3	9.90698	-15.2573	0.00109331	18.6047	40.8451
FRS2	3	6.48837	-18.3285	0.00109451	10.4651	30.5164
KARS	3	95.7915	-113.647	0.00109451	37.2093	56.338
LOC425001	3	0	-10.8052	0.00110228	0	14.7887
SULF1	3	0	-23.2887	0.00110228	0	14.7887
AUH	3	19.7093	-30.7344	0.0011089	11.6279	32.6291
GALNTL6	3	8.65116	2.74975	0.0011119	11.6279	2.58216
PRR15	3	8.81395	-28.1649	0.00111387	10.4651	30.5164
HEXDCL	3	28.6047	21.7079	0.0011245	12.7907	3.28638
TCP11L2	3	7.19767	-33.1662	0.00112508	5.81395	24.4131
EPRS	3	66.093	-80.1464	0.00113293	30.2326	53.7559
ZMYND10	3	4.7907	-18.003	0.00113436	2.32558	19.2488
TGFBI	3	0.244186	-0.0844525	0.00113979	4.65116	0.234742
CLINT1	3	71.3953	-133.234	0.00114385	46.5116	62.9108
HNRNPAB	3	19.8829	-51.151	0.0011442	27.907	49.2958
SGIP1	3	0.186047	-4.88438	0.00114808	1.16279	16.9014
MSRB1	3	0.627907	-15.2242	0.00114808	1.16279	16.9014
HNRNPM	3	39.2442	-55.6197	0.00115188	25.5814	48.1221
SETD3	3	7.75581	-37.5188	0.00115371	12.7907	32.8638
DNAJC3	3	431.581	128.718	0.00115434	83.7209	67.6056
SPHK1	3	37.5	-1.15023	0.00115578	34.8837	15.7277
TTC25	3	3.83721	-35.8905	0.00115593	6.97674	24.8826
SNAP25	3	5.03488	-15.0543	0.00115912	1.16279	17.1362
BAG5	3	12.8953	-15.7643	0.00115912	5.81395	24.6479
COPS8	3	23.0349	-73.059	0.00115912	12.7907	32.3944
AK6	3	0.55814	-21.3574	0.00116979	2.32558	18.5446
DIABLO	3	33.186	-78.2881	0.00116979	17.4419	37.7934
ACAD11	3	3.63953	-29.9309	0.00117438	4.65116	22.0657
GPR162	3	11.1047	-93.3179	0.00118405	8.13953	26.5258
MAK	3	0.14314	-3.2047	0.00118906	5.81395	23.2394
RNF8	3	13.4535	-63.1498	0.00120491	11.6279	30.9859
ARNTL	3	7.77907	-26.7468	0.00122306	6.97674	26.0563
SQLE	3	5.30233	-20.0709	0.0012234	8.13953	26.9953
LIMCH1	3	132.709	20.5966	0.00122411	75.5814	50.7042
RDH14	3	3.38372	-16.2665	0.00123466	4.65116	22.3005
USH1G	3	0	-13.0352	0.00123981	0	14.554
NRG3	3	0	-13.939	0.00123981	0	14.554
EXOC1L	3	0	-18.5986	0.00123981	0	14.554
SLC24A3	3	5.63953	-21.2267	0.00123981	4.65116	22.3005
NKAIN4	3	0	-24.831	0.00123981	0	14.554
EML5	3	2.32558	-17.6979	0.00124412	2.32558	18.7793
WDR12	3	18.4186	-25.6823	0.00125174	8.13953	26.9953
MGTNIPA2L	3	7.31395	-33.7072	0.00125968	6.97674	25.1174
KIF18A	3	0.0697674	-19.4021	0.00126232	1.16279	16.4319
VPS50	3	2.38372	-35.5388	0.00126381	3.48837	20.4225
CASP3	3	2.68605	-16.436	0.00126577	2.32558	18.7793
LYPLA2	3	21.7285	-13.9331	0.00127001	15.1163	36.6197
TMEM185A	3	46.9419	-52.6872	0.00127436	16.2791	39.9061
NUP37	3	19.5233	-36.6763	0.0012754	10.4651	31.2207
SEC23B	3	50.0814	-102.775	0.00127643	33.7209	54.9296
ADIPOR2	3	24.6163	-51.0418	0.00127836	17.4419	38.7324
CHSY1	3	4.37209	-20.5286	0.00128067	9.30233	27.9343
MYCBP	3	20.5578	-37.0325	0.00128067	51.1628	61.7371
ECM1	3	0.430233	-0.607326	0.00128106	11.6279	2.58216
PTGES	3	0.325581	-24.6157	0.00128504	1.16279	16.4319
LOC107055568	3	0.0116279	-0.302926	0.00130655	1.16279	16.4319
COQ3	3	13.6047	-67.0972	0.00131109	8.13953	26.7606
TMEM184B	3	31.5581	-76.2635	0.00131249	30.2326	50.7042
PTPRF	3	75.6177	-43.0922	0.00131863	62.7907	36.6197
LOC112531598	3	0.55814	-23.7019	0.00132247	3.48837	19.9531
B3GLCT	3	3.98837	-44.8121	0.00132637	10.4651	29.108
TTLL1	3	5.19767	-18.8563	0.00133067	6.97674	24.6479
EFCAB5	3	1.12791	-14.3416	0.00134335	2.32558	18.5446
DPP6	3	3.75581	-45.0799	0.00135323	5.81395	23.0047
IK	3	23.314	-49.5358	0.00135372	24.4186	43.4272
EYA1	3	67.8837	-138.682	0.00135686	60.4651	68.0751
STK40	3	2.4186	-7.58374	0.00135785	3.48837	20.4225
G3BP2	3	34.3837	-58.3581	0.0013585	27.907	48.5915
ZNFX1	3	17.0814	15.6917	0.00136195	15.1163	4.69484
DOCK7	3	16.7209	10.7233	0.0013626	18.6047	6.33803
MED31	3	0.709302	-6.7461	0.00136287	1.16279	16.6667
CGRRF1	3	11.5	-39.0681	0.00137409	8.13953	26.2911
GRPEL2	3	16.0323	-71.3752	0.00138245	19.7674	38.4977
MTG2	3	0.988372	-23.636	0.00138411	1.16279	16.4319
LOC420992	3	42.2093	16.3501	0.00138553	37.2093	19.7183
FRMD1	3	7.27907	-17.0848	0.00138553	2.32558	18.5446
CTSC	3	326.337	126.602	0.00138655	73.2558	51.6432
KLHL14	3	11.3721	6.10449	0.00138655	12.7907	3.28638
SRRM3	3	0	-5.1338	0.00138655	0	14.3192
RNF32	3	0	-13.9296	0.00138655	0	14.3192
GLRB	3	0	-14.9296	0.00138655	0	14.3192
HYDIN	3	0.0348837	-22.4346	0.00138655	1.16279	16.1972
DLL4	3	0	-23.3451	0.00138655	0	14.3192
HID1	3	43.0442	-58.3245	0.00138655	16.2791	37.5587
PPP1R1C	3	50.907	28.3107	0.00138951	26.7442	11.7371
PCYOX1	3	24.0465	-13.6155	0.00139485	46.5116	21.831
RNF123	3	3.72093	-22.4176	0.00141997	6.97674	24.4131
USP2	3	1.51163	-8.69025	0.00142348	6.97674	24.8826
POLR1D	3	3.30233	-14.1554	0.00142515	15.1163	34.0376
COMMD2	3	19.2093	-48.8611	0.00142515	18.6047	38.9671
SAMD11	3	0.0232558	-4.5636	0.00143097	1.16279	16.1972
NCSTN	3	95.9767	48.1763	0.00143982	37.2093	19.7183
DYNC1LI1	3	35.9419	-76.8117	0.00143982	19.7674	42.0188
LOC416147	3	13	8.72535	0.00144477	15.1163	4.46009
F2RL3	3	21.2558	8.83328	0.00145686	19.7674	7.04225
KCTD20	3	2.76744	-39.8546	0.00146089	4.65116	21.3615
PELI1	3	12.593	-32.5924	0.00146437	11.6279	31.2207
KLHL9	3	15.9186	-69.4875	0.00147373	10.4651	29.108
PLXNA4	3	20.4884	13.1668	0.00148212	27.907	12.2066
VMP1	3	25.567	-57.5725	0.00148407	17.4419	38.4977
RFTN2	3	22.3488	18.6024	0.00148648	11.6279	2.8169
PSMD4	3	18.9535	-35.0582	0.0014963	19.7674	41.3146
POLR2J	3	9.53023	-21.6977	0.00150377	17.4419	37.3239
TRAPPC4	3	151.163	-156.269	0.00150377	52.3256	65.7277
SERINC3	3	281.581	77.9499	0.00150839	69.7674	48.5915
OPA1	3	9.59302	-42.1488	0.0015101	10.4651	29.108
LRCH3	3	6.02326	-25.6152	0.00152227	6.97674	25.3521
TNKS	3	4.9186	-21.3889	0.00152456	2.32558	18.3099
BTBD3	3	5.66279	-39.2058	0.00152485	13.9535	32.1596
FAM204A	3	7.34884	-21.4563	0.00152695	16.2791	35.9155
RFKL	3	2.2907	-42.2422	0.00152695	16.2791	34.2723
ZDHHC4	3	0.465116	-21.6663	0.00153188	1.16279	16.1972
ARG2	3	0.686047	-50.3186	0.00153331	2.32558	17.8404
NDUFB10	3	55.2558	-66.0775	0.0015338	46.5116	63.3803
SLC16A7	3	79.5233	9.71809	0.00154412	60.4651	36.1502
ATP8A2	3	0.0116279	-15.5588	0.00154489	1.16279	15.9624
SLC9B2	3	4.46512	-9.88402	0.00154567	2.32558	18.7793
2024-03-07	3	0.837209	-7.64636	0.00155598	3.48837	19.9531
HIGD1A	3	160.411	-202.827	0.00155598	53.4884	68.7793
HAPLN4	3	0	-8.07512	0.0015573	0	14.0845
ARPP21	3	0	-10.311	0.0015573	0	14.0845
LNX1	3	1.73256	-18.4764	0.00157477	2.32558	18.3099
TPST1	3	24.5	-108.763	0.0015765	16.2791	35.6808
CLTB	3	134.942	-124.06	0.00158528	38.3721	59.1549
B3GALT2	3	1.95349	-54.9503	0.00158825	4.65116	20.892
ARID1B	3	18.2907	-43.0825	0.00160722	48.8372	56.5728
KIAA2022	3	6.61628	-24.5058	0.00160775	18.6047	37.3239
PTPA	3	6.7093	-23.8987	0.00161394	13.9535	32.8638
FLRT2	3	12.8721	7.13266	0.00161607	11.6279	2.8169
CDADC1	3	2.59302	-23.2685	0.00161964	2.32558	18.3099
ACKR3	3	13.5465	-56.7516	0.00162707	6.97674	24.4131
FAM103A1	3	96.593	-142.278	0.00162707	43.0233	58.9202
CTSD	3	36.186	0.453652	0.00163023	55.814	29.8122
SLC25A26	3	0.837209	-13.0671	0.00163202	4.65116	21.1268
NDUFAF7	3	17.4937	-27.2052	0.00163426	11.6279	31.6901
OSMR	3	19.3256	19.1847	0.00163573	8.13953	1.40845
CCDC57	3	0.0581395	-13.5334	0.00163998	1.16279	15.9624
ATP5D	3	50.3023	-74.5545	0.00163998	65.1163	66.9014
LSM3	3	17.1163	-28.6748	0.00164715	18.6047	38.9671
PPA1	3	47.1512	-87.6117	0.00165275	29.0698	49.2958
SHISA5	3	20.0698	-51.2201	0.00166256	10.4651	30.0469
GNAO1	3	8.84884	-15.4986	0.0016639	6.97674	26.2911
CEP170	3	6.77907	-14.6834	0.00166417	4.65116	21.831
PSD3	3	17.6395	-32.3041	0.00166417	10.4651	28.6385
TRAF3IP1	3	9.74419	-40.9225	0.00166565	25.5814	43.4272
IKBKAP	3	9.90698	-42.9522	0.00166851	5.81395	23.4742
MLX	3	30.8488	-30.5106	0.00167042	12.7907	33.8028
ZHX3	3	37.593	-24.292	0.00167704	80.2326	44.3662
USP31	3	9.90698	-1.33246	0.00168192	3.48837	20.4225
KRR1	3	31.6744	-48.0016	0.0016855	23.2558	45.5399
AHR1B	3	0.77907	-9.48619	0.00168876	1.16279	16.1972
SWAP70	3	40.0465	-6.88072	0.00169401	29.0698	11.7371
OTUD7A	3	12.1628	-30.1142	0.00170071	9.30233	28.169
RAB14	3	82.0698	-119.574	0.00171238	41.8605	60.7981
PSMA7	3	63.4651	-87.3447	0.00172193	47.6744	62.4413
ARHGEF28	3	138.721	17.2022	0.00172232	53.4884	30.2817
PTCD2	3	3.44186	-10.2929	0.00173033	3.48837	20.1878
MAPK6	3	20.9535	-84.9479	0.00173575	38.3721	54.4601
ATRAID	3	0.94186	-5.92668	0.00173666	12.7907	31.4554
SMAP1	3	22.6977	-225.697	0.00173666	40.6977	55.8685
LOC100857622	3	1.94186	-9.43607	0.00173971	19.7674	37.3239
LRRC18	3	0	-11.885	0.00173971	0	13.8498
SLC26A4	3	0	-12.1549	0.00173971	0	13.8498
GPR158	3	0	-14.7653	0.00173971	0	13.8498
MGAT4C	3	0	-17.3263	0.00173971	0	13.8498
EDIL3	3	0	-22.7183	0.00173971	0	13.8498
EGLN3	3	0	-24.3099	0.00173971	0	13.8498
EIF4E3	3	0	-26.2183	0.00173971	0	13.8498
UBE2F	3	17.2093	-27.5985	0.00173971	20.9302	41.784
KCNA10	3	0	-88.5244	0.00173971	0	13.8498
COX19	3	28.5	-54.6408	0.00174744	27.907	46.7136
NHSL1	3	1.43023	-11.1355	0.00174863	4.65116	21.5962
WNK4	3	11.8721	9.98946	0.0017561	10.4651	2.34742
PDCD4	3	156.372	91.8721	0.00175844	45.3488	28.169
ACOT8	3	5.93023	-25.0322	0.00176052	6.97674	24.8826
TRIAP1	3	18.8372	-43.9421	0.00176867	19.7674	40.3756
UTP14A	3	2.65116	-16.0648	0.00176952	1.16279	16.1972
STX12	3	52.1512	-75.1775	0.00177307	22.093	43.8967
TTC14	3	4	-16.5557	0.00177397	4.65116	22.3005
TMCO1	3	10.5465	-16.7516	0.00179622	11.6279	32.3944
DENR	3	26.1744	-50.8232	0.00179641	26.7442	48.1221
ATP5A1Z	3	232.942	-339.748	0.0018019	58.1395	65.9624
EPB41L4B	3	9.52326	-73.7138	0.00180285	13.9535	32.3944
EFHC1	3	6.23256	-20.8801	0.00180839	2.32558	18.3099
CWC27	3	24.7326	-21.7886	0.0018228	10.4651	30.9859
DNAJC27	3	3.11628	-5.6748	0.00182691	5.81395	23.9437
LCOR	3	0.965116	-19.2016	0.00183036	4.65116	20.892
CD24	3	4.27907	-33.1317	0.00183743	16.2791	34.0376
ACSM4L	3	6.72093	-12.6476	0.00184279	1.16279	16.1972
THUMPD3	3	23.1971	-31.8799	0.00186729	25.5814	45.7746
TIAL1	3	29.093	-25.1833	0.00186749	25.5814	46.7136
GLUL	3	4.7093	-26.0724	0.00186749	40.6977	17.6056
BHLHE41	3	7.02326	3.45753	0.00187518	11.6279	2.8169
MICAL3	3	7.37209	-29.6749	0.00188033	11.6279	30.5164
GABRG1	3	45.814	3.73884	0.00188315	25.5814	10.5634
PCNP	3	16.0814	-44.4637	0.00188315	18.6047	37.5587
LOC107049719	3	0.0930233	-1.18162	0.00189021	6.97674	23.4742
RAB1B	3	244.465	-204.864	0.00189612	72.093	76.9953
IPO5	3	25.2442	-94.5445	0.00189633	16.2791	35.2113
ZC3H13	3	39.7209	-77.941	0.00190154	40.6977	59.8592
LOC426456	3	0.453488	-16.8242	0.00190385	1.16279	15.7277
CHCHD5	3	3.63953	-22.5905	0.00190395	8.13953	25.8216
PDHB	3	30.2442	-74.7417	0.00190677	39.5349	52.1127
AZIN1	3	32.6628	-27.8583	0.00191356	11.6279	33.0986
PSMB2	3	63.2907	-89.9581	0.00192526	43.0233	58.6854
LOC112531601	3	0.0027907	-4.85925	0.00193393	1.16279	15.493
PLXNA2	3	0	-9.71596	0.00195149	0	13.615
DRD3	3	0	-11.27	0.00195149	0	13.615
LYPD6	3	0.0159302	-32.4991	0.00195149	1.16279	15.493
MRPL32	3	15.0116	-14.3053	0.00195412	11.6279	31.9249
DUSP8	3	0.0116279	-8.52124	0.0019545	1.16279	15.493
SLC6A2	3	6.39535	-91.3454	0.00196591	3.48837	19.2488
PSMA1	3	57.7209	-85.5091	0.00196785	37.2093	55.6338
RHEB	3	24.7988	-37.835	0.00199254	40.6977	61.0329
TBCD	3	8.43465	-46.8973	0.00199791	9.30233	27.4648
PGGT1B	3	0.837209	-18.9187	0.00200054	1.16279	15.7277
PIAS2	3	12.3837	-74.4895	0.00200054	19.7674	38.4977
WAC	3	8.03488	-62.5473	0.00201151	54.6512	60.7981
LOC112533286	3	2.67198	2.21571	0.0020163	9.30233	1.87793
LOC107055082	3	0.790698	-2.40414	0.0020163	3.48837	20.1878
PAM16	3	16	-28.8967	0.0020163	25.5814	45.0704
PLIN2	3	129.256	68.4295	0.00202246	53.4884	34.2723
EEF1A1	3	625.849	161.746	0.00202474	93.0233	83.0986
SNRPG	3	9.55814	-35.1813	0.00203394	47.6744	60.7981
EHBP1	3	3.7907	-23.8807	0.00203766	5.81395	23.2394
[truncated: 11,173 more rows]

## Sheet: Cluster_4
feature	group	avgExpr	logFC	padj	pct_in	pct_out
FGFR3	4	1992.31	1869.22	3.2137e-42	97.2973	26.7123
NTN4L	4	713.297	706.313	1.21336e-34	59.4595	5.93607
TECTB	4	24590	21124.2	2.11703e-33	98.6486	46.1187
TIMP3	4	1181.81	1135.85	1.92186e-31	86.4865	28.7671
COL14A1	4	1724.78	1616.26	4.93359e-30	86.4865	31.2785
CSRP2	4	11932.5	10560.4	5.67971e-30	100	75.5708
CD81	4	2457.54	1921.89	1.84185e-23	100	89.2694
CA4	4	170.568	163.711	8.82263e-22	32.4324	1.59817
SORCS3	4	165.23	157.832	1.22501e-20	43.2432	5.02283
APOA1	4	237.622	230.181	1.22665e-19	33.7838	2.51142
ID2	4	1944.61	1362.06	7.40917e-19	98.6486	64.1553
PPP2R3A	4	396.216	343.899	5.32419e-18	60.8108	14.6119
CLDN8	4	1934.81	1532.8	1.21315e-17	87.8378	44.9772
GATA2	4	233.81	189.61	1.23961e-17	64.8649	16.4384
COL27A1	4	28.6622	25.5343	2.38317e-17	44.5946	6.621
SEMA3D	4	236.311	194.971	3.73202e-17	55.4054	11.4155
TECTA	4	617.824	422.395	3.84992e-17	87.8378	40.411
DST	4	1.06757	-254.85	5.62779e-17	6.75676	66.4384
HS3ST1	4	581.757	502.531	1.12703e-15	60.8108	17.8082
PRLR	4	403.73	337.965	1.50648e-15	60.8108	17.1233
SPOCK1	4	882.703	726.319	3.87489e-15	72.973	28.9954
S100A14	4	10.1081	8.8387	6.03807e-15	29.7297	2.73973
GJB6	4	10038.3	5905.18	6.05562e-15	100	70.7763
HEY2	4	235.284	176.304	1.156e-14	60.8108	16.895
UPK1B	4	348.824	295.286	1.3787e-14	48.6486	10.7306
OTOGL	4	817.324	674.014	1.93586e-14	72.973	32.4201
CALB1	4	48464.1	28193.3	2.01859e-14	98.6486	48.8584
TMSB4X	4	4109.3	2382.93	6.52186e-14	97.2973	65.0685
LOC771069	4	540.946	409.496	7.40219e-14	60.8108	17.5799
TMEM35A	4	0.837838	-80.3973	1.20793e-13	1.35135	56.1644
CKB	4	308.662	-4979.68	1.91045e-13	44.5946	86.0731
PLEKHG1	4	682.284	561.412	2.07499e-13	63.5135	22.6027
HS3ST6	4	63.9459	52.7998	2.07499e-13	41.8919	7.99087
FAM89A	4	959.676	703.292	2.14433e-13	74.3243	32.1918
FZD10	4	28.8784	17.9423	2.84239e-13	37.8378	5.93607
CMTM6	4	242.757	201.77	6.04825e-13	48.6486	11.6438
PEBP4	4	92.7703	83.5716	6.04825e-13	29.7297	3.65297
SGPL1	4	318.041	258.225	6.13332e-13	54.0541	15.2968
S100A6	4	321.203	212.057	6.93204e-13	86.4865	51.8265
ADAMTS17	4	203.811	184.751	8.81073e-13	40.5405	8.21918
COL5A1	4	313.757	253.597	9.70612e-13	82.4324	50.2283
FGF10	4	32.7432	-175.33	1.52263e-12	8.10811	63.242
CD164	4	719.744	600.733	1.73569e-12	75.6757	42.0091
SORBS2	4	4.10811	-124.216	1.87695e-12	6.75676	57.7626
GPR162	4	270.189	212.096	1.95097e-12	56.7568	17.8082
SCG3	4	46.6892	-449.172	2.3136e-12	6.75676	59.589
OTOF	4	0.608108	-1071.74	2.3136e-12	5.40541	54.7945
SLC25A6	4	151.569	-671.16	3.34377e-12	39.1892	80.8219
CISD2	4	571.287	382.123	3.77873e-12	90.5405	64.3836
GRK5	4	111.824	92.4088	8.36281e-12	35.1351	6.16438
PLSCR5	4	15.5946	-435.507	8.36281e-12	10.8108	57.9909
S100A1	4	124.162	66.3836	1.1326e-11	98.6486	74.8858
SPARC	4	1227.89	725.591	1.58441e-11	93.2432	53.1963
RRAS2	4	38.973	28.5118	2.01537e-11	32.4324	5.25114
ITPR1	4	280.27	249.647	2.3863e-11	43.2432	11.1872
C4H4ORF50	4	0.027027	-247.77	2.96398e-11	2.7027	50
ZONADHL	4	12.8243	-388.488	5.21757e-11	6.75676	53.653
USH1C	4	61.9459	-366.892	9.75556e-11	17.5676	65.0685
BSG	4	1986.47	1079.6	9.81371e-11	97.2973	92.0091
ACOT7	4	7.13514	-117.632	1.04292e-10	2.7027	50.2283
CARHSP1	4	3.24324	-118.307	1.39869e-10	1.35135	48.1735
SYNE2	4	66	-441.03	1.43583e-10	17.5676	64.6119
B3GNTL	4	11.1622	-670.237	1.57931e-10	4.05405	49.5434
GATA3	4	956.689	536.575	1.74923e-10	87.8378	44.2922
GFI1	4	4.36486	-275.121	1.94361e-10	1.35135	47.2603
TUBB2B	4	1648.43	993.247	2.00968e-10	93.2432	81.5068
CADM2	4	0.0945946	-67.8118	2.00968e-10	1.35135	46.8037
SPTBN1	4	127.338	-502.452	2.11177e-10	48.6486	83.5616
VWA1	4	336.338	292.957	2.13794e-10	43.2432	12.3288
TUBB4B	4	3633.43	2109.16	2.26173e-10	100	88.8128
DNAJC5B	4	9.7027	-324.841	2.26173e-10	6.75676	51.8265
TMEM255B	4	95.8243	-1302.09	2.45805e-10	13.5135	57.5342
GPX2	4	1.77027	-133.435	2.5679e-10	6.75676	50.9132
MACF1	4	8.56757	-62.1653	2.71526e-10	8.10811	54.7945
BDNF	4	4.95946	-305.225	3.02595e-10	4.05405	48.8584
MAP1A	4	638.821	518.646	3.08462e-10	71.6216	44.9772
GM2A	4	65.7027	48.2233	3.29113e-10	66.2162	32.1918
RTN1	4	7.85135	-164.231	3.57681e-10	5.40541	50.9132
RBM38	4	1.2027	-55.7014	3.67128e-10	4.05405	48.8584
KCNQ2	4	0	-100.169	3.67128e-10	0	44.5205
LRTOMT	4	13.5	-193.562	3.67128e-10	2.7027	48.4018
RBM24	4	12.6622	-144.173	3.97937e-10	4.05405	49.5434
CAST	4	8.36486	-163.51	3.97937e-10	5.40541	50
STC1	4	18	3.03425	4.07862e-10	79.7297	36.0731
MYO6	4	366.576	-1603.95	4.19564e-10	60.8108	87.6712
LOC419602	4	0.108108	-145.622	5.02781e-10	1.35135	45.2055
SHTN1	4	4.78378	-95.997	6.40129e-10	2.7027	47.7169
FGFRL1	4	149.027	111.824	6.7669e-10	54.0541	18.0365
SCN3B	4	9.21622	-125.656	6.7669e-10	4.05405	48.8584
CXCL14	4	15.3919	-2013.75	6.94918e-10	13.5135	54.1096
KIF1A	4	2.36486	-71.3452	7.25299e-10	4.05405	48.4018
ANTXR1	4	88.9459	73.3432	7.41623e-10	40.5405	10.274
RAB15	4	4.06757	-101.158	7.8252e-10	4.05405	48.4018
CHRNA9	4	0	-140.815	7.8252e-10	0	43.379
CABP1	4	5.18919	-286.064	8.73226e-10	2.7027	46.1187
PGM2L1	4	0.108108	-92.4741	9.08813e-10	1.35135	44.5205
KIAA0408	4	0.0135135	-127.103	9.31689e-10	1.35135	44.2922
SDC1	4	383.743	312.316	1.1248e-09	50	17.8082
WISP1	4	82.7162	65.2573	1.1248e-09	31.0811	5.70776
LOC107050595	4	2.85135	2.65044	1.1248e-09	25.6757	4.10959
OSBPL1A	4	36.7838	-714.132	1.26151e-09	10.8108	53.4247
CHGA	4	46.6892	-190.509	1.43738e-09	5.40541	50
AGBL4	4	3.36486	-165.994	1.56235e-09	4.05405	47.2603
LDB3	4	0.959459	-75.9036	1.59019e-09	2.7027	45.2055
LOC112533023	4	8.52703	7.54986	1.75284e-09	45.9459	15.2968
CCDC107	4	7.47297	-79.2142	1.76023e-09	10.8108	53.8813
AK1	4	0.837838	-71.0708	1.80326e-09	1.35135	44.0639
TMC1	4	0	-89.9452	1.98443e-09	0	42.0091
PDE1C	4	0.108108	-83.0015	2.0082e-09	1.35135	43.379
STARD10	4	10.5676	-561.227	2.0082e-09	6.75676	48.4018
OSBPL11	4	0.0540541	-198.25	2.1013e-09	5.40541	46.347
SLC9A4	4	119.365	99.5041	2.29761e-09	48.6486	17.3516
LOC420807	4	309.392	276.442	2.57027e-09	40.5405	12.1005
ARMC4	4	0	-99.016	2.67111e-09	0	41.5525
SMPX	4	0.337838	-51.5571	3.30539e-09	1.35135	42.6941
TTYH3	4	16.0405	-179.277	3.40469e-09	9.45946	51.5982
AFAP1	4	2.02703	-50.6625	3.43486e-09	2.7027	44.7489
PODXL2	4	30.7162	-204.784	3.43486e-09	5.40541	48.6301
ESPN	4	7.41892	-62.814	3.55833e-09	10.8108	54.5662
LHX3	4	0	-105.639	3.59607e-09	0	41.0959
SELENOP2	4	752.622	367.695	3.69625e-09	87.8378	50.9132
DFNB59	4	4.13514	-100.15	3.77796e-09	1.35135	43.379
SERPINE2	4	898.892	648.549	4.48783e-09	66.2162	33.5616
TMPRSS3	4	0.0135135	-258.368	4.48783e-09	1.35135	42.0091
TYRO3	4	572.757	480.994	4.80283e-09	64.8649	34.2466
OLFM1	4	7.7973	-115.815	5.24211e-09	6.75676	47.9452
PKIG	4	15.8919	-238.122	5.65493e-09	9.45946	49.5434
TMPRSS7	4	23.4459	-257.707	5.99796e-09	9.45946	50
GALNT9	4	0.0135135	-186.331	7.27262e-09	1.35135	41.3242
COL24A1	4	212.811	180.934	7.80089e-09	43.2432	13.4703
SLC17A8	4	17.027	-278.277	7.80089e-09	8.10811	48.4018
ATP6V0A1	4	17.6622	-148.352	8.34092e-09	17.5676	56.8493
NTRK2	4	95.1351	85.8178	8.51279e-09	32.4324	7.53425
COX5A	4	24.9353	-63.7508	8.6736e-09	21.6216	64.1553
GSTT1L	4	815.135	98.5689	8.69205e-09	79.7297	30.5936
SLC9B2	4	55.2261	49.7238	8.69205e-09	40.5405	11.8721
MARCKS	4	222.743	122.086	9.16766e-09	85.1351	55.7078
CLTA	4	46.9459	-188.664	9.16766e-09	25.6757	64.6119
SLC7A14	4	2.04054	-101.322	1.02635e-08	2.7027	42.6941
PCSK2	4	0.472973	-62.8512	1.03018e-08	2.7027	42.4658
LRTM2	4	0.662162	-138.626	1.06004e-08	1.35135	40.8676
ELMOD1	4	42.0541	-240.391	1.1058e-08	9.45946	52.5114
SMIM14	4	526.514	364.182	1.27257e-08	67.5676	36.5297
CRYBA4	4	2.89189	-51.7108	1.35792e-08	4.05405	44.5205
SIK1	4	1.52703	-79.2584	1.47144e-08	10.8108	49.3151
LYSMD2	4	46.2838	-190.378	1.51148e-08	14.8649	56.3927
MYO7A	4	1.40541	-84.8138	1.63874e-08	2.7027	42.0091
C9ORF58	4	3213.72	1426.56	1.69283e-08	95.9459	72.6027
C13H5orf15	4	1042.38	708.593	1.69283e-08	83.7838	73.516
FSCN2	4	6.05405	-50.866	1.69283e-08	2.7027	43.379
GIPC3	4	5.87338	-27.8729	1.72086e-08	13.5135	53.653
ADGRV1	4	2.98649	-104.904	1.72086e-08	2.7027	42.2374
LOC101748060	4	2.26919	1.35844	1.81e-08	27.027	4.79452
OTOA	4	708.581	512.698	1.94426e-08	67.5676	37.4429
HIPK1	4	340.149	252.331	1.94426e-08	71.6216	36.0731
COL2A1	4	30.2973	21.4366	2.31554e-08	39.1892	11.4155
PLOD2	4	647.432	494.245	2.54815e-08	70.2703	43.6073
SH3GLB2	4	7.43243	-134.828	2.54815e-08	6.75676	45.6621
NR2F1	4	122.725	79.5469	2.62548e-08	68.9189	34.9315
LHFPL5	4	6.71622	-102.213	2.62548e-08	5.40541	44.7489
PRR15	4	76.527	51.7599	2.70934e-08	56.7568	22.1461
MMEL1	4	0.0135135	-46.6006	2.80004e-08	1.35135	39.2694
BIN1	4	21.5	-68.0114	3.32885e-08	12.1622	52.968
GSTO1	4	7.18919	-153.934	3.44185e-08	5.40541	44.2922
TEX2	4	77.5	64.7374	3.54395e-08	35.1351	9.36073
LDHA	4	103.332	-394.58	3.66204e-08	18.9189	60.274
WDR60	4	4.08108	-92.96	3.67309e-08	6.75676	45.4338
THAP4	4	0.189189	-30.4524	3.7052e-08	1.35135	39.2694
PCDH9	4	6.68919	-69.1647	3.70589e-08	2.7027	41.5525
SLC4A4	4	427.486	349.961	4.1013e-08	75.6757	48.8584
GSTA3	4	0.262297	0.192092	4.1013e-08	24.3243	4.10959
ARSJ	4	546.73	433.02	4.16765e-08	54.0541	23.2877
FADS2	4	1360.38	717.826	4.30654e-08	85.1351	53.1963
LOC107054473	4	0.635135	-49.4504	4.42738e-08	1.35135	38.8128
CERKL	4	7.57095	-99.8365	4.59357e-08	5.40541	44.0639
CACNA1D	4	0.027027	-56.9318	5.24853e-08	1.35135	38.3562
SEC61A1	4	462.446	362.724	5.49441e-08	74.3243	44.5205
DLG2	4	17.8514	-77.8838	5.89292e-08	12.1622	52.968
USH2A	4	4.60811	-150.052	5.89292e-08	4.05405	41.7808
PCSK5	4	36.1753	-69.3974	6.54337e-08	6.75676	47.4886
RAB3IP	4	81.7973	-219.353	6.54337e-08	16.2162	57.5342
TNFAIP8L1	4	11.2162	-132.61	6.73261e-08	2.7027	41.0959
ZHX3	4	143.932	100.679	6.87049e-08	72.973	46.5753
XIRP2	4	45.9865	-276.415	6.94048e-08	6.75676	45.6621
FAM166A	4	33.4369	18.3405	7.07404e-08	95.9459	82.8767
NELL1	4	39.4595	-177.993	7.12261e-08	9.45946	50.2283
SLC6A2	4	229.986	172.523	7.17795e-08	40.5405	12.5571
AP3B2	4	29.7297	-39.4575	7.58532e-08	5.40541	44.0639
MRPS6	4	68.6486	-100.198	7.58532e-08	29.7297	70.7763
C1H21ORF59	4	12.027	-107.028	7.58532e-08	10.8108	49.0868
SYT14	4	13.0135	-183.658	8.01144e-08	9.45946	45.8904
DNAJA4	4	54.1351	-241.337	8.01144e-08	22.973	60.274
MAP4	4	23.4865	-78.7647	8.71113e-08	16.2162	55.7078
RPL22L1	4	20.3243	-66.6117	8.88997e-08	14.8649	55.2511
SGCB	4	86.0799	-210.827	9.50756e-08	13.5135	54.3379
RORB	4	132.973	98.304	9.65112e-08	44.5946	15.9817
NREP	4	91.0811	-388.099	9.68203e-08	21.6216	58.9041
B4GALNT3	4	0.0135135	-64.6235	1.02643e-07	1.35135	37.2146
COL11A1	4	194.149	163.384	1.03503e-07	47.2973	17.8082
VWA2	4	27.7703	25.4324	1.10483e-07	12.1622	0.684932
VIM	4	0	-89.1301	1.15889e-07	0	35.6164
CALD1	4	0.0135135	-49.571	1.1589e-07	1.35135	36.9863
DMD	4	95.0135	-69.676	1.1589e-07	27.027	63.6986
ATP1B1	4	29.0351	-368.84	1.21272e-07	14.8649	50.4566
AKNAD1	4	0.749459	-28.2686	1.22173e-07	2.7027	39.0411
HSPA2	4	160.757	-988.684	1.32976e-07	16.2162	56.3927
ADAMTS18	4	13.5541	13.5541	1.36614e-07	8.10811	0
DYL1	4	683.117	417.721	1.3818e-07	81.0811	74.6575
MGAT5	4	4.51351	-63.1637	1.39599e-07	1.35135	37.8995
APLP2	4	1997.64	858.265	1.47271e-07	94.5946	88.8128
PLS1	4	20.1622	-65.3767	1.55387e-07	5.40541	43.6073
SOGA3	4	1.40541	-37.9804	1.58313e-07	1.35135	37.4429
TWF2	4	36.6892	-88.4798	1.60312e-07	10.8108	51.1416
DOCK5	4	55.4324	51.211	1.64105e-07	28.3784	6.621
FKBP7	4	0.192432	-32.6124	1.64155e-07	1.35135	36.758
ST13	4	23	-100.493	1.68791e-07	8.10811	46.8037
PFKFB3	4	61.2441	47.1572	1.71225e-07	56.7568	23.9726
LOC101748311	4	0	-109.737	1.71703e-07	0	34.9315
SPOCK3	4	4.35135	-55.8678	1.76741e-07	4.05405	40.1826
DPYSL2	4	58.3108	-68.4312	1.7768e-07	20.2703	63.242
LOC107054488	4	5.51649	5.50722	1.87172e-07	9.45946	0.228311
ATP5J	4	56.5676	-92.8524	1.99831e-07	33.7838	72.6027
ERC2	4	7.5	-32.1347	2.32569e-07	2.7027	38.5845
QSER1	4	437.649	355.608	2.4552e-07	66.2162	46.1187
LOC107057078	4	95.4595	-278.157	2.48808e-07	22.973	60.7306
TCHP	4	6.36486	-16.9131	2.50446e-07	5.40541	42.6941
RHPN2	4	369.749	300.307	2.50547e-07	48.6486	21.6895
DGKI	4	0	-53.2489	2.61672e-07	0	34.2466
CLASP2	4	10.3243	-76.404	2.61672e-07	9.45946	46.347
LOC101748751	4	8	-51.1438	2.63156e-07	2.7027	38.3562
SPSB1	4	139.5	116.735	2.69366e-07	33.7838	9.13242
DNAJB13	4	0.0405405	-39.843	2.70542e-07	1.35135	35.6164
AFF3	4	71.6757	62.3355	2.72054e-07	22.973	4.3379
TSPAN15	4	32.9324	-99.7867	2.98843e-07	5.40541	41.5525
LPGAT1	4	31.0405	-467.183	2.98843e-07	6.75676	42.6941
CST3	4	1043.85	494.488	3.05122e-07	93.2432	89.0411
AP3S2	4	15.1757	-36.354	3.08777e-07	6.75676	44.5205
SLC9A9	4	53.0135	-300.655	3.29151e-07	20.2703	55.9361
GABRA3	4	35.8919	25.2846	3.32505e-07	18.9189	2.73973
BAIAP2L2	4	0	-48.9132	3.39848e-07	0	33.79
CACNB2	4	5.33784	-42.2147	3.4931e-07	2.7027	38.1279
LOC107057310	4	106.94	-183.776	3.55016e-07	18.9189	57.7626
CREG2	4	3.22973	-46.6561	3.62545e-07	1.35135	36.3014
AGMAT	4	220.622	162.138	3.81259e-07	70.2703	54.5662
EYS	4	0.0135135	-69.4477	4.12063e-07	1.35135	34.9315
PCDH20	4	2.45946	-81.8876	4.21333e-07	5.40541	39.726
FAIM2	4	54.5135	-254.039	4.2799e-07	14.8649	50.2283
MTCL1	4	135.5	80.1027	4.30991e-07	43.2432	14.6119
SH3BGRL3	4	19.3731	-77.3142	4.32336e-07	12.1622	48.6301
GRIK4	4	67.1216	54.9321	4.54068e-07	31.0811	8.21918
SOX9	4	40.2973	30.6809	4.85144e-07	55.4054	28.3105
APBA1	4	0.0945946	-40.12	5.09072e-07	2.7027	36.3014
SDR42E2	4	0	-193.002	5.11047e-07	0	33.105
PTPRQ	4	5.52703	-160.245	5.36106e-07	9.45946	43.6073
FYN	4	127.703	84.2666	5.58847e-07	43.2432	14.8402
LAPTM4A	4	1117.45	474.928	5.81893e-07	93.2432	87.6712
RPLP1	4	407.135	194.252	6.18734e-07	93.2432	95.2055
CPEB4	4	1.52703	-30.2675	6.18734e-07	5.40541	39.4977
NDUFS5	4	30.4865	-55.751	6.18734e-07	22.973	64.1553
BEGAIN	4	0.72973	-83.2018	6.52169e-07	2.7027	35.8447
GPX1	4	339.797	226.969	6.53097e-07	74.3243	56.3927
BEST1	4	5.51716	2.57933	6.58896e-07	81.0811	53.8813
TWSG1	4	3.14865	-44.5249	6.58896e-07	2.7027	36.9863
KHDRBS3	4	69.2027	-149.352	6.58896e-07	14.8649	54.3379
RSPH1	4	0	-97.5913	6.61418e-07	0	32.6484
UQCRC1	4	52.2973	-120.335	6.68986e-07	17.5676	52.7397
TMEM51	4	178.351	127.833	6.72399e-07	52.7027	23.0594
GCC2	4	11.4865	-69.2053	6.72399e-07	13.5135	49.0868
FAT1	4	226.135	186.578	6.7312e-07	41.8919	15.9817
SMOC2	4	436.095	372.549	6.83549e-07	52.7027	27.3973
CFAP43	4	14	-34.2123	6.83991e-07	2.7027	37.4429
LOC101748511	4	4.90541	-117.709	7.71587e-07	9.45946	42.2374
GPAT3	4	40.3784	-136.48	7.71587e-07	13.5135	48.8584
KCNAB2	4	4.27027	-38.0253	8.57864e-07	5.40541	39.9543
PACRG	4	1.47297	-86.0293	8.57864e-07	2.7027	35.6164
ITM2A	4	3441.95	1290.93	8.60529e-07	97.2973	97.2603
AMPH	4	0.0675676	-25.7703	8.86285e-07	2.7027	35.1598
PARP6	4	5.44595	-56.1842	8.91081e-07	4.05405	38.3562
DUSP19	4	122.528	-601.04	9.12404e-07	32.4324	60.9589
CASZ1	4	6.86486	-41.3794	9.35097e-07	6.75676	41.7808
TIMP2	4	21.1622	-31.3858	9.46916e-07	14.8649	52.7397
NRARP	4	36.3649	29.0726	9.8765e-07	47.2973	22.3744
CLN6	4	54.9459	-110.004	1.02227e-06	18.9189	56.8493
EFCAB1	4	0	-45.9431	1.12675e-06	0	31.7352
ORMDL1	4	27.5	-146.272	1.14555e-06	12.1622	47.032
SERPINI1	4	26.2432	-169.535	1.16479e-06	6.75676	41.7808
MCUB	4	20.4459	-91.4353	1.20748e-06	2.7027	36.9863
DPCD	4	3.95946	-39.8465	1.23028e-06	4.05405	38.1279
C20H20orf96	4	0.0675676	-42.195	1.23028e-06	1.35135	33.105
FBXO32	4	2.44595	-45.2801	1.23028e-06	5.40541	39.2694
CRABP1	4	0	-205.568	1.27653e-06	0	31.5068
TTC7A	4	4	-49.6621	1.32662e-06	5.40541	39.0411
SCD5	4	625.903	420.865	1.33756e-06	74.3243	57.9909
SORL1	4	299.784	235.208	1.40478e-06	55.4054	28.9954
COL13A1	4	0.0675676	-50.711	1.41898e-06	1.35135	32.8767
GRAMD1C	4	53.7838	-264.216	1.47602e-06	20.2703	52.5114
DNAJA1	4	125.824	-221.867	1.50968e-06	29.7297	64.1553
TALDO1	4	33.0811	-90.1541	1.51214e-06	14.8649	49.7717
TGFBR2	4	12.1892	10.8513	1.5257e-06	18.9189	3.19635
MORN5	4	0.0810811	-29.569	1.63109e-06	1.35135	32.6484
SMARCA2	4	310.419	223.204	1.65231e-06	75.6757	58.9041
ARL6IP5	4	87.8774	-187.446	1.65483e-06	29.7297	63.0137
HPRT1	4	5.40541	-47.0056	1.70047e-06	4.05405	37.4429
GAS2	4	373.351	238.781	1.71736e-06	67.5676	36.9863
CEP41	4	659.095	482.604	1.73635e-06	64.8649	44.7489
LRGUK	4	1.16216	-37.1849	1.83739e-06	1.35135	33.105
SH3BGRL2	4	133.432	65.5352	1.87899e-06	43.2432	15.5251
TMEM229B	4	32.6757	-199.881	1.91865e-06	10.8108	45.6621
INPP5B	4	471.608	338.512	1.96154e-06	58.1081	33.105
CPA1	4	0.891892	0.891892	2.03533e-06	6.75676	0
LHFP	4	77.8784	63.6615	2.07411e-06	24.3243	5.47945
PEPD	4	67.4865	-49.4679	2.07411e-06	9.45946	46.8037
E2F7	4	43.2297	42.337	2.11004e-06	9.45946	0.456621
IQCA1	4	0	-34.1347	2.12977e-06	0	30.5936
CFAP52	4	0	-65.2808	2.12977e-06	0	30.5936
ERBB4	4	119.932	99.2932	2.26042e-06	35.1351	11.8721
LOC112530673	4	0	-41.0388	2.44567e-06	0	30.3653
OTOG	4	19.2568	-147.373	2.44567e-06	10.8108	44.0639
CYB5B	4	67.3378	-114.509	2.4772e-06	20.2703	57.9909
SLC4A8	4	8.52703	-33.1841	2.66935e-06	4.05405	36.758
CCT6A	4	143.865	-124.224	2.6879e-06	21.6216	60.5023
SOD1	4	140.973	-223.472	2.71577e-06	43.2432	75.7991
TJAP1	4	0.0135135	-46.0869	2.72132e-06	1.35135	31.7352
FAM107B	4	5.5	-49	2.7293e-06	4.05405	36.3014
EPB41L2	4	218.365	144.114	2.79649e-06	59.4595	33.5616
CTSC	4	75.1757	-170.461	2.80034e-06	25.6757	60.274
PCLO	4	7.64865	-46.4267	2.82571e-06	1.35135	32.8767
TSPO	4	6.2973	-49.1913	2.84506e-06	2.7027	34.4749
OFCC1	4	6.10811	-44.8531	2.99667e-06	4.05405	36.5297
AIFM1	4	21.8784	-112.873	3.02128e-06	10.8108	43.8356
PSMC1	4	24.8649	-54.8657	3.02306e-06	8.10811	42.6941
LHFPL4	4	0.0135135	-22.815	3.10481e-06	1.35135	31.5068
NEURL1	4	20.4286	-51.3422	3.13385e-06	4.05405	37.8995
OSBPL8	4	5.91892	-52.5012	3.13385e-06	5.40541	37.6712
TUBA1A1	4	1392.91	866.628	3.18755e-06	87.8378	90.6393
TMEM53	4	0.027027	-66.4113	3.20707e-06	2.7027	32.8767
NME7	4	34.6405	-33.537	3.3958e-06	14.8649	52.2831
CDCP2	4	5.89892	-40.1841	3.3958e-06	5.40541	38.3562
PTBP3	4	15.7973	-63.4767	3.3958e-06	12.1622	46.347
ENPP4	4	13.9459	-85.1043	3.44155e-06	4.05405	36.3014
TRIM71	4	0	-35.2831	3.51294e-06	0	29.6804
HMP19	4	0	-46.7466	3.51294e-06	0	29.6804
TOX2	4	0.810811	-21.5522	3.64661e-06	1.35135	31.9635
RNF224	4	0.0135135	-42.5664	3.99348e-06	1.35135	31.0502
MYCBP	4	21.2958	-35.1552	4.09587e-06	27.027	65.5251
LOC419390	4	7.18919	-375.08	4.52659e-06	1.35135	31.5068
RSPH9	4	1.83459	-38.9386	4.55978e-06	5.40541	36.3014
NAPB	4	5.47297	-48.0201	4.5841e-06	4.05405	35.1598
TMEM68L	4	0	-72.0362	4.5841e-06	0	29.2237
GPR78	4	2.7027	-120.101	4.5841e-06	2.7027	32.8767
OCM	4	113.189	-4314.7	4.7007e-06	35.1351	61.6438
LOC418421	4	4.13514	-59.4005	4.97599e-06	4.05405	34.7032
CLRN2	4	9.28378	-54.3601	5.03346e-06	2.7027	34.2466
SNAP91	4	3.10811	-68.5997	5.09987e-06	8.10811	39.2694
SLC25A22	4	36.3649	-24.1876	5.17489e-06	9.45946	44.5205
OLA1	4	42.6622	-25.3401	5.17489e-06	6.75676	40.8676
FDPS	4	17.2568	-34.5058	5.17489e-06	5.40541	39.0411
ANKRD24	4	0	-35.4155	5.17489e-06	0	28.9954
NARS	4	31.3108	-59.7166	5.44544e-06	12.1622	47.2603
MICAL3	4	8.55405	-27.4802	5.46986e-06	1.35135	31.7352
GALNT1	4	191.784	128.101	5.87824e-06	59.4595	33.5616
EFCAB2	4	0	-14.79	5.87824e-06	0	28.7671
TFPI	4	0	-145.158	5.87824e-06	0	28.7671
IFT57	4	21.4189	-32.9222	5.95701e-06	8.10811	42.0091
GOT2	4	63.5541	-60.688	6.12861e-06	35.1351	71.4612
BHLHE23	4	25.5946	25.3389	6.41354e-06	10.8108	0.913242
STK16	4	2.54054	-34.069	6.49338e-06	4.05405	34.2466
ZNF385B	4	25.9189	-70.645	6.66613e-06	13.5135	46.8037
SLC17A6	4	0	-21.5776	6.66642e-06	0	28.5388
ATP6V0D1	4	42.5811	-87.2497	6.74071e-06	13.5135	48.6301
NDUFAF7	4	3.04054	-43.3549	6.75752e-06	2.7027	32.6484
TFCP2L1	4	59.3649	56.9334	6.81764e-06	17.5676	3.19635
SPAG1	4	2.04054	-21.0896	6.81764e-06	2.7027	32.6484
LOC107052650	4	66.027	-75.5734	6.82293e-06	16.2162	52.7397
PFKL	4	32.5676	-33.8754	7.06002e-06	8.10811	43.6073
MYH10	4	17.0676	-48.3457	7.07517e-06	8.10811	41.3242
ZC3H10	4	90.758	42.9978	7.21778e-06	85.1351	86.3014
DPY30	4	13.4459	-37.5061	7.27997e-06	10.8108	45.4338
BACH2	4	0.905405	-24.5946	7.3837e-06	6.75676	37.4429
LOC107050073	4	11.7973	9.66716	7.41885e-06	22.973	5.47945
ROBO1	4	217.284	156.158	7.62781e-06	74.3243	62.7854
EFNB1	4	51.7838	34.7906	7.84564e-06	39.1892	14.1553
SH2D4B	4	0.310811	-85.0088	8.05873e-06	1.35135	29.9087
PLPP1	4	6.63514	-62.2439	8.19987e-06	5.40541	35.8447
PTPRT	4	0	-29.8447	8.45889e-06	0	28.0822
NMB	4	0	-69.6872	8.45889e-06	0	28.0822
ATP6V0E1	4	70.4324	-66.2616	8.51509e-06	25.6757	65.0685
LOC112532134	4	20.2741	-7.36969	8.5444e-06	14.8649	50
ING4	4	10.2297	-46.3136	8.59065e-06	5.40541	36.9863
LITAF	4	187.405	108.287	8.70177e-06	45.9459	18.7215
LAMA5	4	79.9189	64.8892	9.35366e-06	28.3784	8.44749
RABL6	4	27.8016	-84.4342	9.35366e-06	12.1622	42.2374
TMEM199	4	62.5811	-90.9691	9.43231e-06	24.3243	59.8174
CFAP126	4	0	-7.14612	9.51549e-06	0	27.8539
CCDC177	4	0	-33.6936	9.51549e-06	0	27.8539
MDH1	4	272.5	-320.002	9.53865e-06	45.9459	75.3425
TUBB2A	4	400.519	137.085	9.58175e-06	93.2432	81.0502
KCNB2	4	0.0135135	-51.6463	9.70148e-06	1.35135	29.4521
CIB3	4	4.57541	-290.088	9.70148e-06	8.10811	37.2146
BTBD3	4	1.22973	-43.3136	9.87496e-06	4.05405	33.3333
EPT1L	4	22.7973	-75.7849	9.87496e-06	4.05405	33.5616
ABCA5	4	16.5541	-42.4414	1.00498e-05	6.75676	39.726
FAM171A1	4	24.6622	-48.8493	1.00544e-05	4.05405	35.3881
RGS11	4	31.4459	25.6537	1.04053e-05	17.5676	3.19635
TTLL12	4	125	-111.368	1.04138e-05	27.027	61.1872
RASAL2	4	0	-25.3813	1.05742e-05	0	27.6256
MRPS16	4	19.2209	-31.1962	1.05742e-05	20.2703	55.4795
DNAH5	4	0	-32.6484	1.05742e-05	0	27.6256
TNNC2	4	0	-70.8562	1.05742e-05	0	27.6256
EPB41L4B	4	200.716	151.801	1.09542e-05	51.3514	25.5708
PCDH15	4	11.2162	-46.8369	1.10107e-05	2.7027	32.1918
C9orf116	4	8.06757	-12.7429	1.10316e-05	4.05405	35.8447
MYT1	4	0.351351	-20.3016	1.12725e-05	1.35135	29.6804
RALBP1	4	25.7703	-36.0379	1.12725e-05	20.2703	56.8493
PRELID3A	4	19.2838	-34.6888	1.13385e-05	4.05405	35.1598
NECAB3	4	0.486486	-45.2875	1.13603e-05	4.05405	32.6484
RANBP17	4	22.9459	18.9459	1.15019e-05	21.6216	5.02283
CENPX	4	24.2027	-36.0165	1.15019e-05	13.5135	50.2283
MPZL2	4	526.973	306.325	1.16123e-05	59.4595	31.9635
OAT	4	49.7027	-46.9754	1.17256e-05	9.45946	42.4658
NMNAT2	4	0	-13.6804	1.18111e-05	0	27.3973
GNLY	4	0.148649	-14.5956	1.18277e-05	1.35135	29.2237
LRRC6	4	2.55405	-36.9665	1.18277e-05	4.05405	33.105
PPID	4	29.4657	-68.1138	1.19325e-05	8.10811	39.726
SERINC1	4	203.851	-235.082	1.1991e-05	37.8378	68.9498
ACBD7	4	150.162	82.8334	1.22131e-05	58.1081	31.0502
CLTB	4	78.2297	-186.955	1.22431e-05	31.0811	59.8174
RABGGTA	4	0.189189	-2.76287	1.23138e-05	1.35135	29.9087
KCNK1	4	14.1892	-87.2492	1.23138e-05	10.8108	41.0959
NME1	4	40.3674	-137.729	1.23278e-05	13.5135	45.8904
PELI1	4	9.78378	-34.9833	1.27149e-05	2.7027	32.1918
LOC428824	4	0	-42.3174	1.32331e-05	0	27.1689
LOXHD1	4	4.58108	-155.565	1.34716e-05	1.35135	29.4521
RAB36	4	0.108108	-58.5426	1.3567e-05	2.7027	30.3653
TRIM36	4	0.027027	-106.217	1.36857e-05	2.7027	30.3653
UBA2	4	25.8649	-46.6466	1.39657e-05	6.75676	39.2694
ATP6V0E2	4	32.527	-59.6556	1.43338e-05	12.1622	46.1187
GNAO1	4	0	-25.4178	1.49626e-05	0	26.9406
LOC112532998	4	0	-79.2329	1.49626e-05	0	26.9406
MEIOB	4	8.45946	5.79964	1.50268e-05	9.45946	0.684932
SOX10	4	250.014	171.527	1.50292e-05	47.2973	23.0594
CRCP	4	6.01351	-58.9066	1.50292e-05	4.05405	33.105
NDUFV2	4	54.9595	-80.4766	1.51357e-05	18.9189	52.2831
BRSK2	4	21.2297	-54.2086	1.53688e-05	13.5135	44.2922
DAW1	4	0.0135135	-113.694	1.54445e-05	1.35135	28.5388
SNCAIP	4	5.94595	-35.1043	1.54856e-05	2.7027	31.7352
RALY	4	2.21622	-51.302	1.56211e-05	4.05405	32.4201
CITED4	4	62.1216	-491.104	1.59465e-05	21.6216	50.4566
DLK2	4	0	-39.8082	1.67988e-05	0	26.7123
GFPT2	4	299.932	262.115	1.70037e-05	39.1892	17.3516
TMPRSS13	4	111.27	81.3776	1.74266e-05	33.7838	12.3288
ISL1	4	599.959	307.391	1.75532e-05	74.3243	47.7169
EXOSC2	4	48.7568	-52.5674	1.76128e-05	10.8108	43.1507
CHCHD3	4	73.2027	-27.4685	1.77524e-05	13.5135	48.1735
FAM168B	4	92.7703	-55.1475	1.80025e-05	25.6757	59.1324
ARL13B	4	12.6351	-53.7804	1.81383e-05	9.45946	40.1826
B3GAT2	4	263.446	165.948	1.82003e-05	59.4595	32.6484
CNKSR2	4	35.1622	-47.8	1.83414e-05	6.75676	38.1279
CDH23	4	13.1486	-29.6299	1.85231e-05	4.05405	32.6484
NOTCH1	4	99.9189	65.8116	1.857e-05	52.7027	28.5388
CGNL1	4	197.982	129.454	1.87446e-05	51.3514	25.1142
GRXCR1	4	0	-47.6689	1.87446e-05	0	26.484
SYN3	4	12.2432	-95.9531	1.91618e-05	5.40541	34.2466
SLC9A7	4	43.7297	-118.423	1.97022e-05	17.5676	50
NRXN3	4	1.28378	-36.7048	1.98246e-05	6.75676	34.9315
ADPRH	4	58.527	-51.4501	2.06792e-05	12.1622	45.8904
CALM1	4	545.392	-514.33	2.09788e-05	79.7297	93.6073
CCDC90B	4	20.0811	-68.5671	2.11968e-05	8.10811	39.4977
SLC16A7	4	38.9865	-37.9336	2.13069e-05	12.1622	44.9772
AKT3	4	79.9857	-290.993	2.13838e-05	31.0811	56.8493
CCSER1	4	73.3514	-70.2263	2.22492e-05	10.8108	44.2922
NDUFA5	4	59.9435	-87.133	2.2454e-05	33.7838	67.1233
BAG3	4	62.027	-86.3383	2.26662e-05	14.8649	47.7169
PTPA	4	11.0135	-18.2125	2.34409e-05	4.05405	34.0183
ZNF536	4	140.743	99.6839	2.43639e-05	41.8919	17.1233
TRMT61A	4	18.9865	-62.3514	2.43639e-05	4.05405	32.4201
ATP2B1	4	37.5405	-91.5051	2.44324e-05	12.1622	42.9224
TMEM223	4	7.31081	-19.3033	2.45306e-05	9.45946	40.1826
CALB2	4	10.1892	-242.854	2.45306e-05	8.10811	36.3014
NTM	4	5.24324	-21.8382	2.49143e-05	1.35135	28.7671
PTPN3	4	2.58108	-36.3299	2.49286e-05	2.7027	30.137
TRPM7	4	230.973	159.354	2.50973e-05	51.3514	27.1689
TBC1D19	4	15.0946	-62.0835	2.51034e-05	6.75676	36.0731
MAPKAPK2	4	22.4412	19.171	2.51574e-05	29.7297	9.81735
FAM83H	4	21.5811	20.0879	2.57898e-05	8.10811	0.456621
SQSTM1	4	116.297	-160.038	2.5967e-05	25.6757	58.9041
ATP6V0B	4	62.3108	-80.8855	2.65527e-05	24.3243	57.9909
ATP5F1	4	126.176	-179.756	2.6556e-05	37.8378	68.4932
MRPS33	4	14.8108	-29.9495	2.68003e-05	12.1622	44.0639
APP	4	1706.58	845.261	2.6999e-05	89.1892	90.6393
RAB8A	4	16.3004	-56.3217	2.6999e-05	9.45946	40.1826
IGFBP5	4	26.3243	17.1508	2.70796e-05	68.9189	41.0959
RBFOX2	4	13.7703	-20.095	2.71404e-05	12.1622	44.7489
SDCBP	4	93.5541	-135.932	2.7243e-05	20.2703	53.4247
LOC107051757	4	12.7703	-56.4147	2.7248e-05	13.5135	43.1507
JUN	4	32.9054	-64.4325	2.7248e-05	12.1622	44.0639
EIF3E	4	16.2162	-96.6605	2.7248e-05	10.8108	39.9543
ADGRG6	4	1425.68	904.539	2.81181e-05	75.6757	60.9589
ITGB1	4	103.095	53.7202	2.83746e-05	51.3514	25.1142
PERP1	4	9.05405	9.05405	2.83746e-05	5.40541	0
TTC28	4	0.108108	-27.7526	2.85585e-05	1.35135	27.6256
NDUFV1	4	87.4865	-70.0158	2.8663e-05	22.973	56.8493
ERICH3	4	0	-37.6279	2.97257e-05	0	25.5708
SRD5A1	4	8.66216	-58.0971	2.98626e-05	4.05405	32.1918
PRPF38B	4	18.5135	-42.7308	3.01352e-05	13.5135	42.9224
LRIG3	4	37.5676	36.2753	3.02704e-05	12.1622	1.59817
COQ7	4	33.1486	-54.9906	3.05781e-05	12.1622	44.9772
CTNNAL1	4	189.704	162.37	3.06248e-05	35.1351	14.1553
ACAD6L	4	18.8919	-46.9734	3.17083e-05	5.40541	34.4749
DCTN6	4	61.2568	-46.9624	3.17121e-05	21.6216	58.9041
OSBPL6	4	0.027027	-67.5848	3.17121e-05	1.35135	27.1689
ARL6IP1	4	255.635	-253.299	3.18067e-05	45.9459	74.6575
JPH1	4	149.865	116.664	3.22538e-05	39.1892	16.895
CD24	4	3.12162	-33.577	3.22942e-05	6.75676	35.1598
WWC2	4	4.31851	-48.5899	3.24545e-05	5.40541	33.105
CLCA2	4	562.446	233.24	3.25193e-05	70.2703	43.8356
HHIPL1	4	34.527	30.4266	3.26941e-05	12.1622	1.59817
LOC101751423	4	23.7092	-36.5792	3.26941e-05	17.5676	51.1416
NAE1	4	19.8919	-83.841	3.26941e-05	5.40541	34.4749
PSMA1	4	71.7568	-66.7592	3.27572e-05	21.6216	57.7626
DUSP6	4	18.7973	-35.431	3.39059e-05	14.8649	47.2603
TRAPPC4	4	141.676	-163.078	3.41158e-05	35.1351	68.2648
IPO13	4	2.32432	-31.5455	3.42585e-05	2.7027	29.9087
C6H10ORF90	4	0.986486	-30.7532	3.42857e-05	4.05405	30.8219
IPO5	4	330.824	265.254	3.48084e-05	51.3514	28.7671
NME2	4	35.3378	-47.8132	3.48084e-05	29.7297	64.3836
C1H12ORF73	4	1.5	-44.7922	3.54298e-05	2.7027	28.9954
UROC1	4	18.5946	18.3868	3.54851e-05	6.75676	0.228311
SSBP3	4	2.59459	-18.1269	3.56008e-05	4.05405	31.9635
NDUFS8	4	27.7703	-17.7069	3.56037e-05	18.9189	54.1096
JAG2	4	4.55405	-37.0236	3.59616e-05	4.05405	31.5068
C1H11ORF70	4	0.0540541	-14.8318	3.60922e-05	1.35135	26.9406
SH2D4A	4	0.0675676	-59.5435	3.63115e-05	2.7027	28.5388
LOC112531968	4	4.86865	-4.82247	3.6407e-05	8.10811	40.6393
DNAI2	4	0	-31.484	3.66259e-05	0	25.1142
TCP11L2	4	128.054	109.018	3.66396e-05	40.5405	18.0365
DCDC2	4	1.25676	-33.6702	3.66396e-05	1.35135	27.3973
CHRNA10	4	14.3919	-142.517	3.76318e-05	5.40541	32.8767
NDUFS4	4	35.6892	-61.3131	3.787e-05	21.6216	54.5662
MINDY4B	4	13.2027	-42.9731	3.8129e-05	8.10811	38.1279
DGCR6L	4	42.7432	-55.3663	3.90335e-05	14.8649	47.9452
PTMS	4	16.6081	-9.19554	3.97803e-05	6.75676	36.9863
DNALI1	4	7.51351	-8.039	4.00589e-05	5.40541	34.4749
GPX3	4	189.203	138.264	4.01947e-05	67.5676	64.3836
AAK1	4	23.6892	-30.5893	4.06811e-05	12.1622	44.0639
BMP2	4	0.0945946	-74.7136	4.0955e-05	2.7027	28.3105
ATP6V1G1	4	234.297	-271.155	4.0955e-05	48.6486	74.6575
EIF2B2	4	31.8919	-55.0556	4.11836e-05	10.8108	42.0091
P2RX6	4	2.81081	-20.8884	4.13987e-05	1.35135	27.6256
EYA1	4	429.676	288.034	4.14766e-05	71.6216	65.9817
LSAMP	4	24.0946	-50.5241	4.17561e-05	13.5135	43.1507
TIPRL	4	26.7838	-28.3578	4.1979e-05	5.40541	33.5616
HDAC4	4	18.6622	-46.1826	4.1979e-05	13.5135	44.2922
MLF2	4	167.608	-145.89	4.21193e-05	29.7297	64.1553
SLIT3	4	1.75676	-36.1268	4.43165e-05	4.05405	30.3653
DSE	4	88.8378	63.5798	4.57328e-05	27.027	8.44749
DNAI1	4	0	-25.6826	4.60137e-05	0	24.6575
TXNDC15	4	42.7027	-48.3635	4.84318e-05	10.8108	41.5525
GRAMD1B	4	15.2838	-11.3852	4.88439e-05	2.7027	30.137
CCT2	4	81.7703	-111.385	4.88439e-05	24.3243	57.3059
IRX2	4	0.0135135	-40.902	4.93116e-05	1.35135	26.2557
CAP1	4	198.122	144.188	4.97323e-05	51.3514	28.0822
ATP6AP2	4	237.838	-299.76	5.00658e-05	45.9459	76.0274
ANKRD26	4	3.64865	-29.1413	5.08272e-05	4.05405	30.5936
DNM1	4	7.39189	-25.3912	5.09024e-05	8.10811	37.6712
LPIN2	4	25.5	-21.6689	5.14045e-05	13.5135	45.8904
GRIA2	4	0	-25.1461	5.14045e-05	0	24.4292
NDUFS3	4	55.8919	-44.0259	5.14045e-05	22.973	54.7945
MBIP	4	19.5676	-47.5922	5.14045e-05	8.10811	36.5297
KCNAB1	4	0	-159.342	5.14045e-05	0	24.4292
BRD7	4	20.3243	-16.1597	5.17932e-05	14.8649	45.8904
TPST1	4	247.608	155.019	5.224e-05	54.0541	28.7671
ENKUR	4	0.0945946	-6.9876	5.51849e-05	1.35135	26.484
MRPL41	4	16.3649	-27.7698	5.60689e-05	13.5135	44.0639
VHL	4	49.5127	-53.3455	5.68498e-05	13.5135	43.8356
RERG	4	6.58108	-35.9623	5.75026e-05	4.05405	30.5936
FGF3	4	0	-14.3059	5.78897e-05	0	24.2009
ZNF804A	4	0	-25.7557	5.78897e-05	0	24.2009
ENAH	4	88.8784	67.077	5.87135e-05	43.2432	19.863
ELOVL4	4	70.7297	-61.9872	5.90223e-05	13.5135	47.032
CHRNA1	4	6.64865	-35.4929	5.96916e-05	1.35135	26.9406
CCDC173L	4	2.32432	-15.3332	5.9964e-05	5.40541	33.3333
MGAT3	4	134.014	103.94	6.0025e-05	50	27.1689
SNX14	4	57.0946	-41.0127	6.03651e-05	12.1622	43.379
TBX3	4	1.52703	-4.76064	6.06648e-05	4.05405	31.0502
FNDC3A	4	18.7027	-27.2653	6.18341e-05	6.75676	35.3881
SLC22A5	4	100.986	82.6152	6.36544e-05	27.027	9.13242
SLC22A23	4	260.932	187.905	6.42902e-05	63.5135	46.5753
LOC424918	4	6.78378	6.12397	6.42902e-05	9.45946	0.913242
MLST8	4	28.0238	-19.2271	6.43928e-05	4.05405	32.1918
NRK	4	24.1157	21.8852	6.48778e-05	9.45946	0.913242
BORL4	4	23.2542	-19.8417	6.48778e-05	9.45946	37.8995
MTCH2	4	29.8784	-33.5531	6.48778e-05	10.8108	42.6941
PDIA4	4	954.014	481.824	6.52119e-05	89.1892	77.1689
IFT46	4	22.3784	-44.0554	6.61551e-05	8.10811	36.9863
SS2	4	4.7027	-78.158	6.62382e-05	1.35135	26.484
ZSWIM7	4	11.1081	-37.6972	6.81806e-05	9.45946	37.6712
DLGAP1L	4	1.25676	-13.33	6.82681e-05	1.35135	26.484
SPICE1	4	10.9865	-34.4108	6.84145e-05	10.8108	39.0411
LOC100857622	4	2.94595	-8.00383	6.85089e-05	9.45946	38.5845
SPATA17	4	0.648649	-9.87875	6.85089e-05	1.35135	26.484
SLC35B2	4	51.0405	37.0474	6.96729e-05	51.3514	28.3105
PHKG1	4	26.1486	-39.4975	6.96729e-05	10.8108	40.6393
GADL1	4	39.0541	-1249.2	6.96729e-05	17.5676	44.9772
ARL6	4	97.0676	-18.6196	7.03715e-05	16.2162	47.7169
PLPPR1	4	85.6216	59.6422	7.08945e-05	35.1351	13.242
MYO15A	4	0	-12.347	7.17144e-05	0	23.7443
ANKFN1L	4	0	-13.7215	7.17144e-05	0	23.7443
SMARCE1	4	64.8642	-37.7288	7.25459e-05	13.5135	45.6621
2024-03-06	4	394.919	282.104	7.34144e-05	58.1081	38.3562
OSCP1	4	4.44595	-25.8554	7.34144e-05	1.35135	26.484
PLEKHB1	4	29.8919	-39.0396	7.34144e-05	12.1622	40.8676
FGD3	4	146.27	108.092	7.34161e-05	33.7838	13.6986
FKBP1B	4	0.513514	-16.5025	7.40381e-05	1.35135	25.7991
GCLC	4	15.9054	-49.9439	7.42665e-05	1.35135	26.484
HOMER2	4	9.41892	-52.9475	7.48701e-05	6.75676	34.0183
FTH1	4	2344.6	786.2	7.58553e-05	94.5946	97.7169
PCP4	4	6.56757	-20.8388	7.79153e-05	4.05405	30.8219
IQUB	4	3.50243	-29.0922	7.82461e-05	2.7027	28.3105
OSBPL3	4	0.0135135	-74.644	7.82461e-05	1.35135	25.3425
PPP1R14D	4	15.9865	-79.1048	7.82461e-05	5.40541	32.4201
SYNRG	4	51.2973	-7.08626	7.84708e-05	10.8108	39.0411
LIAS	4	25.9459	-41.8486	7.84708e-05	8.10811	38.3562
SYF2	4	7.97297	-27.9905	7.84915e-05	18.9189	47.9452
ZFAND4	4	11	-37.0091	8.05258e-05	8.10811	36.3014
NT5C2	4	12.027	-29.2008	8.12658e-05	2.7027	28.0822
PRKAR1B	4	38.3919	-46.9574	8.18491e-05	17.5676	47.7169
MAP1LC3A	4	50.0946	-53.8963	8.28211e-05	14.8649	46.347
CTBP2	4	10.5676	-34.9941	8.30985e-05	9.45946	37.2146
SELENOU	4	8.44595	-43.8851	8.38937e-05	5.40541	31.5068
EPCAM	4	698.419	367.839	8.40941e-05	67.5676	46.347
MLF1	4	50.7703	-37.6064	8.46556e-05	14.8649	47.7169
BMP4	4	2.48649	-49.6916	8.52777e-05	2.7027	27.3973
PACSIN1	4	0	-3.57763	8.91849e-05	0	23.2877
FAM183A	4	0	-9.48174	8.91849e-05	0	23.2877
TP63	4	0	-23.1754	8.91849e-05	0	23.2877
FAHD2AL	4	12.8912	-9.56997	9.0624e-05	6.75676	35.6164
CSPP1	4	31.4324	-42.1064	9.068e-05	17.5676	47.7169
TMEM120A	4	12.6757	-21.6211	9.21677e-05	2.7027	28.7671
ATG3	4	20.9459	-50.4285	9.26131e-05	14.8649	43.6073
GRTP1	4	6.14865	-63.6619	9.3392e-05	4.05405	29.4521
MPP4	4	28.3108	25.8131	9.49167e-05	17.5676	4.10959
NDRG4	4	19.3108	17.6373	9.49167e-05	12.1622	1.82648
ZBBX	4	0.216216	-19.2358	9.49167e-05	1.35135	25.1142
SIX1	4	23.2036	-25.6	9.577e-05	33.7838	66.21
TXNDC17	4	24.6486	-6.17099	9.60028e-05	10.8108	42.4658
ARL2BP	4	19.7964	-37.6064	9.76036e-05	10.8108	39.9543
FAM3C	4	93.3243	-87.3378	0.000100046	18.9189	51.1416
MED9	4	27.0946	-39.5789	0.000100673	16.2162	48.4018
KIF21A	4	276.797	-260.623	0.000101291	56.7568	79.2237
DENND3	4	106.079	93.4234	0.000102247	32.4324	13.4703
PAX2	4	4.2027	-20.5621	0.000102247	2.7027	28.0822
COMMD1	4	13.4324	-14.6657	0.000104522	10.8108	40.6393
IFT43	4	7.04054	-17.8111	0.000104999	5.40541	32.1918
PFN2	4	612.824	333.719	0.000105881	79.7297	80.5936
SLC25A33	4	19.6216	-48.9674	0.000106406	6.75676	33.79
TERAL2	4	58.0957	-63.0344	0.000106782	10.8108	39.0411
KCNMA1	4	30.1892	-20.4295	0.000106809	6.75676	35.1598
TUSC3	4	305.635	-262.296	0.000108205	48.6486	76.0274
TM9SF2L	4	69.7703	-49.0197	0.000109467	21.6216	53.4247
MAP2	4	58.2432	-55.5855	0.000109881	17.5676	47.2603
CHCHD7	4	43.6892	35.0773	0.000110114	43.2432	22.8311
HNRNPDL	4	76.5626	-64.1217	0.00011047	25.6757	55.9361
DSCAML1	4	0	-7.30137	0.000110585	0	22.8311
UTP6	4	0	-28.8288	0.000110585	0	22.8311
STK32A	4	0	-77.7352	0.000110585	0	22.8311
USP2	4	0.621622	-9.49253	0.000111196	1.35135	25.3425
COQ3	4	7.90541	-71.9211	0.000111196	2.7027	27.1689
RPESL	4	27.5676	24.4785	0.000111695	14.8649	2.96804
NUDC	4	38.6081	-39.2526	0.000113476	14.8649	44.2922
AGR3	4	759.635	251.642	0.000113927	71.6216	40.8676
TOM1	4	13.8919	-52.5784	0.000114259	6.75676	31.9635
NINJ1	4	11.4459	-28.981	0.000115776	1.35135	25.5708
NFASC	4	0.0675676	-25.8868	0.000115813	1.35135	24.6575
RUNX1T1	4	7.78378	-22.4833	0.000116047	5.40541	31.2785
UQCRQ	4	84.4324	-112.15	0.000116578	55.4054	78.3105
DENND5B	4	0.364865	-36.1123	0.000116987	4.05405	28.0822
DKK2	4	45.027	33.8033	0.000117804	18.9189	4.56621
DPP10	4	7.48649	-36.1322	0.000117937	5.40541	31.5068
CREB3L2	4	419.919	355.412	0.000120082	60.8108	43.379
PLS3	4	78.4507	-65.4322	0.000120082	21.6216	50.6849
FKBP4	4	94.027	-76.4068	0.000120252	21.6216	55.0228
TMTC2	4	160.919	102.225	0.000125454	41.8919	19.6347
LYPD6	4	90.8786	74.6052	0.000127098	28.3784	10.5023
TOMM5	4	61.7432	-60.2545	0.000127098	29.7297	65.9817
COX20	4	34.4865	-37.4085	0.00012804	12.1622	40.8676
JTB	4	22.1757	-12.5024	0.000130903	21.6216	56.1644
TTLL1	4	2.7027	-21.2562	0.000132789	1.35135	25.1142
PGAM1	4	1193.45	552.599	0.000132974	83.7838	83.5616
FEZ1	4	7.93243	-26.5196	0.000134407	8.10811	35.6164
CD164L2	4	0.472973	-2.81698	0.000135379	2.7027	26.9406
WNT5A	4	0.324324	-41.2693	0.000137279	2.7027	26.2557
DYDC1	4	0	-6.37215	0.000137352	0	22.3744
UNC119B	4	28.1486	-8.13674	0.000137352	6.75676	35.1598
CBLN2	4	0	-24.2831	0.000137352	0	22.3744
PARP1	4	55.7432	-58.5444	0.000138094	24.3243	58.2192
SYNGR2	4	24.3108	22.6282	0.000139475	16.2162	3.65297
NDUFV3	4	67.1486	22.2605	0.000139504	20.2703	53.4247
MICU3	4	8.81081	-27.1983	0.000139504	10.8108	38.8128
EPHA7	4	148.554	117.383	0.00013977	35.1351	15.7534
INPP5F	4	20.3243	-31.4633	0.000141524	8.10811	34.9315
POU4F3.1	4	0.0405405	-3.12156	0.000142228	1.35135	24.4292
DDX19B	4	77.4054	-73.8525	0.000142228	21.6216	52.5114
LEKR1	4	2.32432	-9.18481	0.00014255	1.35135	25.1142
ARL8BL	4	3.66216	-28.9337	0.000142766	9.45946	34.7032
NR2F2	4	327	86.7169	0.000143849	75.6757	40.8676
IP6K2	4	62.8108	-65.9814	0.000144204	20.2703	50.4566
UACA	4	528.851	385.374	0.000144628	64.8649	49.5434
MPP2	4	30.1351	-9.26213	0.000146623	9.45946	39.4977
KARS	4	100.782	-104.7	0.000146825	29.7297	57.0776
ZBTB38	4	32.2838	-80.4902	0.000151014	13.5135	40.8676
LOC101750148	4	0	-12.0342	0.00015249	0	22.1461
CDKL2	4	8.75405	-70.8041	0.000154556	12.1622	38.3562
ATP6V1B2	4	158.527	-113.811	0.000155919	25.6757	55.7078
ANKH	4	258.514	190.92	0.00015807	55.4054	37.4429
PDHB	4	65.9459	-30.9604	0.000160232	21.6216	54.7945
SLITRK2	4	47.7162	33.5016	0.00016065	36.4865	15.7534
ZNF704	4	20.6622	15.2991	0.000160953	17.5676	4.10959
PSMD14	4	33.8243	-60.2875	0.000161066	12.1622	41.0959
HTATSF1	4	19.4324	-19.9693	0.000162298	9.45946	37.8995
LOC776275	4	65.3919	-13.4339	0.000162615	13.5135	43.6073
LOC107052576	4	0	-18.2698	0.000171069	0	21.9178
DHCR7	4	36.027	-7.95243	0.000171444	20.2703	50.4566
ZMPSTE24	4	21.5135	-31.0984	0.000171822	5.40541	32.4201
ATG4A	4	28.7027	-36.4274	0.000172023	9.45946	38.1279
LOC112532802	4	3.2973	-3.26206	0.000173819	10.8108	40.411
RGS2	4	7.94595	-118.419	0.000175533	2.7027	26.484
COQ6	4	5.56757	-28.1037	0.000176403	4.05405	28.9954
SF3A1	4	30.9285	-30.485	0.000176403	16.2162	45.8904
SOD2	4	118.432	-69.5927	0.000177608	22.973	55.4795
CTTNBP2	4	7.60811	-29.4261	0.000177807	8.10811	33.105
SLC38A1	4	35.1757	-29.9682	0.000177807	10.8108	37.2146
ACTG1	4	219.668	-149.215	0.000177807	36.4865	66.21
SYNJ2	4	17.8514	-131.658	0.000179768	12.1622	37.4429
ELFN1	4	8.58108	-75.2203	0.000181741	9.45946	34.0183
VAV3	4	0.675676	-38.1599	0.000187225	5.40541	28.7671
RABL2L	4	0	-14.5274	0.00018951	0	21.6895
LOC107049033	4	0	-18.4269	0.00018951	0	21.6895
MANBAL1	4	18.1486	-19.9632	0.00018951	6.75676	34.0183
SLC35G1	4	0	-26.7968	0.00018951	0	21.6895
CACFD1	4	21.9459	-41.7687	0.00018951	12.1622	38.1279
C8H1orf123	4	26.2297	-2.5899	0.000190201	9.45946	38.5845
CKLF	4	27.3378	-13.0069	0.00019319	13.5135	44.2922
SGCG	4	4.94595	-11.4171	0.000195937	1.35135	24.4292
RPA3	4	18.9865	-35.5774	0.000195937	10.8108	38.8128
B3GNT2	4	112.986	94.6463	0.000199189	28.3784	10.274
SPECC1	4	60.8919	-60.4803	0.000200756	22.973	52.968
DDX31	4	8.91892	-28.3094	0.000201025	5.40541	30.137
ELOVL1	4	175.851	126.826	0.000201162	41.8919	20.7763
NDEL1	4	12.8919	-16.9072	0.000202651	6.75676	33.105
AIMP1	4	5.68919	-19.7697	0.000204631	14.8649	40.8676
TRRAP	4	22.8649	-37.9867	0.000205637	8.10811	35.3881
CHGB	4	12.3378	-119.374	0.000206703	5.40541	29.6804
AMY2A	4	0	-28.9269	0.000211566	0	21.4612
PPP1R26	4	4.36486	-24.0164	0.000215136	4.05405	28.0822
COX19	4	48.2568	-30.0492	0.000215136	16.2162	48.1735
SLC41A3	4	140.649	125.699	0.000222691	16.2162	3.88128
ARPC4.TTLL3	4	36.9595	-10.8556	0.000222691	18.9189	49.7717
SLCO5A1	4	112.892	68.4809	0.00022462	39.1892	18.2648
EFCAB10	4	1.06757	-10.7893	0.00022657	4.05405	27.8539
LOC101750001	4	0.230541	0.177413	0.00023007	9.45946	1.14155
HEY1	4	109.527	84.7485	0.000230709	35.1351	15.9817
MTX2	4	47.1757	-47.943	0.000231167	13.5135	42.9224
TCFL5	4	9.95986	4.60904	0.000236921	16.2162	3.65297
CFAP45	4	0	-19.2968	0.000236921	0	21.2329
TMBIM4	4	190.392	-197.252	0.000237943	32.4324	61.4155
CLCN2	4	2.74324	1.57429	0.000238652	9.45946	1.14155
CZH5ORF63	4	23.4324	-12.8644	0.000239254	10.8108	39.9543
UBXN7	4	6.93243	-41.1811	0.000239391	4.05405	27.8539
LOC422320	4	69.9365	36.1445	0.000239552	28.3784	10.0457
ACTR3B	4	40.6351	-22.3808	0.000242874	5.40541	31.5068
AIMP2	4	35.9189	-48.9509	0.000244146	8.10811	35.8447
RALGAPA2	4	5	-48.6575	0.0002456	2.7027	25.5708
SH3GL2	4	14.2297	-4.44607	0.000249687	4.05405	28.3105
FAM169A	4	41.7432	-9.07867	0.000251349	5.40541	31.0502
KIAA1958	4	16.3649	-37.9479	0.000253213	14.8649	42.4658
HMCES	4	23.7432	-19.2796	0.000255575	6.75676	33.5616
MRPL57	4	32.2432	-33.0295	0.000256016	20.2703	51.5982
PDGFC	4	74.1486	66.8267	0.000260567	27.027	10.5023
ACADS	4	0.243243	-34.9166	0.000260567	1.35135	23.0594
SEC22A	4	13.473	-52.0773	0.000266333	6.75676	31.2785
SEPT2L	4	109.314	-84.8029	0.000268859	20.2703	50.4566
RAB3C	4	0.108108	-18.9376	0.000270347	1.35135	23.0594
SESN3	4	301.081	235.896	0.000271199	67.5676	49.5434
C26H1orf116	4	85.9459	69.3432	0.000271864	21.6216	6.621
VPS4B	4	35.4865	-8.56831	0.000271959	5.40541	31.0502
LOC100858942	4	0.0135135	-5.27996	0.000273146	1.35135	22.8311
LOC112531967	4	4.9423	-6.37455	0.000273763	9.45946	36.758
LMO7	4	38.2432	-604.019	0.000275856	14.8649	39.4977
TBC1D12	4	0.135135	-18.9242	0.000276464	2.7027	24.8858
ITGB5	4	89.527	67.575	0.000277787	31.0811	12.5571
SLK	4	74.2838	-51.9422	0.000277787	27.027	52.968
AKR1B10L1	4	42.5573	-58.3044	0.000281065	18.9189	46.5753
SACM1L	4	24.6351	-74.7918	0.000287225	13.5135	39.9543
CTNNBL1	4	34.7162	-36.6856	0.000291334	9.45946	36.5297
KIAA1210	4	0	-23.7146	0.000292505	0	20.7763
EFCAB6	4	0	-30.7123	0.000292505	0	20.7763
USP33	4	62.4439	-103.148	0.000292505	22.973	50.2283
DYTN	4	5.05405	-24.0852	0.000300803	2.7027	25.3425
NUDCD3	4	11.6892	-12.361	0.000303911	10.8108	39.0411
BAG2	4	56.527	-56.1807	0.000303911	13.5135	41.3242
STARD4	4	21.3378	-87.5092	0.000305174	8.10811	33.5616
SH3BGRL	4	37.473	-45.575	0.000305506	9.45946	35.8447
REPS2	4	10.7027	-32.8955	0.000306927	6.75676	31.0502
TMEM106B	4	214.608	-55.0266	0.000307171	29.7297	65.2968
NAT9	4	23.2703	-16.764	0.000307725	6.75676	32.6484
MACROD2	4	10.9459	-19.2687	0.000307725	10.8108	36.9863
MMD	4	47.9865	-85.6596	0.000307725	20.2703	47.9452
DTD2	4	4.52703	-7.93188	0.000309089	2.7027	25.3425
RNF123	4	0.716216	-25.3157	0.000309089	2.7027	24.6575
AP3S1	4	56.7838	-39.7847	0.000309089	10.8108	38.1279
FDFT1	4	89.3919	-3.33414	0.000315945	9.45946	37.2146
TIMM10	4	5.66216	-3.88578	0.000318708	9.45946	37.4429
CD151	4	541.176	304.514	0.000318768	63.5135	41.0959
ZBTB20	4	1391.04	734.449	0.000319535	81.0811	76.7123
SEC63	4	301.365	217.682	0.000321236	59.4595	48.1735
VILL	4	178.986	102.977	0.000321236	40.5405	19.1781
PTK2	4	13.3243	-19.9885	0.000322846	9.45946	35.8447
TRIB3	4	0	-19.0502	0.000322877	0	20.5479
EPB41L4A	4	0	-21.0023	0.000322877	0	20.5479
SMIM20	4	23.5135	-26.8563	0.000323117	13.5135	40.8676
ANOS1	4	82.8649	62.8489	0.000325594	35.1351	15.5251
C4H4orf54	4	39.0946	34.4416	0.000325594	17.5676	4.56621
PSMD1	4	35.1757	-50.0595	0.000326808	14.8649	43.379
MDN1	4	22.5135	-14.7353	0.000330421	8.10811	32.8767
ELMO2	4	53.7973	-27.0703	0.00033257	12.1622	39.4977
DACH2	4	10.2432	-38.3549	0.00033257	6.75676	31.7352
TTC8	4	9.72973	-38.5397	0.00033257	6.75676	30.8219
EIF3H	4	73.2703	-68.6201	0.000335263	37.8378	63.9269
GGCT	4	26.3649	-22.2214	0.000335594	4.05405	28.5388
PHACTR4	4	33.9568	30.1619	0.000335786	25.6757	9.13242
PRKX	4	95.2027	81.8443	0.000338377	33.7838	15.2968
FAM81A	4	0.0405405	-22.6901	0.00034071	1.35135	22.3744
GNG10	4	9.40541	-34.759	0.000344104	4.05405	26.9406
CLDN1	4	475.081	240.894	0.000345423	66.2162	42.9224
EIF3G	4	58.7432	-8.24534	0.000345602	22.973	56.3927
USP8	4	60.1441	-88.4356	0.000346536	25.6757	51.8265
NONO	4	52.6351	-39.8124	0.000348155	17.5676	46.5753
ZBTB47	4	30.1622	11.0343	0.000348451	28.3784	10.5023
FAM110C	4	167.23	114.616	0.000351229	40.5405	19.863
TOB1	4	61.5676	51.4443	0.000354655	47.2973	26.2557
FRMPD4	4	0	-17.5342	0.000355281	0	20.3196
SLC4A3	4	0	-19.8007	0.000355281	0	20.3196
LOC431653	4	0	-20.846	0.000355281	0	20.3196
TEKT1	4	0	-26.1209	0.000355281	0	20.3196
PPFIBP2	4	9.91892	-19.6114	0.000357435	2.7027	24.8858
PRKG1	4	7.71622	-7.76324	0.000360723	2.7027	24.8858
OTUD7A	4	31.1351	-7.11144	0.00036243	4.05405	28.5388
GMSRAL	4	161.593	-82.6164	0.00036243	44.5946	76.2557
EGFR	4	286.631	162.346	0.000365918	47.2973	26.2557
CFAP61	4	1.58108	-13.2507	0.000367333	2.7027	25.1142
CIAPIN1	4	51	-77.5936	0.000369422	16.2162	42.9224
H2AFZ	4	150.865	-194.905	0.000369422	37.8378	65.7534
SMIM5	4	18.2162	-32.2655	0.000369707	4.05405	27.6256
DBI	4	101.689	46.0043	0.000370958	77.027	76.7123
NSMAF	4	2.97297	-22.7165	0.000372187	2.7027	24.8858
ELOVL6	4	267.676	215.201	0.000372954	39.1892	21.0046
TTPA	4	9.7027	9.7027	0.000372954	4.05405	0
PRKAA2	4	7.05405	7.05405	0.000372954	4.05405	0
SYTL1	4	1.35135	1.35135	0.000372954	4.05405	0
TGM3	4	0.72973	0.72973	0.000372954	4.05405	0
PGR	4	0.702703	0.702703	0.000372954	4.05405	0
LOC101748439	4	0.378378	0.378378	0.000372954	4.05405	0
LOC112530132	4	0.371892	0.371892	0.000372954	4.05405	0
CHIA	4	0.352568	0.352568	0.000372954	4.05405	0
SLC39A1	4	0.0675676	0.0675676	0.000372954	4.05405	0
PANK2	4	9.25676	-28.5629	0.000372954	4.05405	27.1689
TMPRSS9	4	238.486	99.1235	0.000376321	51.3514	28.7671
DLD	4	94.1081	-11.3074	0.00037937	16.2162	46.5753
DOHH	4	22.1892	-16.3999	0.000379567	8.10811	35.3881
PLCXD3	4	21.6892	-41.9204	0.000380777	10.8108	36.3014
FUNDC1	4	76.8514	-64.4865	0.000380777	24.3243	52.2831
HSD17B10	4	2.89095	-18.1664	0.000385594	2.7027	25.3425
ANAPC4	4	13.8718	-36.0613	0.000387173	9.45946	34.4749
AOX2	4	41.5811	38.4235	0.000387512	12.1622	2.28311
ALDH6A1	4	16.4324	-20.2245	0.000387512	5.40541	29.4521
PAPLN	4	3.95054	-35.1254	0.000387512	4.05405	26.9406
RRAD	4	0	-54.758	0.000387512	0	20.0913
EIF3M	4	44.9564	-40.8629	0.00039727	14.8649	42.0091
PSMA2	4	94.6892	-85.9683	0.00039727	28.3784	58.2192
AKAP13	4	14.7703	-45.095	0.000397363	12.1622	37.6712
PPM1H	4	203.986	140.66	0.000398621	50	31.2785
SERPINA3.4L	4	54.8243	40.8517	0.000400428	13.5135	2.73973
MYO16	4	43.4054	-61.2361	0.000400428	14.8649	41.7808
CASP8AP2	4	7.68919	-19.7035	0.000401633	4.05405	27.1689
PPFIBP1	4	119.338	84.7511	0.000403769	33.7838	15.2968
KIF28P	4	1.21554	-35.1304	0.000405605	16.2162	38.1279
SSBP2	4	11.2432	-60.1175	0.00040564	6.75676	30.3653
CUL1	4	31.973	-35.4882	0.0004074	10.8108	38.5845
OGDH	4	11	-10.2283	0.00041117	6.75676	31.7352
ERO1B	4	0.554054	-29.035	0.000412043	4.05405	25.7991
DYNLL2	4	79.2703	-55.9923	0.000414054	28.3784	61.4155
RFLNA	4	20.8649	20.7987	0.000415375	5.40541	0.228311
LOC112531802	4	4.25905	4.25449	0.000415375	5.40541	0.228311
IFI27L2	4	3.7027	-6.86376	0.000415375	2.7027	25.3425
ADAMTS3	4	3.7973	-35.5086	0.000415375	9.45946	32.8767
PA2G4	4	82.188	40.0235	0.000417066	87.8378	88.3562
CACNA2D2	4	6.85135	1.36048	0.000417066	5.40541	28.3105
RBM19	4	4.10811	-19.07	0.000417066	2.7027	25.1142
HK1	4	122.165	-62.3627	0.000418649	31.0811	61.4155
CLIP4	4	0.527027	-25.244	0.000419099	4.05405	25.7991
ARHGEF1	4	0	-37.8744	0.000426406	0	19.863
C22H8ORF4	4	0	-41.5708	0.000426406	0	19.863
HSPB9	4	0	-65.0953	0.000426406	0	19.863
TNS2	4	0.594595	0.564914	0.000429694	5.40541	0.228311
TAX1BP1	4	100.365	-55.3954	0.000433615	33.7838	65.9817
LOC101751895	4	0.202703	-0.0598544	0.000438218	5.40541	0.228311
GIGYF2	4	267.456	148.436	0.000439182	71.6216	60.0457
JMJD8	4	12.027	-5.32457	0.000443371	4.05405	26.2557
ZNF217L	4	29.9189	20.9828	0.000444567	21.6216	6.621
TUB	4	11.9189	-14.6633	0.000446286	8.10811	32.8767
C2CD5	4	2.89189	-33.9506	0.000446435	8.10811	31.0502
PRADC1	4	8.14324	-13.3497	0.000459438	10.8108	35.6164
PCCB	4	58.6351	-13.3854	0.000460832	10.8108	37.2146
FBXL5	4	45.7703	-74.8713	0.000460832	20.2703	44.9772
POLR2C	4	64.1081	-48.4033	0.000466113	17.5676	46.8037
SHANK2	4	18.2297	-21.7566	0.000474998	10.8108	36.3014
ANKDD1B	4	0	-26.3493	0.000474998	0	19.6347
ELOVL5	4	0	-31.8059	0.000474998	0	19.6347
H2A2BL	4	36.2949	-2.42116	0.000476098	27.027	60.9589
CEP170	4	0.689189	-21.3999	0.00047925	1.35135	21.9178
NEDD4	4	3.48649	-25.9382	0.00047925	5.40541	28.5388
MRPS5	4	22.7973	-11.0041	0.000479598	16.2162	42.2374
CRIP2	4	7.31081	-18.3947	0.000480191	12.1622	37.2146
OTOL1	4	6.74324	-88.8915	0.000480485	1.35135	22.1461
BCL2	4	42	-37.8562	0.000480866	17.5676	45.8904
OAZ2	4	135.014	-83.3655	0.000483321	27.027	62.7854
UCHL5	4	45.9324	-20.7114	0.00048535	13.5135	40.8676
TMIE	4	1.05405	-13.2154	0.000489981	1.35135	22.1461
ANKRD44	4	45.2027	-42.4115	0.000489981	16.2162	45.2055
GMPPB	4	17.9459	-15.2983	0.000491804	6.75676	31.5068
PLBD2	4	33.9189	-24.3003	0.000491987	12.1622	39.726
MYO3B	4	3.68919	-21.6784	0.000503611	4.05405	26.2557
AHSA2	4	22.1081	-20.885	0.000508427	10.8108	36.3014
IMMT	4	30.7703	-51.7457	0.000516446	16.2162	41.3242
THOC7	4	27.1486	-26.0774	0.000516923	16.2162	45.2055
TMEM242	4	7.48649	-26.0774	0.000522851	4.05405	26.9406
GAS2L3	4	0	-22.4498	0.000525117	0	19.4064
MRPL44	4	6.58108	-22.8185	0.000525117	6.75676	30.137
WDR77	4	0	-28.9612	0.000525117	0	19.4064
POLDIP3	4	16.8514	-50.0939	0.000525117	10.8108	35.1598
TMEM60	4	89.8784	-69.5508	0.000526426	27.027	55.9361
NDUFB9	4	61.5301	-36.0049	0.000530183	27.027	57.7626
NBEAL1	4	34.2304	-33.421	0.000537559	18.9189	44.7489
TNS1	4	53.8514	38.7829	0.000538404	33.7838	13.9269
IGSF21	4	0.0405405	-39.5622	0.000539234	2.7027	23.0594
CRYZL1	4	4.37838	-30.6102	0.000540374	2.7027	24.4292
IQGAP2	4	35	-66.5183	0.000551546	22.973	48.1735
EAPP	4	14.2703	-14.4969	0.000563423	6.75676	31.0502
ROBO2	4	152.811	110.199	0.000563675	40.5405	20.7763
EFHD1	4	996.787	485.729	0.000565658	71.6216	50
NPM1	4	107.824	-26.5638	0.000565658	29.7297	65.9817
TDH	4	12.9459	-40.0563	0.000565658	5.40541	27.6256
ANXA5	4	132.486	-154.061	0.000565658	33.7838	60.7306
OPCML	4	1.41892	-12.3535	0.000570661	1.35135	21.9178
BHLHE40	4	0	-3.91096	0.000581823	0	19.1781
ST8SIA6	4	0	-14.8402	0.000581823	0	19.1781
ADAMTS2	4	3.39189	-18.5396	0.000581823	1.35135	21.9178
ZMYND10	4	0	-23.1099	0.000581823	0	19.1781
ABTB2	4	0	-26.9543	0.000581823	0	19.1781
ANO2	4	0	-39.2052	0.000581823	0	19.1781
NDUFB7	4	29.8378	-10.016	0.000585436	31.0811	68.7215
NRXN1	4	0.0405405	-30.6353	0.00059014	2.7027	22.8311
PLPP2	4	0.797297	-0.0291867	0.000590381	10.8108	1.82648
PSMD2	4	2.63514	-17.7256	0.000600455	10.8108	35.1598
DPP6	4	1.17568	-46.8609	0.000600455	2.7027	23.0594
COQ2	4	17.3108	-15.2097	0.000600807	5.40541	28.3105
S100Z	4	6.04054	-338.197	0.000604594	4.05405	24.6575
DNAJC12	4	35.8649	-68.9822	0.000606537	10.8108	34.7032
LIMD1	4	61.3243	48.5732	0.00061377	20.2703	6.16438
ADGB	4	0.0135135	-14.0595	0.000614673	1.35135	21.0046
ABCF2	4	68.7973	-14.6593	0.000617285	13.5135	40.411
SASH1	4	106.554	92.8577	0.000627134	31.0811	13.9269
ATF4	4	56.1757	-22.3243	0.000627134	40.5405	69.6347
ATP6V1E1	4	103.068	-34.8457	0.000628877	16.2162	44.9772
PAQR9	4	5.51351	-40.7251	0.000631436	1.35135	21.6895
JAKMIP2	4	16.0541	-23.3478	0.00064038	9.45946	32.6484
ENO4	4	0	-12.7968	0.000645986	0	18.9498
EGFL6	4	0	-107.345	0.000645986	0	18.9498
DGKZ	4	11.2703	-15.1019	0.000648315	4.05405	26.2557
CSTF2	4	20.7162	-19.124	0.000648315	6.75676	31.5068
G3BP2	4	41.8649	-48.0141	0.000648315	21.6216	49.0868
RPAIN	4	8.67568	-18.6668	0.000650663	5.40541	27.6256
KIAA1549L	4	18.7027	0.924575	0.000661353	2.7027	24.4292
CHN1	4	1.60811	-30.1773	0.000661937	4.05405	24.8858
SNX5	4	173.527	127.228	0.000667123	37.8378	19.4064
ANXA4	4	19.4196	-45.1831	0.000685112	10.8108	35.6164
MSMO1	4	229.838	-92.2946	0.00068572	31.0811	58.4475
EPAS1	4	92.4054	60.3849	0.000688599	37.8378	18.2648
SCG5	4	3.31081	-45.0568	0.000688599	2.7027	23.2877
CTH	4	10.7297	-53.905	0.000688599	8.10811	30.3653
NPLOC4	4	15.5946	-23.2616	0.000693913	8.10811	31.2785
FRYL	4	34.5541	-18.5943	0.000696435	17.5676	43.6073
PSMC5	4	97.9595	-31.6844	0.000701839	22.973	54.7945
NIP7	4	3.7027	-18.1603	0.000712652	4.05405	25.7991
MTFR1L	4	22.0405	-45.7634	0.000714135	13.5135	37.2146
TPPP3	4	0	-4.44749	0.000715737	0	18.7215
EML5	4	0	-19.9315	0.000715737	0	18.7215
RPP25	4	0	-44.9064	0.000715737	0	18.7215
RPS6KA5	4	48.9459	-27.3851	0.000720399	14.8649	40.6393
TMEM108	4	6.09459	-19.4397	0.000724368	8.10811	29.9087
YRDC	4	16.9584	-38.1093	0.000730109	10.8108	34.9315
TCOF1	4	23.0135	-26.66	0.000730279	12.1622	37.8995
DNAJC27	4	4.55405	-3.83864	0.000734531	2.7027	23.9726
PDLIM5	4	4.95946	-15.9583	0.000736625	6.75676	29.4521
NFATC1	4	1.64865	-25.4609	0.000745411	2.7027	23.0594
TCP1	4	161.176	-94.6029	0.000754	31.0811	60.0457
C1QTNF4	4	0.216216	-33.971	0.00075552	1.35135	20.7763
AFAP1L2	4	20.5811	7.90528	0.000759871	16.2162	4.10959
SREBF2	4	38.0115	-0.773011	0.000759871	10.8108	36.0731
PIGS	4	49.4324	-18.7274	0.000762951	12.1622	38.3562
TTC25	4	3.62162	-35.1592	0.000765329	4.05405	24.8858
SUGT1	4	107.622	-39.1889	0.000765329	22.973	54.1096
GAS1	4	5.35135	-7.8039	0.000765512	5.40541	28.0822
TCTN2	4	29.7703	-3.04023	0.000767072	4.05405	26.7123
MTIF2	4	23.1351	-12.7279	0.000770022	5.40541	28.7671
PITPNM2	4	4.66216	-15.605	0.000772207	8.10811	31.0502
SERPINF2	4	775.486	236.368	0.000785971	66.2162	40.411
CCDC126	4	247.921	176.892	0.000785971	55.4054	34.7032
PENK	4	101.351	71.9381	0.000785971	20.2703	6.621
P2RY2	4	21.4595	11.891	0.000785971	18.9189	5.47945
LOC112532789	4	0	-4.57763	0.000785971	0	18.4932
CNTNAP2	4	0	-6.74429	0.000785971	0	18.4932
PTPRG	4	0	-12.3699	0.000785971	0	18.4932
ABLIM3	4	0	-12.4749	0.000785971	0	18.4932
SPAG6	4	0	-14.6393	0.000785971	0	18.4932
PWP1	4	0	-14.7443	0.000785971	0	18.4932
XYLT1	4	0	-15.6416	0.000785971	0	18.4932
MTFR1	4	23.3108	-23.8307	0.000785971	10.8108	36.3014
CYCS	4	146.838	-130.712	0.000786856	37.8378	66.4384
FAM135A	4	235.892	133.369	0.000797323	51.3514	29.9087
COMMD2	4	55.0676	-5.60595	0.000813454	12.1622	39.4977
IK	4	43.4054	-24.6928	0.000813454	16.2162	44.2922
ANKFN1	4	1.44595	-18.4285	0.000813949	1.35135	21.0046
KIF9	4	8.77027	-27.5494	0.000813949	2.7027	23.0594
TULP4	4	53.5541	3.39424	0.000815181	13.5135	39.726
UBE2T	4	0.77027	-10.3621	0.000836557	1.35135	21.0046
ISCA2	4	15	-6.76719	0.000847811	21.6216	50.6849
GREB1L	4	0.0135135	-16.4454	0.000847811	1.35135	20.3196
NAA20	4	69.9459	-39.5792	0.000847811	27.027	56.3927
GPHN	4	0.689189	-19.6487	0.000851585	5.40541	26.2557
CYP51A1	4	35.3919	-28.0716	0.000851585	9.45946	34.9315
THUMPD3	4	26.9791	-26.5856	0.000853404	18.9189	46.347
LGALSL	4	0.324324	-34.5592	0.000853404	5.40541	25.5708
RTFDC1	4	106.919	-57.6267	0.000859026	35.1351	63.6986
COMT	4	622.824	358.137	0.000870992	60.8108	42.2374
POU4F3	4	0	-2.82877	0.000870992	0	18.2648
CDADC1	4	0	-25.6621	0.000870992	0	18.2648
EFHC1	4	0	-27.5936	0.000870992	0	18.2648
SNU13	4	12.3514	-2.9934	0.000874188	14.8649	44.7489
PDHA1	4	35.9189	-21.9459	0.000876046	9.45946	34.2466
TNC	4	2.7027	-11.8247	0.00087666	1.35135	21.0046
RPL29	4	151.284	85.7358	0.000886986	77.027	79.6804
BBS7	4	2.41892	-19.0902	0.000898238	2.7027	23.0594
OAZ1	4	709.986	-376.406	0.000905913	78.3784	93.6073
ACAD8	4	10.2162	-20.8683	0.000915047	2.7027	22.8311
HSPH1	4	42.6622	-4.59355	0.000922055	14.8649	42.6941
BCAP29	4	25.0676	-36.3069	0.000922055	9.45946	32.8767
WDR13L	4	3.22973	-2.48945	0.000922617	6.75676	30.137
ACOT13	4	19.5946	-33.1132	0.000922617	6.75676	29.4521
CMAS	4	15.5	-32.1758	0.000922987	5.40541	26.7123
CALM2	4	640.095	-1112.14	0.000922987	79.7297	86.0731
LOC107054716	4	1.14297	-1.99643	0.0009237	12.1622	36.9863
ABHD1	4	0.0135135	-10.5481	0.000929039	1.35135	20.0913
HEATR7B2L2	4	1.51351	-23.349	0.000935519	1.35135	20.5479
CEP162	4	4	-24.4155	0.000938548	2.7027	22.8311
RPGR	4	6.21622	-25.2107	0.000938548	5.40541	27.1689
TBRG4	4	5.47297	-27.7416	0.000938548	5.40541	26.7123
PRRC2B	4	26.19	-21.2774	0.000939538	18.9189	46.1187
DPP7	4	63.1081	-34.8093	0.000946132	14.8649	43.1507
CHST11	4	3.51351	-20.418	0.000946598	1.35135	20.7763
FOS	4	35.2703	-8.93293	0.000947523	13.5135	41.3242
NKIRAS1	4	18.4189	-14.9641	0.000952018	9.45946	33.79
PTP4A2	4	249.541	161.91	0.000956135	56.7568	44.0639
DSG2	4	108.122	63.4641	0.000956135	36.4865	17.1233
DCTN3	4	106.5	-96.2694	0.000957194	25.6757	55.0228
AMIGO2	4	0	-39.5	0.000957241	0	18.0365
CABP2	4	0.662162	-10.5091	0.000959421	4.05405	24.2009
PHAX	4	7.95946	-25.383	0.000959421	8.10811	30.5936
HACD3	4	101.149	4.54363	0.000960511	16.2162	44.7489
VAMP7	4	40.3378	-29.0434	0.00096211	10.8108	36.0731
PLEKHB2	4	104.865	-94.1602	0.00096211	20.2703	48.4018
MRPL19	4	2.2973	-28.294	0.000968232	5.40541	26.0274
C1QBP	4	27.0488	-7.26868	0.000969409	13.5135	40.6393
CTNNBIP1	4	21.473	-33.7987	0.000970864	9.45946	32.4201
MZT1	4	47.7027	-21.432	0.000971209	14.8649	42.2374
PSMA6	4	60.5676	-17.8799	0.000974147	16.2162	44.2922
VAPB	4	72.3108	-49.7691	0.000985171	29.7297	57.3059
ATP5A1Z	4	317.61	-231.467	0.000986433	40.5405	68.7215
EHD3	4	457.689	263.402	0.00102404	67.5676	59.8174
QARS	4	11.6892	-26.5186	0.00102404	6.75676	29.6804
RPAP3	4	5.12162	-13.0633	0.00102818	6.75676	28.5388
FAM19A4	4	20.6892	-48.772	0.00103061	8.10811	30.3653
WDR12	4	11.3784	-33.2084	0.0010314	5.40541	26.9406
GPN3	4	30.3243	-53.2054	0.00103689	17.5676	42.6941
ATN1	4	3.35135	-11.2742	0.00103935	6.75676	28.7671
SRI	4	109.622	-32.1113	0.00103935	24.3243	49.3151
SERPING1	4	15.3108	-26.6595	0.00104449	12.1622	36.3014
CLRN1	4	13.8243	-2.23504	0.00105124	6.75676	30.8219
KIAA1024L	4	0	-6.46119	0.00105649	0	17.8082
GPC3	4	0	-22.2785	0.00105649	0	17.8082
MAP1LC3B	4	260.757	-138.154	0.00105649	45.9459	73.0594
RIMS2	4	4	-32.1233	0.00106794	4.05405	24.4292
PIGBOS1	4	1.39189	-1.9871	0.00106992	6.75676	30.137
CDC14A	4	364.23	245.41	0.0010785	59.4595	49.3151
HIPK3	4	16.3243	-68.8473	0.0010785	12.1622	34.9315
CTR9	4	63	-31.2648	0.00108926	14.8649	41.7808
C1H22orf23	4	1.08108	-22.1975	0.00109129	4.05405	23.7443
NSDHL	4	9.86486	-31.0666	0.00109334	1.35135	20.5479
PNN	4	44.6757	-33.4567	0.001094	31.0811	58.6758
LOC424109	4	81.7696	61.6356	0.00110093	22.973	7.99087
DPP8	4	30.3108	-0.570468	0.00110093	1.35135	20.5479
ANKMY2	4	73.0811	-29.2088	0.00110093	17.5676	45.4338
COBL	4	48.7973	-8.61138	0.00110107	18.9189	48.1735
NDUFA4	4	121.162	-103.635	0.00110107	56.7568	80.3653
IFT22	4	24.2027	-31.4708	0.00110286	12.1622	37.4429
FAM219B	4	0.0647297	-3.54139	0.00110541	5.40541	25.5708
NELFCD	4	5.66216	-19.057	0.0011065	4.05405	24.4292
HES5	4	21.5	-295.64	0.00111373	4.05405	24.4292
PAK1IP1	4	2.78378	-30.4171	0.00111609	1.35135	20.3196
PLEKHO1	4	0.22973	-16.8753	0.00111612	1.35135	19.863
RPS27L	4	20.1622	-12.8881	0.00112079	14.8649	42.0091
ROCK1	4	16.3514	-37.6418	0.00112079	10.8108	32.8767
MRPL47	4	10.7432	-15.1038	0.00112348	9.45946	31.5068
NIPSNAP3L	4	42.7568	-48.8574	0.00112578	13.5135	39.4977
CEP164	4	5.62162	-11.4537	0.00112873	8.10811	31.2785
NIPA2	4	30.8649	-24.1169	0.00113502	13.5135	39.726
PPARD	4	17.2162	-18.3066	0.00113906	5.40541	27.8539
NPR3	4	31.2703	24.6835	0.00114026	10.8108	2.05479
NSMCE2	4	1.56757	-22.1653	0.0011407	4.05405	24.2009
URM1	4	16.2297	-8.35475	0.00114182	10.8108	36.3014
UNC50	4	56.5541	-37.9414	0.00114538	21.6216	47.9452
HERC2	4	60.7838	-56.4879	0.00114538	29.7297	59.589
CHID1	4	9.91892	-18.5446	0.00115566	4.05405	25.3425
MAATS1	4	0	-13.7146	0.00115606	0	17.5799
AK8	4	0	-21.6096	0.00115606	0	17.5799
UBE2V1	4	96.4189	-5.30026	0.00115963	18.9189	47.4886
STXBP4	4	4.77027	-29.2274	0.00117824	4.05405	24.4292
HSPB8	4	2.66216	1.52746	0.00117888	21.6216	7.30594
CMTM8	4	196.824	108.619	0.00118002	44.5946	24.4292
POLR3F	4	24.2568	-33.4967	0.0011851	8.10811	31.0502
CEP350	4	78.0541	-40.8889	0.0011851	17.5676	43.379
AFTPH	4	32	-34.3311	0.00118681	10.8108	34.9315
RASL11B	4	28.1486	-88.4427	0.00118903	1.35135	20.3196
AADAT	4	9.93243	-19.4055	0.00119693	2.7027	22.1461
KMT2E	4	71.6757	-60.3517	0.0011991	29.7297	56.3927
C21H1orf174	4	41.2297	-37.631	0.00119968	13.5135	37.6712
NUP98	4	22.6216	-10.5405	0.00121772	14.8649	40.6393
SLC39A11	4	20.027	-14.0415	0.00122575	4.05405	25.3425
KCNN2	4	0.027027	-25.0506	0.00122937	2.7027	21.2329
ORMDL2	4	50.8514	8.40843	0.00122961	13.5135	40.8676
PEX10	4	21.7027	-27.3704	0.00122969	9.45946	32.1918
HSD17B7	4	20.8108	-29.7143	0.00124111	5.40541	26.484
KIAA1551	4	84	72.0822	0.001245	31.0811	14.8402
MIF4GD	4	22.1441	-34.7014	0.00124784	13.5135	37.2146
HMBOX1	4	143.811	109.697	0.00127191	35.1351	17.5799
POU4F1	4	0	-3.4863	0.00127708	0	17.3516
FHIT	4	0	-7.36986	0.00127708	0	17.3516
PLXNA4	4	0	-11.1438	0.00127708	0	17.3516
LOC771456	4	0	-72.7192	0.00127708	0	17.3516
PAICS	4	14.8514	-47.6441	0.00129202	13.5135	35.6164
CD63	4	36.9595	26.6353	0.00129462	44.5946	25.1142
TMEM141	4	7.36486	-12.6306	0.00130243	8.10811	31.0502
RIC1	4	37.9054	10.2433	0.0013025	6.75676	29.2237
CIR1	4	21.7568	-10.1953	0.0013025	10.8108	34.9315
SEH1L	4	35.3919	-25.9209	0.00130452	13.5135	38.5845
PXK	4	46.027	-0.246946	0.00131333	17.5676	45.2055
LOC107055082	4	0.756757	-2.37795	0.00131333	1.35135	20.0913
ABLIM2	4	36.7973	-35.189	0.00131762	16.2162	41.3242
C9H21orf2	4	57.9459	-22.8691	0.00132777	10.8108	35.1598
MRPL51	4	15.5	-7.18493	0.0013318	10.8108	35.3881
SLC6A4	4	120.068	108.504	0.00133521	17.5676	5.47945
TRAPPC2L	4	62.3378	-24.9407	0.00133521	18.9189	49.0868
PLD1	4	99.8378	61.2351	0.00133696	44.5946	25.7991
MAPK11	4	133.986	107.996	0.00133869	27.027	11.6438
FAM179B	4	0.72973	-16.284	0.00134087	1.35135	19.6347
TAL2	4	95.3378	71.6027	0.00134155	14.8649	3.88128
EXOSC1	4	13.0811	-16.5308	0.00134773	12.1622	36.5297
ARNT	4	2.45946	-12.5268	0.00134859	6.75676	26.9406
RASGRP1	4	0.175676	-22.1554	0.00135576	4.05405	23.0594
EML4	4	9.91892	5.78878	0.0013561	20.2703	6.84932
EMC1	4	33.3243	-7.81495	0.00136672	9.45946	32.1918
NDUFAB1	4	76.1486	-58.445	0.00136672	36.4865	67.8082
ATG101	4	10.0676	-27.0055	0.00136853	4.05405	24.2009
NECTIN3	4	167.068	118.953	0.00137659	36.4865	18.2648
LOC101750591	4	1.04054	-6.74594	0.00138332	5.40541	25.7991
UHRF2	4	59.9324	6.70869	0.00138661	13.5135	39.4977
LTK	4	3.59459	-61.4237	0.00139208	1.35135	19.6347
SH3BP5	4	24.8919	21.3599	0.00139666	18.9189	6.16438
MESDC1	4	0	-5.55023	0.00139666	0	17.1233
RIBC2	4	0	-11.4817	0.00139666	0	17.1233
FAM187A	4	0	-11.8706	0.00139666	0	17.1233
GPR85	4	0	-12.4612	0.00139666	0	17.1233
TLL2	4	0	-14.3425	0.00139666	0	17.1233
LRRC73	4	0	-18.9909	0.00139666	0	17.1233
FHL3	4	6.63514	-47.2558	0.00139666	2.7027	21.6895
NUTF2	4	59.973	-19.5476	0.00139787	24.3243	53.1963
SPATA6	4	2.83784	-24.6827	0.0013989	5.40541	25.7991
NDUFC2	4	16.3378	-7.9818	0.00140602	32.4324	64.8402
POLR1D	4	12.2432	-3.31612	0.0014078	9.45946	34.4749
GARNL3	4	24.8784	-5.86363	0.0014078	9.45946	32.8767
NDUFAF4	4	42.1216	-13.803	0.0014078	12.1622	35.8447
LOC112532770	4	6.8927	-24.1609	0.0014078	9.45946	31.0502
FH	4	53.7703	-21.8667	0.00141781	14.8649	40.1826
IER3IP1	4	12.5676	-9.48038	0.00142406	16.2162	44.2922
CCT7	4	130.122	-42.2734	0.00142881	27.027	57.0776
HECTD3	4	21.1461	-52.8636	0.00142881	12.1622	35.1598
KIAA0895	4	5.75676	-37.935	0.00143198	4.05405	23.2877
ARHGEF3	4	23.9865	5.00932	0.00143724	2.7027	22.6027
IQCK	4	25.2838	-8.21165	0.00144255	8.10811	30.3653
POMGNT2	4	11.3514	-11.224	0.00144255	1.35135	19.863
MPZL3	4	50.0676	-29.1356	0.00144337	12.1622	37.2146
GRPEL1	4	50.0946	-29.5881	0.00144512	16.2162	40.1826
PRR5	4	42.0135	26.872	0.00144835	17.5676	5.25114
PIH1D3	4	1.24324	-23.2613	0.00146209	1.35135	19.4064
THBS1	4	165.568	136.483	0.00146825	36.4865	20.0913
AKAP2	4	9.68919	-108.708	0.00147077	9.45946	29.9087
ENDOG	4	31.1081	-31.0814	0.00147581	12.1622	35.8447
MED12L	4	3.83784	-19.0811	0.00148083	2.7027	21.6895
CCZ1	4	29.4712	-48.4212	0.00148083	13.5135	37.2146
UBTD2	4	1.44595	-8.72757	0.00148218	4.05405	23.9726
ADAM23	4	8.33784	-9.56627	0.00148218	6.75676	28.3105
C1H21ORF33	4	56.8378	-8.29687	0.00148394	14.8649	39.9543
PSMD6	4	63.9865	-35.8879	0.00149838	16.2162	41.3242
MYO3A	4	11.5811	-484.334	0.00150228	10.8108	30.137
EPHB2	4	45.8108	34.5528	0.00150532	17.5676	5.47945
IKBKE	4	20.7845	18.7635	0.00150532	14.8649	3.88128
C20H20ORF112	4	1.44595	-6.64081	0.00150532	1.35135	19.6347
GALNT3	4	3.54054	-18.5863	0.00151527	2.7027	21.9178
MYCBPAP	4	10.8919	-10.0328	0.00151732	8.10811	29.9087
MMP2	4	6.12162	-71.8944	0.00152507	5.40541	25.1142
LHX4.AS1	4	8.58108	-4.04677	0.0015251	2.7027	22.3744
GABRA2	4	0	-18.3995	0.00152696	0	16.895
LYRM2	4	5.02703	-15.0574	0.00153756	4.05405	24.4292
SMTNL2	4	40.4865	-29.7624	0.00155697	13.5135	36.5297
CAP2	4	10.4324	-14.4306	0.00156103	6.75676	28.5388
CCDC25	4	38.473	-30.5681	0.00157597	17.5676	41.0959
DKK3	4	98.6216	-249.31	0.00157976	18.9189	41.0959
UQCRC2	4	92.8784	-46.2107	0.00158787	22.973	52.2831
HMOX2	4	46.027	-23.6442	0.00159243	8.10811	31.5068
RGS7	4	12.8108	-7.59558	0.00159334	1.35135	19.6347
ASAP1	4	2.27027	-8.55621	0.0016011	4.05405	23.7443
FAM98B	4	6	-6.21005	0.00163079	2.7027	21.6895
YIPF1	4	46.7432	-20.9919	0.00163377	14.8649	42.9224
RBKS	4	6.80649	-29.8264	0.00166272	6.75676	27.1689
FGFR2	4	0.486486	-12.1551	0.00166401	4.05405	23.0594
WSCD2	4	389.973	289.758	0.00167004	59.4595	45.8904
AHSA1	4	71.5	-57.4635	0.00167004	25.6757	50.4566
ARPC4	4	52.3514	-13.3473	0.0016858	18.9189	49.5434
TMEM56	4	6.63514	-44.4425	0.0016889	6.75676	26.9406
GDI2	4	123.514	-58.8198	0.0016889	32.4324	59.589
SGIP1	4	0	-4.96804	0.00169174	0	16.6667
LCMT1	4	0	-19.3128	0.00169174	0	16.6667
KCNA3	4	0	-20.6	0.00169174	0	16.6667
FLCN	4	25.8108	-5.99969	0.00169226	6.75676	28.7671
NOP58	4	14.7297	-19.1995	0.00170537	4.05405	23.9726
GLRX5	4	32.3243	0.977292	0.00170922	14.8649	40.411
CCDC93	4	5.43243	-25.2936	0.00170922	6.75676	27.3973
DNAL4	4	39.7703	-30.1772	0.0017253	12.1622	34.9315
ICMT	4	3.12162	-14.8578	0.00172802	2.7027	21.4612
MAPK8IP3	4	63.3243	-20.4245	0.00172802	22.973	48.6301
KIF3A	4	18.4054	-19.848	0.00172828	8.10811	29.6804
NUP37	4	36.1486	-16.2372	0.00173217	8.10811	31.0502
VAMP4	4	74.7838	-23.5724	0.00173217	17.5676	45.8904
NCOA3	4	8.95946	-34.2096	0.00174464	9.45946	30.137
OPHN1	4	39.973	37.0529	0.00175595	12.1622	2.73973
KIZ	4	13.6351	-20.9516	0.00176094	6.75676	28.3105
SAFB	4	35.712	-28.8236	0.00176682	29.7297	55.7078
AHI1	4	12.0811	-12.2682	0.00180241	8.10811	29.6804
NUP107	4	25.4189	-12.8643	0.00180241	2.7027	21.2329
TSSC1	4	13.0946	-36.1534	0.00181695	5.40541	26.0274
MED30	4	19.7432	-15.6883	0.00184313	8.10811	31.5068
CAB39L	4	39.8108	-10.8604	0.00184536	8.10811	29.6804
ENTPD1	4	108.446	79.7953	0.00185717	21.6216	7.99087
TIMM17A	4	192.644	-135.78	0.00185731	51.3514	76.2557
DNLZ	4	4.99541	-8.44635	0.00186855	10.8108	34.0183
FAM107A	4	0	-23.6045	0.00187116	0	16.4384
NOP16	4	4.93243	-26.2	0.00187135	5.40541	25.5708
ARHGAP32	4	13.7568	-27.6428	0.00188216	18.9189	42.0091
RPRD1B	4	52.2516	-34.6738	0.00188216	22.973	46.8037
CCT8	4	209.946	-118.193	0.00190084	35.1351	61.8721
TTC34	4	0.027027	-13.3154	0.00190327	1.35135	18.4932
GJA1	4	152.216	89.9285	0.0019364	37.8378	19.1781
ASXL3	4	6.67568	-7.37912	0.00194145	1.35135	19.1781
RPRD1A	4	48.7568	-27.7775	0.0019418	22.973	48.8584
ATP6V1C1	4	121.486	-36.2258	0.0019418	20.2703	44.5205
ADPRHL1	4	1.72973	-38.3913	0.00194299	2.7027	20.5479
CEP290	4	15.2703	-22.0531	0.00194763	12.1622	33.3333
COX6C	4	233.608	-200.782	0.00196191	78.3784	87.4429
SMIM4	4	15.2568	-5.23639	0.00197439	12.1622	36.9863
MCCC2	4	3.40541	-41.2019	0.00199492	2.7027	20.7763
KCNIP4	4	7.93108	-8.52465	0.00201523	5.40541	25.5708
TMTC4	4	21.1892	-34.4775	0.00202477	16.2162	39.2694
PXDC1	4	6.12162	-15.3122	0.00203248	4.05405	23.0594
ANKRD11	4	104.568	-42.4598	0.00203248	37.8378	67.8082
UHRF1BP1L	4	2.52703	-17.1077	0.00203312	1.35135	18.9498
AFDN	4	32.3514	-47.8998	0.00204624	27.027	48.1735
DPH1	4	3.66216	-16.4132	0.00204715	5.40541	25.1142
MGLL	4	28.7162	21.8327	0.00204918	16.2162	4.79452
CPSF3	4	52.2838	-35.7596	0.00205101	10.8108	34.2466
PSAP	4	1099.66	564.352	0.0020532	79.7297	77.8539
NPDC1	4	18.8784	16.7186	0.0020532	20.2703	7.53425
FAM19A1	4	0	-9.76027	0.00206316	0	16.21
KIF18A	4	0	-18.9521	0.00206316	0	16.21
XKRX	4	15.6892	-11.3428	0.00207156	2.7027	21.0046
SLC16A9	4	52.2703	33.3707	0.0020767	24.3243	9.81735
KIRREL3	4	4.41892	-4.05368	0.0020767	5.40541	26.484
CDK5RAP3	4	19.4595	0.594163	0.00207673	4.05405	24.2009
MRPL16	4	3.52703	-8.14877	0.0020967	6.75676	26.9406
TMEM161A	4	15.7027	-15.2767	0.00209744	5.40541	26.0274
ARHGEF7	4	4.43243	-44.1566	0.00211669	12.1622	31.5068
PARK7	4	106.811	-37.5956	0.00212652	32.4324	63.0137
ZC3H6	4	8.43243	-16.0124	0.00213891	10.8108	33.3333
SPA17	4	16.973	-3.69826	0.00215671	14.8649	40.8676
NPHP3	4	4.31081	-61.0682	0.00216044	8.10811	27.6256
SGPP2	4	8.01351	-19.8404	0.00216735	5.40541	25.3425
ATP1A1	4	401.743	-239.072	0.00216735	40.5405	70.0913
PLBD1	4	194.095	118.8	0.00216911	33.7838	16.4384
MRPL9	4	37.2027	-23.2471	0.002172	24.3243	52.7397
TACC2	4	18.7703	-27.901	0.00217499	12.1622	34.7032
HIBADH	4	14.5541	-32.0555	0.00221679	8.10811	28.5388
ADAMTS1	4	30.6081	26.43	0.00221996	10.8108	2.28311
SAMM50	4	45.1757	-16.2193	0.00221996	9.45946	32.6484
SLC17A5	4	23.7297	-13.9643	0.00222375	5.40541	25.7991
RANBP3	4	26.9189	-14.9601	0.00222446	9.45946	31.7352
RELN	4	0.0135135	-55.1669	0.00226075	1.35135	18.0365
SMDT1	4	37.8514	-13.3039	0.00226285	22.973	53.1963
TBX2	4	0	-1.23059	0.00226823	0	15.9817
TBXA2R	4	0	-1.50913	0.00226823	0	15.9817
ZFYVE27	4	10.1351	-12.8945	0.00226823	2.7027	21.4612
HYDIN	4	0	-21.8607	0.00226823	0	15.9817
ME3	4	0	-22.911	0.00226823	0	15.9817
PHLDA1	4	0	-26.0251	0.00226823	0	15.9817
RPS27A	4	101.189	-45.9546	0.00226823	48.6486	71.9178
ILF2	4	112.851	-64.6783	0.00226823	33.7838	65.0685
USP44	4	45.4054	32.9237	0.0022687	17.5676	5.70776
TUBAL3	4	29.5584	24.329	0.00227725	10.8108	2.28311
TAX1BP3	4	83.3514	61.8217	0.0022803	27.027	11.8721
PIN1	4	29.3919	-16.535	0.00230999	22.973	52.0548
BLZF1	4	11.2973	-31.1232	0.00231809	5.40541	25.3425
RHOA	4	1115.07	376.917	0.00233181	90.5405	88.5845
TNKS	4	0.027027	-26.5209	0.00233603	1.35135	18.0365
CDH6	4	9.45946	-34.2186	0.00234397	2.7027	20.5479
GORASP2	4	54.1486	-35.1071	0.0023616	18.9189	43.8356
LOC112530184	4	0.824324	0.812909	0.00236547	5.40541	0.456621
SF3B6	4	58.8784	-7.94811	0.0023723	20.2703	47.2603
FNBP1L	4	19.7297	-25.9324	0.00239148	12.1622	32.8767
ARFIP1	4	28.0541	6.62451	0.00241877	8.10811	29.6804
LOC418927	4	63.1892	-28.4021	0.00243709	18.9189	42.2374
PEX14	4	18.5811	-21.807	0.00243941	8.10811	29.2237
USP10	4	66.9595	-32.6547	0.00245817	22.973	49.5434
MANF	4	298.041	148.737	0.00248733	74.3243	74.8858
EIF3A	4	62.2432	-2.93714	0.00250018	17.5676	41.0959
BMI1	4	17.8676	-5.81524	0.00250694	12.1622	37.8995
DLL1	4	0	-9.86301	0.00250694	0	15.7534
CFAP44	4	0	-13.0457	0.00250694	0	15.7534
CCDC57	4	0	-13.2306	0.00250694	0	15.7534
ATP8A2	4	0	-15.1461	0.00250694	0	15.7534
RASD2	4	0	-39.0685	0.00250694	0	15.7534
UBE2F	4	20.473	-23.0273	0.0025122	20.2703	41.3242
SOX21	4	20.9324	15.7133	0.00252932	31.0811	14.8402
SPEF2	4	7.33784	-13.2055	0.00252932	8.10811	29.2237
ZNF326	4	38.0676	-36.5032	0.00252932	22.973	44.7489
CHD7	4	15.973	-30.7782	0.00254649	20.2703	42.4658
RIMBP2	4	48.9258	-52.0033	0.00255103	28.3784	52.2831
KCNG4	4	0.135135	-100.381	0.00255932	1.35135	17.8082
SLC6A6	4	23.7838	16.3911	0.00257468	17.5676	5.70776
NAPG	4	16.2703	-13.6681	0.00258676	6.75676	27.6256
TEAD4	4	19.2162	9.41382	0.00259416	20.2703	7.07763
SERINC5	4	37.2973	23.6078	0.00259628	25.6757	10.0457
NF2L	4	9.7027	7.57942	0.00260553	12.1622	2.96804
NDST3	4	1.7973	-14.8945	0.00264716	1.35135	18.2648
ST3GAL1	4	261.459	135.907	0.00265375	48.6486	28.0822
SYNJ2BP	4	1.09459	-21.8552	0.00271934	1.35135	18.0365
RRM2B	4	1.64865	-18.8491	0.00273663	2.7027	20.0913
GLCCI1	4	23.7162	-7.87967	0.00274033	10.8108	32.1918
ECI2	4	44.3243	-17.0387	0.00274033	13.5135	36.9863
RNF128	4	59.1377	-41.663	0.00274271	20.2703	42.4658
ACO2	4	156.459	-1.37844	0.00276834	27.027	56.1644
RTN4RL2	4	0	-1.39954	0.00276834	0	15.5251
BEND6	4	0	-8.92694	0.00276834	0	15.5251
SPTBN5	4	0	-16.032	0.00276834	0	15.5251
TIMM22	4	5.77027	-18.0722	0.00276834	5.40541	24.8858
NECAP1	4	112.5	-46.8584	0.00276834	24.3243	54.7945
KCNJ2	4	3.01351	-61.7764	0.00276834	2.7027	19.863
KCNG2	4	94.473	75.6419	0.00277824	20.2703	7.30594
NIPA1	4	15.8919	-43.5602	0.00277824	10.8108	31.7352
TEAD1	4	64.9595	41.0668	0.00278127	52.7027	37.4429
CNTN3	4	30.5946	25.6722	0.00278521	13.5135	3.65297
ZDHHC9	4	26.3378	-2.55257	0.00279519	4.05405	23.516
HGS	4	13.4595	4.55992	0.00279628	8.10811	29.9087
MSANTD3	4	0.0135135	-11.5755	0.0027986	1.35135	17.5799
EIF2S3	4	50.9189	-18.3162	0.00280469	13.5135	39.0411
CERS5	4	60.7838	-48.2117	0.00281032	22.973	46.8037
DOCK3	4	112.611	-175.903	0.00281387	31.0811	51.1416
MRPL27	4	31.5946	-19.4214	0.00281428	18.9189	44.7489
EPRS	4	79.6757	-62.0732	0.00281802	27.027	53.653
LRRIQ1	4	8.72973	-8.03968	0.00281825	2.7027	20.7763
TRIB2	4	47.5676	-38.5146	0.00283638	16.2162	40.1826
ENOX1	4	2.63514	-62.1114	0.00283882	4.05405	21.4612
ACAP2	4	4.47297	-16.1289	0.00284205	4.05405	22.6027
CSRNP3	4	1.81081	-20.591	0.00284205	5.40541	23.7443
GJB2	4	734.916	277.609	0.00286434	68.9189	46.347
ZNF318	4	20.9054	1.3255	0.00286434	5.40541	25.3425
AMER3	4	0.77027	-10.3439	0.0028658	2.7027	19.863
ACP2	4	49.4491	-0.921151	0.00287511	16.2162	39.0411
CDKL1	4	3.24324	-26.2353	0.00287511	2.7027	20.0913
NDUFB6	4	37.7838	-2.26188	0.00288113	27.027	57.3059
TMC2	4	0.256757	-87.2478	0.0028942	2.7027	19.4064
NOP56	4	31.3919	-18.0259	0.00289618	16.2162	37.8995
GNB1L	4	4.58108	-18.6518	0.00290421	2.7027	20.5479
MTHFD1L	4	20.8919	15.5608	0.00291532	9.45946	1.82648
ZNF821	4	41.9865	-8.76922	0.00291532	16.2162	40.411
TRPV4	4	20.8243	16.7239	0.00294336	9.45946	1.82648
RGS12	4	66.473	1.60083	0.00294336	13.5135	37.2146
FRY	4	0.445946	-31.8486	0.00294336	6.75676	24.4292
PDK3	4	47.5405	-19.9069	0.0030032	8.10811	28.9954
RMDN2	4	5.44595	-20.3783	0.00301618	4.05405	21.6895
TUBA4B	4	0.304595	0.209572	0.00302983	12.1622	2.96804
LOC112532751	4	0	-3.66039	0.00302983	0	15.2968
FBXL16	4	0	-4.58447	0.00302983	0	15.2968
ALKBH8	4	0	-17.9384	0.00302983	0	15.2968
DCBLD1	4	7.81081	-39.3855	0.00303393	5.40541	23.7443
LMAN2L	4	11.7027	-16.4799	0.00304941	6.75676	26.7123
B4GALT3.1	4	220.676	165.324	0.00305541	32.4324	17.1233
CTNND2	4	29.027	14.0088	0.0030822	5.40541	24.4292
SMAD2Z	4	14.6216	-48.3114	0.00310568	9.45946	29.6804
TANC2	4	13.2162	-7.21757	0.00310839	6.75676	27.8539
KIAA1671	4	14.9595	-29.4127	0.00312342	9.45946	30.8219
CDH4	4	3.82432	-18.5958	0.003125	4.05405	22.6027
S100A10	4	20.973	12.2652	0.0031294	32.4324	16.6667
LOC107055568	4	0.513514	0.292052	0.00314093	27.027	11.6438
PEX5L	4	7.01351	-22.9385	0.00314632	6.75676	26.2557
RPE	4	43.6216	-18.4651	0.00315646	14.8649	39.2694
ADIPOR1	4	73.1534	-25.6782	0.00315894	25.6757	51.8265
COBLL1	4	160.257	77.9942	0.00317273	43.2432	22.6027
AK5	4	70.7162	63.7687	0.00317273	14.8649	4.56621
TRUB1	4	7.56757	-10.1722	0.00319189	2.7027	19.863
MMGT1	4	31.5	-18.6804	0.00320198	10.8108	34.2466
STXBP3	4	24.5811	-70.4719	0.00320443	13.5135	34.4749
PPP1R9A	4	0.0706757	-17.6224	0.00320879	1.35135	17.3516
AP3M2	4	42.1081	3.83414	0.00322191	9.45946	32.6484
ARHGDIA	4	140.392	-65.5214	0.00322211	28.3784	58.6758
COPE	4	185.892	-69.6172	0.00323726	36.4865	65.9817
ANXA8	4	114.851	85.808	0.00324194	24.3243	10.5023
DOLPP1	4	14.3649	-10.4045	0.00324509	5.40541	24.6575
C4H20ORF194	4	15.4189	-7.04227	0.00324959	12.1622	32.1918
TMC6	4	14.0676	13.1543	0.00325786	8.10811	1.36986
PAN2	4	1.13514	-18.8877	0.00325786	2.7027	19.6347
CYB5A	4	145.284	-14.8738	0.00329502	25.6757	53.8813
MTUS2	4	0	-11.0731	0.00333507	0	15.0685
DPYSL3	4	0	-33.8584	0.00333507	0	15.0685
PDXK	4	42.8649	31.6114	0.00334222	29.7297	13.6986
UBXN2B	4	19.5	-27.3813	0.00334222	10.8108	32.6484
VPS16	4	17.2703	-29.1201	0.00334458	10.8108	31.5068
ADCY3	4	22.6789	3.29764	0.00334528	6.75676	27.1689
WHAMM	4	7.47297	-22.0521	0.00335466	6.75676	25.7991
NDUFB5	4	122.73	-57.631	0.00336918	37.8378	67.8082
DYNLT1	4	79.5438	-85.1003	0.00338183	29.7297	53.8813
BRAP	4	20.9595	-20.7776	0.0034009	5.40541	24.2009
CHMP4B	4	140.757	-73.9944	0.00340624	35.1351	60.5023
LOC107054464	4	0.652568	0.510262	0.00341173	8.10811	1.36986
GUCY1B4	4	4.95946	-7.3031	0.00341816	1.35135	17.8082
TOMM34	4	4.62162	-14.8852	0.00341816	1.35135	17.8082
CRNKL1	4	52.7162	-32.0304	0.00342675	18.9189	45.4338
MRPL46	4	1.81081	-25.6458	0.00345842	4.05405	21.2329
DGKH	4	17.5541	12.3212	0.00347074	14.8649	4.3379
HOOK1	4	55.5676	-36.7749	0.00348752	14.8649	37.6712
VPS29	4	84.3888	-95.3391	0.00349139	29.7297	53.1963
PES1	4	35.8108	-5.73713	0.00350803	8.10811	29.2237
ACTB	4	1512.2	532.678	0.00351153	86.4865	81.5068
DIP2A	4	96.8919	83.2503	0.00352467	31.0811	15.5251
ABCA1	4	16.2568	15.4029	0.00352606	6.75676	0.913242
LOC107051154	4	4.35568	3.16937	0.00352606	6.75676	0.913242
HMGN5	4	62.3108	-23.5202	0.00356578	39.1892	66.6667
AVP	4	20.9054	18.7684	0.00356904	6.75676	0.913242
LOC107049730	4	2.30527	2.27084	0.00356904	6.75676	0.913242
SENP6	4	34.3108	-21.7143	0.00357581	14.8649	38.3562
EIF3I	4	39.973	-46.5042	0.00360174	20.2703	43.8356
KIDINS220	4	101.405	12.3552	0.00360732	24.3243	50.2283
PLCH1	4	5.68919	-32.4044	0.00361578	2.7027	19.863
NSMCE3	4	33.2297	-3.11045	0.0036189	12.1622	36.0731
COQ9	4	44.973	-1.30557	0.00363751	10.8108	33.3333
CIZ1	4	22.9328	-23.5094	0.00363751	9.45946	30.3653
RBM47	4	111.284	84.076	0.00364537	39.1892	23.516
SERINC2	4	0	-12.4658	0.00365653	0	14.8402
SYBU	4	0	-14.1233	0.00365653	0	14.8402
B4GALT1	4	0	-14.5479	0.00365653	0	14.8402
MSI2	4	248.716	126.047	0.0036642	72.973	70.3196
RTN4	4	329.622	-254.716	0.0036715	63.5135	78.0822
ATP6V1H	4	89.5	6.23288	0.00367235	13.5135	36.9863
IGHMBP2	4	3.58108	-19.4486	0.00367235	1.35135	17.5799
PALM	4	2.89189	1.37591	0.0036768	13.5135	3.65297
PPIE	4	13.7838	-9.65914	0.00368731	9.45946	31.5068
XRN2	4	70.8378	-9.82883	0.00368828	21.6216	47.7169
FAM103A1	4	150.946	-74.844	0.00370765	36.4865	59.589
LBH	4	40.973	-151	0.00371801	12.1622	32.1918
FAM120A	4	163.324	121.575	0.0037264	51.3514	35.6164
VPS33A	4	27.1216	-35.6067	0.0037264	9.45946	30.3653
CFAP99	4	0.0405405	-13.2563	0.00374491	1.35135	16.895
ATF3	4	1.7027	-53.0484	0.00375976	2.7027	19.1781
GAPVD1	4	29.1081	-26.2115	0.0037654	9.45946	29.9087
MRPL48	4	46.5676	-3.39134	0.00377625	16.2162	39.4977
PGD	4	103.635	-58.7576	0.00377817	24.3243	47.2603
NBEA	4	1.22973	-30.3913	0.00377991	6.75676	24.2009
MRPS27	4	13.2297	-24.7977	0.00378796	5.40541	24.2009
DDX41	4	29.3514	-10.0778	0.0037954	6.75676	27.1689
RPS19BP1	4	25.0541	-22.5099	0.00379844	12.1622	33.5616
SMARCD2	4	10.9324	-19.1406	0.00383989	5.40541	24.2009
ANAPC16	4	55.9324	-17.8781	0.00384729	18.9189	44.0639
LOC112530672	4	4.85135	-9.43269	0.00386979	10.8108	31.5068
ZC3H14	4	32.5811	-13.4828	0.00387834	10.8108	31.2785
NUDCD1	4	12.2297	-29.3525	0.00390146	8.10811	27.6256
ODC1	4	27.4459	-47.134	0.0039085	13.5135	34.2466
SMIM12	4	17.4324	-29.9694	0.00391156	12.1622	33.79
SCG2	4	19.0541	-30.7085	0.00393372	12.1622	31.7352
NFYC	4	56.7703	-7.01512	0.00398224	20.2703	45.4338
PSMB1	4	60.8649	-32.9776	0.00398568	25.6757	49.7717
KCTD7	4	14.1622	-18.0342	0.00398969	5.40541	23.9726
MRPL17	4	25.4189	-7.97149	0.0040044	13.5135	36.758
CFAP73	4	0	-8.84751	0.00401529	0	14.6119
MTMR14	4	0	-18.5822	0.00401529	0	14.6119
BEND7	4	23.2838	-4.47192	0.00404307	14.8649	39.2694
FAM96B	4	41.2297	-11.9689	0.00404307	12.1622	36.758
CPZ	4	43.6757	-85.4819	0.00404307	4.05405	21.6895
PTBP1	4	177.014	-143.076	0.00404307	50	67.8082
RDH14	4	8.58108	-9.7454	0.0040578	4.05405	21.9178
MPV17L2	4	16.973	-3.8284	0.00408029	10.8108	31.9635
RRP15	4	4.2973	-14.4242	0.00408029	4.05405	21.6895
ARHGAP17	4	9.68919	-21.9522	0.00408029	10.8108	31.2785
PSMC2	4	87.5946	-46.3666	0.00408852	22.973	47.4886
SKIV2L2	4	19.1622	-13.0136	0.00411089	6.75676	25.5708
MBOAT2	4	239.27	167.903	0.00411952	50	33.5616
MIEN1	4	24.027	-11.8885	0.00413825	14.8649	39.0411
ZDHHC16	4	22.6081	-1.5266	0.00413845	4.05405	22.3744
NAV2	4	20	-51.8516	0.00413845	14.8649	35.1598
AK2	4	33.162	-4.82286	0.00415153	10.8108	31.9635
SDHB	4	93.2297	-49.9826	0.0041748	24.3243	51.5982
COX8A	4	36	-25.2785	0.00417796	58.1081	86.5297
TEX9	4	9.23257	-9.73234	0.00420209	9.45946	30.137
TMF1	4	75.6486	-55.1276	0.00420209	24.3243	49.3151
SSB	4	46.5151	-29.3102	0.00422176	25.6757	48.8584
ERCC6	4	4.05405	-15.4231	0.00423297	5.40541	23.2877
RIPK4	4	6.36486	-10.5803	0.00427713	5.40541	24.2009
CNNM2	4	3.85135	-17.0989	0.00428028	4.05405	21.6895
COX6A1	4	175.622	-106.506	0.00431475	66.2162	86.758
EEF2K	4	10.4865	-32.9763	0.00432478	5.40541	23.0594
RFX8	4	0.148649	-11.4632	0.00434408	1.35135	16.6667
AMPD3	4	9.71622	-29.5555	0.00436151	5.40541	23.2877
FARS2	4	12.5946	-16.6817	0.00436504	8.10811	27.3973
LIMCH1	4	127.743	14.2273	0.00439436	32.4324	58.6758
ACSL3	4	28.7838	-0.535851	0.00439436	5.40541	23.2877
UBE2D1	4	33.1486	-10.776	0.0043975	9.45946	28.9954
EIF2AK4	4	20.5047	-5.53107	0.00439871	16.2162	40.8676
IQCG	4	0	-6.79909	0.00439871	0	14.3836
CBY1	4	0	-8.81279	0.00439871	0	14.3836
LOC425001	4	0	-10.5091	0.00439871	0	14.3836
CDK17	4	73.2838	-13.198	0.00439871	18.9189	42.2374
LINGO3	4	0	-16.395	0.00439871	0	14.3836
SULF1	4	0	-22.6507	0.00439871	0	14.3836
SMAP2	4	30.7297	-22.099	0.00440545	10.8108	31.7352
DHX36	4	10.0541	-22.2382	0.00440545	10.8108	31.2785
TBL2	4	2.51351	-18.8974	0.00441052	4.05405	21.2329
SALL1	4	1110.39	592.047	0.00442667	75.6757	72.1461
MFAP1	4	13.9324	-38.2776	0.00443446	5.40541	23.2877
SNAP25	4	0.459459	-19.9903	0.00444101	1.35135	16.6667
ARHGAP18	4	23.2703	-18.0197	0.00448566	8.10811	28.9954
BDH2	4	43.7297	31.3439	0.00450184	12.1622	3.19635
AKR1E2	4	39.1074	1.8672	0.00450184	9.45946	30.5936
CLEC18B	4	0.0135135	-6.53671	0.00450184	1.35135	16.4384
C17H9orf78	4	8.48649	-8.90621	0.00451449	9.45946	30.137
ZPLD1	4	33.527	33.5247	0.00452888	4.05405	0.228311
SLC22A16	4	15.1892	15.1686	0.00452888	4.05405	0.228311
LOC112533463	4	0.148649	0.146366	0.00452888	4.05405	0.228311
LOC112532659	4	4.90554	-0.4293	0.00453076	6.75676	26.484
PSMD12	4	40.3514	-9.99568	0.00453926	18.9189	43.8356
ACAA2	4	45.2432	-58.6563	0.00454603	16.2162	37.2146
STAC	4	0.527027	-39.2264	0.00456309	2.7027	18.4932
UTRN	4	29.8378	-93.8905	0.00456309	16.2162	36.0731
AK7	4	0.0187838	-12.6635	0.00456745	1.35135	16.4384
EIF2B3	4	23.2838	-27.3167	0.00458033	12.1622	31.9635
ADAT2	4	7.51351	-13.434	0.00458057	8.10811	27.6256
TMEM116	4	16.5405	15.746	0.00459139	4.05405	0.228311
MAP3K8	4	8.09459	7.66309	0.00459139	4.05405	0.228311
MYH11	4	1.05405	1.03579	0.00459139	4.05405	0.228311
DSTYK	4	15.6622	14.2832	0.00459408	12.1622	3.19635
EPS15	4	29.5811	-15.0639	0.00459764	10.8108	32.4201
NDUFA7	4	44.4595	-24.9835	0.00461793	31.0811	62.1005
TSPAN2	4	121.362	97.8981	0.00462655	16.2162	5.47945
MRPS12	4	17.9189	-1.46236	0.00462655	22.973	49.7717
C17H9orf16	4	57.0536	-31.4973	0.00462655	20.2703	43.379
GALNT6	4	24.9459	9.36604	0.00462932	6.75676	26.2557
[truncated: 11,580 more rows]

## Sheet: Cluster_5
feature	group	avgExpr	logFC	padj	pct_in	pct_out
[truncated: 13,172 more rows]

[truncated: 2 more sheets: Cluster_6, Cluster_7]
