# Supplementary material for: Transcriptomic comparison of avian auditory and vestibular sensory epithelia
Source: iScience. 2025 Oct 15;28(11):113780. doi: 10.1016/j.isci.2025.113780 (PMC12616014; doi:10.1016/j.isci.2025.113780)
Supplement: Table S2. Marker genes for basilar papilla and utricle hair cells, related to Figure 2 — Differentially expressed genes in cluster 5 (basilar papilla hair cells) versus clusters 1 and 6 (utricle hair cells). Thresholds are set to avg_log2-FC >|2|. [file mmc3.xlsx]

## Sheet: c5_vs_c1,6_upregulated_genes
	x
1	NR2F2
2	CALB1
3	SLC34A2
4	NRGN
5	HAPLN1
6	TRIM2
7	DCLK3
8	RGS9BP
9	ATP6V1C2
10	ST3GAL1
11	GATA3
12	S100A1
13	BMP4
14	NR2F1
15	SYNPO2
16	MYO3A
17	MYO1H
18	POU3F2
19	WASF1
20	C4H4orf33
21	CHSY1
22	LMO7
23	EGLN3
24	SALL3
25	ENOX1
26	STK38L
27	GFOD1
28	FBXO41
29	ARHGEF28
30	DCLK1
31	CRMP1
32	GADL1
33	PRKG2
34	SALL1
35	EPB41L3
36	CNTNAP5
37	MMD2
38	SLC20A2
39	RAPGEF2
40	APELA
41	B3GALT2
42	CXADR
43	KLHL5
44	IGFBP5
45	NCF4
46	FAM110C
47	NEO1
48	NR3C1
49	CIB2
50	KCNG4
51	S100Z
52	NLGN4L
53	STK26
54	STC1
55	FAM149A
56	SEMA5B
57	C14orf180
58	ATP2B2
59	TP53INP1
60	CPLX1
61	SNCG
62	CA2
63	CWH43
64	CSMD1
65	SULF2
66	NMRAL1
67	CALML4
68	VPS13A
69	AKAP2
70	SVEP1
71	WAPL
72	ESAM
73	PIP4K2A
74	IGFBP2
75	PSAP
76	GIPC2
77	PIK3IP1
78	COQ3
79	GALM
80	SUV39H1
81	GPAM
82	SERF2
83	KCNH7
84	UBL5
85	LDLRAD4
86	KCTD10
87	ATP1A1
88	FRMD1
89	FAM46A
90	ARHGEF6
91	NXPH2
92	CA5A
93	IRX5
94	RELN
95	IGF1R
96	PTPRD
97	SACM1L
98	TOE1
99	ARHGAP42
100	CCP110
101	BAIAP2L1
102	TRIM36
103	CDC14A
104	OSBPL3
105	AK1
106	ITPKB
107	WWC1
108	TRPS1
109	LRRFIP1
110	CYP4V2
111	LOC112530510
112	SAMSN1
113	COL4A1
114	LBH
115	SMARCA5
116	SYNJ2
117	PHTF2
118	SEC61A1
119	EPT1L
120	TRIO
121	PROSER2
122	LMO3
123	REEP6
124	MICALL2
125	PAQR9
126	LOC112531388
127	CLDN5
128	LZIC
129	GTF2IRD1
130	GPR156
131	ROCK2
132	ATP6V1A
133	TMEM56
134	LRRC1
135	NEFL
136	OTUD7B
137	ADAM5P
138	FRY
139	FUT8
140	GPR68
141	MBOAT1
142	WLS
143	FIGN
144	GRXCR1
145	AMPD3
146	PKD2
147	LOC107049264
148	KIAA1671
149	UTRN
150	C14ORF39
151	GPR160
152	ST6GAL1
153	NELL2
154	NEDD8
155	LOC107051973
156	NRIP3
157	DNM1
158	PUDP
159	CDO1
160	LOC426456
161	GCLC
162	EPB41L4B
163	REEP1
164	TECTB
165	ACKR4
166	CCDC50
167	SGCE
168	SRPK2
169	PPP1R14D
170	FBXL2
171	SDR42E2
172	PLCH1
173	FAM174B
174	CASD1
175	TMEM229B
176	GPR78
177	RORB
178	NEFM
179	LOC107050614
180	MYO18A
181	RCAN1
182	LOC112530083
183	IDH3A
184	YME1L1
185	SYT15
186	COL4A2
187	CDH12
188	GEMIN5
189	CSGALNACT2
190	EEF1G
191	MCOLN3
192	POU3F3
193	FAM102B
194	PLCG1
195	RAB32
196	OMP
197	NABP1
198	EDIL3
199	CTTN
200	HSPA4
201	HELB
202	SPATS2L
203	PLAGL1
204	KIAA1217
205	DRP2
206	NETO2
207	MBOAT2
208	SEC24D
209	BARHL1
210	SMIM28
211	FMC1
212	FBXO6
213	TNKS
214	TMTC1
215	DENND4C
216	MOB2
217	ST3GAL5
218	CENPV
219	LOC107049357
220	FAM171A1
221	CACNA2D4
222	FBXL14
223	DLL4
224	LOC107054382
225	GCFC2
226	PKDCCB
227	HTR1B
228	NUP214
229	PLXNA1
230	ID4
231	TMEM241
232	LOC429054
233	MIGA2
234	PTPN13
235	TTC7B
236	SATB1
237	KCNN2
238	TMEM237
239	LOC112531598
240	PPFIBP1
241	NR0B1
242	ST3GAL4
243	CLASP1
244	WIPF3
245	GFRAL
246	AIM1
247	WAC
248	KLHL9
249	B3GALNT2
250	JARID2
251	CDKL5
252	BCL2L10
253	LIMA1
254	CLCN4
255	OGFRL1
256	TIAM1
257	ALS2CL
258	SH2D4A
259	PRKAR2B
260	STAC
261	ZDHHC16
262	IL7
263	LOC420807
264	AVL9
265	SNX14
266	SFMBT2
267	FRS2
268	FGL1
269	EEF2K
270	TNFRSF21
271	NRG4
272	FAXC
273	LYPD6
274	KCNG3
275	BACH2
276	UBE2E3
277	EMX2
278	PPP1R9B
279	CDS1
280	ITSN2
281	TUBGCP3
282	RBP14L
283	TLE4Z1
284	PLIN2
285	ZMYM2
286	LOC693265
287	PKIA
288	FGFR3
289	SLC9A3
290	ST6GALNAC3
291	TCP11L1
292	EXT2
293	WDFY2
294	AOX1
295	RPS26
296	HMGCS1
297	SLC9A4
298	SHPK
299	MCF2L
300	CNOT6L
301	MAD1L1
302	KLHL2
303	NHS
304	MMD
305	PKN3
306	RET
307	CXCL13L2
308	ANAPC4
309	GLDC
310	CDH2
311	AGPAT3
312	CA10
313	ABHD12
314	EZR
315	C1orf145
316	THAP7
317	NALCN
318	RFFL
319	LRRC4C
320	KCNQ4
321	SLN
322	GSTT1L
323	HTR4
324	ARSH
325	FBXW4
326	MXRA7
327	TRPV1
328	CDH8
329	TUSC2
330	CELA2A
331	SULT4A1
332	NLGN1
333	MBLAC2
334	PRKAA1
335	VSTM2A
336	FBXO34
337	CAPN7
338	ARHGAP20
339	FSTL5
340	UBE4B
341	TRABD2B
342	HNRNPUL2
343	FCHSD2
344	KHDRBS1
345	GSE1
346	SMURF1
347	PRKCE
348	LGI1

## Sheet: c5vsc1c6_downregulated_
	x
1	CKB
2	LPGAT1
3	STARD10
4	NREP
5	LSAMP
6	ATP8B1
7	CRABP1
8	CIB3
9	PACRG
10	RSPH1
11	SYN3
12	LDHB
13	LOC419602
14	CFAP126
15	HSPA2
16	CHGB
17	NMB
18	BAALC
19	LOC112532998
20	PTPRZ1
21	CALB2
22	GRTP1
23	LOC112530673
24	ROPN1L
25	ELFN1
26	TMEM68L
27	DAW1
28	TMCC2
29	TFPI
30	KCNB2
31	VIM
32	BMP2
33	OTOG
34	ANXA5
35	USH1C
36	BEGAIN
37	TBX3
38	SLC9A9
39	NPHP3
40	DYDC1
41	MYO3B
42	EFCAB6
43	KIAA1210
44	ARL13B
45	SCHIP1
46	C20H20orf96
47	FAM183A
48	SPEF2
49	STOX1
50	MORN5
51	CREB5
52	TRIB3
53	OSBPL1A
54	AGPAT4
55	LOC100857745
56	PALLD
57	DNAI2
58	MTSS1
59	CFAP52
60	KIF16B
61	ANO2
62	BTG2
63	RAB36
64	OPCML
65	FGFR2
66	IL1RAP
67	PTPRQ
68	AMIGO2
69	RASL11B
70	TMEM117
71	AMOT
72	SDK1
73	PCDH20
74	GPC3
75	RSPH9
76	LRGUK
77	NME1
78	EFCAB1
79	KCNA3
80	ME1
81	MID1IP1
82	KCNA6
83	OSBPL6
84	RGS2
85	NINJ1
86	LOC101750148
87	RARB
88	PCP4
89	KRT222
90	FAM19A1
91	MGST1
92	FKBP1B
93	DNAI1
94	ST8SIA6
95	HYDIN
96	AMY2A
97	RIBC2
98	C22H8ORF4
99	TLL2
100	TNC
101	RASD2
102	VRK2
103	TEKT1
104	ACSM4L
105	FAM107A
106	RRAD
107	EPB41L4A
108	B3GLCT
109	USP46
110	CAMK1D
111	HSPB9
112	ZMYND10
113	PDE4B
114	MAP1A
115	EHD3
116	SULF1
117	NKAIN4
118	ADAMTS2
119	LRRIQ1
120	FHL3
121	GUCY1B4
122	NFASC
123	KALRN
124	CFAP99
125	GSTO1
126	LOC425001
127	LOC771456
128	ANXA4
129	BASP1
130	GNG10
131	SLC26A4
132	C9orf116
133	HPCAL1
134	NCKAP5
135	RIPK4
136	PAX2
137	NEK10
138	STXBP5L
139	CUTA
140	ARMC4
141	PLXNA2
142	DRD3
143	CFAP73
144	EFHC1
145	GULP1
146	GALNT6
147	FHOD3
148	BCL11A
149	TBX2
150	RBFOX3
151	FBXO39
152	CFAP74
153	ATF3
154	ARID5B
155	EYA1
156	STK32A
157	DRCC1
158	LOC431653
159	TTC6
160	DSEL
161	RSPO3
162	GSTA4L
163	SLK

## Sheet: c5_vs_c1_c6_all_DEGs
	p_val	auc	avg_log2FC	pct.1	pct.2	p_val_adj
NR2F2	1.57e-43	0.966216	14.9832	0.932	0	1.82e-39
CALB1	2.04e-43	0.999909	11.3848	1	0.087	2.36e-39
SLC34A2	6.6e-43	0.991883	8.01729	0.986	0.074	7.64e-39
NRGN	3.71e-41	0.979594	5.89724	0.973	0.074	4.29e-37
HAPLN1	5.08e-38	0.918919	15.0932	0.838	0	5.88e-34
TRIM2	6.91e-37	0.916878	8.33958	0.838	0.013	8e-33
DCLK3	2.24e-36	0.939597	4.40304	0.919	0.06	2.59e-32
RGS9BP	5.17e-36	0.920189	7.4256	0.851	0.034	5.99e-32
ATP6V1C2	5.68e-36	0.958734	5.14114	0.946	0.141	6.57e-32
ST3GAL1	5.75e-36	0.904589	10.6282	0.811	0.007	6.66e-32
GATA3	1.79e-35	0.926628	7.33206	0.865	0.06	2.07e-31
S100A1	5.77e-35	0.98431	4.81048	0.986	0.342	6.68e-31
BMP4	8.02e-34	0.953927	5.54379	0.932	0.201	9.29e-30
NR2F1	1.46e-33	0.878378	12.2331	0.757	0	1.69e-29
SYNPO2	3.97e-32	0.864865	14.1478	0.73	0	4.6e-28
CKB	4.9e-32	0.0152367	-4.55446	0.878	1	5.67e-28
LPGAT1	8.72e-32	0.0224469	-5.31765	0.176	0.993	1.01e-27
STARD10	3.39e-31	0.0232632	-3.57176	0.473	1	3.93e-27
MYO3A	5.85e-31	0.952748	4.47172	0.959	0.336	6.78e-27
MYO1H	2.81e-30	0.917649	5.75875	0.865	0.174	3.26e-26
NREP	3.84e-30	0.0382278	-6.91678	0.149	0.946	4.45e-26
POU3F2	5.03e-30	0.844595	10.4443	0.689	0	5.82e-26
LSAMP	6.33e-30	0.0469799	-13.6025	0	0.906	7.33e-26
WASF1	6.34e-30	0.919917	4.19476	0.905	0.181	7.34e-26
ATP8B1	1.43e-29	0.0503356	-14.4632	0	0.899	1.66e-25
CRABP1	1.43e-29	0.0503356	-15.1641	0	0.899	1.66e-25
C4H4orf33	1.78e-29	0.909215	5.33936	0.851	0.168	2.06e-25
CHSY1	1.87e-29	0.886768	5.24021	0.811	0.087	2.16e-25
LMO7	2.05e-29	0.955514	4.167	0.959	0.537	2.37e-25
EGLN3	2.48e-29	0.837838	13.5264	0.676	0	2.87e-25
SALL3	5.77e-29	0.936378	3.44524	0.946	0.336	6.69e-25
ENOX1	6.82e-29	0.886133	4.31174	0.824	0.094	7.89e-25
STK38L	1.94e-28	0.890577	5.52944	0.824	0.128	2.24e-24
GFOD1	5.69e-28	0.885679	4.38003	0.824	0.121	6.58e-24
FBXO41	5.7e-28	0.824324	13.1812	0.649	0	6.6e-24
ARHGEF28	7.7e-28	0.87203	4.24981	0.797	0.081	8.91e-24
CIB3	1.19e-27	0.0595411	-7.50386	0.189	0.913	1.38e-23
DCLK1	1.73e-27	0.943633	3.63049	0.959	0.651	2.01e-23
CRMP1	1.83e-27	0.850853	5.35444	0.73	0.047	2.12e-23
PACRG	2.13e-27	0.0638037	-6.05551	0.135	0.899	2.47e-23
GADL1	2.56e-27	0.942364	4.97732	0.932	0.671	2.96e-23
PRKG2	4.33e-27	0.854163	4.86965	0.743	0.06	5.01e-23
RSPH1	4.38e-27	0.0676583	-5.80104	0.108	0.893	5.07e-23
SYN3	1.52e-26	0.0749138	-6.82311	0.068	0.872	1.75e-22
SALL1	2.05e-26	0.937194	3.11806	0.959	0.832	2.37e-22
EPB41L3	2.24e-26	0.837294	5.40278	0.703	0.04	2.6e-22
CNTNAP5	5.7e-26	0.828134	6.46126	0.676	0.034	6.6e-22
MMD2	9.83e-26	0.830809	4.78203	0.689	0.04	1.14e-21
SLC20A2	1.34e-25	0.884274	4.49617	0.851	0.195	1.55e-21
RAPGEF2	2.29e-25	0.864683	4.39666	0.784	0.134	2.66e-21
APELA	2.55e-25	0.797297	10.8267	0.595	0	2.96e-21
LDHB	4.73e-25	0.0745964	-2.64163	0.878	1	5.48e-21
B3GALT2	6.28e-25	0.858426	4.51903	0.77	0.128	7.27e-21
CXADR	7.18e-25	0.900372	2.7427	0.932	0.322	8.31e-21
KLHL5	7.4e-25	0.874887	4.38744	0.824	0.188	8.57e-21
IGFBP5	9.54e-25	0.83743	5.38898	0.716	0.074	1.1e-20
LOC419602	1.07e-24	0.0788591	-2.47894	0.486	1	1.24e-20
NCF4	1.14e-24	0.790541	12.9621	0.581	0	1.32e-20
CFAP126	1.34e-24	0.100671	-10.465	0	0.799	1.55e-20
HSPA2	2.23e-24	0.0832578	-5.16592	0.405	0.953	2.58e-20
FAM110C	2.23e-24	0.803782	6.11027	0.622	0.02	2.58e-20
NEO1	2.9e-24	0.895112	3.49125	0.919	0.329	3.36e-20
NR3C1	3.21e-24	0.813985	6.18469	0.649	0.04	3.72e-20
CIB2	3.43e-24	0.897061	2.49492	0.959	0.336	3.97e-20
KCNG4	3.58e-24	0.840151	3.1597	0.757	0.081	4.15e-20
CHGB	3.75e-24	0.102077	-9.7358	0.041	0.805	4.34e-20
S100Z	4.62e-24	0.880736	2.65999	0.905	0.228	5.34e-20
NMB	5.6e-24	0.107383	-13.6238	0	0.785	6.48e-20
BAALC	6e-24	0.10634	-8.4742	0.014	0.792	6.94e-20
LOC112532998	1.13e-23	0.110738	-13.9236	0	0.779	1.31e-19
NLGN4L	1.32e-23	0.803147	6.78954	0.622	0.034	1.53e-19
STK26	1.6e-23	0.826637	3.78227	0.703	0.074	1.85e-19
STC1	1.62e-23	0.831807	3.37169	0.743	0.074	1.87e-19
FAM149A	1.68e-23	0.839833	4.40826	0.743	0.107	1.95e-19
PTPRZ1	2.13e-23	0.0952295	-3.34285	0.243	0.933	2.47e-19
CALB2	2.23e-23	0.10897	-8.96333	0.054	0.799	2.58e-19
SEMA5B	3.27e-23	0.827816	4.18212	0.716	0.081	3.78e-19
C14orf180	3.67e-23	0.830809	5.87198	0.703	0.101	4.25e-19
GRTP1	3.69e-23	0.112734	-8.10213	0.041	0.785	4.27e-19
GPX2	4.9e-23	0.906675	1.96458	0.932	0.953	5.67e-19
ATP2B2	5.5e-23	0.902458	2.67339	0.946	0.631	6.37e-19
TP53INP1	9.3e-23	0.859741	3.59719	0.811	0.208	1.08e-18
CPLX1	9.32e-23	0.77027	11.5871	0.541	0	1.08e-18
SNCG	1.1e-22	0.855841	3.91473	0.797	0.195	1.27e-18
LOC112530673	1.22e-22	0.111963	-5.16878	0.108	0.819	1.42e-18
CA2	1.85e-22	0.803555	6.36355	0.635	0.054	2.14e-18
ROPN1L	2.45e-22	0.120805	-6.24686	0.041	0.779	2.84e-18
CWH43	3.19e-22	0.795619	5.20738	0.622	0.04	3.69e-18
CSMD1	3.94e-22	0.763514	11.3271	0.527	0	4.56e-18
SULF2	4.95e-22	0.855569	3.69776	0.811	0.221	5.73e-18
MYO6	5.07e-22	0.896971	1.08851	1	0.993	5.87e-18
NMRAL1	5.4e-22	0.800154	4.52607	0.635	0.054	6.25e-18
CALML4	6.49e-22	0.88314	2.53404	0.905	0.45	7.51e-18
VPS13A	7.36e-22	0.841783	3.06123	0.797	0.154	8.52e-18
ELFN1	7.89e-22	0.115999	-3.63994	0.135	0.859	9.14e-18
AKAP2	9.65e-22	0.862235	4.0597	0.811	0.289	1.12e-17
TMEM68L	9.74e-22	0.127562	-6.46998	0.041	0.765	1.13e-17
SVEP1	1.18e-21	0.782786	4.34675	0.595	0.027	1.37e-17
DAW1	1.38e-21	0.128333	-6.0834	0.054	0.765	1.6e-17
WAPL	1.39e-21	0.87865	3.953	0.865	0.45	1.61e-17
ESAM	1.6e-21	0.756757	7.7779	0.514	0	1.85e-17
PIP4K2A	1.65e-21	0.756757	12.1045	0.514	0	1.91e-17
TMCC2	1.73e-21	0.114366	-2.52376	0.176	0.94	2.01e-17
IGFBP2	2.24e-21	0.84981	3.87846	0.811	0.221	2.59e-17
PSAP	3.36e-21	0.885271	2.88343	0.919	0.644	3.89e-17
GIPC2	3.59e-21	0.824143	2.77828	0.743	0.121	4.16e-17
PIK3IP1	4.3e-21	0.839924	3.4029	0.784	0.188	4.98e-17
TFPI	4.77e-21	0.132777	-7.1724	0.081	0.758	5.53e-17
COQ3	5.86e-21	0.855931	2.87847	0.838	0.282	6.78e-17
KCNB2	9.18e-21	0.144295	-13.0201	0	0.711	1.06e-16
VIM	9.74e-21	0.143026	-12.4319	0.014	0.718	1.13e-16
GALM	1.1e-20	0.782106	4.66507	0.595	0.047	1.27e-16
SUV39H1	1.11e-20	0.813849	4.19351	0.689	0.121	1.29e-16
GPAM	1.14e-20	0.782197	3.69302	0.608	0.04	1.32e-16
SERF2	1.5e-20	0.860738	3.51692	0.838	0.376	1.73e-16
KCNH7	2.17e-20	0.832623	3.87053	0.797	0.174	2.51e-16
UBL5	2.22e-20	0.827816	3.54737	0.743	0.181	2.57e-16
LDLRAD4	3.16e-20	0.856294	3.20543	0.851	0.342	3.66e-16
KCTD10	3.66e-20	0.821014	3.63143	0.73	0.154	4.24e-16
ATP1A1	3.71e-20	0.878378	2.32802	0.973	0.919	4.3e-16
FRMD1	3.81e-20	0.818248	3.2661	0.743	0.134	4.42e-16
FAM46A	4.9e-20	0.787276	4.74365	0.622	0.067	5.68e-16
ARHGEF6	6.55e-20	0.834664	2.98956	0.797	0.215	7.59e-16
BMP2	8e-20	0.14756	-7.74609	0.068	0.732	9.26e-16
OTOG	1.01e-19	0.14552	-7.13486	0.095	0.752	1.17e-15
ANXA5	1.08e-19	0.130782	-2.82793	0.324	0.906	1.25e-15
NXPH2	1.24e-19	0.768184	4.8625	0.568	0.04	1.43e-15
CA5A	1.39e-19	0.83548	3.32195	0.797	0.242	1.6e-15
IRX5	1.65e-19	0.764965	2.11141	0.568	0.034	1.92e-15
DNER	1.92e-19	0.871032	1.72997	0.959	0.919	2.22e-15
RELN	2.51e-19	0.813713	3.29698	0.73	0.154	2.91e-15
IGF1R	2.71e-19	0.839516	3.45872	0.838	0.275	3.14e-15
PTPRD	2.72e-19	0.809541	2.78421	0.73	0.134	3.15e-15
SACM1L	2.73e-19	0.858698	3.46009	0.851	0.497	3.16e-15
TOE1	3.06e-19	0.851941	3.31917	0.851	0.403	3.55e-15
ARHGAP42	3.16e-19	0.765146	3.89606	0.568	0.04	3.65e-15
CCP110	4.33e-19	0.772266	3.65345	0.595	0.054	5.01e-15
BAIAP2L1	6.15e-19	0.847315	2.50347	0.851	0.383	7.12e-15
USH1C	6.44e-19	0.134546	-3.06379	0.784	0.973	7.45e-15
TRIM36	6.79e-19	0.84795	3.48971	0.851	0.396	7.86e-15
MRPS6	7.18e-19	0.135044	-1.99795	0.77	0.98	8.31e-15
CDC14A	7.23e-19	0.830492	2.98307	0.784	0.262	8.37e-15
OSBPL3	7.92e-19	0.834255	2.98915	0.824	0.275	9.17e-15
NPTN	7.93e-19	0.864638	1.07369	0.973	0.993	9.18e-15
AK1	1.05e-18	0.862507	2.24573	0.905	0.799	1.22e-14
ITPKB	1.18e-18	0.77807	3.59092	0.608	0.081	1.37e-14
WWC1	1.29e-18	0.832169	3.16917	0.811	0.282	1.5e-14
TRPS1	1.35e-18	0.758253	4.59777	0.554	0.04	1.56e-14
LRRFIP1	1.74e-18	0.845365	2.90339	0.838	0.423	2.01e-14
CYP4V2	1.75e-18	0.722973	10.9121	0.446	0	2.03e-14
LOC112530510	1.75e-18	0.722973	9.57957	0.446	0	2.03e-14
SAMSN1	1.76e-18	0.722973	12.0691	0.446	0	2.03e-14
COL4A1	1.76e-18	0.722973	12.1537	0.446	0	2.03e-14
LBH	1.76e-18	0.841602	2.70496	0.865	0.362	2.04e-14
SMARCA5	2.24e-18	0.780927	3.79944	0.635	0.087	2.6e-14
SYNJ2	2.49e-18	0.852712	2.98773	0.892	0.557	2.88e-14
PHTF2	2.55e-18	0.809405	2.341	0.757	0.168	2.95e-14
BEGAIN	2.76e-18	0.167332	-6.39044	0.054	0.691	3.19e-14
SEC61A1	2.77e-18	0.824868	3.22238	0.797	0.255	3.21e-14
EPT1L	4.56e-18	0.847542	2.90792	0.878	0.51	5.28e-14
TRIO	4.82e-18	0.818112	2.32286	0.811	0.215	5.58e-14
PROSER2	5.12e-18	0.761881	4.45871	0.568	0.06	5.92e-14
SPTBN1	5.12e-18	0.855977	1.58736	1	0.98	5.93e-14
LMO3	6.17e-18	0.763151	3.81665	0.581	0.06	7.14e-14
CITED4	6.2e-18	0.854798	1.8692	0.919	0.866	7.18e-14
REEP6	6.77e-18	0.84396	2.72302	0.892	0.47	7.84e-14
MICALL2	6.83e-18	0.799565	2.73685	0.703	0.161	7.91e-14
PAQR9	7.52e-18	0.817159	2.36542	0.797	0.228	8.7e-14
TBX3	7.65e-18	0.181208	-9.4113	0	0.638	8.85e-14
LOC112531388	1.02e-17	0.778569	6.16503	0.608	0.114	1.18e-13
CLDN5	1.34e-17	0.75059	4.05583	0.541	0.047	1.55e-13
LZIC	1.41e-17	0.824143	2.56912	0.824	0.295	1.63e-13
GTF2IRD1	1.52e-17	0.777072	3.33422	0.635	0.101	1.76e-13
GPR156	1.85e-17	0.751451	3.26621	0.554	0.047	2.14e-13
ROCK2	1.88e-17	0.826274	2.48556	0.824	0.329	2.18e-13
ACTC2L	1.88e-17	0.15019	-1.14995	0.946	0.987	2.18e-13
ATP6V1A	1.96e-17	0.832986	2.57578	0.838	0.403	2.27e-13
TMEM56	2.37e-17	0.823236	2.33149	0.838	0.302	2.75e-13
TP63	2.66e-17	0.816026	1.88448	0.824	0.248	3.08e-13
LRRC1	2.84e-17	0.782106	3.82656	0.649	0.128	3.28e-13
ATP6V1G1	2.92e-17	0.152367	-1.4865	0.851	0.96	3.38e-13
SLC9A9	3.15e-17	0.153002	-3.13647	0.797	0.913	3.65e-13
NPHP3	3.39e-17	0.177671	-5.70551	0.068	0.691	3.92e-13
NEFL	4.97e-17	0.739842	4.21838	0.514	0.04	5.75e-13
OTUD7B	5.93e-17	0.796526	2.62205	0.73	0.181	6.87e-13
DYDC1	7.68e-17	0.194631	-10.0817	0	0.611	8.89e-13
ADAM5P	7.85e-17	0.7383	4.6736	0.514	0.04	9.09e-13
FRY	8.46e-17	0.809314	2.37853	0.811	0.242	9.8e-13
FUT8	9.01e-17	0.827408	3.01826	0.824	0.43	1.04e-12
GPR68	9.99e-17	0.702703	12.5667	0.405	0	1.16e-12
MBOAT1	1.45e-16	0.801741	2.54841	0.77	0.221	1.67e-12
WLS	1.58e-16	0.729367	5.36457	0.486	0.034	1.83e-12
MYO3B	1.59e-16	0.188101	-5.62093	0.054	0.664	1.84e-12
SNX13	1.71e-16	0.826954	1.39954	0.919	0.423	1.98e-12
FIGN	1.92e-16	0.777254	4.54049	0.649	0.141	2.22e-12
EFCAB6	2.37e-16	0.201342	-12.0845	0	0.597	2.75e-12
KIAA1210	2.37e-16	0.201342	-12.0854	0	0.597	2.75e-12
GRXCR1	2.6e-16	0.815572	2.6945	0.824	0.342	3.02e-12
AMPD3	2.92e-16	0.791901	2.6654	0.716	0.201	3.38e-12
CHRNA10	3.08e-16	0.826773	1.92602	0.959	0.45	3.56e-12
PKD2	3.17e-16	0.731408	3.98081	0.5	0.04	3.68e-12
LOC101748751	3.19e-16	0.167422	-1.08455	0.297	0.94	3.69e-12
ARL13B	3.23e-16	0.169735	-2.98602	0.378	0.826	3.75e-12
SCHIP1	3.36e-16	0.196898	-5.45388	0.027	0.631	3.89e-12
LOC107049264	3.55e-16	0.772084	5.0339	0.622	0.141	4.11e-12
KIAA1671	3.66e-16	0.810856	2.30797	0.811	0.315	4.24e-12
UTRN	3.69e-16	0.826229	2.65997	0.838	0.517	4.27e-12
C14ORF39	3.76e-16	0.695946	11.4339	0.392	0	4.35e-12
GPR160	3.76e-16	0.695946	11.6936	0.392	0	4.35e-12
ST6GAL1	3.76e-16	0.695946	12.9412	0.392	0	4.35e-12
NELL2	3.8e-16	0.728641	4.23504	0.486	0.04	4.4e-12
CXCL14	4.22e-16	0.165563	-1.64284	0.73	0.973	4.89e-12
NEDD8	4.55e-16	0.805324	3.41653	0.73	0.322	5.27e-12
C20H20orf96	5.01e-16	0.179802	-2.65592	0.176	0.765	5.8e-12
LOC107051973	5.37e-16	0.737756	4.95748	0.514	0.06	6.22e-12
NRIP3	5.43e-16	0.718393	5.3985	0.459	0.027	6.28e-12
DNM1	5.64e-16	0.827725	2.75601	0.851	0.597	6.53e-12
PUDP	7.86e-16	0.775304	3.16573	0.662	0.154	9.1e-12
CDO1	7.99e-16	0.730319	3.95869	0.5	0.047	9.25e-12
RPS13	8.54e-16	0.8309	1.50288	0.919	0.879	9.89e-12
ARID1B	8.83e-16	0.820152	1.60147	0.851	0.477	1.02e-11
FAM183A	9.5e-16	0.201524	-5.46207	0.041	0.624	1.1e-11
LOC426456	1.04e-15	0.762153	3.52329	0.608	0.121	1.21e-11
SPEF2	1.21e-15	0.197397	-6.04399	0.081	0.651	1.4e-11
ITGB1BP3	1.26e-15	0.829086	1.22836	0.919	0.933	1.46e-11
GCLC	1.3e-15	0.796254	2.80843	0.743	0.268	1.5e-11
EPB41L4B	1.31e-15	0.761246	2.56554	0.635	0.107	1.51e-11
STOX1	1.34e-15	0.209006	-8.69093	0.014	0.591	1.55e-11
REEP1	1.48e-15	0.794849	2.84729	0.743	0.262	1.71e-11
TECTB	1.58e-15	0.760475	3.9795	0.635	0.107	1.83e-11
MORN5	1.66e-15	0.187375	-3.24507	0.189	0.732	1.92e-11
ACKR4	1.71e-15	0.770814	2.1102	0.689	0.134	1.98e-11
CCDC50	1.79e-15	0.729503	4.90742	0.5	0.054	2.07e-11
SGCE	1.79e-15	0.800063	2.75866	0.797	0.289	2.08e-11
SRPK2	1.85e-15	0.779703	2.32067	0.73	0.168	2.14e-11
PPP1R14D	2.08e-15	0.817749	2.30686	0.838	0.517	2.41e-11
CREB5	2.1e-15	0.214765	-11.9428	0	0.57	2.44e-11
TRIB3	2.11e-15	0.214765	-11.8043	0	0.57	2.44e-11
OSBPL1A	2.5e-15	0.174361	-2.14504	0.878	0.98	2.89e-11
FBXL2	2.77e-15	0.795121	2.32027	0.77	0.275	3.2e-11
SDR42E2	2.96e-15	0.816615	2.39999	0.851	0.523	3.43e-11
PLCH1	3.15e-15	0.771812	2.69718	0.676	0.161	3.64e-11
GAL3ST1	3.2e-15	0.1925	-1.20208	0.135	0.732	3.7e-11
FAM174B	3.29e-15	0.756077	2.9559	0.608	0.114	3.81e-11
CASD1	3.43e-15	0.786731	2.67448	0.757	0.221	3.98e-11
TMEM229B	3.57e-15	0.822102	2.47055	0.919	0.711	4.13e-11
KHDRBS3	3.68e-15	0.176855	-1.9814	0.716	0.919	4.26e-11
GPR78	4.03e-15	0.814756	2.05272	0.905	0.49	4.67e-11
AGPAT4	4.19e-15	0.213314	-8.16744	0.027	0.591	4.85e-11
RORB	5.14e-15	0.682432	12.2677	0.365	0	5.95e-11
NEFM	5.14e-15	0.682432	13.9049	0.365	0	5.95e-11
LOC100857745	5.23e-15	0.216987	-7.0741	0.014	0.577	6.05e-11
SPTSSB	5.51e-15	0.814076	1.8662	0.878	0.523	6.38e-11
RPS29	6.57e-15	0.820651	1.34718	0.919	0.98	7.6e-11
PALLD	6.95e-15	0.2037	-5.22029	0.108	0.658	8.04e-11
TMEM255B	8.13e-15	0.819563	0.874826	1	0.987	9.41e-11
LOC107050614	9.38e-15	0.7617	2.80618	0.649	0.148	1.09e-10
MYO18A	1.02e-14	0.730637	3.31886	0.527	0.067	1.18e-10
SH2D4B	1.07e-14	0.80478	1.61907	0.878	0.409	1.23e-10
MPDZ	1.18e-14	0.779294	1.6062	0.743	0.215	1.36e-10
DNAI2	1.33e-14	0.212271	-4.99806	0.081	0.617	1.54e-10
RCAN1	1.34e-14	0.739797	4.51904	0.541	0.101	1.56e-10
LOC112530083	1.36e-14	0.778614	2.02699	0.703	0.235	1.58e-10
SOD1	1.46e-14	0.183566	-1.40019	0.838	0.98	1.69e-10
IDH3A	1.53e-14	0.809133	2.1164	0.865	0.537	1.77e-10
YME1L1	1.55e-14	0.758933	2.73561	0.649	0.141	1.8e-10
ITM2A	1.71e-14	0.184337	-0.98763	0.946	0.987	1.98e-10
MTSS1	1.78e-14	0.20887	-4.63366	0.108	0.651	2.07e-10
SYT15	1.87e-14	0.675676	13.2954	0.351	0	2.16e-10
COL4A2	1.87e-14	0.675676	11.4307	0.351	0	2.17e-10
CDH12	1.87e-14	0.675676	11.4244	0.351	0	2.17e-10
GEMIN5	1.87e-14	0.789588	2.28084	0.797	0.295	2.17e-10
CFAP52	1.98e-14	0.197941	-2.13792	0.203	0.752	2.3e-10
CSGALNACT2	2.18e-14	0.792037	2.70007	0.784	0.336	2.52e-10
EEF1G	2.39e-14	0.715989	4.00972	0.473	0.054	2.76e-10
HSP90AA1	2.39e-14	0.186106	-0.728326	0.986	1	2.77e-10
MCOLN3	2.49e-14	0.802467	2.38034	0.824	0.47	2.88e-10
ISL1	2.72e-14	0.785008	1.53388	0.824	0.255	3.15e-10
KIF16B	2.74e-14	0.222882	-4.54785	0.027	0.584	3.17e-10
ANO2	2.91e-14	0.231544	-12.9658	0	0.537	3.37e-10
POU3F3	3.28e-14	0.742291	4.21993	0.554	0.121	3.8e-10
TMEM60	3.31e-14	0.811491	1.31947	0.905	0.805	3.84e-10
BTG2	3.34e-14	0.200617	-3.22999	0.216	0.745	3.87e-10
FAM102B	3.93e-14	0.723744	4.10289	0.5	0.074	4.55e-10
OST4	4.05e-14	0.809269	1.98665	0.878	0.765	4.69e-10
HIP1R	4.22e-14	0.790495	1.63097	0.824	0.336	4.89e-10
PLCG1	4.3e-14	0.73821	3.2315	0.568	0.101	4.97e-10
COX6C	5.63e-14	0.190686	-1.20481	0.946	1	6.51e-10
RAB36	6.16e-14	0.206784	-3.39786	0.189	0.711	7.14e-10
RAB32	6.27e-14	0.688237	6.14448	0.392	0.02	7.26e-10
OMP	6.73e-14	0.668919	12.4635	0.338	0	7.79e-10
ABTB2	7.78e-14	0.765872	1.94399	0.716	0.195	9.01e-10
NABP1	7.97e-14	0.713631	2.74293	0.486	0.054	9.23e-10
EDIL3	8.1e-14	0.707646	4.38458	0.459	0.047	9.38e-10
CTTN	8.87e-14	0.779929	2.4645	0.743	0.302	1.03e-09
HSPA4	9.01e-14	0.796164	2.0327	0.838	0.47	1.04e-09
HELB	9.35e-14	0.744785	3.11991	0.581	0.141	1.08e-09
SPATS2L	1.03e-13	0.788137	2.12436	0.811	0.369	1.19e-09
OPCML	1.1e-13	0.228687	-4.45423	0.041	0.584	1.28e-09
OSBPL11	1.15e-13	0.805188	1.73862	0.905	0.872	1.33e-09
PLAGL1	1.21e-13	0.733902	4.73342	0.541	0.114	1.41e-09
KIAA1217	1.22e-13	0.758797	2.62298	0.662	0.188	1.41e-09
MADD	1.34e-13	0.802422	1.81268	0.865	0.705	1.55e-09
FGFR2	1.5e-13	0.233584	-4.65814	0.027	0.564	1.74e-09
IL1RAP	1.57e-13	0.228777	-4.62883	0.054	0.591	1.82e-09
PTPRQ	1.68e-13	0.197306	-3.21903	0.743	0.879	1.94e-09
DRP2	1.73e-13	0.714402	3.66128	0.486	0.067	2.01e-09
NETO2	1.88e-13	0.700435	3.12436	0.446	0.04	2.18e-09
MBOAT2	1.92e-13	0.763468	2.66211	0.676	0.228	2.22e-09
SLC4A8	1.95e-13	0.209777	-1.48449	0.203	0.752	2.26e-09
PPM1L	2e-13	0.760475	1.94484	0.689	0.201	2.31e-09
SEC24D	2.09e-13	0.731634	2.36903	0.568	0.101	2.42e-09
AMIGO2	2.19e-13	0.244966	-13.0642	0	0.51	2.54e-09
RASL11B	2.2e-13	0.244966	-14.3326	0	0.51	2.54e-09
BARHL1	2.39e-13	0.662162	8.8235	0.324	0	2.77e-09
SMIM28	2.4e-13	0.662162	12.4753	0.324	0	2.78e-09
FMC1	2.46e-13	0.758253	3.32166	0.635	0.221	2.84e-09
FBXO6	2.72e-13	0.77154	2.22959	0.743	0.275	3.14e-09
TMEM117	2.75e-13	0.231544	-3.05388	0.054	0.591	3.19e-09
AMOT	2.77e-13	0.23236	-4.0892	0.054	0.584	3.21e-09
SDK1	2.88e-13	0.243198	-7.30489	0.014	0.523	3.33e-09
TNKS	2.92e-13	0.750499	2.1732	0.649	0.168	3.38e-09
PCDH20	3.24e-13	0.206013	-2.45627	0.392	0.799	3.76e-09
TMTC1	3.44e-13	0.740341	2.59468	0.608	0.134	3.98e-09
GPC3	3.6e-13	0.248322	-12.239	0	0.503	4.17e-09
DENND4C	3.89e-13	0.775712	2.42436	0.757	0.329	4.51e-09
RSPH9	3.96e-13	0.212044	-3.6172	0.297	0.732	4.59e-09
FNBP1L	4.67e-13	0.7729	1.71877	0.797	0.289	5.41e-09
MOB2	4.67e-13	0.7729	2.15375	0.743	0.315	5.41e-09
RPS6KA3	5.15e-13	0.756847	1.27414	0.703	0.201	5.96e-09
GFI1	5.33e-13	0.203111	-1.40716	0.838	0.953	6.17e-09
ST3GAL5	5.43e-13	0.704426	4.07057	0.459	0.06	6.29e-09
FAM166A	5.72e-13	0.203791	-1.83809	0.838	0.913	6.63e-09
COX8A	5.92e-13	0.796345	1.06457	0.946	0.987	6.85e-09
CENPV	6.02e-13	0.687602	4.78107	0.405	0.034	6.97e-09
LOC107049357	6.24e-13	0.701977	4.82248	0.446	0.06	7.23e-09
RAB15	6.7e-13	0.795619	1.32236	0.919	0.926	7.76e-09
FAM171A1	6.7e-13	0.780292	2.11307	0.784	0.409	7.76e-09
CACNA2D4	6.75e-13	0.687194	3.94369	0.405	0.034	7.82e-09
ZBTB38	6.96e-13	0.785598	1.73237	0.824	0.483	8.06e-09
PPFIBP2	7.12e-13	0.770089	1.92824	0.77	0.295	8.25e-09
CD24	7.14e-13	0.784056	1.83789	0.878	0.43	8.26e-09
LOC107057078	7.86e-13	0.205605	-1.65231	0.743	0.919	9.1e-09
SLIT3	7.95e-13	0.771404	1.73607	0.77	0.315	9.2e-09
FBXL14	8.02e-13	0.776256	3.05985	0.743	0.389	9.29e-09
DLL4	8.03e-13	0.725875	2.91914	0.541	0.114	9.3e-09
LOC107054382	8.35e-13	0.655405	6.8677	0.311	0	9.67e-09
GCFC2	8.45e-13	0.655405	8.96391	0.311	0	9.79e-09
PKDCCB	8.45e-13	0.655405	10.1235	0.311	0	9.79e-09
LOC415641	8.71e-13	0.205832	-1.53281	0.851	0.973	1.01e-08
LRGUK	9.08e-13	0.214584	-3.02875	0.297	0.772	1.05e-08
SGK1	9.37e-13	0.780655	1.46678	0.838	0.416	1.08e-08
NME1	9.57e-13	0.208779	-2.39537	0.581	0.826	1.11e-08
HTR1B	9.88e-13	0.685833	3.60021	0.405	0.034	1.14e-08
GAPDH	9.9e-13	0.206512	-0.886623	0.946	0.993	1.15e-08
NUP214	9.95e-13	0.767051	2.00804	0.757	0.289	1.15e-08
RPS15	1e-12	0.793352	1.32278	0.905	0.933	1.16e-08
PDLIM1	1.04e-12	0.756983	1.85743	0.703	0.228	1.2e-08
PLXNA1	1.04e-12	0.710775	2.35099	0.5	0.074	1.2e-08
KCNQ5	1.05e-12	0.766098	1.20229	0.811	0.255	1.22e-08
SLC4A4	1.06e-12	0.781516	1.86685	0.851	0.436	1.23e-08
EFCAB1	1.07e-12	0.217758	-3.21103	0.311	0.718	1.23e-08
ID4	1.1e-12	0.790132	2.21846	0.865	0.671	1.28e-08
TMEM241	1.11e-12	0.724469	3.87922	0.527	0.121	1.28e-08
NELL1	1.14e-12	0.792536	1.5354	0.932	0.879	1.32e-08
LOC429054	1.21e-12	0.691502	4.42065	0.419	0.047	1.4e-08
MIGA2	1.31e-12	0.730546	2.00105	0.581	0.128	1.51e-08
TUBB4B	1.51e-12	0.208915	-1.30345	0.878	0.987	1.74e-08
CMTM4	1.52e-12	0.788182	1.57321	0.865	0.664	1.76e-08
KCNA3	1.55e-12	0.258389	-11.9765	0	0.483	1.79e-08
ME1	1.73e-12	0.211636	-2.40708	0.595	0.846	2e-08
ST13	1.78e-12	0.788182	1.98823	0.851	0.718	2.07e-08
MID1IP1	1.98e-12	0.220479	-2.80487	0.284	0.745	2.29e-08
PTPN13	2.06e-12	0.676401	2.98082	0.378	0.027	2.38e-08
TTC7B	2.14e-12	0.699075	4.32159	0.446	0.067	2.47e-08
FAM32A	2.17e-12	0.211001	-0.985119	0.905	0.973	2.51e-08
ACTG1	2.2e-12	0.211319	-1.48366	0.797	0.919	2.54e-08
MYO16	2.25e-12	0.784101	1.65204	0.865	0.591	2.6e-08
SATB1	2.31e-12	0.709142	2.74668	0.5	0.081	2.68e-08
KCNN2	2.32e-12	0.752131	2.84133	0.662	0.242	2.68e-08
TMEM237	2.51e-12	0.700254	2.91978	0.459	0.067	2.91e-08
LOC112531598	2.54e-12	0.731272	4.32892	0.554	0.161	2.94e-08
PPFIBP1	2.62e-12	0.66316	6.38369	0.338	0.013	3.03e-08
NR0B1	2.76e-12	0.714674	2.85995	0.514	0.101	3.19e-08
KCNA6	2.76e-12	0.243923	-3.60823	0.068	0.577	3.19e-08
OSBPL6	2.82e-12	0.237076	-3.05417	0.122	0.617	3.26e-08
ST3GAL4	2.87e-12	0.694177	5.17217	0.432	0.06	3.32e-08
CLASP1	2.94e-12	0.760067	2.42521	0.73	0.289	3.41e-08
WIPF3	2.95e-12	0.648649	9.03208	0.297	0	3.42e-08
GFRAL	2.95e-12	0.648649	11.5956	0.297	0	3.42e-08
AIM1	2.95e-12	0.648649	11.2118	0.297	0	3.42e-08
WAC	3.04e-12	0.78392	2.49672	0.811	0.678	3.52e-08
DYNLT1	3.26e-12	0.213767	-1.6178	0.743	0.913	3.78e-08
KLHL9	3.33e-12	0.733539	2.65837	0.595	0.161	3.85e-08
RGS2	3.35e-12	0.239933	-4.41273	0.122	0.597	3.88e-08
NINJ1	3.41e-12	0.240024	-2.67667	0.095	0.611	3.94e-08
B3GALNT2	3.55e-12	0.704063	3.38986	0.473	0.081	4.1e-08
JARID2	3.95e-12	0.74941	2.73112	0.662	0.242	4.57e-08
CDKL5	4.19e-12	0.690776	3.17876	0.432	0.054	4.85e-08
PPIA	4.26e-12	0.785054	1.04522	0.905	0.946	4.94e-08
SLC18B1	4.46e-12	0.755804	1.88464	0.73	0.268	5.16e-08
LOC101750148	4.56e-12	0.245057	-3.00794	0.068	0.591	5.28e-08
SLC35A5	4.63e-12	0.758344	1.90345	0.743	0.289	5.36e-08
BCL2L10	4.69e-12	0.762561	2.66203	0.703	0.356	5.43e-08
RARB	4.71e-12	0.226691	-2.84831	0.27	0.725	5.45e-08
LIMA1	5.31e-12	0.698984	3.29955	0.459	0.074	6.14e-08
PCP4	5.67e-12	0.240794	-4.6422	0.149	0.604	6.56e-08
CLCN4	5.73e-12	0.683611	3.93807	0.405	0.047	6.63e-08
OGFRL1	5.86e-12	0.693225	3.21208	0.446	0.06	6.79e-08
KRT222	5.96e-12	0.263831	-6.70066	0.014	0.483	6.9e-08
TIAM1	6.11e-12	0.746372	2.3268	0.662	0.235	7.07e-08
ACSL4	6.17e-12	0.782605	1.29713	0.932	0.832	7.14e-08
FAM19A1	6.41e-12	0.268456	-10.7692	0	0.463	7.42e-08
PRDX1	6.68e-12	0.217667	-1.48325	0.824	0.94	7.73e-08
MGST1	6.7e-12	0.249274	-4.17522	0.081	0.564	7.76e-08
TIMP2	7.34e-12	0.228505	-1.92618	0.243	0.752	8.5e-08
FKBP1B	7.77e-12	0.245737	-3.85854	0.122	0.584	8.99e-08
DNAI1	8.04e-12	0.242064	-3.93457	0.149	0.611	9.31e-08
ALS2CL	8.25e-12	0.673726	3.75367	0.378	0.034	9.55e-08
SH2D4A	8.47e-12	0.766008	2.14702	0.757	0.416	9.81e-08
CYCS	9.22e-12	0.780383	1.09074	0.905	0.879	1.07e-07
PRKAR2B	9.34e-12	0.673272	3.71365	0.378	0.034	1.08e-07
ST8SIA6	9.41e-12	0.264058	-6.40939	0.027	0.49	1.09e-07
NFATC1	9.53e-12	0.754489	1.4242	0.73	0.295	1.1e-07
STAC	9.58e-12	0.739661	2.24791	0.662	0.201	1.11e-07
ZDHHC16	9.79e-12	0.744785	2.30959	0.676	0.235	1.13e-07
IL7	1.02e-11	0.641892	10.162	0.284	0	1.18e-07
HYDIN	1.02e-11	0.271812	-12.3371	0	0.456	1.18e-07
LOC420807	1.03e-11	0.672909	3.99089	0.378	0.034	1.19e-07
AVL9	1.2e-11	0.769046	2.4369	0.797	0.483	1.39e-07
NAV2	1.21e-11	0.765282	1.71823	0.811	0.409	1.4e-07
SNX14	1.43e-11	0.771721	2.03708	0.838	0.55	1.66e-07
AMY2A	1.55e-11	0.254444	-5.07163	0.081	0.557	1.79e-07
RIBC2	1.62e-11	0.275168	-10.8001	0	0.45	1.87e-07
C22H8ORF4	1.62e-11	0.275168	-12.4835	0	0.45	1.88e-07
KIAA0408	1.75e-11	0.775712	1.63668	0.851	0.779	2.02e-07
SFMBT2	1.75e-11	0.692318	3.13283	0.446	0.074	2.03e-07
FRS2	1.76e-11	0.734673	2.43151	0.662	0.188	2.04e-07
KANK1	1.78e-11	0.772356	1.48994	0.865	0.597	2.06e-07
ZC3H10	1.83e-11	0.775939	1.31009	0.878	0.846	2.12e-07
ESPN	1.88e-11	0.776256	1.70451	0.878	0.94	2.17e-07
FGL1	2.01e-11	0.658852	5.47113	0.338	0.02	2.33e-07
EEF2K	2.07e-11	0.736623	2.40049	0.649	0.215	2.4e-07
BHLHE40	2.13e-11	0.733675	1.96859	0.635	0.201	2.47e-07
PDK1	2.19e-11	0.725558	1.92318	0.608	0.161	2.54e-07
MAP7	2.33e-11	0.768865	1.76503	0.811	0.564	2.69e-07
TLL2	2.55e-11	0.278523	-11.7924	0	0.443	2.96e-07
TNC	2.56e-11	0.278523	-11.2308	0	0.443	2.96e-07
RASD2	2.56e-11	0.278523	-12.868	0	0.443	2.97e-07
TNFRSF21	2.62e-11	0.712906	2.1538	0.554	0.121	3.04e-07
VRK2	2.72e-11	0.268456	-3.87761	0.027	0.497	3.15e-07
RALGAPA2	2.83e-11	0.755442	1.42166	0.784	0.349	3.27e-07
TEKT1	2.92e-11	0.267867	-4.86171	0.041	0.497	3.38e-07
LRTOMT	2.97e-11	0.226465	-0.926896	0.838	0.973	3.44e-07
NRG4	3.16e-11	0.749229	2.09758	0.73	0.309	3.66e-07
FAXC	3.49e-11	0.635135	11.0139	0.27	0	4.04e-07
LYPD6	3.49e-11	0.635135	10.6927	0.27	0	4.04e-07
KCNG3	3.49e-11	0.635135	12.0321	0.27	0	4.04e-07
CTTNBP2	3.61e-11	0.752494	1.79843	0.716	0.362	4.18e-07
BACH2	3.62e-11	0.755487	2.83229	0.716	0.403	4.19e-07
MAP4	3.78e-11	0.228505	-1.9414	0.662	0.919	4.38e-07
RTN1	3.93e-11	0.236033	-1.53177	0.311	0.765	4.55e-07
ACSM4L	4.03e-11	0.281879	-11.7944	0	0.436	4.67e-07
FAM107A	4.03e-11	0.281879	-12.0268	0	0.436	4.67e-07
UBE2E3	4.06e-11	0.704154	2.85537	0.514	0.107	4.7e-07
RHOA	4.11e-11	0.228505	-0.995198	0.838	0.94	4.75e-07
KIF21A	4.17e-11	0.228505	-1.01786	0.865	0.98	4.83e-07
CLRN2	4.2e-11	0.766461	1.56668	0.838	0.584	4.87e-07
LOC418421	4.74e-11	0.764647	1.90427	0.838	0.55	5.49e-07
PM20D2	4.8e-11	0.735625	1.71439	0.662	0.235	5.56e-07
EMX2	4.97e-11	0.723562	2.55668	0.595	0.181	5.76e-07
RRAD	4.98e-11	0.268819	-5.31379	0.054	0.503	5.77e-07
PPP1R9B	5.49e-11	0.709414	3.13607	0.527	0.134	6.36e-07
PGK1	5.66e-11	0.230365	-0.83046	0.946	0.973	6.56e-07
CDS1	5.86e-11	0.662071	4.92776	0.351	0.034	6.79e-07
ITSN2	5.88e-11	0.734537	2.28261	0.649	0.242	6.81e-07
TUBGCP3	6.18e-11	0.702249	2.60846	0.5	0.114	7.15e-07
RPL38	6.26e-11	0.769001	1.1211	0.932	0.973	7.25e-07
EPB41L4A	6.32e-11	0.285235	-10.9604	0	0.43	7.32e-07
RBP14L	6.57e-11	0.689869	3.96907	0.446	0.087	7.61e-07
LOC107054473	6.84e-11	0.233766	-1.54572	0.5	0.866	7.91e-07
B3GLCT	6.95e-11	0.25517	-2.66175	0.108	0.617	8.05e-07
USP46	7.17e-11	0.242382	-3.2837	0.297	0.711	8.3e-07
CAMK2G	8.03e-11	0.754761	1.41094	0.824	0.409	9.29e-07
HSPA8	8.69e-11	0.232995	-0.685177	0.932	1	1.01e-06
FAM3C	8.92e-11	0.76628	1.32252	0.905	0.805	1.03e-06
TLE4Z1	9.23e-11	0.70692	2.20126	0.541	0.128	1.07e-06
DHX37	9.78e-11	0.749773	1.47998	0.743	0.389	1.13e-06
CAMK1D	9.89e-11	0.288591	-11.2509	0	0.423	1.14e-06
PLIN2	9.92e-11	0.740976	2.27691	0.676	0.315	1.15e-06
ZMYM2	1.06e-10	0.725422	2.18419	0.622	0.208	1.23e-06
HSPB9	1.09e-10	0.285688	-12.3569	0.014	0.436	1.26e-06
LOC693265	1.1e-10	0.677626	2.11635	0.419	0.06	1.27e-06
ZMYND10	1.13e-10	0.273127	-5.45952	0.068	0.497	1.3e-06
EIF1	1.15e-10	0.234718	-0.751666	0.932	1	1.33e-06
PKIA	1.18e-10	0.628378	7.50157	0.257	0	1.36e-06
FGFR3	1.18e-10	0.628378	10.8646	0.257	0	1.37e-06
SLC9A3	1.18e-10	0.628378	10.436	0.257	0	1.37e-06
ST6GALNAC3	1.18e-10	0.628378	11.3181	0.257	0	1.37e-06
HOMER2	1.19e-10	0.75458	1.29665	0.811	0.456	1.38e-06
TCP11L1	1.21e-10	0.682432	5.29468	0.419	0.081	1.4e-06
PLPP1	1.34e-10	0.753537	1.545	0.824	0.443	1.55e-06
EXT2	1.35e-10	0.678533	3.20537	0.419	0.067	1.56e-06
WDFY2	1.39e-10	0.744286	2.01771	0.73	0.349	1.6e-06
DOT1L	1.53e-10	0.763196	1.33235	0.878	0.872	1.77e-06
PDE4B	1.54e-10	0.291946	-11.1661	0	0.416	1.78e-06
PCNX1	1.56e-10	0.730818	1.96348	0.662	0.248	1.8e-06
CHST11	1.57e-10	0.730002	1.51922	0.676	0.235	1.82e-06
MAP1A	1.62e-10	0.244558	-2.78767	0.392	0.725	1.88e-06
EHD3	1.63e-10	0.246644	-2.38576	0.324	0.711	1.89e-06
CLN6	1.76e-10	0.237756	-1.56275	0.743	0.919	2.04e-06
NDUFAB1	1.8e-10	0.762289	1.20538	0.878	0.899	2.08e-06
AOX1	1.86e-10	0.659895	5.2243	0.351	0.04	2.15e-06
FAM53B	1.89e-10	0.68216	1.98563	0.432	0.081	2.19e-06
RPS26	2.05e-10	0.755895	2.2958	0.77	0.624	2.38e-06
HMGCS1	2.1e-10	0.753855	2.34238	0.784	0.53	2.44e-06
SLC9A4	2.13e-10	0.655043	5.35844	0.338	0.034	2.46e-06
SHPK	2.37e-10	0.688917	2.14595	0.459	0.101	2.74e-06
SULF1	2.39e-10	0.295302	-12.1913	0	0.409	2.76e-06
NKAIN4	2.39e-10	0.295302	-12.2034	0	0.409	2.76e-06
DGKI	2.4e-10	0.754988	1.98038	0.838	0.557	2.78e-06
MCF2L	2.53e-10	0.715173	2.01783	0.595	0.181	2.93e-06
ADAMTS2	2.62e-10	0.287003	-5.44198	0.027	0.45	3.03e-06
CNOT6L	2.71e-10	0.649601	4.24346	0.324	0.027	3.14e-06
LRRIQ1	2.81e-10	0.279793	-4.29422	0.054	0.49	3.25e-06
MAD1L1	2.86e-10	0.724333	2.03736	0.649	0.228	3.31e-06
FHL3	2.9e-10	0.292853	-7.60057	0.014	0.423	3.36e-06
GDI2	2.92e-10	0.241837	-1.63722	0.676	0.846	3.38e-06
KLHL2	2.95e-10	0.686423	3.89392	0.446	0.101	3.41e-06
GUCY1B4	3.02e-10	0.284781	-5.01408	0.041	0.463	3.49e-06
NFASC	3.08e-10	0.260385	-2.01306	0.162	0.631	3.56e-06
NHS	3.34e-10	0.717486	4.26556	0.568	0.221	3.87e-06
RPL3	3.41e-10	0.241611	-1.02997	0.919	0.973	3.94e-06
KALRN	3.69e-10	0.298658	-10.9434	0	0.403	4.27e-06
CFAP99	3.69e-10	0.298658	-11.6036	0	0.403	4.27e-06
MMD	3.73e-10	0.756077	2.14168	0.838	0.725	4.32e-06
GSTO1	3.8e-10	0.244694	-2.30164	0.635	0.785	4.4e-06
PKN3	3.97e-10	0.621622	10.3826	0.243	0	4.6e-06
RET	3.97e-10	0.621622	10.7629	0.243	0	4.6e-06
CXCL13L2	3.97e-10	0.621622	11.0945	0.243	0	4.6e-06
ANAPC4	3.98e-10	0.748776	2.22148	0.784	0.503	4.61e-06
GLDC	4.07e-10	0.656857	3.70763	0.351	0.04	4.71e-06
CDH2	4.52e-10	0.721794	2.59	0.635	0.235	5.24e-06
TRIOBP	4.67e-10	0.707918	1.92337	0.554	0.174	5.41e-06
LIAS	4.89e-10	0.249456	-1.9639	0.378	0.785	5.66e-06
HMGB1	5.2e-10	0.755532	1.33605	0.905	0.893	6.02e-06
LOC425001	5.68e-10	0.302013	-10.974	0	0.396	6.58e-06
LOC771456	5.68e-10	0.302013	-13.6914	0	0.396	6.58e-06
SLC35B2	5.75e-10	0.699075	1.92243	0.514	0.148	6.66e-06
IMPG1	5.8e-10	0.711681	1.48687	0.608	0.181	6.71e-06
CSRNP1	5.88e-10	0.73626	1.01673	0.797	0.322	6.81e-06
RPL9	5.95e-10	0.245239	-0.995229	0.865	0.96	6.89e-06
OCM	6.03e-10	0.754671	1.01939	0.986	0.899	6.99e-06
CLCN1	6.68e-10	0.253084	-1.50581	0.324	0.765	7.74e-06
PARD3	7.39e-10	0.730591	1.08055	0.73	0.302	8.56e-06
GRAMD1C	7.43e-10	0.75263	1.2936	0.878	0.792	8.6e-06
ANXA4	7.45e-10	0.25984	-2.73215	0.284	0.658	8.62e-06
BASP1	7.47e-10	0.261926	-2.23027	0.203	0.664	8.65e-06
WNT5A	7.48e-10	0.709414	1.68096	0.608	0.174	8.66e-06
FOXN2	7.62e-10	0.718075	1.58828	0.635	0.228	8.83e-06
ZFAND4	7.86e-10	0.743651	1.72131	0.784	0.483	9.1e-06
GNG10	8.17e-10	0.272402	-2.9177	0.135	0.57	9.46e-06
PMS2	8.3e-10	0.726238	1.62094	0.676	0.289	9.61e-06
CALM1	8.67e-10	0.247642	-0.786751	0.946	1	1e-05
SLC26A4	8.71e-10	0.305369	-11.3944	0	0.389	1.01e-05
AGPAT3	8.95e-10	0.694495	3.34433	0.5	0.141	1.04e-05
CA10	8.96e-10	0.649556	2.00722	0.338	0.034	1.04e-05
LRCH3	9.02e-10	0.728233	1.95309	0.703	0.302	1.04e-05
AMMECR1	9.15e-10	0.700118	1.21976	0.554	0.148	1.06e-05
C9orf116	9.24e-10	0.259342	-2.14319	0.297	0.685	1.07e-05
CDC42BPA	9.33e-10	0.744014	1.4178	0.838	0.49	1.08e-05
ABHD12	9.48e-10	0.748912	2.08465	0.784	0.685	1.1e-05
HPCAL1	1.04e-09	0.302784	-10.5705	0.014	0.403	1.21e-05
NCKAP5	1.1e-09	0.262244	-3.32792	0.27	0.664	1.27e-05
BRSK2	1.11e-09	0.250227	-1.17587	0.595	0.906	1.28e-05
EZR	1.11e-09	0.642073	4.64128	0.311	0.027	1.29e-05
RPRD1A	1.12e-09	0.747098	1.38517	0.851	0.617	1.29e-05
C1orf145	1.16e-09	0.65468	3.59468	0.351	0.047	1.34e-05
RIPK4	1.16e-09	0.280519	-3.25846	0.095	0.53	1.35e-05
KCNJ2	1.18e-09	0.284373	-1.62517	0.068	0.51	1.36e-05
ELOVL2	1.18e-09	0.745692	1.85343	0.851	0.577	1.37e-05
THAP7	1.19e-09	0.662071	3.27121	0.378	0.06	1.38e-05
PAX2	1.21e-09	0.270134	-3.25468	0.176	0.604	1.4e-05
ARRDC4	1.21e-09	0.692953	1.62621	0.514	0.134	1.4e-05
NALCN	1.23e-09	0.641711	3.59879	0.311	0.027	1.42e-05
XIRP2	1.27e-09	0.749501	1.11882	0.932	0.826	1.47e-05
PNRC1	1.3e-09	0.749683	1.12653	0.932	0.966	1.5e-05
RFFL	1.31e-09	0.710004	2.32588	0.581	0.215	1.52e-05
KCNQ4	1.32e-09	0.614865	9.43178	0.23	0	1.53e-05
LRRC4C	1.32e-09	0.614865	10.2671	0.23	0	1.53e-05
SLN	1.32e-09	0.614865	11.05	0.23	0	1.53e-05
ARSH	1.32e-09	0.614865	10.1467	0.23	0	1.53e-05
HTR4	1.32e-09	0.614865	10.4935	0.23	0	1.53e-05
GSTT1L	1.32e-09	0.614865	12.6054	0.23	0	1.53e-05
NEK10	1.33e-09	0.308725	-10.014	0	0.383	1.54e-05
DDR1	1.35e-09	0.739615	1.42305	0.811	0.456	1.56e-05
STXBP5L	1.38e-09	0.299882	-5.17589	0.027	0.423	1.6e-05
PSMA4	1.39e-09	0.250862	-1.10516	0.838	0.94	1.61e-05
FBXW4	1.39e-09	0.704018	3.39847	0.541	0.195	1.61e-05
CDCP2	1.5e-09	0.743379	1.82777	0.838	0.557	1.73e-05
JPT1	1.54e-09	0.254263	-1.65635	0.568	0.792	1.79e-05
CIRBP	1.6e-09	0.748322	0.658411	0.946	0.966	1.85e-05
ARHGEF7	1.66e-09	0.731816	1.11921	0.743	0.376	1.92e-05
RPL36	1.71e-09	0.747778	1.30302	0.865	0.953	1.98e-05
CUTA	1.73e-09	0.263287	-2.60101	0.324	0.671	2e-05
MXRA7	1.91e-09	0.670189	2.27382	0.419	0.081	2.21e-05
BTBD3	1.97e-09	0.734446	1.7446	0.77	0.423	2.28e-05
ARMC4	1.99e-09	0.255215	-2.16238	0.649	0.792	2.31e-05
PLXNA2	2.03e-09	0.312081	-11.0316	0	0.376	2.35e-05
DRD3	2.03e-09	0.312081	-11.1001	0	0.376	2.35e-05
CFAP73	2.03e-09	0.312081	-10.6489	0	0.376	2.35e-05
ARMC1	2.04e-09	0.738709	1.79051	0.757	0.523	2.36e-05
SIX1	2.11e-09	0.744377	1.59102	0.878	0.678	2.44e-05
SLC39A11	2.12e-09	0.281925	-1.47527	0.108	0.544	2.45e-05
EFHC1	2.13e-09	0.294486	-3.83467	0.054	0.463	2.47e-05
TRAPPC4	2.15e-09	0.253718	-0.997572	0.865	0.946	2.49e-05
TRPV1	2.16e-09	0.679848	3.17128	0.446	0.114	2.51e-05
H3F3C	2.19e-09	0.254172	-1.41929	0.716	0.919	2.53e-05
YWHAB	2.19e-09	0.2539	-0.955781	0.851	0.933	2.54e-05
GULP1	2.27e-09	0.299519	-4.26891	0.041	0.436	2.62e-05
WDR11	2.3e-09	0.680891	1.77601	0.473	0.107	2.67e-05
CDH8	2.37e-09	0.632188	4.71693	0.284	0.02	2.74e-05
GALNT6	2.38e-09	0.307092	-3.91312	0.014	0.403	2.76e-05
TUSC2	2.42e-09	0.636858	4.65997	0.297	0.027	2.8e-05
FHOD3	2.54e-09	0.309677	-9.6105	0.014	0.389	2.94e-05
CG.16	2.61e-09	0.260067	-0.984363	0.324	0.819	3.03e-05
CELA2A	2.64e-09	0.651324	2.1716	0.351	0.047	3.05e-05
NIPA1	2.72e-09	0.728732	1.08785	0.77	0.362	3.15e-05
RNF14	2.77e-09	0.727236	1.46017	0.73	0.362	3.21e-05
BCL11A	2.89e-09	0.310357	-9.07343	0.014	0.389	3.34e-05
TBX2	3e-09	0.315436	-7.72499	0	0.369	3.48e-05
SULT4A1	3.07e-09	0.644703	3.8623	0.324	0.04	3.55e-05
RBFOX3	3.08e-09	0.315436	-10.505	0	0.369	3.56e-05
NLGN1	3.12e-09	0.63119	4.66345	0.284	0.02	3.61e-05
ARL8BL	3.12e-09	0.733902	1.31619	0.784	0.463	3.61e-05
MBLAC2	3.43e-09	0.64425	3.60908	0.324	0.04	3.97e-05
CLINT1	3.45e-09	0.740658	1.49561	0.851	0.664	3.99e-05
FBXO39	3.57e-09	0.290767	-2.73486	0.081	0.503	4.13e-05
PRKAA1	3.64e-09	0.65731	4.43099	0.365	0.067	4.22e-05
PCMTD1	3.73e-09	0.718484	1.6742	0.703	0.289	4.32e-05
VSTM2A	3.81e-09	0.658852	3.39799	0.378	0.067	4.41e-05
TDH	3.87e-09	0.725603	1.64243	0.73	0.369	4.48e-05
FBXO34	3.88e-09	0.716398	2.16021	0.662	0.289	4.49e-05
CAPN7	4.11e-09	0.639307	4.08247	0.311	0.034	4.76e-05
MYO15A	4.14e-09	0.721749	1.62349	0.703	0.336	4.79e-05
EFR3A	4.26e-09	0.735398	1.17548	0.838	0.523	4.94e-05
COL5A1	4.35e-09	0.293488	-1.50622	0.081	0.49	5.04e-05
ARHGAP20	4.35e-09	0.608108	11.2905	0.216	0	5.04e-05
CFAP74	4.4e-09	0.298567	-4.33376	0.068	0.456	5.1e-05
FSTL5	4.55e-09	0.661391	2.90726	0.392	0.074	5.27e-05
DDRGK1	4.55e-09	0.740658	1.63653	0.851	0.819	5.27e-05
ATF3	4.66e-09	0.318792	-12.1231	0	0.362	5.39e-05
UBE4B	4.7e-09	0.662842	2.33251	0.405	0.074	5.44e-05
TRABD2B	4.95e-09	0.674406	2.44884	0.446	0.107	5.73e-05
HNRNPUL2	5.04e-09	0.646608	3.64715	0.338	0.047	5.84e-05
CLASP2	5.1e-09	0.737484	1.55827	0.838	0.644	5.91e-05
FCHSD2	5.32e-09	0.652095	4.98595	0.351	0.06	6.15e-05
ARID5B	5.36e-09	0.314756	-6.26416	0.014	0.383	6.21e-05
CAT	5.45e-09	0.686287	1.70526	0.5	0.148	6.31e-05
PBX1	5.53e-09	0.738028	1.21739	0.892	0.678	6.4e-05
FNDC3AL	5.6e-09	0.688328	1.34286	0.527	0.148	6.48e-05
EYA1	5.64e-09	0.265463	-3.80739	0.365	0.792	6.53e-05
STK32A	5.87e-09	0.316389	-11.3403	0.014	0.376	6.79e-05
DRCC1	5.93e-09	0.301152	-5.36217	0.068	0.45	6.87e-05
ASXL3	6e-09	0.700526	0.991895	0.568	0.215	6.95e-05
LOC431653	6.07e-09	0.307909	-6.28779	0.041	0.416	7.03e-05
TTC25	6.34e-09	0.283058	-1.85203	0.176	0.57	7.33e-05
KHDRBS1	6.42e-09	0.674451	2.04023	0.446	0.114	7.43e-05
HDAC9	6.43e-09	0.637539	1.46539	0.311	0.034	7.45e-05
GSE1	6.51e-09	0.630827	5.03946	0.284	0.027	7.54e-05
APLP2	6.53e-09	0.738572	1.33698	0.892	0.872	7.56e-05
JADE2	6.84e-09	0.736124	1.81871	0.811	0.691	7.91e-05
TTC6	7.02e-09	0.322148	-11.4834	0	0.356	8.12e-05
DSEL	7.02e-09	0.322148	-10.4746	0	0.356	8.13e-05
RSPO3	7.02e-09	0.322148	-10.6078	0	0.356	8.13e-05
GSTA4L	7.02e-09	0.322148	-11.7825	0	0.356	8.13e-05
SLC25A24	7.03e-09	0.691275	0.883099	0.541	0.168	8.14e-05
SMURF1	7.18e-09	0.630464	5.0801	0.284	0.027	8.31e-05
SLK	7.52e-09	0.26501	-2.13146	0.527	0.805	8.71e-05
PRKCE	7.74e-09	0.644885	3.09847	0.338	0.047	8.96e-05
MACF1	7.91e-09	0.736668	1.46098	0.865	0.785	9.16e-05
BCAR3	8.06e-09	0.658761	1.38222	0.392	0.074	9.33e-05
LGI1	8.16e-09	0.666334	3.4281	0.419	0.094	9.45e-05
ZONADHL	8.19e-09	0.262788	-0.597428	0.878	0.98	9.48e-05
GCSH	8.3e-09	0.726193	1.74468	0.743	0.456	9.6e-05
LOC107052576	8.72e-09	0.28918	-3.59628	0.162	0.53	0.000100919
RUNX1T1	8.88e-09	0.727326	1.73743	0.811	0.456	0.000102833
FSCN2	9.4e-09	0.73558	1.29029	0.878	0.792	0.000108832
WWC2	9.48e-09	0.724968	1.5456	0.811	0.416	0.000109806
LOC107055029	9.97e-09	0.715627	2.18946	0.635	0.362	0.000115472
CLEC16A	1e-08	0.699211	1.60277	0.595	0.215	0.000115891
TAOK3	1e-08	0.694041	2.33017	0.541	0.201	0.000116132
GRAMD3	1.01e-08	0.27612	-1.64808	0.23	0.691	0.000116506
MYLIP	1.01e-08	0.723472	1.65907	0.757	0.423	0.000117326
ARNTL	1.02e-08	0.69912	2.24065	0.568	0.228	0.000117855
LMTK2	1.02e-08	0.682931	1.97119	0.5	0.148	0.000117944
NRDC	1.03e-08	0.714402	1.37378	0.703	0.315	0.000119316
LOC424748	1.04e-08	0.311944	-6.6261	0.041	0.409	0.000120533
GHRHR.LR	1.05e-08	0.325503	-9.29064	0	0.349	0.00012108
TPPP3	1.05e-08	0.325503	-9.11699	0	0.349	0.000122089
HCN1	1.05e-08	0.325503	-11.022	0	0.349	0.000122132
RASSF9	1.05e-08	0.325503	-10.5372	0	0.349	0.000122146
TEKT4	1.06e-08	0.325503	-11.5778	0	0.349	0.00012215
HDLBP	1.06e-08	0.731408	1.26676	0.838	0.597	0.000123205
RPL39	1.09e-08	0.735171	0.884683	0.892	0.953	0.00012623
CDCA4L	1.11e-08	0.68674	2.38728	0.514	0.168	0.000127983
GNE	1.13e-08	0.691502	1.88678	0.554	0.181	0.000131106
ANP32E	1.15e-08	0.73177	1.39108	0.838	0.638	0.00013367
CAMK2D	1.23e-08	0.71676	0.77183	0.73	0.349	0.000142403
CCT6A	1.25e-08	0.265962	-0.828822	0.797	0.906	0.000144321
CHD4	1.26e-08	0.722021	1.3484	0.743	0.43	0.000145726
HMGB2	1.27e-08	0.296164	-2.94603	0.108	0.51	0.000147417
CDH23	1.34e-08	0.727689	1.54151	0.784	0.55	0.000154912
MAP6	1.35e-08	0.309496	-4.45986	0.054	0.43	0.000156071
CHIC1	1.36e-08	0.649692	1.85737	0.365	0.06	0.000157921
SLC9A3R2	1.38e-08	0.283013	-2.54344	0.203	0.624	0.000159281
PLEKHB2	1.39e-08	0.730863	1.67578	0.838	0.658	0.000161387
FAM168B	1.42e-08	0.732541	1.36475	0.865	0.779	0.000164365
MSRB3	1.43e-08	0.684292	2.80246	0.5	0.168	0.000165023
RAD23B	1.44e-08	0.700934	2.46671	0.581	0.255	0.00016639
LCLAT1	1.48e-08	0.695266	1.86295	0.568	0.215	0.00017103
TJP2	1.59e-08	0.70175	2.28446	0.608	0.255	0.000184453
GSN	1.65e-08	0.647107	3.81308	0.351	0.06	0.000190702
AAK1	1.74e-08	0.728324	1.80658	0.77	0.644	0.000201337
CDKL2	1.8e-08	0.726283	1.95455	0.77	0.577	0.0002086
LOC417013	1.82e-08	0.324732	-6.17799	0.014	0.362	0.000210259
SIPA1L1	1.82e-08	0.708008	1.36269	0.689	0.289	0.000210619
PUS10	1.83e-08	0.688736	3.64259	0.527	0.195	0.000212085
CHRNA9	1.83e-08	0.730999	1.26558	0.892	0.799	0.000212177
PSEN1	1.96e-08	0.716806	1.61023	0.743	0.389	0.000226357
CTSB	1.97e-08	0.724107	1.50484	0.811	0.51	0.000227688
DSCC1	2.01e-08	0.320787	-5.25465	0.027	0.383	0.000232777
SEMA4D	2.07e-08	0.682206	2.34252	0.514	0.161	0.000239244
RPLP1	2.07e-08	0.730682	0.832524	0.905	0.98	0.000239954
FLNB	2.18e-08	0.673091	0.965164	0.459	0.134	0.000252814
NCOA2	2.25e-08	0.693588	1.78779	0.568	0.221	0.000260281
PLXNA4	2.34e-08	0.332215	-10.4306	0	0.336	0.000270914
GK	2.34e-08	0.628106	5.91549	0.284	0.034	0.000270935
LOC112531801	2.35e-08	0.332215	-9.65473	0	0.336	0.000272602
COL7A1L	2.36e-08	0.332215	-11.2263	0	0.336	0.000272687
CFAP161	2.36e-08	0.332215	-9.98535	0	0.336	0.000272789
VAMP2	2.36e-08	0.332215	-12.1942	0	0.336	0.000272923
LOC107049033	2.46e-08	0.298884	-2.89078	0.135	0.51	0.000285237
RIMBP2	2.5e-08	0.727825	1.52061	0.824	0.732	0.000289028
ANKS1B	2.56e-08	0.641574	1.83024	0.338	0.054	0.000296565
CFAP61	2.63e-08	0.29435	-2.82648	0.162	0.55	0.00030418
HIPK3	2.76e-08	0.721749	1.95698	0.77	0.53	0.000319976
ZNF532	2.77e-08	0.649737	3.30945	0.365	0.074	0.000321047
IQSEC3	2.78e-08	0.635589	4.11363	0.311	0.047	0.000322235
FHIT	2.8e-08	0.311944	-3.78873	0.068	0.436	0.000324271
POU4F3.1	2.83e-08	0.710276	2.30412	0.649	0.376	0.000327159
ARRDC1	2.94e-08	0.296254	-2.84523	0.162	0.537	0.000340475
LTK	2.98e-08	0.30283	-4.08293	0.122	0.49	0.000345568
TWF1	2.99e-08	0.303555	-2.85583	0.095	0.497	0.000345954
UQCR11	3.03e-08	0.727961	0.784083	0.892	0.973	0.000350471
COCH	3.04e-08	0.627063	2.85691	0.284	0.034	0.000351459
SOX13	3.05e-08	0.324188	-4.41062	0.027	0.376	0.00035313
HSF5	3.16e-08	0.308498	-4.45643	0.095	0.456	0.000365595
SLAINL	3.16e-08	0.658217	3.39817	0.392	0.101	0.00036577
TBC1D2B	3.16e-08	0.644159	2.64371	0.351	0.06	0.000365824
PFKL	3.25e-08	0.278251	-1.78504	0.446	0.725	0.000376163
MARS	3.25e-08	0.642209	3.78933	0.338	0.06	0.000376436
POLR3G	3.31e-08	0.643933	-0.258537	0.351	0.06	0.000383335
PTPRG	3.36e-08	0.31131	-4.36097	0.081	0.443	0.000389156
LOC107049719	3.46e-08	0.6769	2.28152	0.486	0.161	0.000401093
CDK17	3.47e-08	0.724651	1.44696	0.865	0.658	0.000402315
NEURL1	3.5e-08	0.723699	1.2605	0.851	0.617	0.000404886
LOC112532542	3.5e-08	0.33557	-8.60131	0	0.329	0.000405199
PCDH8	3.5e-08	0.33557	-9.20217	0	0.329	0.000405665
ENTPD3	3.51e-08	0.273807	-2.05963	0.757	0.879	0.000406538
PCDH15	3.63e-08	0.718574	1.0719	0.77	0.497	0.000419716
SYDE2	3.72e-08	0.651506	2.25813	0.378	0.081	0.000430984
CYP2J21	3.9e-08	0.64815	2.32962	0.365	0.074	0.000451349
RAVER2	3.93e-08	0.295846	-2.80438	0.189	0.55	0.000455022
PEAK1	3.98e-08	0.325685	-5.49636	0.027	0.376	0.000460753
MCUB	3.99e-08	0.277843	-1.98495	0.581	0.725	0.000461688
MYO1E	4.04e-08	0.668601	1.86694	0.459	0.128	0.00046765
DPF3	4.13e-08	0.72329	1.42339	0.824	0.671	0.000478515
TM9SF2	4.3e-08	0.724742	1.33222	0.865	0.792	0.000497402
TRAF5	4.44e-08	0.653637	1.78117	0.392	0.087	0.000513566
GPR157	4.46e-08	0.627607	0.865905	0.297	0.034	0.000515908
LRRN1	4.53e-08	0.293216	-0.990998	0.203	0.591	0.000524601
LOC112531800	4.61e-08	0.594595	7.84261	0.189	0	0.000533845
LOC395381	4.61e-08	0.594595	11.4149	0.189	0	0.000534248
RHBDL3	4.61e-08	0.594595	10.2671	0.189	0	0.000534273
C2CD2	4.7e-08	0.629421	2.57993	0.297	0.04	0.000543813
PHF5A	4.84e-08	0.280473	-1.66296	0.459	0.738	0.00056066
HEATR5B	4.89e-08	0.685561	1.13799	0.568	0.195	0.000566695
FAM179B	5.05e-08	0.307546	-1.26022	0.108	0.483	0.000584124
ACTR3B	5.08e-08	0.710729	1.27284	0.73	0.403	0.000588137
TJAP1	5.11e-08	0.716171	1.26851	0.824	0.47	0.000591426
NPTXR	5.12e-08	0.666107	2.27201	0.459	0.121	0.000592954
VWA3B	5.19e-08	0.338926	-10.7753	0	0.322	0.000601018
GGH	5.19e-08	0.700073	1.82531	0.649	0.295	0.000601038
FAM189A2	5.2e-08	0.338926	-11.6454	0	0.322	0.000601644
KCNA2	5.2e-08	0.338926	-10.9665	0	0.322	0.000601692
PDE8A	5.39e-08	0.659577	2.34378	0.419	0.107	0.000624312
INSIG2	5.46e-08	0.663341	2.04537	0.432	0.121	0.000632289
KMT2C	5.48e-08	0.276392	-1.05016	0.851	0.953	0.000634473
MAP2	6.12e-08	0.719073	1.78057	0.77	0.631	0.000708676
FBXO2	6.12e-08	0.666289	-1.02387	0.486	0.114	0.000708938
ANKMY1	6.38e-08	0.664928	1.74082	0.446	0.128	0.0007385
SLC12A7	6.93e-08	0.70039	1.45199	0.635	0.329	0.000802694
RNF19A	6.95e-08	0.637085	4.75411	0.324	0.06	0.000804853
MPZL1	7.1e-08	0.711818	1.71965	0.676	0.497	0.000821937
RBBP4	7.32e-08	0.278932	-1.08999	0.784	0.866	0.000847442
CPE	7.58e-08	0.612144	4.22387	0.243	0.02	0.000877751
SLIT1	7.68e-08	0.342282	-11.5477	0	0.315	0.000888924
EOGT	7.68e-08	0.342282	-10.3577	0	0.315	0.000889234
SKOR2	7.68e-08	0.342282	-10.8216	0	0.315	0.000889333
TPRA1	8.09e-08	0.66706	2.66911	0.446	0.148	0.00093682
SPTAN1	8.23e-08	0.720524	0.967487	0.919	0.879	0.000953421
MAP3K7	8.45e-08	0.685471	0.522074	0.581	0.215	0.000977866
QDPR	8.45e-08	0.69259	1.52933	0.635	0.255	0.000978092
MAGI2	8.51e-08	0.69318	1.40234	0.622	0.268	0.000985529
CREG2	9.12e-08	0.285235	-1.11503	0.405	0.758	0.00105581
NANS	9.27e-08	0.672592	1.85553	0.5	0.161	0.00107368
CLAPS2	9.32e-08	0.674179	1.82068	0.5	0.174	0.00107959
UBE2T	9.34e-08	0.312897	-3.37998	0.108	0.47	0.00108105
DDX3X	9.73e-08	0.718393	1.06784	0.865	0.752	0.00112614
PPP1CB	9.9e-08	0.718121	1.0361	0.865	0.738	0.00114587
SCAF8	1.04e-07	0.667831	1.58657	0.473	0.148	0.00119915
PDLIM5	1.05e-07	0.695402	1.34963	0.649	0.295	0.00121741
EPS8L2	1.07e-07	0.717169	0.944399	0.865	0.705	0.00123557
NDUFC2	1.09e-07	0.718302	1.25014	0.865	0.886	0.00125977
SPTSSA	1.1e-07	0.327453	-1.25543	0.041	0.396	0.00127814
GMSRAL	1.11e-07	0.718438	0.900823	0.905	0.96	0.00128049
NHLRC2	1.11e-07	0.691457	1.02091	0.622	0.268	0.00128349
PEPD	1.11e-07	0.290767	-2.56347	0.378	0.658	0.00128888
PDE4D	1.14e-07	0.332714	-7.99007	0.041	0.362	0.00131998
ACADL	1.14e-07	0.286505	-1.60501	0.459	0.745	0.00132329
2025-09-02	1.14e-07	0.636496	2.24491	0.338	0.06	0.00132531
LOC112531384	1.15e-07	0.633004	3.7823	0.311	0.06	0.00132871
C21H1orf174	1.15e-07	0.287139	-2.18954	0.486	0.711	0.00133465
SLC38A2	1.18e-07	0.710684	1.67911	0.784	0.503	0.00136667
TMEM9	1.18e-07	0.291493	-1.465	0.365	0.658	0.00136922
GABARAPL2	1.19e-07	0.282242	-0.730576	0.838	0.913	0.00137756
MFSD10	1.25e-07	0.668828	2.29364	0.473	0.161	0.00144845
C2CD5	1.29e-07	0.702249	1.12989	0.716	0.376	0.00149686
TMC2	1.31e-07	0.687058	0.789852	0.635	0.228	0.00151906
SERBP1	1.35e-07	0.709641	0.972128	0.757	0.517	0.0015688
EEA1	1.36e-07	0.688146	1.61005	0.608	0.255	0.0015775
RAB19	1.39e-07	0.681571	1.66123	0.554	0.221	0.00160828
MRPL54	1.39e-07	0.71413	1.61198	0.743	0.711	0.00160843
ITGA6	1.44e-07	0.649057	2.10274	0.392	0.094	0.00167063
CNOT1	1.47e-07	0.687013	2.02971	0.595	0.255	0.00169653
MYCBPAP	1.47e-07	0.704698	0.741626	0.77	0.409	0.0017043
CLTB	1.48e-07	0.284147	-1.2891	0.784	0.872	0.00171171
ARSD	1.48e-07	0.587838	7.0758	0.176	0	0.00171762
TSKU	1.48e-07	0.587838	10.2671	0.176	0	0.00171802
TMEM233	1.48e-07	0.587838	8.66793	0.176	0	0.00171818
ETV4	1.48e-07	0.587838	10.7646	0.176	0	0.00171842
C6H10ORF71	1.48e-07	0.587838	10.3607	0.176	0	0.00171842
S100B	1.48e-07	0.587838	10.7084	0.176	0	0.00171842
CLDN14	1.48e-07	0.587838	10.7067	0.176	0	0.00171842
LOC107055568	1.5e-07	0.618357	3.13525	0.27	0.034	0.00173981
ATAD2B	1.51e-07	0.666697	2.30474	0.473	0.154	0.00174932
EIF5	1.52e-07	0.283965	-0.912348	0.905	0.98	0.00176407
ZBBX	1.56e-07	0.300744	-2.34439	0.23	0.591	0.00180145
TNRC6B	1.62e-07	0.712362	1.29407	0.851	0.611	0.00187473
CAB39L	1.62e-07	0.294078	-3.22622	0.365	0.651	0.00187895
IQGAP2	1.64e-07	0.287094	-2.09689	0.554	0.792	0.00190287
LOC107051508	1.66e-07	0.653365	2.53328	0.405	0.114	0.00191802
FOXJ1	1.66e-07	0.348993	-10.2992	0	0.302	0.0019238
AKAP11	1.66e-07	0.707419	1.32334	0.757	0.497	0.00192618
ABHD10	1.7e-07	0.670914	2.52361	0.5	0.174	0.00196956
EFCAB10	1.75e-07	0.30292	-1.90506	0.23	0.57	0.00202314
KIF20BL	1.77e-07	0.617722	2.91242	0.27	0.034	0.00204733
GPD1L	1.81e-07	0.625521	2.01419	0.297	0.047	0.00209742
HMGCR	1.83e-07	0.709051	1.42181	0.784	0.55	0.00211577
ATP2B4	1.83e-07	0.344459	-8.1394	0.014	0.322	0.00211627
LPAR1	1.84e-07	0.601397	4.28799	0.216	0.013	0.00213276
HEATR7B2L2	1.85e-07	0.314529	-4.44286	0.149	0.477	0.00214641
CCSER1	1.9e-07	0.712906	1.35937	0.824	0.732	0.00220449
PDE1C	1.92e-07	0.288772	-2.29158	0.527	0.779	0.00222226
FAM114A1	1.98e-07	0.656312	2.7632	0.419	0.128	0.0022875
CDC42EP3	1.99e-07	0.661935	2.36419	0.446	0.148	0.00230247
NECAP1	2.02e-07	0.712452	1.46428	0.851	0.718	0.00234035
HACD1	2.04e-07	0.321649	-3.69981	0.108	0.436	0.00236155
CIZ1	2.04e-07	0.695991	1.71236	0.676	0.349	0.00236609
PLEKHB1	2.09e-07	0.291538	-1.6518	0.432	0.738	0.00241733
CHN1	2.14e-07	0.309949	-3.16077	0.189	0.517	0.00247459
CCNY	2.21e-07	0.605705	4.38977	0.23	0.02	0.00255359
SF3B3	2.21e-07	0.667422	1.4032	0.5	0.161	0.00256344
ABCA5	2.25e-07	0.289135	-1.78467	0.581	0.799	0.00260843
PISD	2.3e-07	0.633185	3.62623	0.324	0.067	0.0026597
SMPD3	2.3e-07	0.657763	1.28628	0.446	0.128	0.00266544
HLCS	2.35e-07	0.696354	1.61895	0.662	0.376	0.00271754
CCDC189	2.35e-07	0.325775	-2.69209	0.081	0.423	0.00271857
MAN1A2	2.35e-07	0.647832	1.60816	0.392	0.101	0.00271901
TMSB4X	2.36e-07	0.673363	2.44918	0.514	0.201	0.00272932
SGO1	2.36e-07	0.61228	1.63775	0.257	0.027	0.00273634
SHISA8	2.37e-07	0.693543	2.85509	0.622	0.356	0.00273939
ZDHHC23	2.39e-07	0.662978	1.46345	0.459	0.154	0.00276519
C1H22orf23	2.41e-07	0.309133	-2.7888	0.203	0.53	0.00279147
ZMAT4	2.43e-07	0.352349	-10.5916	0	0.295	0.00281598
MAPK6	2.48e-07	0.706557	1.46218	0.797	0.537	0.00287427
ACBD5	2.53e-07	0.703247	0.863758	0.743	0.477	0.00293012
GNS	2.53e-07	0.699755	1.27737	0.757	0.396	0.00293019
GIPC3	2.53e-07	0.711954	1.05816	0.878	0.879	0.00293123
ICA1	2.56e-07	0.689371	1.12363	0.649	0.295	0.00296249
CDCA4	2.56e-07	0.697805	1.21374	0.716	0.383	0.0029629
PADIL	2.58e-07	0.290268	-1.50052	0.608	0.779	0.00298412
LIMK2	2.58e-07	0.674451	0.953164	0.527	0.208	0.00299006
SSR1	2.64e-07	0.711591	1.10673	0.905	0.846	0.00305192
RPS27	2.66e-07	0.711273	1.21325	0.811	0.846	0.00307668
CREB3L2	2.71e-07	0.303011	-2.19343	0.257	0.604	0.00314129
SPG20	2.8e-07	0.695946	1.58536	0.676	0.383	0.00323885
AKR1B1L	2.81e-07	0.320016	-5.24919	0.135	0.456	0.00325216
HDAC11	2.85e-07	0.660892	2.48653	0.446	0.154	0.00329816
GRIK1	2.94e-07	0.621486	4.60887	0.284	0.047	0.00340211
CHKA	3.01e-07	0.681571	1.68772	0.568	0.262	0.00348444
SMTNL2	3.04e-07	0.701886	1.69244	0.743	0.477	0.00352201
CDC26	3.04e-07	0.704063	2.01675	0.689	0.57	0.00352219
BCL2	3.07e-07	0.705922	1.48049	0.757	0.591	0.00355994
CYB5B	3.08e-07	0.289724	-0.775172	0.784	0.879	0.00356409
PASD1	3.13e-07	0.604344	3.87221	0.23	0.02	0.00361899
LOC419390	3.18e-07	0.344096	-8.78145	0.027	0.336	0.00368674
ANKEF1	3.22e-07	0.33879	-3.76977	0.041	0.362	0.00372565
DYNLL2	3.27e-07	0.290314	-1.34978	0.743	0.879	0.00379171
YWHAQ	3.28e-07	0.28986	-0.744173	0.878	0.973	0.00379244
PDE7A	3.31e-07	0.631417	2.77014	0.324	0.067	0.00383482
TRAPPC3	3.37e-07	0.290178	-0.806579	0.824	0.926	0.00389719
NSMAF	3.37e-07	0.685199	2.29473	0.595	0.295	0.00389849
UGT8	3.37e-07	0.306231	-1.79659	0.243	0.584	0.00390439
RPS6KB1	3.4e-07	0.66189	2.50169	0.459	0.161	0.0039308
DCTN2	3.4e-07	0.645746	0.953862	0.392	0.101	0.0039366
ADCYAP1	3.41e-07	0.350354	-7.57587	0.014	0.309	0.00394672
DBR1	3.46e-07	0.683838	1.69869	0.595	0.282	0.00400139
VAV2	3.46e-07	0.62076	3.16781	0.284	0.047	0.00400281
CBX6	3.46e-07	0.686151	1.90407	0.595	0.309	0.00400777
NAA20	3.47e-07	0.291266	-1.65222	0.662	0.852	0.00401747
RSRP1	3.54e-07	0.290495	-1.06099	0.811	0.966	0.00409509
C3H1orf95	3.55e-07	0.355705	-9.78389	0	0.289	0.00410885
PMP22	3.55e-07	0.355705	-10.6059	0	0.289	0.00411056
AGPAT9L	3.55e-07	0.355705	-11.5454	0	0.289	0.00411074
LNX1	3.58e-07	0.326048	-3.68358	0.095	0.436	0.00414458
SH2D3C	3.58e-07	0.635725	1.9284	0.351	0.074	0.00415021
CCT4	3.59e-07	0.290722	-0.91299	0.797	0.926	0.00416101
GSAP	3.62e-07	0.624206	3.13939	0.297	0.054	0.00418662
NELFA	3.71e-07	0.294667	-1.91833	0.527	0.738	0.00429847
HDAC10	3.71e-07	0.612552	4.31316	0.257	0.034	0.00429951
CAST	3.72e-07	0.709051	0.913723	0.905	0.893	0.00431247
NAV3	3.96e-07	0.327499	-2.54358	0.081	0.436	0.00458764
SEC61G	4.09e-07	0.707283	1.39633	0.77	0.785	0.0047321
DYNC1I1	4.11e-07	0.329403	-3.43239	0.081	0.423	0.00475685
LOC421106	4.31e-07	0.615953	2.44497	0.27	0.04	0.00498789
PARD3B	4.39e-07	0.636178	2.20064	0.351	0.081	0.00508627
BSG	4.39e-07	0.292173	-0.411125	0.851	0.966	0.00508833
ARF1	4.41e-07	0.292173	-0.453624	0.959	0.946	0.00510825
COMMD1	4.45e-07	0.299655	-1.89824	0.365	0.698	0.00514977
CLIC5	4.48e-07	0.292354	-1.17684	0.824	0.953	0.00518647
IQUB	4.5e-07	0.309178	-2.59827	0.257	0.564	0.00521051
SQSTM1	4.53e-07	0.292627	-1.10204	0.784	0.906	0.0052482
ARFGEF2	4.57e-07	0.313078	-2.95668	0.203	0.537	0.0052862
BLOC1S1	4.67e-07	0.607292	0.634206	0.243	0.027	0.00540671
SUOX	4.72e-07	0.581081	5.25764	0.162	0	0.0054639
WHSC1	4.73e-07	0.328632	-2.90048	0.095	0.43	0.00547131
LOC112530367	4.73e-07	0.581081	7.40203	0.162	0	0.00547637
FRMD7	4.74e-07	0.581081	8.16959	0.162	0	0.00548402
GAAGSD	4.74e-07	0.581081	9.18962	0.162	0	0.00548428
TMOD1	4.74e-07	0.581081	7.40203	0.162	0	0.00548454
MTERF4	4.74e-07	0.581081	9.33614	0.162	0	0.0054853
VIPR1	4.74e-07	0.581081	10.4318	0.162	0	0.00548556
GXYLT2	4.74e-07	0.581081	10.3339	0.162	0	0.00548556
PIH1D3	4.75e-07	0.324914	-2.90933	0.122	0.45	0.00549799
G6PC3	4.77e-07	0.685879	1.4439	0.635	0.315	0.00552627
SLC2A14	4.82e-07	0.672003	1.64706	0.527	0.221	0.00557514
PIGBOS1	4.89e-07	0.687557	3.17964	0.568	0.376	0.00566448
PPFIA1	4.91e-07	0.674859	2.30426	0.541	0.242	0.00568663
ACOX1	5.12e-07	0.680528	3.31433	0.541	0.302	0.0059241
LOC112529921	5.17e-07	0.35906	-10.0299	0	0.282	0.00598014
INPP5E	5.4e-07	0.684156	2.62844	0.581	0.329	0.00624962
DDX42	5.49e-07	0.685607	1.81813	0.608	0.336	0.00635617
CHST8	5.5e-07	0.354254	-9.29378	0.014	0.302	0.00636519
AGRN	5.58e-07	0.323916	-1.5167	0.122	0.47	0.00646469
CADM3	5.71e-07	0.335661	-3.06029	0.068	0.396	0.00660595
AGTPBP1	5.81e-07	0.614638	2.49067	0.27	0.04	0.00672693
CASK	5.97e-07	0.699211	1.87343	0.757	0.537	0.00691765
MAP1B	6.02e-07	0.295846	-1.28169	0.595	0.859	0.00696845
MTMR2	6.06e-07	0.640078	2.89747	0.365	0.101	0.0070138
MAGI3	6.26e-07	0.647424	0.327581	0.419	0.114	0.00725075
ADPRHL1	6.31e-07	0.319155	-1.15856	0.176	0.503	0.00731104
PRDM15	6.73e-07	0.627925	1.25244	0.324	0.067	0.00778969
JAG2	6.78e-07	0.692817	0.673782	0.77	0.396	0.00784731
AFTPH	6.81e-07	0.696082	1.48658	0.73	0.49	0.00788076
TPT1	6.84e-07	0.295665	-0.707447	0.878	0.966	0.00792437
FGF12	7.03e-07	0.699528	1.82826	0.743	0.597	0.00813845
NDUFAF5	7.26e-07	0.66452	1.41933	0.5	0.195	0.00840647
NEDD4L	7.3e-07	0.685017	1.15875	0.622	0.349	0.00845696
CRLF3	7.31e-07	0.622619	2.50642	0.297	0.06	0.0084622
CORO7	7.39e-07	0.629013	3.23051	0.324	0.074	0.00855359
ADAMTS12	7.49e-07	0.362416	-10.5148	0	0.275	0.0086744
FBXL13	7.49e-07	0.362416	-9.22271	0	0.275	0.00867531
RASAL2	7.57e-07	0.312126	-1.93091	0.23	0.591	0.00876567
GOLGA2	7.58e-07	0.669781	1.90141	0.527	0.228	0.00877133
CCDC27	7.59e-07	0.319336	-2.02522	0.162	0.523	0.00878934
PNRC2	7.75e-07	0.682614	1.95434	0.595	0.336	0.00897489
KIAA1958	7.78e-07	0.698576	0.759194	0.824	0.55	0.00900346
SYNGR1	7.95e-07	0.702793	1.06123	0.838	0.852	0.00920437
BRK1	7.99e-07	0.692409	2.3025	0.662	0.477	0.0092546
SLC4A3	8.11e-07	0.672184	1.43037	0.554	0.242	0.00938949
ST3GAL6	8.36e-07	0.343597	-4.35332	0.054	0.362	0.0096772
STYK1	8.41e-07	0.643343	1.27006	0.405	0.107	0.009742
TNNC2	8.43e-07	0.692137	1.2686	0.716	0.443	0.0097653
LRP6	8.51e-07	0.656267	0.769501	0.473	0.154	0.00984931
COPS2	8.59e-07	0.695538	1.103	0.757	0.51	0.00994689
GTPBP1	8.59e-07	0.660847	1.37876	0.486	0.181	0.00994932
OAZ1	8.66e-07	0.297524	-0.515384	0.959	1	0.0100266
TDRP	8.87e-07	0.650961	2.41382	0.419	0.148	0.0102689
KIAA0922	8.89e-07	0.655043	2.24934	0.446	0.161	0.0102904
PNPLA3	9.28e-07	0.666924	1.4995	0.514	0.221	0.0107387
TTC28	9.28e-07	0.312443	-2.83052	0.23	0.611	0.0107413
PGPEP1L	9.36e-07	0.672547	0.891525	0.581	0.242	0.0108409
DGCR6L	9.44e-07	0.301106	-1.68686	0.581	0.752	0.0109349
MAML2	9.55e-07	0.347406	-2.65554	0.041	0.349	0.011062
RGL1	9.62e-07	0.5848	7.43933	0.176	0.007	0.0111332
SPON1	9.67e-07	0.602168	3.07109	0.23	0.027	0.0111925
KIRREL3	9.77e-07	0.324007	-1.21834	0.149	0.497	0.011317
UNC13B	9.85e-07	0.633367	2.01538	0.351	0.087	0.0114094
ATP5I	9.96e-07	0.701252	0.810287	0.919	0.899	0.0115285
ATP6V1D	9.98e-07	0.299882	-1.33642	0.73	0.792	0.0115589
LINGO3	1e-06	0.344731	-3.60701	0.054	0.362	0.0116122
RAB11FIP4	1.02e-06	0.320923	-2.7099	0.189	0.517	0.0118298
TRIB2	1.04e-06	0.69717	1.28738	0.824	0.584	0.0119884
H1FX	1.05e-06	0.61745	3.54577	0.284	0.054	0.0121203
TMBIM4	1.05e-06	0.700753	0.931391	0.946	0.846	0.0121369
TMEM9B	1.05e-06	0.299429	-1.17527	0.811	0.872	0.012186
LOC112530523	1.07e-06	0.584437	5.74668	0.176	0.007	0.0123822
OTOF	1.07e-06	0.299247	-0.728983	0.973	0.993	0.0124081
DRC1	1.08e-06	0.365772	-10.405	0	0.268	0.0125496
P4HA2	1.08e-06	0.365772	-10.7581	0	0.268	0.0125508
NMNAT1	1.09e-06	0.678079	2.10521	0.568	0.322	0.0126
DPCD	1.09e-06	0.30682	-1.74869	0.392	0.678	0.0126544
TESK2	1.12e-06	0.683702	2.33111	0.622	0.376	0.0129537
COQ2	1.12e-06	0.313124	-1.82034	0.27	0.604	0.0130191
HIST1H2A4L3	1.14e-06	0.341828	-3.14763	0.068	0.383	0.0131457
TBL1X	1.14e-06	0.68479	1.02629	0.689	0.362	0.0132528
PRELID1	1.15e-06	0.299927	-0.787977	0.824	0.926	0.013279
SMAD9	1.17e-06	0.621984	1.32585	0.311	0.06	0.0135118
WDR66	1.19e-06	0.348721	-4.77302	0.054	0.342	0.0137233
PSME3	1.22e-06	0.698168	0.746883	0.824	0.718	0.014171
TMTC3	1.24e-06	0.690323	0.938001	0.784	0.436	0.0144022
BTBD9	1.27e-06	0.626247	0.96502	0.324	0.074	0.0146809
TMEM181	1.3e-06	0.626111	2.03574	0.324	0.074	0.0150677
PIK3C3	1.31e-06	0.659849	1.28837	0.5	0.188	0.0151381
CALD1	1.35e-06	0.692862	1.42861	0.73	0.55	0.0156549
RAB11A	1.37e-06	0.302104	-1.30263	0.77	0.805	0.0158217
GPBP1L1	1.38e-06	0.673544	1.64236	0.568	0.289	0.0160063
UBE2S	1.39e-06	0.596182	2.51873	0.216	0.02	0.0160702
EIF3B	1.41e-06	0.67826	1.92858	0.622	0.322	0.0163311
LHX6	1.43e-06	0.348903	-3.73368	0.054	0.349	0.0165212
PRNP	1.43e-06	0.341602	0.431807	0.068	0.396	0.0165311
ERICH3	1.47e-06	0.315935	-1.23066	0.27	0.591	0.0170595
PDCL	1.49e-06	0.676311	1.61283	0.595	0.315	0.0173019
FAM46C	1.5e-06	0.574324	8.41911	0.149	0	0.0173724
FGF2	1.5e-06	0.574324	6.21917	0.149	0	0.0173829
TMEM74B	1.5e-06	0.574324	8.23853	0.149	0	0.0173877
GRB7	1.5e-06	0.574324	10.7308	0.149	0	0.0173877
GATA2	1.5e-06	0.574324	9.36286	0.149	0	0.0173885
VAMP1	1.5e-06	0.574324	8.50956	0.149	0	0.0173885
SPTLC3	1.5e-06	0.574324	9.70668	0.149	0	0.0173885
KIAA1644	1.5e-06	0.574324	9.53328	0.149	0	0.0173893
SNPH	1.5e-06	0.574324	8.91058	0.149	0	0.0173893
RPE65	1.5e-06	0.574324	11.2893	0.149	0	0.0173893
EFCAB14	1.5e-06	0.574324	9.34957	0.149	0	0.0173893
DEPDC1	1.5e-06	0.574324	10.1671	0.149	0	0.0173893
PLPP4	1.5e-06	0.574324	10.3607	0.149	0	0.0173893
OXCT1	1.51e-06	0.629693	1.19194	0.351	0.081	0.017429
CTSC	1.52e-06	0.303238	-1.31875	0.676	0.826	0.0176266
GDF3	1.54e-06	0.612099	1.85771	0.27	0.047	0.0177813
NAT10	1.55e-06	0.648603	1.36964	0.432	0.148	0.0179402
NTM	1.55e-06	0.314529	-1.24723	0.257	0.631	0.0179951
SEC14L5	1.56e-06	0.369128	-10.2565	0	0.262	0.0180977
PPP4R3B	1.57e-06	0.684337	1.56465	0.676	0.403	0.0181558
STXBP4	1.6e-06	0.678306	0.799223	0.649	0.322	0.0185296
ARHGEF1	1.6e-06	0.663976	1.61421	0.527	0.221	0.0185533
MGAT4C	1.63e-06	0.353755	-3.99095	0.041	0.329	0.0188281
STT3B	1.64e-06	0.673998	1.73069	0.608	0.289	0.0190414
NPLOC4	1.66e-06	0.326637	-0.50379	0.162	0.503	0.0192574
EXOC1L	1.68e-06	0.344368	-4.13726	0.081	0.376	0.0194872
AGBL4	1.7e-06	0.696445	0.889779	0.865	0.805	0.0196852
NFU1	1.71e-06	0.665654	1.06732	0.568	0.221	0.0198353
ALMS1	1.73e-06	0.667604	1.17015	0.568	0.242	0.0200539
WBSCR27	1.74e-06	0.31004	-1.4228	0.378	0.698	0.0201671
MYL6	1.77e-06	0.668738	1.32647	0.581	0.248	0.0204566
NUP155	1.81e-06	0.613096	4.9518	0.27	0.054	0.0210064
GNAI3	1.83e-06	0.68674	0.945843	0.743	0.443	0.0211661
STS	1.83e-06	0.611282	2.38001	0.27	0.047	0.0211692
COX7C	1.83e-06	0.696354	0.549198	0.892	0.98	0.0211789
ANKRD27	1.83e-06	0.649556	0.814361	0.446	0.154	0.0211811
ATF2	1.84e-06	0.648558	0.817803	0.459	0.141	0.0212472
PDS5B	1.85e-06	0.654136	1.12826	0.473	0.174	0.0213887
RPL22L1	1.86e-06	0.695901	0.810988	0.851	0.846	0.0214799
SYBU	1.91e-06	0.344323	-3.32897	0.068	0.389	0.0220796
PDE5A	1.96e-06	0.62398	1.62541	0.324	0.074	0.0226747
SLC38A6	2.01e-06	0.35507	-2.20236	0.041	0.329	0.0233247
CTNND2	2.05e-06	0.66706	1.6381	0.568	0.248	0.0236809
FRMPD4	2.08e-06	0.672819	1.57236	0.595	0.302	0.024086
SEPT2L	2.08e-06	0.307138	-1.38723	0.595	0.765	0.0240984
SPIN1Z	2.1e-06	0.623617	-0.465029	0.324	0.074	0.0242715
WWP1	2.14e-06	0.650463	1.22704	0.446	0.168	0.024766
IFT46	2.14e-06	0.31004	-1.90398	0.514	0.685	0.0248036
NLK	2.17e-06	0.67554	1.16746	0.608	0.336	0.0251453
TBC1D9	2.2e-06	0.643343	1.08425	0.419	0.134	0.0254229
PIGA	2.2e-06	0.606748	1.82345	0.257	0.04	0.025435
NEK9	2.22e-06	0.652957	2.10478	0.459	0.181	0.0256471
LRRC73	2.25e-06	0.336931	-3.49154	0.135	0.43	0.0260103
AK9	2.25e-06	0.372483	-10.1356	0	0.255	0.0260227
DBF4B	2.25e-06	0.372483	-9.50795	0	0.255	0.02603
DNAH10	2.25e-06	0.372483	-10.8389	0	0.255	0.0260311
STX1A	2.29e-06	0.666878	0.465115	0.595	0.242	0.0264646
IGSF5	2.35e-06	0.36745	-9.12941	0.014	0.275	0.0271544
RPS15A	2.41e-06	0.693633	1.3145	0.878	0.819	0.0279569
EFEMP1	2.45e-06	0.366452	-4.06386	0.014	0.282	0.0283655
SLC44A3	2.52e-06	0.354435	-5.20281	0.054	0.336	0.0291918
DCTN3	2.54e-06	0.308453	-1.78988	0.635	0.765	0.0293693
LOC100858942	2.54e-06	0.336432	-2.96712	0.135	0.443	0.0293877
NSF	2.56e-06	0.681888	1.52099	0.676	0.43	0.0296865
ALDH6A1	2.59e-06	0.325322	-1.98233	0.216	0.537	0.0300369
OSBPL8	2.66e-06	0.689507	1.41474	0.743	0.624	0.0308494
TIMP3	2.72e-06	0.336931	1.81529	0.095	0.463	0.0314671
DAGLB	2.78e-06	0.672229	1.66042	0.595	0.322	0.0321372
2025-03-01	2.81e-06	0.599764	5.36887	0.23	0.034	0.0325886
CKAP5	2.82e-06	0.663477	0.564341	0.581	0.228	0.0327065
MDK	2.86e-06	0.654635	1.82997	0.486	0.195	0.0331058
HNRNPAB	2.88e-06	0.688554	1.61671	0.77	0.597	0.0333204
TRABD	2.9e-06	0.64942	1.23332	0.459	0.168	0.0335295
PFN2	2.92e-06	0.692091	0.849347	0.838	0.846	0.0337597
PCNX2	2.94e-06	0.642572	1.22384	0.419	0.141	0.0340907
AMOTL1	2.98e-06	0.59532	2.61446	0.216	0.027	0.034532
ACTN1	2.99e-06	0.641438	2.7688	0.392	0.148	0.0346398
MTCH1	2.99e-06	0.607156	3.09151	0.257	0.047	0.0346649
MID1	3.02e-06	0.680936	0.891622	0.73	0.409	0.0349404
OSGIN2	3.03e-06	0.674406	1.33548	0.635	0.342	0.0350927
AK8	3.03e-06	0.342645	-2.64124	0.108	0.409	0.0351213
OXR1	3.05e-06	0.314121	-1.3387	0.419	0.691	0.0353362
PCNX4	3.15e-06	0.595093	3.11663	0.216	0.027	0.0364702
HGSNAT	3.16e-06	0.660666	1.54387	0.527	0.235	0.0365729
EPHB1	3.22e-06	0.375839	-9.46094	0	0.248	0.0373055
HNRNPA1	3.25e-06	0.691139	1.24105	0.851	0.832	0.0376142
UBA52	3.26e-06	0.691457	0.974515	0.905	0.926	0.0377364
ORMDL3	3.28e-06	0.67749	1.62876	0.662	0.389	0.0379661
PIP4K2B	3.35e-06	0.641756	1.0607	0.419	0.141	0.0387355
DOK3	3.37e-06	0.594776	2.14722	0.216	0.027	0.0389698
RDX	3.42e-06	0.686468	1.01912	0.797	0.557	0.0396419
ANKRD10	3.44e-06	0.676673	0.762761	0.676	0.376	0.0397926
A4GALT	3.45e-06	0.369672	-5.01819	0.014	0.275	0.0399579
CLDN12	3.47e-06	0.594685	2.29056	0.216	0.027	0.0401871
APPL1	3.55e-06	0.664928	1.8611	0.554	0.275	0.0411452
TPM1	3.58e-06	0.328723	-2.93697	0.23	0.517	0.0414706
DDB1	3.61e-06	0.677081	1.76871	0.649	0.403	0.0418192
RNF139	3.71e-06	0.636904	1.73896	0.392	0.128	0.0429082
C1H11ORF70	3.76e-06	0.323599	-1.53289	0.27	0.584	0.0435717
UBE3B	3.79e-06	0.615999	1.93022	0.297	0.067	0.0438951
LOC107057310	3.79e-06	0.310357	-0.825489	0.73	0.859	0.0439114
KCNA10	3.81e-06	0.354208	-3.75103	0.068	0.349	0.0441561
NDST3	3.84e-06	0.344277	-3.12932	0.108	0.409	0.0444047
FCN2	3.84e-06	0.602304	2.34622	0.243	0.04	0.0444193
TCP1	3.87e-06	0.310493	-1.16289	0.784	0.839	0.0448508
PANK1	3.88e-06	0.617404	3.88955	0.297	0.074	0.0448723
TNFAIP8L1	3.92e-06	0.3114	-1.25928	0.676	0.799	0.045403
KPNA1	3.96e-06	0.623027	2.9565	0.324	0.087	0.0458461
HACD2	4.03e-06	0.67037	0.906548	0.649	0.309	0.0466796
NR1D2	4.03e-06	0.667876	1.48214	0.595	0.302	0.0466902
DNAJA1	4.04e-06	0.310403	-1.00434	0.838	0.926	0.0467459
KDM3B	4.08e-06	0.639488	0.260729	0.419	0.134	0.0472777
CEP41	4.1e-06	0.339198	-2.27141	0.149	0.443	0.0474153
ADGRG6	4.12e-06	0.327091	-0.740464	0.203	0.57	0.047654
GINM1	4.12e-06	0.647968	0.610013	0.473	0.168	0.0477445
CARNMT1	4.13e-06	0.635135	2.48495	0.378	0.128	0.0478196
SEMA6D	4.14e-06	0.344821	-1.25421	0.108	0.409	0.0479752
ADIPOR1	4.18e-06	0.313305	-1.41986	0.595	0.745	0.048425
C6H10ORF90	4.19e-06	0.678306	1.64925	0.689	0.43	0.0484576
FAM20C	4.22e-06	0.367268	-5.09236	0.027	0.289	0.0488867
MRPL57	4.24e-06	0.31199	-1.18597	0.649	0.819	0.0490614
HSCB	4.26e-06	0.662389	2.25431	0.527	0.275	0.049329
ATN1	4.29e-06	0.332079	-2.28435	0.176	0.517	0.0496415
ANP32A	4.37e-06	0.688554	1.02514	0.865	0.812	0.0505508
TCTEX1D2	4.45e-06	0.31462	-1.16666	0.568	0.718	0.0515542
ZDHHC20	4.53e-06	0.355342	-0.324195	0.054	0.356	0.0524564
ADH6	4.61e-06	0.379195	-9.8904	0	0.242	0.0533636
WNT9A	4.61e-06	0.379195	-10.572	0	0.242	0.053389
PIAS1	4.62e-06	0.686695	0.904358	0.824	0.685	0.0535084
ARHGDIA	4.62e-06	0.313214	-0.861246	0.622	0.792	0.0535286
RAB39B	4.63e-06	0.627381	1.2388	0.351	0.101	0.0535511
CASKIN2	4.67e-06	0.581852	5.36617	0.176	0.013	0.0540726
LOC101748152	4.73e-06	0.567568	5.7646	0.135	0	0.0547456
MILR1	4.73e-06	0.567568	6.40203	0.135	0	0.0547481
AADAC	4.73e-06	0.567568	10.3112	0.135	0	0.0547658
AGXT2	4.73e-06	0.567568	8.67505	0.135	0	0.0547658
SEMA3D	4.73e-06	0.567568	11.6988	0.135	0	0.0547708
RAD21L1	4.73e-06	0.567568	7.15946	0.135	0	0.0547708
CEP55	4.73e-06	0.567568	9.41059	0.135	0	0.0547733
MAB21L3	4.73e-06	0.567568	9.26238	0.135	0	0.0547733
RAD54B	4.73e-06	0.567568	10.0514	0.135	0	0.0547758
PTCHD1	4.73e-06	0.567568	9.24333	0.135	0	0.0547758
AGO4	4.75e-06	0.659713	1.40759	0.554	0.242	0.0550396
FSTL4	4.98e-06	0.353301	-3.86651	0.081	0.362	0.057683
CLCC1	5.06e-06	0.648286	2.70558	0.446	0.195	0.058616
ANKFN1	5.1e-06	0.665563	1.0824	0.608	0.289	0.0590902
PPP1R1C	5.13e-06	0.374479	-7.96631	0.014	0.262	0.0594049
SS2	5.21e-06	0.675222	2.26258	0.622	0.436	0.0603688
PLPPR4	5.3e-06	0.604435	1.58236	0.257	0.047	0.0613815
MDH1	5.51e-06	0.312987	-0.511522	0.892	0.98	0.0637884
SDCBP	5.51e-06	0.313804	-1.30606	0.757	0.812	0.063841
DAZAP1	5.54e-06	0.657945	1.36653	0.541	0.242	0.0641876
SLC25A5	5.54e-06	0.31326	-0.857677	0.838	0.879	0.0641899
FMN1	5.58e-06	0.341466	-1.98607	0.135	0.45	0.0646328
G3BP1	5.59e-06	0.686468	0.925617	0.851	0.826	0.0647497
EXOSC1	5.63e-06	0.6808	1.10596	0.743	0.53	0.0651666
TBC1D9B	5.66e-06	0.665291	1.88876	0.608	0.295	0.0655754
ARGLU1	5.7e-06	0.686106	0.971714	0.824	0.805	0.065957
KIAA0355	5.74e-06	0.613822	0.501921	0.297	0.067	0.0664092
UBE2H	5.75e-06	0.314756	-1.44257	0.689	0.785	0.0666032
PGRMC2	5.77e-06	0.330174	-1.85964	0.23	0.55	0.0667598
SLC24A5	5.87e-06	0.594504	4.40203	0.216	0.034	0.0680184
PTDSS2	6.01e-06	0.653274	2.45002	0.486	0.228	0.0695802
DNAL4	6.01e-06	0.322329	-1.6931	0.419	0.617	0.0696309
PHC3	6.05e-06	0.636994	1.77807	0.405	0.141	0.0700689
LOC112530034	6.18e-06	0.364185	-3.03468	0.041	0.315	0.0715066
MITD1	6.24e-06	0.608698	2.73576	0.27	0.06	0.0722489
GAS1	6.36e-06	0.332714	-2.17198	0.203	0.537	0.0736204
HID1	6.48e-06	0.675948	0.787113	0.757	0.423	0.0750643
TMEM41B	6.48e-06	0.640441	0.764982	0.432	0.154	0.0750716
FAM122A	6.51e-06	0.616089	3.54856	0.297	0.081	0.0753555
SH3GL1	6.55e-06	0.666606	1.73637	0.581	0.342	0.0758082
SLC25A4	6.55e-06	0.353483	-0.33584	0.081	0.376	0.0758868
NSUN7	6.57e-06	0.38255	-9.68899	0	0.235	0.0761235
TRPM5	6.58e-06	0.38255	-9.65028	0	0.235	0.0761268
CCDC77	6.58e-06	0.38255	-10.2341	0	0.235	0.0761355
SOCS3	6.58e-06	0.38255	-12.2397	0	0.235	0.0761388
HNF1B	6.64e-06	0.363595	-4.97988	0.054	0.315	0.0768257
RNF150	6.69e-06	0.613006	2.56012	0.297	0.067	0.0774854
KLF13	6.75e-06	0.366815	-3.98397	0.041	0.302	0.0781336
FAM46D	6.9e-06	0.615772	1.54595	0.311	0.074	0.0798696
KCTD5	6.94e-06	0.671141	0.831855	0.689	0.369	0.0803107
RAPGEF4	6.94e-06	0.608153	3.93637	0.27	0.06	0.0803611
MGAT5	7.01e-06	0.677399	1.1634	0.797	0.456	0.0811429
MFN2	7.16e-06	0.647515	-0.276306	0.5	0.181	0.0829227
PID1	7.37e-06	0.364275	-3.89491	0.054	0.315	0.085383
SESN3	7.48e-06	0.674451	0.51031	0.784	0.403	0.0866547
SIL1	7.49e-06	0.356929	-2.11686	0.068	0.362	0.0867092
BMP7	7.56e-06	0.613822	2.8958	0.297	0.074	0.0875447
CBFA2T2	7.68e-06	0.617948	3.45623	0.311	0.087	0.0888638
IL6	7.72e-06	0.627925	1.19189	0.365	0.114	0.0893598
ADAM10	7.78e-06	0.655451	1.34499	0.527	0.248	0.0900222
CREM	7.8e-06	0.345864	-2.68778	0.135	0.43	0.0902659
PHKB	8.02e-06	0.668828	0.52853	0.703	0.342	0.092828
EXOC2	8.08e-06	0.651143	1.20852	0.514	0.215	0.0935639
FAM184B	8.11e-06	0.665382	1.27129	0.635	0.322	0.0938473
ARHGEF3	8.2e-06	0.666153	0.517375	0.689	0.309	0.094988
CSK	8.33e-06	0.61033	2.1331	0.284	0.067	0.096388
MBD5	8.34e-06	0.668874	1.16335	0.662	0.369	0.0965153
RPS21	8.43e-06	0.682614	1.09944	0.851	0.785	0.0975922
ACSL6	8.58e-06	0.613142	1.41406	0.297	0.074	0.0993199
ATP5F1	8.58e-06	0.316933	-0.465203	0.892	0.913	0.0993843
TMEM248	8.59e-06	0.679757	0.826981	0.784	0.611	0.099459
BTF3L4	8.75e-06	0.676855	1.5525	0.703	0.544	0.10135
TLE1	8.94e-06	0.596499	2.08814	0.23	0.04	0.10356
MDM1	8.95e-06	0.627018	1.54281	0.365	0.114	0.103606
ATP6V0D1	9e-06	0.31784	-0.969012	0.743	0.852	0.104162
CCT5	9e-06	0.317477	-0.942692	0.811	0.899	0.104163
CCNG2	9.01e-06	0.626973	0.568369	0.365	0.114	0.104318
ZNF706	9.04e-06	0.680619	1.25166	0.797	0.678	0.104621
CTNNBIP1	9.05e-06	0.66969	0.909012	0.662	0.396	0.104808
DSTN	9.13e-06	0.317976	-1.00672	0.757	0.846	0.105763
SLC15A2	9.15e-06	0.571422	9.18962	0.149	0.007	0.10595
HMGA2	9.25e-06	0.385906	-5.66271	0	0.228	0.10715
HS3ST3B1L	9.35e-06	0.385906	-9.34343	0	0.228	0.108276
GABRD	9.35e-06	0.385906	-9.75017	0	0.228	0.108286
SAMD11	9.44e-06	0.356838	-3.88486	0.095	0.362	0.109275
TMEM223	9.54e-06	0.322057	-1.18839	0.486	0.718	0.110473
LOC107050762	9.73e-06	0.602984	2.88418	0.257	0.054	0.112665
ARL3	9.75e-06	0.322238	-1.53759	0.486	0.718	0.112903
WFDC1	9.77e-06	0.571195	7.02961	0.149	0.007	0.113112
NOP2	9.86e-06	0.636722	1.02034	0.419	0.154	0.114122
RASSF3	9.89e-06	0.652367	1.36023	0.541	0.228	0.114561
PTPN4	1e-05	0.606249	1.37536	0.27	0.06	0.116198
BEST1	1.03e-05	0.652775	1.51061	0.527	0.255	0.119108
BFAR	1.04e-05	0.63908	1.38689	0.432	0.168	0.120516
RPS12	1.08e-05	0.681027	0.685726	0.892	0.946	0.125554
ALDH5A1	1.09e-05	0.64756	1.79931	0.486	0.215	0.12584
DYNLRB2	1.09e-05	0.360375	-3.16687	0.081	0.349	0.126405
PCBD1	1.1e-05	0.381462	-5.28045	0.014	0.248	0.12733
FIP1L1	1.13e-05	0.333212	-1.68456	0.284	0.564	0.1307
BOLA3	1.13e-05	0.670778	1.82127	0.622	0.483	0.131065
C2CD4A	1.14e-05	0.375612	-3.88864	0.027	0.275	0.131883
ULK2	1.14e-05	0.645746	0.802029	0.486	0.201	0.131988
LATS2	1.14e-05	0.598948	2.29863	0.243	0.047	0.132211
SNX16	1.16e-05	0.605478	2.06346	0.27	0.06	0.134774
HIST1H46L2	1.18e-05	0.329358	-1.72725	0.351	0.617	0.136376
CARD19	1.25e-05	0.382233	-5.55443	0.014	0.248	0.145178
RXRA	1.3e-05	0.644023	1.59184	0.486	0.195	0.15102
LOC112532134	1.31e-05	0.326229	-1.62232	0.432	0.691	0.151474
DLL1	1.31e-05	0.638355	0.826911	0.446	0.168	0.151669
CLIC4	1.31e-05	0.664792	2.14519	0.595	0.396	0.151891
PROX1	1.33e-05	0.389262	-8.94448	0	0.221	0.153429
FAM83A	1.33e-05	0.389262	-10.3116	0	0.221	0.153592
SPHKAP	1.33e-05	0.389262	-9.33125	0	0.221	0.153609
CFAP100	1.33e-05	0.389262	-9.56488	0	0.221	0.153613
SYT12	1.33e-05	0.389262	-12.5433	0	0.221	0.15362
RPL22	1.34e-05	0.678714	0.88876	0.797	0.846	0.154772
CDR2	1.35e-05	0.598132	3.19219	0.243	0.047	0.156097
HRAS	1.36e-05	0.327997	-1.14754	0.378	0.671	0.156974
RABL6	1.39e-05	0.677081	0.72875	0.851	0.671	0.161082
WHAMM	1.4e-05	0.648467	0.447262	0.527	0.221	0.161916
WDR63	1.42e-05	0.617042	-1.00123	0.338	0.087	0.164071
HDAC7	1.44e-05	0.644794	1.6063	0.486	0.208	0.166436
SCYL2	1.45e-05	0.639307	1.03535	0.459	0.174	0.168454
SDHD	1.46e-05	0.321921	-0.83491	0.811	0.866	0.169028
VPS41	1.46e-05	0.655814	1.37249	0.554	0.295	0.169504
CLPX	1.47e-05	0.667286	1.12167	0.676	0.423	0.170242
OAT	1.48e-05	0.323145	-1.19606	0.689	0.779	0.17135
LOC112531515	1.48e-05	0.560811	7.82989	0.122	0	0.171508
NPPC	1.48e-05	0.560811	6.91661	0.122	0	0.171571
LOC419335	1.48e-05	0.560811	8.21917	0.122	0	0.171571
TSHZ2	1.48e-05	0.560811	8.38475	0.122	0	0.171571
LOC431092	1.48e-05	0.560811	7.46915	0.122	0	0.171571
LOC101750271	1.48e-05	0.560811	9.66077	0.122	0	0.171579
ISL2	1.48e-05	0.560811	7.36727	0.122	0	0.171579
SERPINF1	1.5e-05	0.367994	-4.99005	0.068	0.315	0.174132
SPAG9	1.54e-05	0.674179	1.41625	0.784	0.591	0.178758
SURF4	1.55e-05	0.634591	2.47707	0.405	0.168	0.178919
MKRN1	1.55e-05	0.675404	0.853972	0.851	0.624	0.179878
TBC1D4	1.57e-05	0.62008	0.716208	0.351	0.101	0.181955
SPATA17	1.57e-05	0.335616	-1.85843	0.257	0.584	0.181955
B3GNTL	1.58e-05	0.322329	-0.435235	0.919	0.973	0.18293
ANKRD60	1.59e-05	0.648785	0.919398	0.5	0.248	0.184399
DCBLD1	1.59e-05	0.661618	1.52519	0.635	0.349	0.184518
LNPEP	1.6e-05	0.621123	1.41602	0.351	0.107	0.185631
LOC424727	1.6e-05	0.621032	3.02352	0.338	0.114	0.185819
RMDN2	1.64e-05	0.653864	1.43302	0.541	0.289	0.189496
FOXO3	1.66e-05	0.655315	1.68114	0.541	0.309	0.192574
GSTAL2	1.68e-05	0.36423	-3.11999	0.081	0.342	0.19463
MYO9B	1.72e-05	0.350535	-3.23286	0.162	0.43	0.198624
WDPCP	1.73e-05	0.641983	1.67438	0.459	0.208	0.199927
MTR	1.73e-05	0.649374	1.01666	0.541	0.242	0.200744
C4	1.75e-05	0.378288	-2.55904	0.027	0.275	0.202687
SLC24A3	1.75e-05	0.353891	-0.902033	0.135	0.409	0.202714
GPR19	1.82e-05	0.380827	-5.99248	0.027	0.262	0.210875
ADAMTS3	1.85e-05	0.666788	1.01727	0.689	0.45	0.214167
MTA3	1.87e-05	0.642844	0.725712	0.5	0.201	0.216778
IVNS1ABP	1.87e-05	0.642844	1.13941	0.459	0.221	0.216797
LOC112530105	1.88e-05	0.392617	-9.16021	0	0.215	0.217306
LOC112532613	1.88e-05	0.392617	-9.37615	0	0.215	0.217345
RACGAP1	1.88e-05	0.392617	-10.6096	0	0.215	0.217348
EHD4	1.88e-05	0.392617	-10.8129	0	0.215	0.217351
LDLRAD1	1.88e-05	0.392617	-10.599	0	0.215	0.217354
MEIS2	1.88e-05	0.392617	-10.0483	0	0.215	0.217357
LOC424740	1.9e-05	0.655269	1.9139	0.554	0.315	0.21961
TUBA1C	1.92e-05	0.324188	-1.00621	0.905	0.913	0.222389
XYLT1	1.92e-05	0.364321	-5.27701	0.095	0.342	0.222423
PUM2	1.92e-05	0.657491	1.84798	0.608	0.322	0.222814
CABP2	1.94e-05	0.340831	-0.464871	0.203	0.55	0.224465
DCDC2	1.97e-05	0.334301	-1.67512	0.338	0.611	0.227584
SIPA1L2	1.98e-05	0.665336	0.612665	0.716	0.416	0.229495
SORD	1.99e-05	0.386223	-4.46503	0.014	0.242	0.229967
RPL36A	1.99e-05	0.67554	0.763275	0.905	0.94	0.230042
YWHAZ	1.99e-05	0.324551	-0.90007	0.851	0.919	0.230897
CHURC1	2.05e-05	0.674995	0.946424	0.811	0.879	0.23757
FTH1	2.08e-05	0.324823	-0.62969	0.959	1	0.24051
CHUK	2.1e-05	0.631598	1.98295	0.405	0.161	0.242576
EML1	2.11e-05	0.652911	2.11561	0.541	0.302	0.243895
ARL5A	2.15e-05	0.632324	1.0142	0.419	0.161	0.248369
CFAP44	2.18e-05	0.360466	-3.14605	0.108	0.376	0.252051
CEP131	2.18e-05	0.368674	-2.79348	0.068	0.329	0.252142
OTUB1	2.19e-05	0.326682	-1.04848	0.676	0.785	0.253065
KCNA4	2.19e-05	0.368719	-3.16826	0.068	0.329	0.253897
ANKH	2.2e-05	0.657718	0.714615	0.649	0.322	0.254194
DUSP1	2.21e-05	0.366996	-3.71258	0.081	0.336	0.255376
ZNF148	2.22e-05	0.616769	0.627468	0.338	0.101	0.257175
MLXIP	2.24e-05	0.635407	0.701705	0.432	0.181	0.259587
POP5	2.3e-05	0.66842	0.838479	0.73	0.53	0.26599
ADPRH	2.33e-05	0.328043	-1.29194	0.662	0.732	0.269493
PER3	2.36e-05	0.596998	2.7526	0.243	0.054	0.272799
F3	2.4e-05	0.388627	-6.15779	0.014	0.235	0.278018
FAM207A	2.41e-05	0.640214	1.60218	0.459	0.215	0.279371
SCG3	2.42e-05	0.326229	-0.617493	0.905	0.993	0.279965
TAF2	2.42e-05	0.657718	1.17685	0.595	0.362	0.280337
NR4A3	2.47e-05	0.382732	-4.12695	0.027	0.262	0.286308
RNASEK	2.47e-05	0.673046	1.29218	0.838	0.826	0.286512
SRA1	2.49e-05	0.654907	2.12678	0.541	0.349	0.288243
IPO5	2.5e-05	0.639262	1.66217	0.459	0.208	0.288979
STAG2	2.51e-05	0.652004	1.51376	0.554	0.302	0.290317
KSR1	2.52e-05	0.615999	1.55459	0.338	0.101	0.291226
CFAP45	2.56e-05	0.349719	-2.14415	0.189	0.463	0.296958
ANK2	2.58e-05	0.342418	-2.56774	0.257	0.537	0.298906
WNK2	2.6e-05	0.340241	-2.30864	0.284	0.564	0.30102
PAXIP1	2.62e-05	0.589561	3.29325	0.216	0.04	0.302767
LGR4	2.62e-05	0.596454	2.93766	0.243	0.054	0.30309
SKOR1	2.64e-05	0.395973	-6.40814	0	0.208	0.30567
TRIM24	2.65e-05	0.395973	-9.45279	0	0.208	0.30655
DRGX	2.65e-05	0.395973	-9.60683	0	0.208	0.30667
PLPPR5	2.65e-05	0.395973	-10.2629	0	0.208	0.306695
BPIL3	2.65e-05	0.395973	-10.4786	0	0.208	0.306721
AS3MT	2.65e-05	0.395973	-10.0791	0	0.208	0.306734
SOGA1	2.65e-05	0.36745	-3.15983	0.081	0.342	0.307021
DYRK2	2.67e-05	0.613232	0.934799	0.324	0.094	0.309421
C3H2ORF3	2.67e-05	0.630782	2.86915	0.392	0.174	0.309425
SGCG	2.69e-05	0.343189	-1.506	0.243	0.537	0.311987
LOC112530907	2.71e-05	0.605297	3.86317	0.27	0.081	0.314183
MTMR9	2.76e-05	0.669327	1.31026	0.743	0.631	0.320091
BDH1A	2.79e-05	0.656539	0.856917	0.649	0.336	0.322576
RASA4	2.79e-05	0.353437	-2.64236	0.176	0.436	0.323033
POMGNT2	2.81e-05	0.358153	-1.98492	0.122	0.409	0.325149
DNLZ	2.84e-05	0.659668	1.62528	0.608	0.416	0.32898
LYPD1	2.85e-05	0.585389	3.52053	0.203	0.034	0.330256
GPD2	2.85e-05	0.585389	2.84135	0.203	0.034	0.33027
UBIAD1	2.86e-05	0.623798	2.54664	0.365	0.141	0.331448
TMPRSS7	2.88e-05	0.672139	0.695409	0.919	0.953	0.333113
LOC107051857	2.88e-05	0.36482	-2.13713	0.095	0.362	0.333771
GALNT1	2.94e-05	0.635044	1.48453	0.446	0.188	0.339996
CLIP4	2.97e-05	0.658262	0.625547	0.649	0.376	0.343849
LOC428541	2.97e-05	0.362779	-3.07279	0.108	0.376	0.344327
ROMO1	2.98e-05	0.671776	0.448435	0.878	0.96	0.345424
SNCAIP	3e-05	0.661981	1.0593	0.689	0.436	0.347761
FOS	3.05e-05	0.347225	-1.06743	0.189	0.517	0.353552
EFCAB2	3.07e-05	0.34201	-1.78452	0.27	0.564	0.354882
VAV3	3.11e-05	0.663024	1.46952	0.662	0.483	0.35967
CCDC88C	3.12e-05	0.661935	-0.386996	0.743	0.416	0.360913
STX7	3.12e-05	0.598676	2.45513	0.257	0.06	0.361684
BRINP1	3.14e-05	0.370352	-3.94143	0.081	0.329	0.363234
PRTFDC1	3.21e-05	0.584845	2.6293	0.203	0.034	0.37128
PLCH2	3.27e-05	0.359332	-3.29893	0.149	0.396	0.378789
AKR1B10L4	3.37e-05	0.351442	-3.9501	0.203	0.463	0.3907
VPS39	3.49e-05	0.613958	2.28807	0.324	0.107	0.403501
FAM151B	3.5e-05	0.627109	0.762656	0.405	0.154	0.405745
NOVA1	3.58e-05	0.594821	2.62757	0.243	0.054	0.414158
ANKRD44	3.59e-05	0.331353	-1.46631	0.649	0.792	0.415709
ADGRL2	3.59e-05	0.641847	-0.804932	0.541	0.221	0.415979
CANT1	3.6e-05	0.387403	-4.11792	0.027	0.248	0.416302
C19orf60	3.61e-05	0.602258	2.25547	0.27	0.074	0.417841
SCAMP1	3.61e-05	0.646427	0.6911	0.568	0.262	0.418173
UQCR10	3.62e-05	0.669917	0.630915	0.865	0.933	0.419407
MTUS1	3.66e-05	0.662752	0.434821	0.743	0.477	0.423788
BAG2	3.66e-05	0.666062	0.385023	0.784	0.577	0.424267
LOC101747338	3.7e-05	0.617994	1.37383	0.351	0.121	0.428196
USP45	3.7e-05	0.627607	1.47224	0.405	0.161	0.428393
LRRC75A	3.73e-05	0.399329	-9.65562	0	0.201	0.431654
KCNJ11	3.73e-05	0.399329	-9.55919	0	0.201	0.431743
ACAP3	3.73e-05	0.399329	-9.82159	0	0.201	0.431749
BTBD19	3.73e-05	0.399329	-8.65206	0	0.201	0.431767
MORN3	3.73e-05	0.399329	-9.87903	0	0.201	0.431785
RIPK3	3.73e-05	0.399329	-10.527	0	0.201	0.431791
KPNA5	3.76e-05	0.609922	2.16172	0.311	0.094	0.434985
LMO1	3.76e-05	0.383185	-4.13975	0.041	0.268	0.435581
TPM2	3.77e-05	0.664838	1.43357	0.73	0.564	0.436867
EXOC5	3.78e-05	0.634682	1.54184	0.446	0.201	0.437598
VPS53	3.79e-05	0.629149	1.27584	0.419	0.168	0.438629
TRAFD1	3.79e-05	0.347315	-1.62905	0.23	0.523	0.439125
SH3D19	3.82e-05	0.591194	2.32056	0.23	0.047	0.441857
PIK3C2A	3.83e-05	0.639443	1.21411	0.486	0.228	0.443354
IER3IP1	3.85e-05	0.333031	-0.904729	0.527	0.779	0.445811
FBXL16	3.87e-05	0.364049	-1.54655	0.108	0.383	0.448218
IRX2	3.9e-05	0.341194	-2.11214	0.324	0.597	0.451668
ALDOC	3.91e-05	0.36559	-1.03811	0.095	0.376	0.452678
RND3	3.99e-05	0.392935	-3.86825	0.014	0.228	0.461442
ITM2B	3.99e-05	0.331625	-1.24377	0.73	0.832	0.46199
WDFY1	4.05e-05	0.617404	2.00972	0.351	0.121	0.46837
RNLS	4.07e-05	0.388173	-4.29838	0.027	0.248	0.470673
DBI	4.07e-05	0.665064	1.89194	0.662	0.644	0.471306
LOC107049890	4.08e-05	0.379603	-3.49127	0.054	0.289	0.47235
DNAJC13	4.09e-05	0.6194	1.06269	0.365	0.128	0.473247
RBM38	4.1e-05	0.668783	0.712414	0.878	0.946	0.474142
COL24A1	4.1e-05	0.590831	2.66351	0.23	0.047	0.474842
ATP6V0E2	4.1e-05	0.331761	-0.963556	0.757	0.839	0.475163
SHQ1	4.12e-05	0.615137	2.79105	0.338	0.114	0.476907
TRAK2	4.14e-05	0.609332	1.10925	0.311	0.094	0.47885
TMPRSS3	4.18e-05	0.667831	0.383372	0.878	0.745	0.484421
DTNBP1	4.23e-05	0.658942	0.719435	0.73	0.416	0.489586
CLDND1	4.27e-05	0.335072	-1.17528	0.5	0.732	0.49419
TLL1	4.34e-05	0.595365	3.19316	0.243	0.06	0.502179
C1H21ORF59	4.38e-05	0.332714	-1.06603	0.73	0.805	0.507273
C18H17orf75	4.44e-05	0.62271	1.62043	0.378	0.148	0.514373
CXorf40B	4.51e-05	0.62788	1.14722	0.419	0.168	0.522595
ATP6V1H	4.61e-05	0.33684	-1.36211	0.5	0.685	0.53333
PXDC1	4.61e-05	0.348993	-1.83838	0.23	0.523	0.534048
ERNI	4.61e-05	0.554054	4.71015	0.108	0	0.534218
LOC101751094	4.62e-05	0.554054	7.987	0.108	0	0.534827
MGAT5B	4.62e-05	0.554054	5.7646	0.108	0	0.534827
CASC3	4.62e-05	0.554054	5.17964	0.108	0	0.534876
LOC107050163	4.62e-05	0.554054	6.65357	0.108	0	0.534974
POC1B	4.62e-05	0.554054	9.27181	0.108	0	0.534974
RAP2A	4.62e-05	0.554054	7.62442	0.108	0	0.534974
KLHL3	4.62e-05	0.554054	9.53719	0.108	0	0.535023
NTRK2	4.62e-05	0.554054	9.38909	0.108	0	0.535047
ADCYAP1R1	4.62e-05	0.554054	7.96391	0.108	0	0.535047
ADARB2	4.62e-05	0.554054	10.2433	0.108	0	0.535047
LOC421195	4.62e-05	0.554054	9.36286	0.108	0	0.535047
ACACB	4.62e-05	0.554054	9.19954	0.108	0	0.535047
SDK2	4.62e-05	0.554054	8.0758	0.108	0	0.535071
POPDC2	4.62e-05	0.554054	9.34957	0.108	0	0.535071
LRRC3B	4.62e-05	0.554054	10.2313	0.108	0	0.535071
MLH1	4.62e-05	0.554054	7.69622	0.108	0	0.535071
BMP6	4.62e-05	0.554054	10.3158	0.108	0	0.535071
RYR2	4.62e-05	0.554054	9.81385	0.108	0	0.535071
FAM159A	4.62e-05	0.554054	10.6626	0.108	0	0.535071
MYCL	4.62e-05	0.554054	8.83626	0.108	0	0.535071
HNF4G	4.62e-05	0.554054	9.25764	0.108	0	0.535071
SOD2	4.67e-05	0.333122	-1.26627	0.743	0.826	0.540879
NTRK3	4.68e-05	0.568066	5.72396	0.149	0.013	0.541309
TMEM230	4.68e-05	0.639761	0.895035	0.514	0.235	0.54157
NEK6	4.69e-05	0.586704	1.7849	0.216	0.04	0.543268
ANKRD12	4.71e-05	0.654226	1.042	0.649	0.376	0.545686
TMEM175	4.76e-05	0.645701	1.83667	0.514	0.309	0.551296
MRPL19	4.77e-05	0.353301	-1.06844	0.216	0.47	0.55178
SGCB	4.87e-05	0.33294	-0.890282	0.851	0.906	0.563326
TXNDC15	4.9e-05	0.335979	-1.11706	0.622	0.691	0.567748
UNK	4.91e-05	0.594685	2.07718	0.243	0.06	0.569021
DNAJA3	5e-05	0.652639	0.5434	0.676	0.342	0.57915
SPECC1L	5.01e-05	0.625431	0.473139	0.405	0.161	0.580302
NCEH1	5.07e-05	0.612688	1.51068	0.338	0.107	0.586665
TOB2	5.12e-05	0.35439	-2.62482	0.216	0.463	0.592322
FRMD4B	5.14e-05	0.653818	0.830418	0.635	0.389	0.594763
CHFR	5.18e-05	0.612552	1.42475	0.338	0.107	0.599206
PIK3R1	5.18e-05	0.359287	-2.16405	0.162	0.43	0.600103
GPX1	5.19e-05	0.348812	-1.48526	0.257	0.53	0.600479
RPS28	5.22e-05	0.664021	1.29677	0.716	0.685	0.603914
PSMA1	5.23e-05	0.334301	-0.888449	0.743	0.812	0.605601
ACSM5	5.24e-05	0.402685	-10.7778	0	0.195	0.606362
ASS1	5.24e-05	0.402685	-10.4751	0	0.195	0.606379
SCN5A	5.24e-05	0.402685	-10.5521	0	0.195	0.606379
LMOD1	5.24e-05	0.402685	-9.16271	0	0.195	0.606379
COX7B	5.38e-05	0.666153	0.638971	0.878	0.933	0.622922
RPS17	5.41e-05	0.666107	0.474698	0.878	0.946	0.626591
GNAO1	5.48e-05	0.654226	1.59108	0.635	0.409	0.634657
POLK	5.53e-05	0.641302	0.501728	0.527	0.262	0.640777
CTBP2	5.57e-05	0.34006	-1.36656	0.446	0.658	0.645238
STX16	5.68e-05	0.649193	1.82093	0.568	0.356	0.657865
EXOG	5.78e-05	0.617042	1.13813	0.365	0.128	0.669625
OLFML2B	5.88e-05	0.587294	3.55536	0.216	0.047	0.681167
HSPA12A	5.89e-05	0.377471	-3.13531	0.068	0.315	0.68186
GRAMD4	5.94e-05	0.38314	-5.08927	0.054	0.282	0.687658
NDUFB2	6.09e-05	0.664974	0.57619	0.878	0.953	0.704644
ALKBH5	6.13e-05	0.633775	1.40302	0.459	0.221	0.709672
PCMTD2	6.14e-05	0.650463	2.14933	0.581	0.383	0.710754
PPP1R15B	6.16e-05	0.614593	1.3725	0.351	0.121	0.713227
HMP19	6.17e-05	0.341828	-1.19535	0.405	0.651	0.71429
TLK2	6.19e-05	0.612461	1.21755	0.338	0.114	0.716868
PPM1B	6.23e-05	0.653682	1.27768	0.635	0.423	0.721679
CLUH	6.27e-05	0.622075	0.45007	0.405	0.148	0.726202
CACFD1	6.29e-05	0.661527	0.79983	0.784	0.604	0.728127
SLMAP	6.33e-05	0.641801	1.17295	0.527	0.282	0.732824
FAM65C	6.34e-05	0.627744	1.16117	0.419	0.188	0.734169
EEF1B2	6.37e-05	0.335752	-1.24665	0.797	0.866	0.737665
PFKFB4L	6.38e-05	0.370034	-2.36446	0.108	0.362	0.738363
DERA	6.41e-05	0.3616	-2.19704	0.162	0.423	0.742177
PRKAB2	6.42e-05	0.640622	1.08465	0.541	0.262	0.743397
ERBIN	6.44e-05	0.634047	1.17856	0.473	0.221	0.745337
SEC11A	6.45e-05	0.345728	-1.74604	0.365	0.577	0.746443
LINGO2	6.49e-05	0.586795	3.40243	0.216	0.047	0.751023
NFXL1	6.53e-05	0.598857	2.12355	0.27	0.074	0.755984
C9H21orf2	6.55e-05	0.349039	-1.61993	0.311	0.537	0.758423
ALCAM	6.57e-05	0.624297	0.750001	0.419	0.161	0.760653
ECHDC2	6.64e-05	0.646155	1.48822	0.568	0.329	0.769081
OSTM1	6.66e-05	0.633775	1.78339	0.446	0.235	0.771156
SPINT1	6.66e-05	0.642391	2.26717	0.514	0.302	0.771286
CYLD	6.67e-05	0.623345	0.535344	0.419	0.154	0.772646
TPI1	6.7e-05	0.335979	-0.635285	0.865	0.933	0.775471
FAAP24	6.74e-05	0.607428	0.545551	0.311	0.101	0.780267
LOC101748311	6.82e-05	0.661119	0.608128	0.865	0.584	0.790134
TIMM17A	6.97e-05	0.336341	-0.645013	0.878	0.953	0.807175
MRPL1	6.99e-05	0.647787	0.832999	0.635	0.329	0.808901
PCYOX1L	7.02e-05	0.358063	0.713583	0.203	0.456	0.813347
ST6GAL2	7.07e-05	0.601034	1.28865	0.284	0.081	0.819029
MSH4	7.1e-05	0.62534	1.29847	0.419	0.174	0.821785
ARFGAP3	7.28e-05	0.343597	-1.52872	0.419	0.638	0.843186
CLEC18B	7.3e-05	0.366951	-0.814838	0.122	0.396	0.844662
SLC35F5	7.3e-05	0.612416	1.82525	0.338	0.121	0.844791
WDR17	7.33e-05	0.40604	-9.06041	0	0.188	0.849071
TERB1	7.33e-05	0.40604	-9.27684	0	0.188	0.849117
PAK5	7.34e-05	0.40604	-8.43323	0	0.188	0.849336
TOX	7.34e-05	0.40604	-9.39116	0	0.188	0.849347
CA9	7.34e-05	0.40604	-10.3268	0	0.188	0.849474
ACKR1	7.34e-05	0.383639	-2.48524	0.054	0.289	0.850048
FXR1	7.37e-05	0.337838	-1.25224	0.662	0.826	0.853735
RPL29	7.39e-05	0.662525	1.03169	0.797	0.819	0.855706
LOC100858426	7.4e-05	0.600762	2.26462	0.284	0.081	0.856607
USH2A	7.4e-05	0.662434	0.662335	0.851	0.772	0.856764
ATP6V0B	7.41e-05	0.337022	-0.497237	0.838	0.913	0.857711
WDR41	7.49e-05	0.630147	1.26159	0.459	0.201	0.867274
RBM5	7.5e-05	0.337067	-0.629369	0.838	0.96	0.868149
RIOK3	7.52e-05	0.623299	0.926384	0.405	0.168	0.870339
MFN1	7.53e-05	0.651959	1.03957	0.649	0.416	0.872094
CHD1Z	7.74e-05	0.641121	1.57192	0.541	0.289	0.895704
TPST1	7.79e-05	0.619626	1.55763	0.378	0.154	0.901977
RNF34	7.82e-05	0.646789	1.46907	0.595	0.349	0.905234
RABEP1	7.91e-05	0.656448	1.25343	0.716	0.517	0.915781
TBC1D19	8.12e-05	0.34269	-1.3836	0.514	0.658	0.939679
MTFR1L	8.12e-05	0.342871	-1.26335	0.459	0.678	0.940267
PSMC3IP	8.14e-05	0.628787	-0.682916	0.486	0.181	0.942568
RNF151	8.15e-05	0.628787	0.608324	0.459	0.195	0.943053
AGPAT5	8.17e-05	0.630827	2.13508	0.446	0.221	0.945843
PNN	8.26e-05	0.338382	-1.0503	0.703	0.893	0.956429
RAB6A	8.28e-05	0.338337	-0.999841	0.865	0.826	0.958094
MARCKS	8.28e-05	0.644613	0.605575	0.595	0.322	0.958519
HDAC4	8.3e-05	0.658988	0.769318	0.797	0.604	0.960802
CAPS2	8.3e-05	0.620034	0.760927	0.392	0.154	0.961523
PDIA5	8.33e-05	0.582079	3.093	0.203	0.04	0.964288
TNFRSF9	8.36e-05	0.655088	1.35046	0.662	0.517	0.967876
HS1BP3	8.37e-05	0.59464	2.31675	0.257	0.067	0.969141
ACSL3	8.39e-05	0.355886	-2.20075	0.243	0.49	0.971468
MYCBP2	8.4e-05	0.652911	0.939923	0.716	0.43	0.972923
PARP1	8.42e-05	0.661119	1.16494	0.811	0.785	0.974855
RBFOX2	8.5e-05	0.658988	1.12836	0.784	0.624	0.984479
WDR1	8.51e-05	0.659623	1.01752	0.811	0.651	0.984956
LOC107054704	8.55e-05	0.59981	0.941002	0.284	0.081	0.990471
APEH	8.68e-05	0.353755	-1.44569	0.243	0.53	1
CLCN5	8.87e-05	0.638944	1.48774	0.5	0.295	1
SNRNP48	8.87e-05	0.364865	-2.44745	0.162	0.416	1
DNAJC6	8.91e-05	0.594277	1.74917	0.257	0.067	1
SPSB1	9.13e-05	0.557773	6.30617	0.122	0.007	1
DDX5	9.16e-05	0.339017	-0.667066	0.892	0.96	1
RASSF2	9.3e-05	0.577907	2.21996	0.189	0.034	1
BTBD6	9.39e-05	0.632278	1.03217	0.473	0.235	1
IFI27L2	9.48e-05	0.3845	-3.67933	0.068	0.289	1
EXD2	9.52e-05	0.608516	0.812378	0.324	0.114	1
XIAP	9.54e-05	0.573916	1.94032	0.176	0.027	1
RIC8B	9.54e-05	0.630238	0.651311	0.486	0.208	1
FAAHL	9.55e-05	0.619853	1.50577	0.378	0.168	1
NDUFA9	9.57e-05	0.341828	-1.35391	0.649	0.711	1
EYA4	9.65e-05	0.65994	0.667243	0.811	0.812	1
AKAP13	9.73e-05	0.647379	1.096	0.622	0.383	1
ANKRD66	9.73e-05	0.557546	4.39014	0.122	0.007	1
ADSS	9.75e-05	0.649873	1.08709	0.662	0.416	1
EP300	9.86e-05	0.654136	0.666385	0.757	0.49	1
PTPRF	9.92e-05	0.371395	-1.60114	0.108	0.383	1
LOC107049545	9.95e-05	0.581172	1.98547	0.203	0.04	1
CETN2	9.95e-05	0.340967	-1.25997	0.689	0.792	1
LOC422214	9.95e-05	0.341103	-0.989025	0.676	0.785	1
ETNPPL	0.000100595	0.388763	-4.67826	0.054	0.268	1
ATP1B1	0.000100597	0.660031	0.974224	0.905	0.933	1
MAP1LC3A	0.000100799	0.343552	-1.06129	0.595	0.671	1
LRIG1	0.000102439	0.635044	0.998488	0.5	0.262	1
HIGD1A	0.000102482	0.340695	-0.915638	0.757	0.832	1
COL25A1	0.000102538	0.409396	-10.5425	0	0.181	1
RASL11AL	0.000102543	0.409396	-10.0415	0	0.181	1
CPQ	0.000102546	0.409396	-10.3686	0	0.181	1
PGM2L1	0.000102561	0.340559	-1.30194	0.716	0.879	1
GOSR2	0.000102868	0.61491	2.30593	0.351	0.148	1
INTS2	0.000103583	0.60117	3.72076	0.284	0.094	1
ASCC3	0.00010424	0.615726	0.50872	0.378	0.141	1
TRIB1	0.000104354	0.634908	1.68366	0.5	0.262	1
NAA10L	0.000104915	0.642844	1.10073	0.581	0.336	1
INPP5F	0.000105601	0.345229	-0.913525	0.405	0.711	1
PDE6D	0.00010682	0.341874	-1.19748	0.676	0.779	1
R3HDM1	0.00010771	0.621395	1.18624	0.405	0.174	1
GNAT2	0.000109286	0.647288	0.804693	0.662	0.383	1
ITPK1	0.000109464	0.363368	-2.38987	0.203	0.436	1
NOC4L	0.000109704	0.631598	1.93126	0.459	0.248	1
TSC22D1	0.000112396	0.34795	-1.35978	0.432	0.624	1
RAF1	0.000112828	0.641484	1.55373	0.554	0.336	1
TBC1D8B	0.000113371	0.623299	2.22457	0.405	0.195	1
THAP4	0.000114692	0.65604	0.962977	0.77	0.631	1
LEKR1	0.000116204	0.355659	-1.68191	0.243	0.544	1
TRUB1	0.00011661	0.368901	-2.86776	0.162	0.396	1
FKBP9	0.000116967	0.583711	1.48061	0.216	0.047	1
SIX4	0.00011818	0.623708	0.977974	0.432	0.188	1
ATP6V1C1	0.000119852	0.344731	-1.34953	0.608	0.691	1
LOC101750711	0.000120983	0.58353	1.44667	0.216	0.047	1
YARS2	0.000121032	0.604752	1.85192	0.311	0.107	1
C6H10ORF88	0.000121178	0.601351	0.740355	0.297	0.094	1
PPARA	0.000121331	0.621259	1.63393	0.405	0.181	1
CDYL	0.00012332	0.624796	1.06945	0.446	0.195	1
TMEM184A	0.00012478	0.632278	1.4864	0.527	0.235	1
FN3K	0.000125177	0.616996	1.77334	0.378	0.161	1
PIAS2	0.000125463	0.642527	2.1425	0.554	0.369	1
PPP1R8	0.000126549	0.640033	1.24012	0.568	0.322	1
PTPRK	0.000127093	0.405133	-7.58087	0.014	0.201	1
CTBS	0.000128999	0.372211	-2.75439	0.149	0.376	1
TENM4	0.000129309	0.619989	1.55648	0.392	0.181	1
FRYL	0.00012984	0.34795	-2.01122	0.473	0.651	1
WSB1	0.00013151	0.650327	0.537647	0.716	0.477	1
MFSD14A	0.000131637	0.583076	0.368016	0.216	0.047	1
DNAJC5B	0.000133215	0.657219	0.754918	0.919	0.946	1
PMM2	0.000133578	0.352802	-1.42029	0.338	0.584	1
C14H16orf45	0.000133765	0.599537	2.69909	0.284	0.094	1
SLC9A7	0.000134837	0.343189	-0.772437	0.784	0.872	1
SEC62	0.000135405	0.654907	0.663533	0.784	0.658	1
CCDC40	0.000136715	0.389942	-2.61374	0.054	0.275	1
RSL24D1	0.000136736	0.650372	1.15321	0.662	0.517	1
RBKS	0.000137174	0.35906	-1.98653	0.27	0.497	1
MPP7	0.000138538	0.370941	-2.69011	0.149	0.396	1
PTAR1	0.000138914	0.63246	0.929265	0.486	0.268	1
LHX3	0.000139322	0.34405	-0.871976	0.73	0.805	1
RCOR3	0.000140674	0.614411	1.5202	0.365	0.154	1
RNF103	0.000140686	0.345864	-0.862742	0.541	0.752	1
COLGALT2	0.000141983	0.379966	-2.46615	0.095	0.336	1
TPBGL	0.000142985	0.412752	-8.09881	0	0.174	1
PRICKLE2	0.000142987	0.412752	-9.92028	0	0.174	1
CFAP77	0.000142987	0.412752	-9.55824	0	0.174	1
NACAD	0.000142992	0.412752	-9.44253	0	0.174	1
CYTH1	0.000142992	0.412752	-10.087	0	0.174	1
SLC35F4	0.000142994	0.412752	-9.6829	0	0.174	1
CHRNA5	0.000142996	0.412752	-10.1241	0	0.174	1
NMS	0.000142996	0.412752	-10.1375	0	0.174	1
SPPL2A	0.000145612	0.617495	0.967754	0.392	0.168	1
CEP295	0.000146014	0.612371	1.64337	0.365	0.141	1
LOC107055013	0.000146372	0.582487	0.81707	0.216	0.047	1
LOC112531967	0.000146833	0.357473	-1.62639	0.284	0.53	1
SYNE2	0.000147114	0.344957	-2.04068	0.689	0.785	1
DHPS	0.000148049	0.630056	2.29839	0.446	0.268	1
BLOC1S4	0.000148694	0.625975	0.96273	0.459	0.215	1
GPR85	0.000148738	0.370941	-2.36643	0.149	0.403	1
DNAH5	0.000149336	0.352802	-2.43653	0.351	0.604	1
UQCRC1	0.000150593	0.344368	-0.896005	0.797	0.852	1
GPR158	0.000150841	0.38441	-2.81189	0.081	0.309	1
LHFPL3	0.000153002	0.569744	5.8537	0.162	0.027	1
MON2	0.000153683	0.597451	0.260174	0.284	0.087	1
NSMCE4A	0.00015515	0.624977	1.01226	0.459	0.208	1
GRB2	0.000155489	0.63899	1.31735	0.568	0.336	1
SLC7A14	0.000155806	0.655224	0.665969	0.892	0.792	1
PPDPF	0.000158239	0.384772	-2.34161	0.081	0.309	1
NFS1	0.000159011	0.636677	1.23957	0.527	0.322	1
GLRB	0.000159037	0.62135	1.95167	0.419	0.195	1
USP47	0.000160157	0.611691	0.818827	0.365	0.141	1
CDC42EP4	0.000160169	0.388309	-2.55984	0.068	0.289	1
MIER3	0.000161356	0.594685	1.68302	0.27	0.081	1
NCALD	0.000162793	0.644159	0.645752	0.662	0.396	1
HECTD1	0.000163443	0.64883	0.404875	0.757	0.477	1
CPEB3	0.000164293	0.64815	1.3482	0.676	0.497	1
EIF2AK2	0.000166117	0.601533	0.912115	0.311	0.101	1
RFKL	0.000167073	0.636223	1.59149	0.514	0.329	1
COPB1	0.000167603	0.648377	0.820555	0.662	0.517	1
RNF138	0.000168875	0.606612	1.08032	0.324	0.128	1
FYCO1	0.000173323	0.62534	1.33389	0.459	0.221	1
HIST1H2A4L4	0.00017406	0.364593	-0.523189	0.189	0.483	1
FOXP2	0.000174071	0.408353	-8.95823	0.014	0.195	1
PDS5A	0.000179837	0.618175	0.376475	0.405	0.181	1
FDFT1	0.000181224	0.648014	0.715785	0.757	0.483	1
DUSP16	0.000182047	0.408625	-7.32568	0.014	0.195	1
GPATCH11	0.000183065	0.647696	0.872212	0.703	0.503	1
DDX19B	0.000184969	0.348132	-1.06763	0.635	0.738	1
HNRNPDL	0.000187591	0.346862	-1.07928	0.77	0.819	1
DENND2A	0.000187895	0.614729	1.88156	0.378	0.168	1
FUS	0.000188401	0.646971	0.625542	0.662	0.51	1
AHR	0.000188924	0.610466	1.86716	0.351	0.148	1
ATP2C1	0.000189971	0.632777	0.658935	0.514	0.295	1
IRS2	0.000190631	0.594867	2.26792	0.27	0.087	1
ACO1	0.00019106	0.623254	2.3775	0.419	0.228	1
FOXRED2	0.00019207	0.379467	-1.28608	0.108	0.356	1
NUFIP2	0.000192102	0.632188	-0.471224	0.568	0.262	1
CRYGN	0.000197001	0.588201	1.1605	0.243	0.067	1
C1H11ORF87	0.000197372	0.564439	2.59834	0.149	0.02	1
PGM1	0.000197572	0.353664	-1.61131	0.432	0.617	1
NIPSNAP3L	0.000197932	0.351442	-1.26784	0.514	0.658	1
TRRAP	0.00019853	0.35507	-2.12082	0.419	0.584	1
FAM19A5	0.000198903	0.416107	-8.67679	0	0.168	1
MORN2	0.000198943	0.416107	-7.99871	0	0.168	1
STK36	0.000198943	0.416107	-8.63774	0	0.168	1
PLD5	0.000198945	0.416107	-10.4716	0	0.168	1
SYNC	0.000198953	0.416107	-9.07642	0	0.168	1
VSIG10L	0.000198959	0.416107	-10.5981	0	0.168	1
SLCO3A1	0.000198959	0.416107	-10.4916	0	0.168	1
CFAP43	0.000199079	0.349492	-1.5658	0.568	0.732	1
FAM193A	0.000199487	0.603437	1.28982	0.324	0.114	1
DRAXIN	0.000199511	0.56852	2.75715	0.162	0.027	1
SUGP2	0.000199619	0.628242	0.804045	0.5	0.248	1
SYCP3	0.000199967	0.594549	3.17692	0.27	0.087	1
GIT2	0.000200569	0.634999	0.60874	0.554	0.315	1
LONRF3	0.000203422	0.568429	2.58419	0.162	0.027	1
CCDC146	0.00020363	0.390985	-2.82758	0.068	0.282	1
MYO9A	0.00020632	0.617087	1.8679	0.405	0.181	1
KAT6A	0.000206692	0.64942	1.02553	0.757	0.597	1
SELENOH	0.000207181	0.626791	2.22571	0.446	0.262	1
CHAC2	0.000208622	0.578995	2.00001	0.203	0.047	1
LFNG	0.000210647	0.399011	-3.23509	0.041	0.242	1
NME7	0.000211346	0.652231	0.474168	0.892	0.832	1
C5H14ORF169	0.000211884	0.615364	1.36288	0.405	0.168	1
MTPN	0.000213135	0.643479	1.15603	0.635	0.456	1
NFIL3	0.00021374	0.581988	1.61723	0.216	0.054	1
TMEM108	0.000215682	0.354979	-1.64234	0.365	0.638	1
CAP1	0.000215881	0.609469	2.16652	0.351	0.148	1
NPC1	0.000216661	0.56403	0.807326	0.149	0.02	1
SH3BGRL3	0.000217033	0.651188	0.873241	0.851	0.718	1
UBE3C	0.000217681	0.596363	1.81956	0.284	0.094	1
UBXN2A	0.00022079	0.354979	-1.38564	0.432	0.611	1
KIAA1549L	0.000225312	0.635951	1.28659	0.554	0.349	1
KIAA1109	0.000226143	0.349628	-0.812803	0.622	0.792	1
ANAPC13	0.000226398	0.356612	-1.15823	0.351	0.611	1
DDOST	0.000226789	0.348449	-0.548391	0.811	0.893	1
BMP2K	0.000226884	0.578542	1.70368	0.203	0.047	1
CCDC117	0.000227954	0.581625	3.88513	0.216	0.054	1
MAPK14	0.000228118	0.563804	3.98809	0.149	0.02	1
C1GALT1	0.00022837	0.597179	0.639072	0.297	0.094	1
TESC	0.00022888	0.624796	0.739485	0.486	0.228	1
LRRC38	0.00022916	0.405133	-4.15942	0.027	0.215	1
AGBL1	0.000230776	0.56784	4.24484	0.162	0.027	1
TUBGCP4	0.000233022	0.630464	1.24442	0.527	0.282	1
MRPL12	0.000233048	0.645293	1.31406	0.662	0.523	1
LTN1	0.000236312	0.608788	1.78763	0.351	0.148	1
DDX6	0.000237708	0.361373	-0.991292	0.284	0.544	1
FBRSL1	0.000238473	0.361056	-1.94246	0.311	0.537	1
EPB41L5	0.000240311	0.614366	0.677614	0.392	0.174	1
MIA3	0.00024196	0.350898	-1.40284	0.649	0.732	1
MRPS27	0.000242923	0.365137	-1.87682	0.27	0.483	1
MSANTD4	0.000243169	0.62593	1.01745	0.486	0.248	1
NDUFA13	0.000243289	0.651007	0.453347	0.932	0.973	1
GSTK1	0.000243766	0.63967	0.908937	0.635	0.396	1
ZNF764L	0.000243965	0.384999	-3.0512	0.108	0.322	1
SUSD6	0.000245754	0.631825	1.62111	0.527	0.309	1
C5H15orf52	0.000251407	0.6155	1.3632	0.405	0.181	1
TOP2B	0.000257919	0.627562	0.467087	0.514	0.262	1
GPCPD1	0.000258	0.607247	1.53106	0.351	0.141	1
AACS	0.000259925	0.618719	2.52848	0.405	0.215	1
NAPB	0.000260463	0.647288	0.918622	0.716	0.631	1
ABHD17B	0.000261392	0.615908	0.644121	0.419	0.181	1
RPL27	0.00026477	0.650054	0.573597	0.878	0.919	1
CABP1	0.000265089	0.350036	-0.863182	0.824	0.899	1
NUP205	0.000265722	0.57768	2.09684	0.203	0.047	1
SH3GL2	0.000266607	0.36033	-1.41268	0.338	0.564	1
LEPROT	0.00026737	0.642663	1.19013	0.689	0.47	1
PRKDC	0.000268747	0.615681	-0.47355	0.405	0.188	1
NEK11	0.000268765	0.38967	-2.77449	0.081	0.302	1
EIF4EBP1	0.000269533	0.648467	0.448217	0.824	0.685	1
SDC3	0.000273986	0.406312	-3.11613	0.027	0.215	1
CDK6	0.000274041	0.580582	1.30854	0.216	0.054	1
TES	0.0002762	0.419463	-8.98464	0	0.161	1
CRHBP	0.000276232	0.419463	-10.3077	0	0.161	1
SYNDIG1L	0.000276236	0.419463	-10.1621	0	0.161	1
ACSBG1	0.000277037	0.591239	3.69674	0.27	0.081	1
EPS15	0.000278705	0.640577	0.936869	0.662	0.436	1
NDUFA2	0.000279533	0.649284	0.783721	0.811	0.872	1
RNF157	0.000282634	0.397107	-2.2545	0.054	0.262	1
CHD2	0.000283542	0.637584	1.23034	0.595	0.403	1
GTF2H1	0.000283848	0.577317	1.59893	0.203	0.047	1
ACER3	0.000284671	0.619264	0.948807	0.446	0.208	1
LOC112531968	0.000284701	0.359922	-1.32291	0.338	0.591	1
RIC3	0.000284935	0.605614	1.20273	0.351	0.134	1
PAWR	0.000286233	0.39815	-3.41863	0.054	0.255	1
NR1D1.1	0.000286256	0.577272	0.953262	0.203	0.047	1
TRMT61A	0.000290667	0.357745	-1.63301	0.432	0.611	1
IPMK	0.000291399	0.59328	0.640282	0.284	0.087	1
CCDC59	0.000292767	0.636632	1.11064	0.622	0.376	1
UQCRC2	0.000296794	0.351623	-0.756775	0.77	0.826	1
RMI2	0.000296991	0.573826	1.86256	0.189	0.04	1
RPS11	0.000297335	0.64883	0.480741	0.851	0.94	1
PLEKHA5	0.000297597	0.644703	0.636624	0.784	0.537	1
NFYC	0.000298225	0.645882	0.830145	0.743	0.617	1
SFPQ	0.000299247	0.637357	0.355662	0.649	0.383	1
COBL	0.000299757	0.646653	0.38929	0.824	0.631	1
MOK	0.000301613	0.393071	-3.04733	0.068	0.289	1
TMED5	0.000301926	0.634999	1.60443	0.581	0.369	1
CD82	0.000302075	0.366815	-1.29151	0.243	0.503	1
ATL2	0.000303042	0.616769	1.51115	0.446	0.188	1
FUNDC1	0.00030365	0.645928	0.830931	0.757	0.624	1
EI24	0.000308219	0.631009	0.845053	0.568	0.309	1
PYGB	0.000308842	0.356476	-1.17423	0.459	0.664	1
PIGS	0.000310593	0.356702	-1.09559	0.486	0.644	1
PEX10	0.000312597	0.359831	-1.60622	0.392	0.591	1
SUGT1	0.000317403	0.352802	-1.02529	0.716	0.785	1
HIPK1	0.000319189	0.616996	2.13824	0.419	0.208	1
TPM4	0.000319728	0.393524	-0.377044	0.068	0.289	1
DVL3	0.000321856	0.624524	2.05146	0.459	0.275	1
HPS5	0.000323562	0.573372	0.25156	0.189	0.04	1
RHOBTB1	0.000325424	0.413523	-3.20242	0.014	0.188	1
TMEM199	0.000327904	0.352394	-0.793712	0.824	0.866	1
SELENOS	0.000329068	0.355387	-1.09877	0.541	0.705	1
SCAPER	0.000330253	0.641756	0.625939	0.716	0.497	1
TNIK	0.000331242	0.582351	1.13759	0.23	0.06	1
ATOH1	0.000332479	0.413659	-3.51086	0.014	0.188	1
CDC73	0.00033406	0.629829	0.972748	0.514	0.329	1
MTMR3	0.00033709	0.607745	1.88909	0.365	0.154	1
OSCP1	0.000337172	0.366769	-1.03623	0.27	0.51	1
DCPS	0.000338802	0.600626	1.1632	0.324	0.121	1
UBN2	0.000343062	0.646789	0.655727	0.838	0.785	1
EIF2B5	0.000343306	0.612235	2.13874	0.378	0.188	1
CCDC148	0.000350988	0.387947	-3.0547	0.108	0.322	1
GMPPA	0.000352031	0.383185	-2.02703	0.135	0.356	1
THNSL1	0.000353489	0.610512	1.02204	0.392	0.168	1
ATP8A2	0.000354713	0.385226	-2.72184	0.122	0.342	1
LYRM2	0.000354938	0.37203	-1.87865	0.23	0.45	1
GID8	0.000360619	0.643887	0.637577	0.77	0.604	1
OTOA	0.000360976	0.590695	2.57461	0.27	0.087	1
KRT19	0.000361293	0.415473	-5.05059	0.014	0.181	1
RNF219	0.000362931	0.60634	0.707249	0.351	0.154	1
GALNT16	0.000366762	0.591738	2.84566	0.27	0.094	1
GNA14	0.000368577	0.583076	2.60548	0.23	0.067	1
CFAP58	0.000371528	0.410666	-8.21635	0.027	0.201	1
TTC34	0.000376641	0.622075	0.98731	0.473	0.255	1
CDK7	0.000379566	0.619218	0.620388	0.473	0.221	1
C2CD2L	0.000379948	0.595819	0.673037	0.297	0.107	1
TSNAXIP1	0.000382619	0.422819	-8.4415	0	0.154	1
PDE11A	0.000382684	0.422819	-8.86065	0	0.154	1
RAB26	0.000382719	0.422819	-9.5275	0	0.154	1
ANGPT1	0.000382724	0.422819	-10.3178	0	0.154	1
KIF4A	0.000382724	0.422819	-9.29749	0	0.154	1
CRY4	0.000382729	0.422819	-9.82949	0	0.154	1
PSMC6	0.000383401	0.357655	-1.18605	0.527	0.678	1
ZDHHC12	0.000385468	0.611282	0.8943	0.392	0.181	1
ARHGEF4	0.00038624	0.580038	1.5556	0.216	0.06	1
AP3B2	0.000387587	0.35448	-0.873445	0.676	0.872	1
LOC112530489	0.00038767	0.598676	1.72031	0.311	0.121	1
LOC112531056	0.000388701	0.574007	3.57362	0.189	0.047	1
PTPRT	0.000389044	0.3616	-1.79975	0.378	0.611	1
C1QTNF4	0.000394604	0.372166	-0.650057	0.23	0.463	1
ILVBL	0.000394859	0.396019	0.264712	0.068	0.282	1
LRP3	0.000396896	0.582623	1.81994	0.23	0.067	1
IFNGR2	0.000397392	0.604798	2.34702	0.351	0.148	1
GOT1	0.000398942	0.360013	-1.42743	0.486	0.617	1
DNAJC12	0.000400668	0.359695	-2.23716	0.527	0.611	1
IKBKAP	0.000401761	0.619853	1.13861	0.446	0.248	1
TLK1	0.000401776	0.602122	0.828824	0.338	0.134	1
PDCD6IP	0.000403682	0.643026	0.808915	0.824	0.597	1
EED	0.000404322	0.6116	1.11619	0.392	0.188	1
NECAB3	0.00041425	0.35906	-1.85127	0.554	0.638	1
CNBP	0.000415159	0.354707	-0.367175	0.892	0.993	1
COPS8	0.000415937	0.365046	-1.07509	0.378	0.537	1
VASH1	0.000420828	0.576637	2.58098	0.203	0.054	1
KDM6A	0.000425386	0.631643	0.277426	0.608	0.356	1
LPIN2	0.000428636	0.642164	1.09719	0.77	0.611	1
MRPL20	0.000432804	0.355977	-0.736834	0.716	0.805	1
GZMM	0.000433213	0.590604	2.20108	0.27	0.094	1
SCP2	0.000435642	0.644386	0.659639	0.878	0.799	1
TYW1	0.000436203	0.623753	1.66696	0.486	0.289	1
IDE	0.000436882	0.386994	-2.74548	0.122	0.342	1
LOC101747670	0.000438104	0.585843	2.2256	0.243	0.081	1
NET1	0.000438515	0.402231	-3.76391	0.054	0.248	1
PKIG	0.000439688	0.355387	-0.451873	0.865	0.926	1
PMEPA1	0.000440334	0.607201	0.682986	0.378	0.161	1
MARK1	0.000440544	0.607201	1.33108	0.378	0.161	1
PDE4DIP	0.000444984	0.590423	1.72361	0.27	0.094	1
STRN	0.000446317	0.581897	1.15373	0.23	0.067	1
EGFR	0.000447086	0.573236	3.13118	0.189	0.047	1
GPR37	0.000447099	0.573236	2.844	0.189	0.047	1
MT4L	0.000448287	0.393751	-1.85229	0.081	0.302	1
NDUFB6	0.000449656	0.643933	0.801984	0.797	0.819	1
MTPAP	0.000453735	0.618765	1.02953	0.459	0.242	1
HIST1H3H	0.000456036	0.412026	-4.31447	0.027	0.201	1
COG5	0.000459006	0.616361	1.49142	0.432	0.228	1
REPS2	0.000465838	0.636541	0.411583	0.73	0.436	1
VEZF1	0.000471979	0.63908	1.41655	0.703	0.544	1
DESI1	0.000473812	0.631553	1.05973	0.568	0.396	1
KIF18A	0.000474005	0.382188	-0.707598	0.162	0.383	1
PTGES	0.000476961	0.391937	-1.41116	0.095	0.315	1
HCCS	0.000477152	0.626428	1.35951	0.541	0.315	1
VAPA	0.000480394	0.356657	-0.806923	0.757	0.866	1
QSER1	0.00048302	0.627109	1.09352	0.527	0.336	1
SELENOK	0.000483397	0.356884	-0.497798	0.784	0.819	1
LOC112530941	0.000484369	0.608652	1.90146	0.378	0.181	1
SPRED1	0.000489845	0.585117	2.53626	0.243	0.081	1
ZZZ3	0.000494198	0.600535	0.99729	0.338	0.134	1
OGDH	0.000499503	0.634636	0.584104	0.649	0.443	1
EEF1A1	0.000503126	0.356838	-0.590847	0.878	0.946	1
USP50	0.000506266	0.578406	0.297696	0.216	0.06	1
YTHDF2	0.000506883	0.612371	2.37139	0.405	0.208	1
ACYP2	0.000507695	0.361373	-1.46003	0.527	0.644	1
ETV3	0.000509087	0.57251	1.72713	0.189	0.047	1
KLHL33	0.000512013	0.357156	-0.863183	0.838	0.893	1
KCNK1	0.000512209	0.641665	0.61765	0.824	0.691	1
EAF2	0.000513848	0.583575	1.5196	0.243	0.074	1
MYDGF	0.00051448	0.364275	-1.16147	0.432	0.591	1
ZNF639	0.000516672	0.629376	0.750873	0.595	0.356	1
LRRC6	0.00051723	0.363504	-1.37795	0.432	0.617	1
SON	0.000520812	0.642753	0.47539	0.878	0.926	1
POF1B	0.000523861	0.5809	3.60594	0.23	0.067	1
ABTB1	0.000524529	0.610103	1.08922	0.392	0.195	1
TRPC1	0.000525442	0.621531	1.12952	0.5	0.275	1
PLEKHA6	0.000528766	0.426174	-7.41235	0	0.148	1
C6H10orf11	0.000529159	0.426174	-10.6096	0	0.148	1
B3GALT5	0.000529173	0.426174	-10.2022	0	0.148	1
EPHB3	0.000529193	0.426174	-8.69764	0	0.148	1
PLCD4	0.000529214	0.426174	-9.35442	0	0.148	1
MEF2C	0.000529214	0.426174	-9.47208	0	0.148	1
NTS	0.000529221	0.426174	-10.329	0	0.148	1
LOC100858196	0.000530669	0.561944	4.05552	0.149	0.027	1
RIMS2	0.000532565	0.63187	1.09791	0.622	0.403	1
RPS25	0.000538626	0.642391	0.362547	0.878	0.933	1
SOWAHA	0.000539194	0.557863	3.1825	0.135	0.02	1
GNPTAB	0.000541032	0.389488	-2.86719	0.122	0.336	1
SLIRP	0.000541122	0.641166	1.09598	0.73	0.752	1
TMEM184B	0.000542355	0.638219	0.691379	0.73	0.557	1
STRN3	0.000543678	0.606974	2.03929	0.378	0.174	1
ADPRHL	0.000546791	0.396109	-1.61917	0.081	0.295	1
ANXA7	0.000546908	0.603891	0.561848	0.378	0.148	1
KIAA0430	0.000548947	0.606158	1.30724	0.378	0.168	1
MEMO1	0.000551556	0.630328	0.360661	0.635	0.369	1
TRAPPC2L	0.000551563	0.358335	-0.956598	0.73	0.846	1
PEX1	0.000554717	0.594096	1.28479	0.297	0.114	1
FAM187A	0.000558703	0.391121	-1.26529	0.108	0.329	1
TNIP1	0.000561322	0.359151	-0.995958	0.649	0.799	1
UXT	0.000561961	0.63518	1.32441	0.608	0.517	1
EIF4E3	0.000565267	0.402276	-2.83954	0.068	0.255	1
TOMM70	0.000566183	0.622211	1.17864	0.527	0.282	1
XPOT	0.000576239	0.618175	1.56016	0.459	0.262	1
SULT1B1	0.000583927	0.398241	-2.01445	0.081	0.282	1
DNAJA4	0.000586552	0.358607	-0.804896	0.838	0.913	1
DYNC2LI1	0.000588827	0.400825	-1.92587	0.068	0.268	1
RAB2A	0.000594407	0.640078	0.550175	0.77	0.725	1
LANCL2	0.000594812	0.618402	0.929834	0.473	0.262	1
COMMD6	0.000597123	0.58947	2.20637	0.27	0.101	1
ERP44	0.000604072	0.362008	-0.504027	0.527	0.705	1
CHST4	0.000605339	0.598086	1.35046	0.324	0.134	1
DPYSL3	0.000605812	0.409577	-1.58999	0.041	0.221	1
PPP2CA	0.000605893	0.634818	0.63495	0.73	0.47	1
LOC112532659	0.000606076	0.378016	-2.00514	0.216	0.443	1
CMAS	0.000608338	0.370669	-0.91542	0.311	0.53	1
GTSF1L	0.000612613	0.375612	-1.70638	0.257	0.463	1
[truncated: 5,282 more rows]
