# Supplementary material for: Transcriptomic comparison of avian auditory and vestibular sensory epithelia
Source: iScience. 2025 Oct 15;28(11):113780. doi: 10.1016/j.isci.2025.113780 (PMC12616014; doi:10.1016/j.isci.2025.113780)
Supplement: Table S3. Marker genes for basilar papilla and utricle supporting cells, related to Figure S1 — Differentially expressed genes in clusters 2, 4, and 7 (basilar papilla supporting cells) versus cluster 3 (utricle supporting cells). Thresholds are set to avg_log2-FC >|2|. [file mmc4.xlsx]

## Sheet: c3_vs_c2_4_7_upregulated_degs
	x
1	OTOL1
2	LOC419390
3	EGFL6
4	SYNE2
5	RTN1
6	SORBS2
7	OTOG
8	SCG5
9	OTOP1
10	DST
11	IGFBP7
12	TIMP2
13	EGR1
14	HES5
15	AGR3
16	GPR37L1
17	PTMS
18	FOS
19	HEYL
20	DKK3
21	MATN4
22	ALDH1A3
23	BTG1
24	CLDN9
25	BRICD5
26	MMP2
27	F3
28	COL4A4
29	HTRA1
30	COL8A2
31	GSTAL3
32	STOX1
33	ENTPD3
34	TWSG1
35	DMD
36	JUN
37	CYP2D6
38	SH3BGRL
39	COLEC12
40	SCRG1
41	COL9A1
42	MLC1
43	TSPAN4
44	USH1C
45	NBL1
46	MMEL1
47	ANXA5
48	KRT19
49	KIF21A
50	FRZB
51	MACF1
52	FAM69C
53	PIM3
54	SYNM
55	PHLDA1
56	FLNB
57	DUSP1
58	SPIRE1
59	HSPA2
60	SERPING1
61	JAG1
62	SERPINF1
63	FSTL1
64	NRP1
65	VIM
66	NAT8L
67	MDK
68	KIF19
69	MGAT5
70	LTBP1
71	STRA6
72	IFI27L2
73	SCG3
74	SLK
75	KMT2E
76	C2CD4A
77	CTSC
78	AFAP1
79	KRT7
80	ABLIM3
81	BIN1
82	RASSF9
83	KHDRBS3
84	PDLIM5
85	TPPP3
86	PDGFD
87	GPC6
88	ASB7
89	TBX3
90	ZCCHC24
91	LGMN
92	KRT222
93	LOC107057310
94	ELOVL5
95	SNTB1
96	ZNF185L
97	FAM198A
98	VCAN
99	ATF3
100	CTBS
101	SOX8
102	BTG2
103	LOC419389
104	PROSER2
105	TNC
106	CHRDL1
107	IQGAP2
108	CADM2
109	PLXNA4
110	CPN1
111	COL15A1
112	CDR2
113	FAM13A
114	INHBB
115	IL34
116	PDGFRL
117	SPRY1
118	SCN2A
119	PIK3AP1
120	GNG4
121	DSP
122	PLEKHG4
123	ITGB4
124	THSD7A
125	CADM1
126	ISLR
127	SF3B3
128	LYPD1
129	EPAS1
130	KIT
131	TMEM74
132	UNC5C
133	IGSF10
134	MOB3B
135	DPYSL3
136	TALDO1
137	CALD1
138	WNT7A
139	LRRC7
140	SELENBP1
141	CYR61
142	MUSTN1
143	MANSC1
144	SLCO1B1
145	MT4L
146	MFGE8
147	IGSF11
148	PTX3
149	LOC422895
150	NELFA
151	C2orf88
152	COL4A3
153	RARB
154	CDK18
155	ASAP1
156	GALNT3
157	GPRC5C
158	COL5A2
159	YJEFN3
160	NDEL1
161	ZC3H6
162	SELENOP1
163	GSG1L
164	LOC427369
165	2025-09-10
166	C22H8ORF4
167	DHRS7
168	ADGRL3
169	CDH4
170	AGR2
171	FAR2
172	SLC25A33
173	NLGN1
174	ACAP2
175	CSPG5
176	FBLN7
177	PDZD2
178	PDZRN4
179	CSGALNACT1
180	ANGPTL1
181	NCOA7
182	SKI
183	METRNL
184	PLEKHH1
185	LOC771456
186	PPP1R3C

## Sheet: c3_vs_c2_4_7_downregulated_degs
	x
1	CALB1
2	TECTB
3	S100A1
4	ID2
5	TMSB4X
6	GSTT1L
7	GATA3
8	NR2F2
9	FGFR3
10	NR2F1
11	STC1
12	MARCKS
13	FAM89A
14	ISL1
15	IGFBP2
16	CISD2
17	GATA2
18	UCHL1
19	SALL1
20	DCLK1
21	CMTM8
22	HEY2
23	UBL5
24	ATP2B2
25	ZC3H10
26	TUBB2A
27	LDLRAD4
28	PTPRZ1
29	SH3BGRL2
30	OST4
31	BASP1
32	MANF
33	MTCL1
34	ATOH8
35	SEMA3D
36	TIMP3
37	ST6GAL1
38	RORB
39	ELOVL2
40	SLC9A4
41	CSRP2
42	FGF12
43	ETV4
44	UPK1B
45	GPR162
46	SLC35B2
47	SERF2
48	LOC771069
49	CA2
50	LMBR1
51	HIST2H4B
52	PIK3IP1
53	MYO1H
54	MAP1B
55	PLEKHG1

## Sheet: c3_vs_c2_4_7_all_degs
	p_val	auc	avg_log2FC	pct.1	pct.2	p_val_adj
OTOL1	4.32e-58	0.986997	5.67672	0.988	0.015	5e-54
LOC419390	4.71e-52	0.958386	7.00265	0.93	0.034	5.45e-48
EGFL6	1.24e-50	0.929144	9.33586	0.86	0.005	1.44e-46
SYNE2	1.56e-44	0.976458	4.87227	1	0.222	1.8e-40
RTN1	3.41e-43	0.925278	4.62861	0.895	0.079	3.95e-39
SORBS2	3.47e-42	0.906118	6.112	0.837	0.059	4.01e-38
OTOG	6.67e-42	0.906318	5.34461	0.849	0.059	7.72e-38
CALB1	3.67e-41	0.00738916	-21.223	0	0.985	4.25e-37
SCG5	1.55e-39	0.861983	7.47945	0.733	0.02	1.79e-35
OTOP1	3.77e-39	0.869859	6.76736	0.756	0.034	4.37e-35
TECTB	7.66e-39	0.020134	-5.50146	0.105	0.985	8.86e-35
S100A1	1.18e-38	0.0162963	-4.32461	0.872	0.99	1.36e-34
DST	4.92e-38	0.903311	4.20347	0.872	0.108	5.69e-34
IGFBP7	6.5e-38	0.926452	3.61967	0.942	0.182	7.52e-34
TIMP2	1.99e-37	0.920609	3.3072	0.942	0.167	2.3e-33
EGR1	4.5e-37	0.896638	3.73219	0.86	0.108	5.21e-33
ID2	5.41e-37	0.0274373	-4.61498	0.709	0.98	6.26e-33
HES5	1.41e-35	0.874442	4.6669	0.802	0.084	1.64e-31
TMSB4X	2.23e-35	0.0381487	-2.53307	0.988	0.98	2.58e-31
AGR3	7.85e-35	0.950882	2.79526	1	0.552	9.09e-31
GPR37L1	1.22e-34	0.852045	4.51932	0.744	0.054	1.41e-30
PTMS	1.01e-32	0.836608	4.02383	0.721	0.049	1.17e-28
C9ORF58	1.48e-32	0.94209	1.47816	1	0.966	1.71e-28
GSTT1L	2.39e-32	0.0738916	-16.6208	0	0.852	2.77e-28
FOS	2.65e-31	0.867511	2.84299	0.86	0.128	3.07e-27
GATA3	1.35e-30	0.0819682	-6.14947	0.116	0.867	1.56e-26
HEYL	8.07e-30	0.841162	3.86091	0.756	0.103	9.34e-26
DKK3	1.13e-29	0.907464	2.46859	0.988	0.438	1.31e-25
MATN4	1.29e-29	0.916199	2.76518	0.977	0.621	1.49e-25
ALDH1A3	2.59e-29	0.812665	5.33008	0.663	0.059	3e-25
SPARC	2.99e-29	0.917545	1.87585	1	0.857	3.46e-25
BTG1	8.48e-29	0.907349	2.6038	0.965	0.557	9.82e-25
NR2F2	1.31e-28	0.105911	-14.7254	0	0.788	1.51e-24
FGFR3	4.79e-28	0.106742	-8.79071	0.058	0.803	5.55e-24
CLDN9	2.07e-27	0.848608	2.64348	0.826	0.172	2.4e-23
BRICD5	4.76e-27	0.813209	5.08741	0.674	0.099	5.51e-23
MMP2	7.97e-27	0.844627	2.31674	0.849	0.163	9.22e-23
F3	1.86e-26	0.875329	2.76651	0.907	0.374	2.15e-22
COL4A4	2.42e-26	0.804531	4.25025	0.674	0.084	2.8e-22
HTRA1	2.86e-25	0.850785	2.96371	0.872	0.256	3.31e-21
COL8A2	6.2e-25	0.830508	3.08226	0.802	0.177	7.18e-21
GSTAL3	8.42e-25	0.82372	3.53959	0.744	0.172	9.75e-21
STOX1	2.4e-24	0.824436	3.44622	0.767	0.182	2.78e-20
ENTPD3	4.33e-24	0.869659	3.30503	0.965	0.542	5.01e-20
TWSG1	4.71e-24	0.784368	3.84518	0.64	0.079	5.46e-20
DMD	7.15e-24	0.832226	2.06354	0.814	0.227	8.28e-20
NR2F1	1.94e-23	0.155172	-12.5582	0	0.69	2.24e-19
JUN	3.22e-23	0.815357	2.95915	0.756	0.182	3.73e-19
CYP2D6	5.74e-23	0.769962	3.58396	0.605	0.069	6.65e-19
SH3BGRL	6.75e-23	0.814841	2.06179	0.802	0.172	7.81e-19
EFHD1	7.39e-23	0.864818	1.75984	1	0.719	8.55e-19
COLEC12	8.14e-23	0.790984	3.88105	0.663	0.123	9.42e-19
SCRG1	2.06e-22	0.717551	7.84367	0.442	0.01	2.39e-18
COL9A1	1.4e-21	0.795538	2.76516	0.721	0.158	1.62e-17
MLC1	1.5e-21	0.774745	3.43881	0.628	0.108	1.73e-17
TSPAN4	1.54e-21	0.729895	4.72666	0.488	0.03	1.78e-17
USH1C	1.58e-21	0.803672	2.05803	0.767	0.182	1.83e-17
NBL1	2.1e-21	0.709932	4.14752	0.43	0.01	2.43e-17
MMEL1	2.84e-21	0.743069	3.45138	0.535	0.049	3.28e-17
ANXA5	3.01e-21	0.829104	2.32709	0.872	0.34	3.48e-17
STC1	3.67e-21	0.172672	-4.91984	0.035	0.685	4.25e-17
KRT19	5.41e-21	0.744702	4.02499	0.535	0.059	6.26e-17
KIF21A	6.42e-21	0.840646	2.1166	0.977	0.493	7.44e-17
FRZB	8.56e-21	0.836551	2.2275	0.919	0.463	9.91e-17
MACF1	8.85e-21	0.754296	2.8917	0.581	0.074	1.02e-16
SLC1A3	9.39e-21	0.844198	1.94091	0.988	0.621	1.09e-16
FAM69C	9.91e-21	0.69186	14.2828	0.384	0	1.15e-16
PIM3	1.61e-20	0.765007	4.29665	0.593	0.113	1.86e-16
SYNM	1.66e-20	0.769934	2.56013	0.651	0.108	1.93e-16
ACTB	3.7e-20	0.841906	1.41193	1	0.833	4.29e-16
EPCAM	4.53e-20	0.836006	1.67043	0.942	0.576	5.25e-16
PHLDA1	4.77e-20	0.728491	3.57784	0.5	0.044	5.52e-16
FLNB	5.1e-20	0.743212	3.68865	0.547	0.069	5.91e-16
DUSP1	5.83e-20	0.763575	2.78854	0.616	0.113	6.75e-16
SPIRE1	6.6e-20	0.690171	10.1621	0.384	0.005	7.64e-16
HSPA2	9.06e-20	0.785571	2.159	0.733	0.172	1.05e-15
SERPING1	1.18e-19	0.760139	3.65629	0.605	0.113	1.36e-15
JAG1	1.34e-19	0.828302	2.38942	0.907	0.512	1.55e-15
LOC107049815	2.01e-19	0.810001	1.90216	0.837	0.32	2.33e-15
SERPINF1	2.25e-19	0.813037	2.43266	0.837	0.355	2.6e-15
FSTL1	3.68e-19	0.731269	4.53228	0.512	0.064	4.26e-15
NRP1	4.97e-19	0.687937	10.0207	0.384	0.01	5.76e-15
VIM	5.42e-19	0.720128	3.03147	0.488	0.044	6.28e-15
NAT8L	6.13e-19	0.698591	4.31178	0.419	0.02	7.09e-15
MDK	6.71e-19	0.801065	2.13312	0.837	0.281	7.77e-15
KIF19	8.27e-19	0.717207	3.67123	0.477	0.044	9.58e-15
MGAT5	8.5e-19	0.695641	6.53611	0.407	0.02	9.85e-15
LTBP1	1.08e-18	0.70724	5.97828	0.442	0.034	1.25e-14
STRA6	1.27e-18	0.698849	5.51784	0.419	0.025	1.48e-14
GJB2	1.31e-18	0.825381	1.4601	0.988	0.665	1.52e-14
IFI27L2	1.37e-18	0.735078	2.62231	0.547	0.074	1.59e-14
SCG3	2.3e-18	0.736339	2.27975	0.558	0.079	2.66e-14
SLK	2.75e-18	0.772826	3.0611	0.674	0.192	3.18e-14
MARCKS	3.35e-18	0.179287	-3.125	0.453	0.857	3.88e-14
FAM89A	3.68e-18	0.198276	-5.3994	0.105	0.66	4.26e-14
KMT2E	3.99e-18	0.782707	2.9364	0.721	0.241	4.62e-14
GJB6	5.97e-18	0.821228	0.758319	1	0.99	6.92e-14
GIGYF2	6.75e-18	0.819596	1.37371	1	0.729	7.82e-14
C2CD4A	1.03e-17	0.74095	3.24462	0.57	0.108	1.19e-13
CTSC	1.19e-17	0.783394	2.54827	0.767	0.256	1.38e-13
AFAP1	2.7e-17	0.71715	3.7876	0.488	0.069	3.13e-13
KRT7	2.84e-17	0.78434	2.40144	0.756	0.296	3.29e-13
ISL1	3.64e-17	0.200481	-2.63526	0.163	0.724	4.22e-13
ABLIM3	4.83e-17	0.670094	6.24746	0.349	0.01	5.59e-13
DPYSL2	5.55e-17	0.783394	1.80611	0.837	0.276	6.42e-13
IGFBP2	5.57e-17	0.22451	-8.33446	0.012	0.562	6.44e-13
BIN1	6.45e-17	0.747308	2.53777	0.616	0.143	7.47e-13
SLC16A7	9.54e-17	0.740577	1.85188	0.605	0.123	1.1e-12
GGT1	1.06e-16	0.736826	1.79965	0.593	0.113	1.22e-12
RASSF9	1.41e-16	0.716548	3.47146	0.5	0.079	1.64e-12
KHDRBS3	1.58e-16	0.731928	2.92929	0.57	0.108	1.83e-12
CISD2	1.82e-16	0.196443	-2.43171	0.512	0.833	2.11e-12
S100A6	2.22e-16	0.194667	-1.80908	0.907	0.901	2.57e-12
GATA2	4.54e-16	0.238916	-13.1048	0	0.522	5.26e-12
UCHL1	4.85e-16	0.217751	-4.63444	0.151	0.645	5.62e-12
PDLIM5	5e-16	0.683125	5.3152	0.395	0.034	5.79e-12
SPTBN1	6.43e-16	0.793533	1.64001	0.93	0.517	7.45e-12
AGRN	1.04e-15	0.783223	1.73712	0.86	0.399	1.2e-11
SERPINF2	1.09e-15	0.794478	1.53036	0.942	0.606	1.26e-11
TPPP3	1.18e-15	0.657721	5.19897	0.326	0.01	1.36e-11
SALL1	1.6e-15	0.212968	-4.19471	0.314	0.724	1.85e-11
PDGFD	1.99e-15	0.649215	8.25392	0.302	0.005	2.3e-11
DCLK1	2.18e-15	0.225885	-3.0343	0.093	0.65	2.53e-11
GPC6	2.22e-15	0.648957	8.45033	0.302	0.005	2.57e-11
LCAT	2.36e-15	0.788922	1.56395	0.907	0.557	2.73e-11
WASHC2C	2.41e-15	0.762344	1.9818	0.756	0.261	2.79e-11
ASB7	2.57e-15	0.668862	4.80277	0.36	0.025	2.97e-11
CLDN1	3.03e-15	0.790554	1.44597	0.988	0.616	3.51e-11
CD81	3.81e-15	0.207498	-1.62854	0.988	0.97	4.41e-11
TBX3	3.87e-15	0.681034	2.2282	0.407	0.039	4.48e-11
ZCCHC24	4.21e-15	0.695584	2.8284	0.453	0.064	4.88e-11
PRSS35	6.45e-15	0.763776	1.96483	0.767	0.305	7.47e-11
CMTM8	7.02e-15	0.251948	-8.33325	0.012	0.502	8.13e-11
BEST1	7.86e-15	0.215317	-1.14963	0.43	0.842	9.1e-11
LGMN	8.23e-15	0.738802	2.25967	0.64	0.182	9.53e-11
HEY2	8.52e-15	0.245332	-5.05385	0.047	0.542	9.87e-11
ACTC2L	9.95e-15	0.787948	1.23277	0.977	0.911	1.15e-10
PLSCR5	1.34e-14	0.697703	1.73578	0.477	0.074	1.56e-10
KRT222	1.38e-14	0.704376	2.58326	0.488	0.094	1.59e-10
GALNT6	1.42e-14	0.701627	1.54837	0.488	0.084	1.65e-10
UBL5	1.44e-14	0.243499	-4.85142	0.081	0.562	1.67e-10
LOC107057310	1.74e-14	0.738315	2.21233	0.651	0.192	2.01e-10
RPS2	1.93e-14	0.761026	1.56311	0.779	0.32	2.23e-10
ELOVL5	2.35e-14	0.645721	3.90453	0.302	0.01	2.72e-10
COL11A1	2.39e-14	0.742353	1.96055	0.674	0.217	2.76e-10
SNTB1	2.68e-14	0.67187	3.39878	0.384	0.039	3.11e-10
ZNF185L	2.93e-14	0.684901	3.10913	0.43	0.059	3.39e-10
RPS8	4.35e-14	0.779098	1.16178	1	0.665	5.04e-10
FAM198A	5.96e-14	0.641081	6.27068	0.291	0.01	6.9e-10
LIMCH1	6.37e-14	0.750172	1.21806	0.767	0.271	7.38e-10
VCAN	6.39e-14	0.64091	5.32359	0.291	0.01	7.4e-10
ROPN1L	6.44e-14	0.722849	1.89545	0.605	0.153	7.46e-10
LAMP1	7.04e-14	0.777781	1.15224	0.977	0.754	8.15e-10
ATF3	8.26e-14	0.644862	9.16388	0.302	0.015	9.56e-10
CTBS	8.34e-14	0.723651	2.74073	0.581	0.172	9.65e-10
NREP	9.63e-14	0.753408	1.55991	0.791	0.31	1.12e-09
SOX8	1.07e-13	0.74894	2.40125	0.733	0.296	1.24e-09
ATP2B2	1.16e-13	0.256444	-4.04425	0.058	0.537	1.35e-09
BTG2	1.23e-13	0.760396	2.06707	0.814	0.399	1.43e-09
LOC419389	1.32e-13	0.631859	8.39894	0.267	0.005	1.53e-09
PROSER2	1.36e-13	0.657979	3.48961	0.349	0.03	1.57e-09
TNC	1.56e-13	0.631458	8.15161	0.267	0.005	1.81e-09
NDUFB4	1.67e-13	0.226085	-1.73149	0.814	0.872	1.94e-09
ZC3H10	1.74e-13	0.226372	-2.40462	0.872	0.837	2.02e-09
CHRDL1	2e-13	0.646895	3.77174	0.314	0.02	2.31e-09
IQGAP2	2.17e-13	0.709417	2.58217	0.535	0.138	2.52e-09
CADM2	2.59e-13	0.650304	2.81468	0.326	0.025	2.99e-09
PLXNA4	2.81e-13	0.634895	7.07935	0.279	0.01	3.25e-09
CPN1	2.96e-13	0.653855	3.86039	0.337	0.03	3.43e-09
COL15A1	3.1e-13	0.622093	13.2023	0.244	0	3.59e-09
CDR2	3.38e-13	0.643373	7.03652	0.302	0.02	3.92e-09
TUBB2A	4.46e-13	0.230725	-2.39625	0.849	0.916	5.16e-09
LDLRAD4	4.57e-13	0.255556	-4.37162	0.116	0.576	5.29e-09
FAM13A	4.76e-13	0.633578	3.21807	0.279	0.01	5.51e-09
B4GALT4	4.89e-13	0.758392	1.5803	0.826	0.468	5.66e-09
PTPRZ1	5.54e-13	0.267585	-6.49153	0.058	0.502	6.42e-09
INHBB	5.98e-13	0.645979	4.33305	0.314	0.025	6.92e-09
IL34	6.22e-13	0.625673	6.5426	0.256	0.005	7.2e-09
TUBB2B	6.65e-13	0.232673	-1.41509	0.872	0.936	7.7e-09
PDGFRL	7.18e-13	0.686791	2.78006	0.453	0.094	8.32e-09
RPL9	9.46e-13	0.763547	1.15577	0.942	0.67	1.1e-08
SPRY1	1.2e-12	0.68112	2.49621	0.442	0.084	1.38e-08
SCN2A	1.23e-12	0.616279	12.6442	0.233	0	1.43e-08
PIK3AP1	1.23e-12	0.616279	13.4446	0.233	0	1.43e-08
GNG4	1.23e-12	0.616279	12.1691	0.233	0	1.43e-08
RPSA	1.36e-12	0.75716	1.18245	0.919	0.512	1.57e-08
MAP2	1.49e-12	0.694667	1.81197	0.5	0.118	1.73e-08
SH3BGRL2	1.52e-12	0.282449	-5.24559	0.012	0.448	1.76e-08
RPL4	1.59e-12	0.759079	1.03637	0.93	0.591	1.84e-08
OST4	1.64e-12	0.243642	-4.12017	0.512	0.69	1.9e-08
BASP1	2.22e-12	0.268502	-3.99077	0.093	0.532	2.58e-08
SMOC2	2.36e-12	0.733876	1.19879	0.756	0.276	2.73e-08
MANF	3.26e-12	0.244873	-2.58095	0.535	0.749	3.77e-08
DSP	4.03e-12	0.623525	8.32308	0.256	0.01	4.67e-08
COTL1	4.35e-12	0.667029	1.76461	0.407	0.064	5.04e-08
PLEKHG4	4.73e-12	0.638189	3.14745	0.302	0.025	5.48e-08
DYL1	4.85e-12	0.2441	-1.74081	0.674	0.837	5.62e-08
ITGB4	4.86e-12	0.610465	12.2923	0.221	0	5.63e-08
THSD7A	5.07e-12	0.654227	3.2464	0.349	0.049	5.87e-08
PRDX1	5.17e-12	0.752463	1.25688	0.872	0.596	5.99e-08
TPT1	5.32e-12	0.754554	1.10431	0.965	0.655	6.16e-08
RBBP8	5.75e-12	0.728663	1.63947	0.709	0.286	6.65e-08
HHATL	6.19e-12	0.747852	1.47663	0.907	0.478	7.16e-08
CADM1	6.96e-12	0.704663	2.63001	0.558	0.177	8.05e-08
ISLR	7.11e-12	0.648098	2.6706	0.337	0.039	8.23e-08
MTCL1	7.2e-12	0.293046	-6.33311	0.012	0.424	8.34e-08
SF3B3	7.68e-12	0.705064	2.32381	0.558	0.182	8.89e-08
LYPD1	7.73e-12	0.634809	4.82403	0.291	0.025	8.95e-08
OAZ1	8.14e-12	0.245904	-1.68751	0.884	0.867	9.43e-08
EPAS1	8.35e-12	0.716434	2.1647	0.64	0.227	9.67e-08
ATOH8	8.81e-12	0.29803	-10.7875	0	0.404	1.02e-07
KIT	9.35e-12	0.61416	9.70423	0.233	0.005	1.08e-07
TMEM74	1.02e-11	0.641654	4.64962	0.314	0.034	1.18e-07
TUBB4B	1.07e-11	0.247222	-1.19175	0.837	0.936	1.24e-07
UNC5C	1.33e-11	0.6133	3.76333	0.233	0.005	1.55e-07
IGSF10	1.34e-11	0.618141	9.05925	0.244	0.01	1.55e-07
RPLP0	1.44e-11	0.746964	1.04327	0.965	0.552	1.66e-07
ANTXRL	1.6e-11	0.721704	1.55772	0.733	0.256	1.85e-07
P4HB	1.65e-11	0.742754	1.05255	0.895	0.483	1.91e-07
KIF1B	1.83e-11	0.729522	1.55461	0.733	0.345	2.11e-07
MOB3B	1.9e-11	0.604651	11.358	0.209	0	2.2e-07
NMI	2.1e-11	0.664309	1.75436	0.407	0.074	2.43e-07
DPYSL3	2.29e-11	0.631716	2.68554	0.291	0.025	2.65e-07
TALDO1	2.44e-11	0.691488	2.23918	0.512	0.153	2.82e-07
CALD1	2.45e-11	0.625444	5.84469	0.267	0.02	2.83e-07
HSPA8	3.02e-11	0.747107	0.797171	0.988	0.842	3.49e-07
APLP2	3.28e-11	0.746792	0.961462	1	0.906	3.8e-07
SEMA3D	3.95e-11	0.307882	-13.2891	0	0.384	4.57e-07
WNT7A	4.17e-11	0.640852	2.70713	0.326	0.039	4.83e-07
LRRC7	4.38e-11	0.607916	6.18374	0.221	0.005	5.07e-07
TIMP3	4.72e-11	0.284053	-4.32842	0.116	0.512	5.46e-07
RPL8	5.37e-11	0.741694	1.00297	0.942	0.64	6.22e-07
EEF1A1	7.29e-11	0.741523	1.10818	0.953	0.744	8.44e-07
SELENBP1	7.39e-11	0.598837	13.0006	0.198	0	8.56e-07
CYR61	7.39e-11	0.598837	14.4215	0.198	0	8.56e-07
ST6GAL1	8.24e-11	0.312808	-13.6339	0	0.374	9.54e-07
MUSTN1	1.33e-10	0.602704	6.8757	0.209	0.005	1.54e-06
MANSC1	1.36e-10	0.602646	10.2531	0.209	0.005	1.57e-06
XBP1	1.42e-10	0.716205	1.73527	0.698	0.325	1.64e-06
SLCO1B1	1.64e-10	0.602188	6.34453	0.209	0.005	1.9e-06
RORB	1.7e-10	0.317734	-12.4044	0	0.365	1.97e-06
ELOVL2	1.77e-10	0.310402	-6.11686	0.023	0.399	2.05e-06
TMEM123	1.78e-10	0.719785	0.892653	0.802	0.34	2.06e-06
CKB	2.3e-10	0.732186	0.632137	0.953	0.571	2.67e-06
CDO1	2.46e-10	0.727775	1.76953	0.756	0.532	2.84e-06
SLC9A4	2.52e-10	0.313581	-6.8125	0.023	0.389	2.92e-06
RSRP1	2.61e-10	0.717407	1.33038	0.779	0.345	3.02e-06
PCP4	2.76e-10	0.636356	0.521973	0.326	0.044	3.19e-06
ATP6V0E1	2.81e-10	0.708558	1.52609	0.686	0.286	3.25e-06
MT4L	2.84e-10	0.620461	2.92713	0.267	0.025	3.29e-06
MFGE8	2.85e-10	0.593023	12.8032	0.186	0	3.3e-06
IGSF11	2.85e-10	0.593023	13.19	0.186	0	3.3e-06
PTX3	2.85e-10	0.593023	13.2632	0.186	0	3.3e-06
LOC422895	2.85e-10	0.62785	3.26974	0.291	0.034	3.3e-06
NELFA	2.89e-10	0.690371	2.22473	0.547	0.197	3.35e-06
CSRP2	2.92e-10	0.265466	-2.40397	0.988	0.951	3.38e-06
C2orf88	3.21e-10	0.650361	2.24942	0.372	0.074	3.71e-06
FGF12	3.34e-10	0.30161	-6.35119	0.093	0.453	3.87e-06
NUP214	3.39e-10	0.709159	1.31404	0.674	0.32	3.93e-06
ETV4	3.48e-10	0.32266	-13.3838	0	0.355	4.03e-06
UPK1B	3.48e-10	0.32266	-13.5825	0	0.355	4.03e-06
COL4A3	3.75e-10	0.625215	4.41515	0.279	0.034	4.34e-06
RARB	4.53e-10	0.655373	3.58442	0.384	0.094	5.24e-06
LFNG	4.54e-10	0.700939	1.4897	0.64	0.256	5.25e-06
DBI	4.54e-10	0.268358	-1.67813	0.953	0.818	5.25e-06
CDK18	4.95e-10	0.641883	2.58103	0.349	0.059	5.74e-06
ADGRG6	5.08e-10	0.729809	0.867775	0.988	0.67	5.88e-06
GPR162	5.1e-10	0.302497	-2.95756	0.081	0.468	5.91e-06
ASAP1	5.22e-10	0.63879	2.47811	0.337	0.054	6.04e-06
GALNT3	5.31e-10	0.624126	4.21111	0.279	0.034	6.15e-06
GPRC5C	5.56e-10	0.596689	7.58612	0.198	0.005	6.44e-06
COL5A2	6.4e-10	0.619916	3.80087	0.267	0.03	7.41e-06
KDM4A	6.5e-10	0.702257	1.32893	0.64	0.286	7.52e-06
YJEFN3	6.55e-10	0.596288	5.53919	0.198	0.005	7.58e-06
TGIF1	6.93e-10	0.667774	1.84837	0.453	0.128	8.02e-06
NDEL1	7.29e-10	0.651077	2.23495	0.384	0.084	8.44e-06
ZFHX4	7.4e-10	0.677426	1.48173	0.523	0.153	8.57e-06
CENPX	7.52e-10	0.681378	1.39262	0.547	0.167	8.71e-06
NEBL	7.73e-10	0.711909	1.36234	0.744	0.365	8.95e-06
RTN4	8.31e-10	0.722391	1.39922	0.849	0.532	9.62e-06
ZC3H6	8.95e-10	0.656175	2.7557	0.407	0.099	1.04e-05
SELENOP1	8.99e-10	0.64386	3.57015	0.349	0.074	1.04e-05
GSG1L	1.09e-09	0.587209	12.9767	0.174	0	1.26e-05
LOC427369	1.09e-09	0.587209	12.3279	0.174	0	1.26e-05
2025-09-10	1.09e-09	0.587209	12.6065	0.174	0	1.26e-05
TGFB2	1.14e-09	0.706811	1.19228	0.733	0.33	1.33e-05
C22H8ORF4	1.15e-09	0.599668	5.42139	0.209	0.01	1.33e-05
SLC35B2	1.27e-09	0.308856	-7.00965	0.105	0.443	1.47e-05
SERF2	1.36e-09	0.293046	-4.28849	0.256	0.547	1.58e-05
TES	1.38e-09	0.643545	1.51448	0.36	0.074	1.6e-05
PGM1	1.39e-09	0.714601	1.16903	0.802	0.438	1.61e-05
DHRS7	1.44e-09	0.656433	2.38924	0.407	0.108	1.67e-05
EEF2	1.49e-09	0.721303	1.08033	0.907	0.586	1.72e-05
ADGRL3	1.5e-09	0.635038	2.6696	0.326	0.059	1.74e-05
RRM1	1.51e-09	0.668118	1.38615	0.477	0.138	1.75e-05
PCDHGC3	1.64e-09	0.710648	1.09181	0.814	0.379	1.9e-05
C5H11orf49	1.75e-09	0.650017	1.72581	0.395	0.089	2.02e-05
LOC771069	1.78e-09	0.303013	-3.4465	0.151	0.493	2.06e-05
MYLIP	1.9e-09	0.697617	1.73421	0.651	0.291	2.2e-05
CA2	2e-09	0.334975	-13.0581	0	0.33	2.32e-05
LMBR1	2.08e-09	0.331567	-11.0679	0.012	0.345	2.41e-05
CTSV	2.14e-09	0.71672	1.09773	0.837	0.532	2.48e-05
CDH4	2.24e-09	0.642972	3.276	0.36	0.079	2.59e-05
ITM2A	2.34e-09	0.722219	0.618317	1	0.966	2.71e-05
AGR2	2.62e-09	0.637158	2.50257	0.337	0.069	3.04e-05
ANXA2	2.73e-09	0.703517	1.63895	0.686	0.369	3.16e-05
IRF6	2.74e-09	0.679574	1.57722	0.547	0.197	3.17e-05
FAR2	2.79e-09	0.648127	2.37966	0.384	0.094	3.23e-05
SLC25A33	3.16e-09	0.649874	2.05757	0.395	0.099	3.66e-05
HIST2H4B	3.28e-09	0.299777	-4.64007	0.244	0.527	3.8e-05
NLGN1	3.36e-09	0.594541	9.12955	0.198	0.01	3.89e-05
PIK3IP1	3.39e-09	0.321486	-4.59244	0.058	0.404	3.92e-05
ACAP2	3.76e-09	0.631687	3.03466	0.326	0.059	4.35e-05
COL18A1	3.78e-09	0.665683	1.19372	0.488	0.143	4.38e-05
MYO1H	3.81e-09	0.331825	-5.83763	0.023	0.355	4.41e-05
ITGA2	3.82e-09	0.669779	1.86059	0.5	0.163	4.42e-05
RPL10A	3.9e-09	0.703546	0.891382	0.744	0.374	4.51e-05
GLB1	3.91e-09	0.663793	0.979293	0.488	0.133	4.53e-05
CSPG5	4.14e-09	0.581395	7.82403	0.163	0	4.79e-05
FBLN7	4.14e-09	0.581395	12.1764	0.163	0	4.79e-05
PDZD2	4.14e-09	0.581395	12.1346	0.163	0	4.79e-05
PDZRN4	4.14e-09	0.581395	13.2288	0.163	0	4.79e-05
NEDD9	4.98e-09	0.650132	1.95583	0.407	0.103	5.76e-05
CSGALNACT1	5.18e-09	0.597835	6.55156	0.209	0.015	6e-05
ANGPTL1	5.21e-09	0.654055	2.40371	0.419	0.118	6.04e-05
CLGN	5.6e-09	0.688366	1.31386	0.628	0.266	6.48e-05
LOC771811	5.71e-09	0.662046	1.24303	0.477	0.138	6.61e-05
SLC25A6	5.86e-09	0.710018	1.00477	0.86	0.502	6.78e-05
CGNL1	6.02e-09	0.697961	1.10298	0.709	0.345	6.96e-05
UXS1	6.23e-09	0.694238	0.913371	0.698	0.305	7.21e-05
SMARCC1	6.29e-09	0.692462	0.973415	0.663	0.3	7.29e-05
NCOA7	6.34e-09	0.622465	3.10638	0.291	0.049	7.35e-05
MAP1B	6.78e-09	0.300292	-2.68417	0.233	0.581	7.85e-05
SKI	6.93e-09	0.659383	2.73413	0.442	0.143	8.03e-05
CLSTN1	6.98e-09	0.708042	1.01535	0.86	0.478	8.08e-05
METRNL	7.06e-09	0.605052	4.42083	0.233	0.025	8.17e-05
ADGRG1	7.28e-09	0.657349	1.90686	0.442	0.133	8.43e-05
SPDL1	7.44e-09	0.633177	1.13694	0.337	0.069	8.61e-05
PLEKHH1	7.45e-09	0.649444	2.03946	0.407	0.108	8.62e-05
NR4A3	7.47e-09	0.624871	1.84921	0.302	0.054	8.65e-05
PAK1	7.56e-09	0.699078	1.15357	0.733	0.369	8.76e-05
LOC771456	7.99e-09	0.58509	9.50304	0.174	0.005	9.25e-05
PPP1R3C	8.46e-09	0.584947	7.05567	0.174	0.005	9.8e-05
RALBP1	8.49e-09	0.688996	0.513098	0.686	0.271	9.84e-05
PLEKHG1	8.6e-09	0.301667	-3.01528	0.244	0.576	9.95e-05
PPP1R1C	9.1e-09	0.614876	2.9897	0.267	0.039	0.000105323
SDC2	9.19e-09	0.67545	0.842435	0.57	0.202	0.000106371
CLDN8	9.82e-09	0.28918	-1.89112	0.628	0.749	0.000113646
KIAA0513	1.02e-08	0.614475	3.15988	0.267	0.039	0.000118549
SCCPDH	1.24e-08	0.675163	1.34708	0.57	0.212	0.000143129
PIN4	1.24e-08	0.306192	-3.7264	0.267	0.532	0.000143417
PCM1	1.25e-08	0.667029	2.44427	0.5	0.182	0.000145012
VEPH1	1.43e-08	0.658581	1.63019	0.465	0.148	0.000165175
FGF3	1.48e-08	0.588298	4.91831	0.186	0.01	0.000171358
NTN4L	1.52e-08	0.349754	-13.9317	0	0.3	0.000175944
TMEM59	1.54e-08	0.70873	0.86634	0.977	0.645	0.000178298
AvBD5	1.56e-08	0.575581	10.3025	0.151	0	0.00018094
TMEM132B	1.56e-08	0.575581	12.0806	0.151	0	0.000180946
NXPH1	1.56e-08	0.575581	12.4888	0.151	0	0.000180946
ABHD6	1.56e-08	0.575581	12.1301	0.151	0	0.000180952
KCNB2	1.71e-08	0.592336	5.40556	0.198	0.015	0.000198107
ELOVL7	1.75e-08	0.618828	1.40109	0.291	0.049	0.000202832
ASB9	1.97e-08	0.645148	1.99241	0.395	0.113	0.00022859
PRLR	2.02e-08	0.318192	-2.85005	0.14	0.478	0.000233672
SEC61A1	2.05e-08	0.303013	-2.8669	0.279	0.626	0.000236983
PER2	2.08e-08	0.66448	2.2002	0.488	0.187	0.000240505
GCAT	2.1e-08	0.587353	2.74706	0.186	0.01	0.000243611
CIB2	2.16e-08	0.310173	-2.19184	0.209	0.547	0.000250493
PCDH9	2.23e-08	0.591591	3.86804	0.198	0.015	0.000257736
UST	2.32e-08	0.327558	-2.37074	0.081	0.424	0.000268061
TTLL10	2.44e-08	0.647125	2.20571	0.407	0.123	0.000282681
SLC6A2	2.5e-08	0.340933	-4.08404	0.035	0.35	0.000289542
TSC22D1	2.58e-08	0.678457	1.54933	0.605	0.261	0.000298735
ITPR1	2.67e-08	0.346116	-8.09237	0.023	0.325	0.000309312
PRRC2B	2.69e-08	0.668547	1.91221	0.535	0.207	0.000311906
CALB2	2.71e-08	0.634093	-0.258677	0.36	0.084	0.000313355
WNT5A	2.78e-08	0.627964	2.83209	0.326	0.074	0.000322419
EEF1D	2.78e-08	0.694581	1.04468	0.756	0.414	0.000322425
HS3ST6	2.94e-08	0.35468	-11.2493	0	0.291	0.000339876
PLIN4	2.94e-08	0.579333	9.05983	0.163	0.005	0.000340468
SGPL1	2.97e-08	0.328302	-3.481	0.093	0.424	0.000343457
PAX2	3.09e-08	0.594742	4.04894	0.209	0.02	0.000357827
LOC101748153	3.1e-08	0.623668	0.764399	0.314	0.064	0.000359434
FKBP4	3.21e-08	0.66365	1.64791	0.512	0.187	0.000371769
HIST1H103	3.27e-08	0.633291	1.57891	0.349	0.089	0.000378968
SPAG6	3.3e-08	0.579047	6.33552	0.163	0.005	0.000381676
DUSP5	3.3e-08	0.579047	6.25547	0.163	0.005	0.000381676
TUBA1A1	3.5e-08	0.294936	-1.21657	0.907	0.887	0.000405547
TYMS	3.71e-08	0.601673	2.5891	0.233	0.03	0.000429226
TCF3	3.89e-08	0.643058	2.23952	0.395	0.118	0.000450834
SIK1	4.12e-08	0.631172	2.16853	0.337	0.089	0.000476519
FHL3	4.16e-08	0.612699	4.40212	0.267	0.049	0.000481505
FBXW4	4.7e-08	0.337668	-2.90743	0.07	0.379	0.000544337
LOC101749223	4.83e-08	0.65016	1.90425	0.442	0.143	0.000559648
A2ML3	4.89e-08	0.33993	-3.67195	0.058	0.369	0.000566502
PPP1R12A	5.26e-08	0.660385	2.41618	0.477	0.197	0.000609091
ADAMTS12	5.43e-08	0.582512	6.37808	0.174	0.01	0.000629185
LRPAP1	5.57e-08	0.69945	1.13378	0.942	0.601	0.000644993
EIF3H	5.64e-08	0.683383	1.53604	0.663	0.345	0.000653155
CYP27C1	5.86e-08	0.569767	9.5878	0.14	0	0.000678597
ECM2	5.86e-08	0.569767	12.3613	0.14	0	0.000678618
NWD2	5.86e-08	0.569767	12.146	0.14	0	0.000678618
CATH3	5.91e-08	0.582283	2.63533	0.174	0.01	0.000684748
TOB2	5.98e-08	0.671154	1.50007	0.558	0.256	0.000692211
MMD2	6.02e-08	0.630685	1.89668	0.349	0.089	0.000697496
WLS	6.26e-08	0.635898	1.90703	0.372	0.103	0.000724991
SALL3	6.28e-08	0.698276	0.862101	0.919	0.591	0.000726649
JAKMIP2	6.29e-08	0.627048	1.55633	0.337	0.079	0.000727959
PHLDB2	6.57e-08	0.581997	4.50842	0.174	0.01	0.000760893
SMOX	6.84e-08	0.586264	5.94825	0.186	0.015	0.000791927
MID1IP1	7.39e-08	0.678715	1.39476	0.64	0.315	0.000855432
SLC9B2	7.47e-08	0.362069	-10.4514	0	0.276	0.000864616
ABCA2	7.77e-08	0.610408	2.20083	0.267	0.049	0.000899262
TNFRSF1A	9.03e-08	0.585462	4.11153	0.186	0.015	0.00104588
SMAP1	9.18e-08	0.310689	-3.51237	0.407	0.606	0.00106249
LOC112531968	9.22e-08	0.649387	0.256621	0.477	0.143	0.00106763
KIDINS220	9.26e-08	0.668146	0.967243	0.581	0.241	0.00107172
BRD3	9.46e-08	0.669063	0.95131	0.593	0.246	0.00109532
TJP1	9.58e-08	0.615248	2.64084	0.291	0.059	0.0011093
SLC20A2	9.92e-08	0.644089	1.09292	0.43	0.133	0.00114872
KIAA1107	9.99e-08	0.596661	4.63099	0.221	0.03	0.00115618
SCUBE1	1e-07	0.589214	3.80473	0.198	0.02	0.00116016
SVBP	1.01e-07	0.302011	-1.64166	0.953	0.867	0.00117488
CCPG1	1.02e-07	0.69355	0.833117	0.895	0.537	0.00117984
UQCR10	1.05e-07	0.305104	-2.25584	0.651	0.704	0.00121117
TPD52L1	1.11e-07	0.573491	10.7333	0.151	0.005	0.00128773
ZONADHL	1.12e-07	0.615964	0.926754	0.302	0.059	0.00129499
TNFAIP6	1.14e-07	0.573433	11.1324	0.151	0.005	0.00131731
LRP4	1.16e-07	0.596174	2.8596	0.221	0.03	0.00133955
CRY4	1.16e-07	0.573376	7.7327	0.151	0.005	0.00134752
PFKL	1.22e-07	0.63584	1.81162	0.384	0.113	0.00140774
B4GALT3.1	1.23e-07	0.356112	-4.57775	0.023	0.31	0.00142046
ZNFX1	1.25e-07	0.573204	6.03272	0.151	0.005	0.00144221
KCNA6	1.27e-07	0.683211	0.892187	0.744	0.384	0.00146804
KBTBD11	1.27e-07	0.573147	5.79211	0.151	0.005	0.00147514
PKP2	1.31e-07	0.595773	2.24073	0.221	0.03	0.00151177
TMEM30A	1.36e-07	0.681292	0.461619	0.744	0.36	0.00157587
ANKRD28	1.4e-07	0.588183	2.37672	0.198	0.02	0.00162511
TPST1	1.42e-07	0.32813	-2.47638	0.163	0.483	0.00164466
VWA1	1.42e-07	0.356856	-3.97175	0.023	0.31	0.00164927
SGCB	1.49e-07	0.639478	1.24451	0.407	0.128	0.00172532
SDPR	1.52e-07	0.626647	1.55369	0.349	0.089	0.00175497
SULF2	1.56e-07	0.672156	1.12845	0.616	0.3	0.00180783
CHMP1B	1.66e-07	0.330393	-1.29131	0.14	0.478	0.00192163
ANKRD11	1.72e-07	0.678886	0.42169	0.733	0.35	0.00199053
NFIX	1.83e-07	0.598007	2.12879	0.233	0.034	0.0021184
COMT	1.86e-07	0.688996	1.25471	0.802	0.557	0.0021513
VSIG10L	1.88e-07	0.602646	2.90577	0.244	0.044	0.00218214
HIST1H2B7	1.91e-07	0.360866	-7.38785	0.023	0.296	0.00220819
CYP1B1	1.91e-07	0.679144	1.04742	0.721	0.369	0.00221098
CD164	2.03e-07	0.315214	-2.61045	0.395	0.626	0.00234744
ADAM9	2.04e-07	0.642972	0.889614	0.442	0.143	0.00235746
SLC38A1	2.16e-07	0.610694	2.78228	0.279	0.059	0.00250132
SLC38A4	2.19e-07	0.563953	12.7051	0.128	0	0.00253032
GLI2	2.19e-07	0.563953	12.9759	0.128	0	0.0025304
LOC418355	2.19e-07	0.563953	12.3606	0.128	0	0.0025304
LOC427799	2.19e-07	0.563953	11.9194	0.128	0	0.0025304
DDO	2.19e-07	0.563953	12.4601	0.128	0	0.0025304
PTBP1	2.24e-07	0.681378	1.40781	0.721	0.429	0.00259836
SUV39H1	2.35e-07	0.341104	-3.26872	0.116	0.404	0.0027196
SPOCK1	2.59e-07	0.317047	-2.07852	0.36	0.635	0.00300068
RPS29	2.69e-07	0.308655	-1.21314	0.977	0.882	0.00311215
SLITRK6	2.76e-07	0.371921	-12.6492	0	0.256	0.00319556
CTSA	2.87e-07	0.628881	2.41104	0.36	0.108	0.00332437
PURA	2.9e-07	0.33678	1.80816	0.116	0.458	0.00335275
PPP1R9A	2.98e-07	0.587696	3.32577	0.198	0.025	0.00345588
DNALI1	2.99e-07	0.603878	2.1864	0.256	0.049	0.00346709
EEF1B2	3.05e-07	0.678629	0.968509	0.744	0.404	0.0035269
RDH12	3.06e-07	0.349124	-4.14972	0.081	0.365	0.00354635
PLIN2	3.1e-07	0.657406	1.67491	0.535	0.227	0.00358875
SYT11	3.15e-07	0.662504	1.17637	0.57	0.261	0.00364565
POLE3	3.39e-07	0.643401	1.38243	0.453	0.158	0.00392077
ST6GALNAC2	3.46e-07	0.622924	2.49	0.337	0.094	0.0040116
KCNJ12	3.5e-07	0.587181	0.815512	0.198	0.025	0.00405269
ADAMTSL1	3.51e-07	0.597291	3.34246	0.233	0.039	0.00406925
ASAH1	3.57e-07	0.681006	0.98417	0.756	0.473	0.00413747
HSPB9	3.75e-07	0.579219	3.52459	0.174	0.015	0.00433995
GRK5	3.77e-07	0.374384	-12.1924	0	0.251	0.0043664
SFRP1	4.11e-07	0.590188	3.80301	0.209	0.03	0.0047617
DSCC1	4.22e-07	0.603964	3.81836	0.256	0.054	0.00488479
HEXA	4.22e-07	0.66723	0.78373	0.651	0.3	0.0048872
CFAP99	4.47e-07	0.567476	6.52447	0.14	0.005	0.0051715
IL17RD	4.67e-07	0.567362	5.34585	0.14	0.005	0.00540876
TUBA1A	4.79e-07	0.313008	-1.63046	0.826	0.852	0.00554112
LOC112532134	4.84e-07	0.6548	1.2848	0.523	0.232	0.00560246
WFDC1	5.22e-07	0.567075	4.10358	0.14	0.005	0.00604835
DBNDD1	5.29e-07	0.598809	1.04529	0.244	0.044	0.00612397
RPL7	5.4e-07	0.675564	0.834615	0.744	0.419	0.00625521
ATP6AP1	5.45e-07	0.659182	1.48987	0.558	0.266	0.00631061
GOT2	5.5e-07	0.673932	0.81814	0.733	0.394	0.00636389
DCX	5.59e-07	0.59245	1.33228	0.221	0.034	0.00647247
STK32A	5.63e-07	0.615277	1.67994	0.314	0.079	0.00651507
DNER	5.68e-07	0.318393	-2.37549	0.558	0.67	0.00657219
CPD	5.8e-07	0.596976	3.76383	0.233	0.044	0.00671953
DDX5	6.08e-07	0.684758	0.871576	0.942	0.724	0.00704137
SRRM4	6.12e-07	0.596775	4.27522	0.233	0.044	0.007088
MYH10	6.12e-07	0.62132	2.55953	0.337	0.099	0.00709097
CNP	6.48e-07	0.620031	1.84	0.337	0.094	0.00750481
LOC101751399	6.82e-07	0.614417	2.64026	0.302	0.084	0.00790113
TMOD3	6.84e-07	0.66259	1.01713	0.616	0.296	0.00791732
ADD1	6.96e-07	0.646867	2.07682	0.465	0.207	0.00806332
CORO2B	6.97e-07	0.623668	1.88504	0.349	0.108	0.00807232
LOC420807	7e-07	0.37931	-13.08	0	0.241	0.00810609
EPHB1	7.04e-07	0.57097	6.53919	0.151	0.01	0.00815266
TXNRD3	7.18e-07	0.341133	-3.39226	0.174	0.443	0.00831437
SORL1	7.2e-07	0.67313	0.566976	0.767	0.399	0.00834009
EYA1	7.31e-07	0.318794	-1.25951	0.605	0.709	0.00846518
PLOD1	7.34e-07	0.611811	1.81543	0.302	0.074	0.0084999
SSBP2	7.42e-07	0.614045	2.64223	0.302	0.084	0.00858672
SPON1	7.51e-07	0.575095	8.8385	0.163	0.015	0.0087003
RPL14	7.68e-07	0.682266	0.674583	0.977	0.635	0.008888
PRDM16	8.05e-07	0.570598	4.09837	0.151	0.01	0.0093174
LPAR6	8.11e-07	0.55814	11.8455	0.116	0	0.00938631
MGST2	8.11e-07	0.55814	10.7289	0.116	0	0.0093866
MRVI1	8.11e-07	0.55814	12.2807	0.116	0	0.0093866
RIT2	8.11e-07	0.55814	11.4002	0.116	0	0.0093866
EMP2	8.11e-07	0.55814	12.3072	0.116	0	0.00938689
KDELC2	8.11e-07	0.55814	12.0608	0.116	0	0.00938689
KNDC1	8.11e-07	0.55814	10.5105	0.116	0	0.00938689
TMEM45B	8.11e-07	0.55814	12.8593	0.116	0	0.00938689
PRR15	8.11e-07	0.347749	-1.07939	0.105	0.414	0.00939469
PNN	8.88e-07	0.654743	1.15335	0.57	0.246	0.0102849
SREK1	9.05e-07	0.654141	1.60582	0.523	0.261	0.0104749
TESK2	9.1e-07	0.64532	1.67181	0.488	0.197	0.0105395
SRP9	9.19e-07	0.331166	-2.20038	0.291	0.552	0.0106458
LYAR	9.35e-07	0.617281	1.37282	0.326	0.094	0.0108302
MORN5	9.4e-07	0.58214	4.95823	0.186	0.025	0.0108795
SORCS3	9.51e-07	0.381773	-12.1357	0	0.236	0.0110132
PLA2G7	9.78e-07	0.632403	1.00517	0.407	0.143	0.0113253
TUSC3	1.02e-06	0.675421	0.906632	0.802	0.498	0.0118029
SMIM5	1.03e-06	0.594799	2.70362	0.233	0.044	0.0119489
LOC112531967	1.05e-06	0.630427	1.12239	0.395	0.138	0.0121605
ARHGAP5	1.08e-06	0.663364	1.05792	0.64	0.335	0.0125121
CCND1	1.09e-06	0.647182	1.66442	0.488	0.222	0.0126714
PEPD	1.15e-06	0.646323	1.37443	0.5	0.212	0.0133024
SGMS1	1.22e-06	0.620002	2.79378	0.337	0.108	0.0140737
GRAMD3	1.22e-06	0.378136	-4.87634	0.012	0.256	0.0141332
CARS	1.29e-06	0.666514	1.45801	0.628	0.409	0.0149769
MET	1.34e-06	0.587725	3.34395	0.209	0.034	0.0154631
CCDC80	1.35e-06	0.618542	2.48108	0.337	0.103	0.0155822
FAM110C	1.38e-06	0.367167	-3.02456	0.047	0.31	0.0160114
SOBP	1.39e-06	0.641626	1.07631	0.488	0.187	0.0160929
SERPINE2	1.4e-06	0.67439	1.06894	0.791	0.542	0.0162027
ATP1B3	1.54e-06	0.672299	0.747129	0.826	0.483	0.0178799
GABRB2	1.64e-06	0.576641	2.31116	0.174	0.02	0.0189986
KITLG	1.66e-06	0.561634	6.99307	0.128	0.005	0.0192632
CASP8AP2	1.66e-06	0.602274	2.52936	0.267	0.064	0.0192639
GPRC5B	1.69e-06	0.576555	1.47945	0.174	0.02	0.019512
A2M	1.73e-06	0.357859	-2.53759	0.093	0.369	0.0200224
GAS6	1.74e-06	0.561519	6.13257	0.128	0.005	0.0201369
CHKA	1.87e-06	0.619716	1.87413	0.349	0.113	0.0216801
RPS27A	1.88e-06	0.668691	0.756851	0.767	0.448	0.0217581
TMEM14C	1.88e-06	0.607601	1.78612	0.291	0.079	0.0218011
EIF5	1.9e-06	0.675392	0.805273	0.872	0.66	0.0219509
RPS4X	1.92e-06	0.673703	0.474894	0.895	0.562	0.0222266
COPS9	2.09e-06	0.324694	-1.73508	0.767	0.754	0.0241513
COX8A	2.11e-06	0.325696	-2.45445	0.756	0.69	0.0243773
FZD4	2.12e-06	0.612384	2.94463	0.314	0.094	0.0244919
CAP1	2.14e-06	0.344799	-2.72321	0.198	0.473	0.0247204
HSP90AA1	2.17e-06	0.676252	0.49982	1	0.975	0.025181
JAM2	2.19e-06	0.596002	2.78186	0.244	0.054	0.0253382
TOMM6	2.3e-06	0.32667	-2.01984	0.663	0.709	0.0266198
PGK1	2.31e-06	0.32455	-1.08562	0.802	0.862	0.0267968
LRP1	2.32e-06	0.600842	1.48729	0.267	0.064	0.0268571
LOC776273	2.36e-06	0.590159	3.62117	0.221	0.044	0.0272979
FADS2	2.56e-06	0.325152	-1.0273	0.907	0.862	0.0296439
MEGF10	2.56e-06	0.622437	1.69278	0.372	0.128	0.0296445
CAPRIN2	2.59e-06	0.365821	-2.20048	0.07	0.335	0.0299662
TPP1	2.61e-06	0.637902	1.26556	0.465	0.197	0.0301951
CCDC88A	2.77e-06	0.595028	2.29681	0.244	0.054	0.0320753
CD151	2.77e-06	0.672013	0.624247	0.942	0.596	0.0321179
MACROD2	2.82e-06	0.621091	2.4889	0.36	0.128	0.0326449
AMY1A	2.83e-06	0.616709	2.5892	0.337	0.113	0.0327611
SPEN	2.88e-06	0.640194	1.89401	0.477	0.217	0.0333868
CCDC66	2.95e-06	0.606627	2.36818	0.291	0.084	0.03414
PCOLCE	2.99e-06	0.552326	7.46789	0.105	0	0.0346664
MYOF	2.99e-06	0.552326	9.92207	0.105	0	0.0346664
ACAN	2.99e-06	0.552326	9.36319	0.105	0	0.0346685
GPR142	2.99e-06	0.552326	10.0688	0.105	0	0.0346696
SCARF2	2.99e-06	0.552326	9.7429	0.105	0	0.0346696
UNC93B1	2.99e-06	0.552326	11.5677	0.105	0	0.0346707
S100A11	2.99e-06	0.552326	9.28347	0.105	0	0.0346707
UGT2A1	2.99e-06	0.552326	12.3397	0.105	0	0.0346707
CDH18	2.99e-06	0.552326	11.3606	0.105	0	0.0346707
SOCS3	2.99e-06	0.552326	13.4941	0.105	0	0.0346707
DNASE1	2.99e-06	0.552326	11.5944	0.105	0	0.0346707
CHST3	2.99e-06	0.552326	11.641	0.105	0	0.0346707
GPM6B	2.99e-06	0.552326	11.5012	0.105	0	0.0346707
GALNT14	2.99e-06	0.552326	9.51053	0.105	0	0.0346707
NCOR2	3e-06	0.665712	0.436738	0.826	0.433	0.0347369
TBX2	3.01e-06	0.564669	5.07001	0.14	0.01	0.0348574
NCALD	3.1e-06	0.365592	-2.94265	0.081	0.34	0.035874
SLC1A4	3.11e-06	0.568794	4.72725	0.151	0.015	0.0359856
FAM166A	3.15e-06	0.327185	-0.994472	0.651	0.887	0.0365286
C9orf116	3.19e-06	0.598236	0.818723	0.267	0.059	0.0369417
LRRC8D	3.2e-06	0.646638	0.371313	0.57	0.246	0.0370778
C1H21ORF33	3.32e-06	0.621864	1.35924	0.372	0.133	0.0384373
PHF2	3.36e-06	0.591563	2.00131	0.233	0.049	0.038883
KPNA3	3.39e-06	0.605969	2.28775	0.291	0.084	0.0392833
FKBP1B	3.45e-06	0.572374	4.71	0.163	0.02	0.0399331
DDOST	3.47e-06	0.670781	0.964108	0.872	0.655	0.0401805
GLG1	3.48e-06	0.609978	2.82298	0.302	0.099	0.0402346
REEP1	3.54e-06	0.375358	-4.07803	0.047	0.291	0.0409843
TMEM130	3.88e-06	0.592307	3.34036	0.233	0.054	0.0449744
OTOF	3.92e-06	0.598494	0.473319	0.267	0.064	0.0454412
LSAMP	3.98e-06	0.625473	1.86451	0.395	0.153	0.0460988
TBC1D8B	4.05e-06	0.600727	3.09592	0.267	0.074	0.0468951
SARAF	4.09e-06	0.654972	0.554746	0.651	0.34	0.0473878
RBMS3	4.12e-06	0.609148	0.425137	0.314	0.094	0.0476444
KIAA1211L	4.14e-06	0.345114	-2.04201	0.244	0.512	0.0479686
PPM1H	4.19e-06	0.358947	-1.92717	0.128	0.394	0.0484718
LRRC40	4.2e-06	0.567877	2.09391	0.151	0.015	0.0485901
RUNDC1	4.23e-06	0.625129	1.39163	0.395	0.153	0.0489829
LYPD6	4.29e-06	0.394089	-11.5962	0	0.212	0.0496274
PEX11G	4.3e-06	0.575266	3.35527	0.174	0.025	0.0498209
HHIP	4.36e-06	0.567763	2.24431	0.151	0.015	0.0504356
PALLD	4.36e-06	0.625673	-0.615491	0.419	0.148	0.0505298
SEMA7A	4.5e-06	0.635754	0.56298	0.488	0.197	0.0521123
ATP6V0A1	4.54e-06	0.618542	0.919092	0.372	0.123	0.0525681
PNRC1	4.61e-06	0.667029	0.358577	0.942	0.537	0.0534076
ARSA	4.63e-06	0.581596	2.51884	0.198	0.034	0.0535576
APP	4.77e-06	0.670123	0.680326	0.988	0.852	0.055253
MTUS1	4.98e-06	0.651621	1.58769	0.581	0.34	0.0577026
EPC2	5.13e-06	0.571085	2.37452	0.163	0.02	0.0593948
CAPRIN1	5.14e-06	0.646953	1.53125	0.558	0.291	0.0594716
IRF8	5.19e-06	0.577987	2.34976	0.186	0.03	0.0601105
PDIA4	5.3e-06	0.669321	0.524917	1	0.852	0.0613152
LRRN1	5.32e-06	0.382318	-4.07054	0.035	0.266	0.0616162
NPLOC4	5.44e-06	0.615907	0.537978	0.36	0.118	0.0630056
RPL23A	5.61e-06	0.66723	0.60034	0.942	0.635	0.0649407
GCLC	5.62e-06	0.57435	2.41599	0.174	0.025	0.0650724
BMP7	5.67e-06	0.364016	-2.93177	0.105	0.374	0.0656223
PSIP1	5.69e-06	0.607544	1.36202	0.314	0.094	0.0658228
RRAS2	5.76e-06	0.396552	-10.8834	0	0.207	0.0666994
DDIT4	5.81e-06	0.647296	0.7132	0.605	0.286	0.067248
LAPTM4A	5.83e-06	0.331395	-0.872499	0.93	0.901	0.0674661
CRMP1	5.89e-06	0.555906	9.00858	0.116	0.005	0.0681861
ATRX	5.89e-06	0.659554	0.967231	0.733	0.443	0.0682024
CACHD1	6.06e-06	0.605253	2.77654	0.291	0.094	0.0701241
BEGAIN	6.09e-06	0.610952	2.1688	0.326	0.108	0.0704754
ABHD12	6.26e-06	0.340302	-2.43012	0.419	0.591	0.0725114
ARL3	6.35e-06	0.637874	0.757925	0.512	0.227	0.0734856
PPDPF	6.45e-06	0.620518	0.662793	0.395	0.138	0.0747325
FAM120B	6.57e-06	0.555619	4.62225	0.116	0.005	0.0760883
ATP13A2	6.62e-06	0.58025	1.4965	0.198	0.034	0.0766724
NOTCH2	6.67e-06	0.584632	3.76407	0.209	0.044	0.0772633
LOC425756	6.69e-06	0.360036	-2.2693	0.14	0.409	0.0774136
APPL2	6.71e-06	0.592536	1.60606	0.244	0.059	0.0777189
FGFR1OP2	6.87e-06	0.377649	-2.95175	0.058	0.296	0.0795852
FGFR1	6.91e-06	0.617052	2.12867	0.36	0.133	0.080023
LOC415641	7.35e-06	0.658867	0.337257	0.756	0.458	0.0851429
ACSL4	7.43e-06	0.354021	-2.47596	0.209	0.458	0.085996
SLC9A7	7.47e-06	0.606169	1.30592	0.314	0.094	0.0865177
PAQR8	7.62e-06	0.637186	1.56065	0.488	0.241	0.0881753
ID3	7.62e-06	0.364332	-3.21915	0.14	0.374	0.0881831
LOC107050073	7.73e-06	0.399015	-8.92206	0	0.202	0.0894944
WNT7B	7.73e-06	0.394003	-7.97363	0.012	0.222	0.0895045
THBS2	7.73e-06	0.399015	-12.1249	0	0.202	0.089509
TMPRSS9	7.85e-06	0.34626	-1.81168	0.302	0.547	0.0908631
SSR1	8.09e-06	0.655688	0.918249	0.698	0.424	0.0936454
MTCH2	8.09e-06	0.613759	0.960441	0.36	0.118	0.093707
DSEL	8.1e-06	0.371406	-5.09593	0.093	0.335	0.0937979
RBM43	8.14e-06	0.576355	0.828532	0.186	0.03	0.0942491
ADD3	8.27e-06	0.636642	1.6162	0.5	0.236	0.0957875
ZNF423	8.34e-06	0.615219	2.55982	0.349	0.133	0.0965049
MORN3	8.51e-06	0.559514	8.34367	0.128	0.01	0.0984888
RACK1	8.67e-06	0.65248	0.54374	0.674	0.379	0.100403
BOC	8.88e-06	0.580622	3.48835	0.198	0.039	0.102791
DENND1B	9.04e-06	0.612327	1.1612	0.337	0.123	0.104656
TPP2	9.33e-06	0.583286	2.49089	0.209	0.044	0.108008
PHLPP1	9.33e-06	0.385411	-2.93291	0.035	0.266	0.108078
GSTA4L	9.45e-06	0.649015	0.739212	0.651	0.34	0.109358
CTNND2	9.79e-06	0.585806	2.14185	0.221	0.049	0.1133
ZNF326	9.81e-06	0.62974	1.59082	0.442	0.207	0.113595
NRSN1	9.97e-06	0.591992	2.2645	0.244	0.064	0.115486
DDT	1.02e-05	0.343997	-1.54598	0.372	0.611	0.118167
LRP11	1.03e-05	0.383635	-5.36135	0.047	0.276	0.119069
NUP98	1.04e-05	0.619916	1.08777	0.395	0.153	0.120743
PLBD2	1.06e-05	0.625129	1.41068	0.419	0.182	0.122153
NHS	1.06e-05	0.606255	1.76249	0.314	0.103	0.122455
CREB3L2	1.06e-05	0.648471	0.43667	0.628	0.355	0.122825
WWC2	1.08e-05	0.582684	2.59822	0.209	0.044	0.125242
SRBD1	1.09e-05	0.590417	1.45719	0.244	0.059	0.125657
LOC431653	1.09e-05	0.576842	3.39102	0.186	0.034	0.125894
USP8	1.1e-05	0.631229	1.22237	0.465	0.217	0.12687
ADGRB1	1.12e-05	0.586522	3.51108	0.221	0.054	0.130227
RPL19	1.14e-05	0.661874	0.391723	0.953	0.65	0.132109
NARS	1.17e-05	0.608403	2.0258	0.326	0.113	0.134976
GPX1	1.17e-05	0.3393	-1.46406	0.663	0.704	0.135559
SUMF1	1.23e-05	0.373983	-2.82647	0.093	0.335	0.141943
ATP11C	1.23e-05	0.56255	4.69206	0.14	0.015	0.14289
FUT9	1.24e-05	0.569882	4.55498	0.163	0.025	0.143608
MIEF2	1.24e-05	0.595515	1.69842	0.267	0.074	0.143718
TSPAN7	1.26e-05	0.381888	-3.19406	0.058	0.291	0.145567
FSCN1	1.26e-05	0.604422	1.02192	0.314	0.099	0.145857
TCTN2	1.26e-05	0.593224	1.88277	0.256	0.069	0.146215
SELENOM	1.28e-05	0.631773	1.08768	0.488	0.222	0.148187
PROM1	1.28e-05	0.576211	1.54871	0.186	0.034	0.148572
PBX1	1.29e-05	0.346403	-1.84635	0.326	0.616	0.149607
FAM98A	1.34e-05	0.566073	3.87418	0.151	0.02	0.155506
RPS20	1.37e-05	0.65755	0.451556	0.86	0.527	0.158491
AMOT	1.38e-05	0.645349	0.848634	0.628	0.335	0.159225
LOC101750640	1.38e-05	0.403941	-12.071	0	0.192	0.160346
GSTT1	1.38e-05	0.403941	-11.7907	0	0.192	0.160346
LPGAT1	1.4e-05	0.604766	0.294099	0.326	0.099	0.162112
MXRA5	1.4e-05	0.386929	-4.90174	0.047	0.266	0.162425
IFIH1	1.41e-05	0.595973	2.68316	0.267	0.079	0.163209
SYTL2	1.42e-05	0.57876	2.84196	0.198	0.039	0.164807
FAM171A1	1.42e-05	0.594856	0.863805	0.267	0.074	0.164906
POLR3E	1.46e-05	0.569309	1.84974	0.163	0.025	0.169118
MICU1	1.46e-05	0.572603	3.00425	0.174	0.03	0.169304
MAPKAPK2	1.46e-05	0.392829	-1.36206	0.023	0.241	0.169448
SEPHS1	1.48e-05	0.616451	1.33557	0.384	0.148	0.171128
ASPH	1.48e-05	0.608775	1.22192	0.337	0.118	0.171868
ARHGEF28	1.49e-05	0.638389	0.668076	0.535	0.286	0.172805
CHPF	1.52e-05	0.57246	2.76752	0.174	0.03	0.176011
COA6	1.54e-05	0.61963	0.287545	0.419	0.158	0.177822
H2AFY2	1.54e-05	0.565615	2.89564	0.151	0.02	0.178409
BRWD3	1.54e-05	0.610179	1.14902	0.349	0.123	0.178812
NBEAL2	1.57e-05	0.575438	1.6372	0.186	0.034	0.181704
RDX	1.59e-05	0.644261	0.593579	0.64	0.33	0.184615
BICC1	1.62e-05	0.565443	2.31368	0.151	0.02	0.187783
ELMO1	1.63e-05	0.586178	0.692639	0.233	0.054	0.188341
MDH1	1.69e-05	0.653311	0.713784	0.791	0.468	0.195949
SEC16A	1.71e-05	0.618971	-0.387144	0.419	0.158	0.198011
CERS1	1.71e-05	0.561519	1.73833	0.14	0.015	0.198304
CLK1	1.73e-05	0.616222	2.68147	0.36	0.163	0.200016
NDRG1	1.75e-05	0.619487	0.937915	0.419	0.163	0.202349
FZD10	1.79e-05	0.395664	-6.88731	0.023	0.232	0.207675
TCF24	1.85e-05	0.406404	-11.0103	0	0.187	0.214085
GPD1L2	1.85e-05	0.406404	-12.3356	0	0.187	0.21409
DOK7	1.87e-05	0.57624	5.04722	0.186	0.039	0.216105
TRRAP	1.9e-05	0.598522	1.15122	0.291	0.089	0.220121
C9H21orf2	1.92e-05	0.612012	1.26455	0.36	0.138	0.222346
GRIK4	1.92e-05	0.396036	-4.58361	0.023	0.232	0.222699
SMARCD2	1.93e-05	0.601272	1.42699	0.302	0.099	0.223246
RPS6	1.96e-05	0.657177	0.728737	0.907	0.645	0.226969
SMC3	1.97e-05	0.630828	1.33868	0.488	0.241	0.228108
RPL12	1.99e-05	0.633463	0.822488	0.523	0.256	0.2304
DDIT3	2.02e-05	0.574464	1.60105	0.186	0.034	0.233638
DPP10	2.06e-05	0.596145	1.44336	0.279	0.084	0.238716
STARD10	2.09e-05	0.600842	-0.879799	0.314	0.094	0.241618
AKR1B10L1	2.1e-05	0.62427	0.940785	0.442	0.202	0.243612
HYAL1	2.12e-05	0.55012	7.7262	0.105	0.005	0.245254
SLC4A4	2.14e-05	0.353563	-2.06339	0.314	0.547	0.247243
NPTN	2.14e-05	0.343882	-2.0381	0.721	0.7	0.247778
ANO6	2.16e-05	0.550063	9.44852	0.105	0.005	0.250635
EFR3A	2.18e-05	0.363157	-2.23074	0.186	0.448	0.252607
CEP290	2.19e-05	0.605797	1.31388	0.326	0.118	0.253217
GCHFR	2.2e-05	0.610465	1.81196	0.349	0.138	0.255049
EEF1G	2.21e-05	0.388103	-4.04104	0.058	0.271	0.255592
EZR	2.22e-05	0.613329	0.645611	0.384	0.143	0.256755
ZNRF3	2.24e-05	0.549977	10.1105	0.105	0.005	0.258907
HS3ST1L	2.24e-05	0.549977	8.31012	0.105	0.005	0.258913
ROMO1	2.27e-05	0.344283	-1.91127	0.756	0.69	0.262353
AP3S2	2.29e-05	0.609491	0.887238	0.349	0.133	0.264878
TPTE2	2.31e-05	0.549891	5.21284	0.105	0.005	0.267463
CR1L	2.31e-05	0.593539	1.34422	0.267	0.079	0.267976
UGP2	2.42e-05	0.611382	0.58242	0.372	0.138	0.280197
ICK	2.42e-05	0.603563	1.82204	0.314	0.113	0.280306
IDH1	2.45e-05	0.651707	0.83454	0.756	0.527	0.283967
HSPB8	2.46e-05	0.408867	-7.17032	0	0.182	0.285087
CBLN4	2.46e-05	0.408867	-11.6251	0	0.182	0.285375
MAN2A2	2.51e-05	0.600756	2.00864	0.302	0.103	0.291128
DNAJC3	2.54e-05	0.655029	0.692802	0.86	0.665	0.294437
NDST4	2.58e-05	0.577729	3.21061	0.198	0.044	0.298709
RPL31	2.78e-05	0.65248	0.522915	0.872	0.552	0.321866
PFN2	2.82e-05	0.344828	-1.56868	0.872	0.764	0.326182
PFKP	2.83e-05	0.353935	-2.31285	0.384	0.557	0.327433
SEMA6A	2.86e-05	0.393344	-5.65325	0.047	0.251	0.331617
SELENOP2	2.97e-05	0.344713	-0.71793	0.884	0.892	0.343792
LPL	3.04e-05	0.397697	-10.0258	0.035	0.232	0.351681
GAPDH	3.06e-05	0.655144	0.464343	1	0.961	0.353976
PDE6D	3.08e-05	0.632031	0.393098	0.547	0.266	0.356326
MOV10L1	3.1e-05	0.582083	1.46945	0.221	0.054	0.358506
RBM47	3.11e-05	0.634981	0.273672	0.581	0.291	0.360269
LRRC6	3.21e-05	0.574063	2.79245	0.186	0.039	0.371642
SLC22A7	3.28e-05	0.41133	-11.6939	0	0.177	0.379799
RPL3	3.32e-05	0.654199	0.689147	0.977	0.798	0.383999
CMTM6	3.35e-05	0.379339	-2.62312	0.105	0.34	0.387381
WNT9A	3.41e-05	0.557395	6.01787	0.128	0.015	0.394297
TRABD2B	3.54e-05	0.599754	1.63497	0.302	0.108	0.410222
MRPL33	3.56e-05	0.35299	-2.28041	0.488	0.586	0.412399
PGAM1	3.57e-05	0.346689	-1.12871	0.814	0.813	0.413838
HSP90B1	3.72e-05	0.652595	0.31574	0.977	0.69	0.430867
ATN1	3.76e-05	0.591104	0.556343	0.267	0.079	0.434849
BACH2	3.89e-05	0.602532	1.38737	0.326	0.118	0.450497
ERO1B	3.98e-05	0.58214	1.45402	0.221	0.059	0.460621
MCM6	4e-05	0.556879	3.99572	0.128	0.015	0.463564
AQP4	4.05e-05	0.567218	2.99742	0.163	0.03	0.469039
ARSH	4.09e-05	0.587582	2.08612	0.244	0.074	0.47405
LOC112533023	4.1e-05	0.381258	-3.54104	0.116	0.33	0.474173
KIF2A	4.17e-05	0.616966	0.763352	0.43	0.182	0.48277
KBP	4.19e-05	0.572975	2.53782	0.186	0.039	0.484769
RPN2	4.2e-05	0.647926	0.532465	0.814	0.527	0.486394
RGS2	4.34e-05	0.566961	3.30418	0.163	0.03	0.502038
APLF	4.34e-05	0.566961	2.8025	0.163	0.03	0.502044
RNF32	4.35e-05	0.413793	-10.3011	0	0.172	0.504221
GLRA3	4.36e-05	0.413793	-9.54556	0	0.172	0.504562
LOC107055293	4.36e-05	0.413793	-8.90686	0	0.172	0.504575
LOC420992	4.37e-05	0.609864	1.19091	0.372	0.153	0.506289
IPO5	4.48e-05	0.373153	-2.01919	0.163	0.399	0.518517
PDE3A	4.49e-05	0.560202	3.48754	0.14	0.02	0.519521
PDK3	4.54e-05	0.59752	1.36961	0.302	0.103	0.525681
SMC5	4.54e-05	0.563581	3.96204	0.151	0.025	0.526143
ABCC8	4.55e-05	0.617511	0.96299	0.43	0.192	0.526588
TPD52	4.6e-05	0.616881	1.35582	0.419	0.192	0.532531
DOCK9	4.6e-05	0.603878	2.16881	0.326	0.133	0.532779
CCAR1	4.66e-05	0.622981	1.57117	0.442	0.241	0.538974
NEK4	4.66e-05	0.577787	-0.268773	0.209	0.049	0.539405
SAP130	4.73e-05	0.611954	1.10553	0.384	0.167	0.547789
GADD45G	4.74e-05	0.569624	2.72801	0.174	0.034	0.548888
SVIL	4.78e-05	0.594598	2.2578	0.279	0.099	0.553049
REEP6	4.85e-05	0.363329	-2.49173	0.291	0.493	0.561939
FAM169A	4.86e-05	0.588785	1.5573	0.256	0.079	0.562926
CPQ	4.92e-05	0.597921	1.5251	0.302	0.108	0.569596
USP18	5.04e-05	0.566388	1.49539	0.163	0.03	0.5834
OSCP1	5.04e-05	0.566388	2.83942	0.163	0.03	0.58342
SUFU	5.09e-05	0.606885	1.72267	0.349	0.148	0.588858
USP6NL	5.1e-05	0.616737	1.43373	0.407	0.202	0.590893
GNB1L	5.21e-05	0.559686	2.7197	0.14	0.02	0.603522
PDE6G	5.23e-05	0.55602	1.52668	0.128	0.015	0.605331
FYN	5.23e-05	0.378795	-2.24492	0.128	0.365	0.605611
ECHDC3	5.24e-05	0.563066	2.11426	0.151	0.025	0.606248
MIF4GD	5.4e-05	0.614102	1.71428	0.395	0.187	0.62508
SPICE1	5.41e-05	0.595687	1.64073	0.291	0.103	0.625882
LOC107049046	5.53e-05	0.593797	0.442007	0.291	0.094	0.640836
EPB41L4B	5.54e-05	0.378251	-2.50774	0.14	0.369	0.641596
PRKCD	5.62e-05	0.598809	1.46022	0.314	0.113	0.650887
SCN3B	5.63e-05	0.568937	1.1087	0.174	0.034	0.65158
GALNT11	5.67e-05	0.62868	1.41835	0.523	0.291	0.656841
PYGB	5.72e-05	0.626704	0.753153	0.535	0.261	0.662034
AGMO	5.83e-05	0.568794	1.76309	0.174	0.034	0.675228
ARMC4	5.85e-05	0.559285	2.27124	0.14	0.02	0.677579
STK38L	5.87e-05	0.374699	-2.66052	0.174	0.399	0.679164
SON	5.88e-05	0.641683	0.275535	0.802	0.419	0.680672
PACRG	5.93e-05	0.562607	1.36492	0.151	0.025	0.687015
TCP11L2	6.03e-05	0.394175	-2.58325	0.058	0.271	0.698646
EPB41L4A	6.11e-05	0.5714	1.16001	0.186	0.039	0.707619
DPF3	6.12e-05	0.376704	-2.74515	0.163	0.384	0.708487
ADAMTS2	6.19e-05	0.575266	3.61959	0.198	0.049	0.717191
SERPINH1	6.29e-05	0.623525	1.00643	0.5	0.246	0.728023
GADL1	6.29e-05	0.411559	-10.0751	0.012	0.187	0.728691
DNAJA4	6.39e-05	0.62341	1.18683	0.488	0.251	0.739407
SDCBP	6.4e-05	0.616795	1.13748	0.442	0.202	0.740713
CCT6A	6.48e-05	0.624155	0.65317	0.512	0.251	0.750093
EIF3M	6.57e-05	0.605969	1.77673	0.349	0.153	0.761157
RPL21	6.79e-05	0.647611	0.414568	0.965	0.724	0.785666
SMS	6.82e-05	0.361067	-1.31625	0.337	0.576	0.789772
RPL26L1	6.9e-05	0.645922	0.294637	0.895	0.606	0.798384
LOC107050614	6.9e-05	0.378079	-2.89747	0.163	0.379	0.798548
ATP6AP2	6.95e-05	0.642628	0.686273	0.767	0.507	0.805125
SLU7	6.96e-05	0.615162	1.11103	0.43	0.197	0.806018
NRXN1	6.97e-05	0.577185	1.70775	0.209	0.054	0.806537
PPP4R3A	6.98e-05	0.406604	1.01629	0.023	0.212	0.807744
MAEA	7.12e-05	0.607429	1.02061	0.372	0.158	0.824248
HNRNPU	7.17e-05	0.618971	1.33719	0.453	0.227	0.830301
PACS2	7.26e-05	0.569309	3.79056	0.174	0.039	0.840373
GCLM	7.27e-05	0.596517	1.41197	0.302	0.113	0.841245
ZBTB20	7.31e-05	0.647182	0.648702	0.942	0.773	0.846032
AGPAT4	7.37e-05	0.578102	3.02138	0.209	0.059	0.852908
EIF3E	7.39e-05	0.593081	2.20386	0.279	0.103	0.855097
PSMD1	7.44e-05	0.610809	1.38321	0.395	0.177	0.861565
PRRG1	7.51e-05	0.582455	1.26922	0.233	0.069	0.869273
ITGB8	7.56e-05	0.636384	0.336052	0.674	0.394	0.87482
NCSTN	7.61e-05	0.607	1.37214	0.372	0.158	0.88103
CLIC5	7.69e-05	0.39638	-6.55131	0.07	0.261	0.890803
HPCAL1	7.78e-05	0.609921	0.994984	0.395	0.172	0.901196
GORASP2	7.8e-05	0.612756	1.08385	0.419	0.187	0.903544
RPA3	7.81e-05	0.595286	1.03913	0.302	0.108	0.904315
TGS1	7.83e-05	0.578961	1.83019	0.221	0.059	0.906117
RNF128	7.92e-05	0.612098	0.701627	0.407	0.187	0.917508
NANS	8.1e-05	0.619487	0.390272	0.488	0.227	0.937532
ABCD3	8.19e-05	0.375215	-2.45577	0.198	0.414	0.94768
RPS3	8.44e-05	0.643602	0.648264	0.849	0.591	0.976719
STAT3	8.59e-05	0.576211	1.14711	0.209	0.054	0.994845
CLMN	8.67e-05	0.581739	1.10206	0.233	0.069	1
FAM129B	8.71e-05	0.607973	0.923746	0.384	0.167	1
PACSIN2	8.97e-05	0.61963	1.11236	0.477	0.241	1
KCTD1	8.97e-05	0.576011	1.15139	0.209	0.054	1
LOC112532659	9.07e-05	0.583572	1.17621	0.244	0.074	1
MCTP1	9.12e-05	0.41448	-6.08466	0.012	0.182	1
ATF7	9.14e-05	0.618885	1.42734	0.442	0.251	1
ANKRD6	9.28e-05	0.568278	2.34775	0.174	0.039	1
LPP	9.32e-05	0.583429	-0.389203	0.244	0.074	1
NUCKS1	9.33e-05	0.618456	0.801789	0.477	0.232	1
LAMP2	9.4e-05	0.644117	0.654882	0.907	0.675	1
WDCP	9.44e-05	0.570856	1.97066	0.186	0.044	1
HMOX2	9.5e-05	0.573347	1.40167	0.198	0.049	1
PRPF38B	9.54e-05	0.600183	1.49188	0.326	0.138	1
SCARB2	9.66e-05	0.607888	1.27905	0.384	0.172	1
FIGN	9.71e-05	0.588011	0.827748	0.267	0.089	1
CAMK2D	9.9e-05	0.36774	-0.338307	0.256	0.532	1
RPL24	0.000100166	0.641826	0.396281	0.895	0.557	1
LOC101748060	0.000100992	0.421182	-6.86422	0	0.158	1
S100A14	0.000101332	0.421182	-8.31552	0	0.158	1
KIAA0319	0.000101601	0.558999	7.7994	0.14	0.025	1
NFIA	0.000102569	0.637816	0.59143	0.733	0.473	1
PLEKHB2	0.000103955	0.393802	-2.78895	0.081	0.291	1
RSPH9	0.000105179	0.576412	2.37813	0.209	0.059	1
PDGFC	0.000105203	0.601644	-1.15095	0.372	0.133	1
PHYHD1	0.000105493	0.564956	3.07015	0.163	0.034	1
DHCR7	0.000106233	0.608976	1.32465	0.395	0.182	1
ERLIN2	0.000106245	0.63143	0.705598	0.64	0.365	1
LINGO2	0.00010708	0.576326	2.62124	0.209	0.059	1
DTNA	0.00010833	0.579562	2.97237	0.221	0.069	1
CLSTN2	0.000108779	0.615964	1.61006	0.442	0.232	1
NIM1KZ	0.000109489	0.547743	7.05717	0.105	0.01	1
NSA2	0.00011018	0.611439	1.35097	0.419	0.197	1
GAS2	0.000110207	0.640509	0.713301	0.744	0.596	1
NGEF	0.000110656	0.558684	5.34224	0.14	0.025	1
ZCCHC14	0.000111592	0.547686	4.59803	0.105	0.01	1
FNDC3B	0.000111708	0.600584	0.737519	0.349	0.138	1
OSBPL8	0.00011395	0.564641	3.70357	0.163	0.034	1
HES1	0.000114598	0.590589	0.951025	0.291	0.099	1
ZDHHC9	0.000115134	0.578188	1.2551	0.221	0.064	1
JAK1	0.000116761	0.598923	1.70929	0.326	0.138	1
FGFRL1	0.000117043	0.375158	-1.71381	0.221	0.443	1
RAB36	0.000118692	0.555075	5.12723	0.128	0.02	1
ECE1	0.000119123	0.567218	1.84059	0.174	0.039	1
PRKG1	0.000119258	0.547485	3.77726	0.105	0.01	1
REEP5	0.000119557	0.631888	0.933332	0.64	0.394	1
PGD	0.000120178	0.614303	1.4226	0.43	0.227	1
HES4	0.000120377	0.56149	3.12848	0.151	0.03	1
CNN3	0.000120576	0.609749	1.55661	0.395	0.197	1
C20H20orf96	0.00012215	0.561433	3.02076	0.151	0.03	1
PPP2R3A	0.000123778	0.378394	-2.31365	0.198	0.414	1
ZNF207	0.000123899	0.625043	0.75375	0.558	0.31	1
BBS7	0.000124001	0.567047	2.20541	0.174	0.039	1
DDX23	0.000124695	0.583858	0.440211	0.256	0.079	1
PIK3R1	0.000124704	0.587524	0.612566	0.267	0.094	1
CEP68	0.000124918	0.578846	2.19129	0.221	0.069	1
SPTSSB	0.0001251	0.623983	0.878101	0.535	0.305	1
NUDCD1	0.000127607	0.588269	1.69259	0.267	0.099	1
HRAS	0.000128252	0.373095	-2.42775	0.279	0.463	1
CTSZ	0.000128626	0.614274	0.958515	0.453	0.222	1
AKR1E2	0.000129611	0.601615	0.810324	0.36	0.148	1
ATIC	0.000130501	0.569424	0.417801	0.186	0.044	1
ACSBG2	0.000130805	0.598207	0.622317	0.337	0.133	1
COPG2	0.000133592	0.630255	0.995548	0.616	0.389	1
ZNF292	0.000133776	0.603907	0.855491	0.372	0.163	1
HMGN4	0.0001358	0.623325	0.684185	0.57	0.291	1
HEG1	0.000136321	0.623955	0.391498	0.558	0.305	1
ACAD6L	0.000136378	0.585233	1.07871	0.256	0.089	1
EMX2	0.000137114	0.398757	-2.37737	0.07	0.271	1
NICN1	0.000137781	0.40649	-4.44071	0.047	0.227	1
HSPA5	0.000138549	0.640566	0.706476	0.872	0.685	1
SQSTM1	0.000138692	0.618427	0.591149	0.512	0.251	1
KLHL36	0.000140423	0.557796	2.74169	0.14	0.025	1
ADGB	0.000140758	0.550894	3.06073	0.116	0.015	1
TRDMT1	0.000141985	0.550865	4.30724	0.116	0.015	1
EIF4EBP2	0.000142692	0.600985	0.643427	0.36	0.148	1
SAFB2	0.000144157	0.608489	1.26417	0.407	0.192	1
CRABP1	0.000145264	0.546884	-1.40594	0.105	0.01	1
SESN3	0.000152128	0.368255	-1.91156	0.337	0.567	1
SLC9A9	0.000152186	0.607572	0.816487	0.407	0.187	1
RETSAT	0.00015239	0.597921	0.963323	0.337	0.138	1
CAPN5	0.000154791	0.550579	2.40116	0.116	0.015	1
OLFML2A	0.000155021	0.557424	1.90633	0.14	0.025	1
YWHAZ	0.000155867	0.636785	0.796616	0.791	0.547	1
CBR1	0.000156978	0.618255	1.27483	0.477	0.276	1
ZNF251L	0.000157842	0.563295	1.43414	0.163	0.034	1
S1PR1	0.000158296	0.61857	0.421299	0.523	0.261	1
VPS16	0.000159254	0.584374	1.36391	0.256	0.089	1
NME1	0.00016016	0.594083	1.37968	0.314	0.123	1
HEXDCL	0.000160185	0.554015	2.35297	0.128	0.02	1
ITSN1	0.000160717	0.626962	0.781213	0.605	0.36	1
ARHGEF7	0.000160748	0.578589	3.30946	0.221	0.074	1
ZNF226L	0.000160856	0.560345	2.21431	0.151	0.03	1
CRTAP	0.000161008	0.55728	2.18255	0.14	0.025	1
BAHCC1	0.000162229	0.557252	3.34778	0.14	0.025	1
PPM1L	0.000162343	0.596832	1.18979	0.326	0.138	1
MUC13	0.000163627	0.402538	-5.68963	0.07	0.251	1
MCRIP1	0.000165031	0.625673	0.438021	0.593	0.345	1
XRN2	0.000165322	0.605911	1.12548	0.395	0.182	1
LIPG	0.000165955	0.557166	1.92481	0.14	0.025	1
DDR1	0.00016735	0.621978	0.465358	0.558	0.3	1
ME1	0.000168699	0.606312	1.71717	0.384	0.192	1
PA2G4	0.000170244	0.360293	-0.72748	0.942	0.828	1
TCF7L1	0.000170352	0.560116	1.00726	0.151	0.03	1
APPBP2	0.000171035	0.557051	0.669545	0.14	0.025	1
NOX4	0.000171041	0.557051	2.15952	0.14	0.025	1
ATP8B4	0.000171597	0.550235	1.61948	0.116	0.015	1
GRHPR	0.0001716	0.550235	0.944491	0.116	0.015	1
LOC421419	0.000172774	0.596431	1.67587	0.326	0.138	1
UBE2T	0.000173548	0.553729	2.35305	0.128	0.02	1
RPS7	0.000174	0.629568	0.77535	0.64	0.414	1
CTBP2	0.0001741	0.581109	1.28317	0.244	0.079	1
AFF3	0.000176582	0.426108	-11.1783	0	0.148	1
PEBP4	0.000176583	0.426108	-11.1932	0	0.148	1
CCDC126	0.000177042	0.372609	-1.52509	0.279	0.522	1
NOTCH1	0.000179306	0.632289	-0.403816	0.837	0.409	1
PDCD4	0.000180359	0.613959	1.29696	0.453	0.246	1
LOC416622	0.00018063	0.550063	0.870165	0.116	0.015	1
POMGNT2	0.000184404	0.556765	2.21186	0.14	0.025	1
GPX3	0.00018461	0.364962	-2.17871	0.605	0.616	1
PDE1C	0.000185144	0.578846	0.865902	0.233	0.074	1
RPL6	0.000185641	0.636356	0.520988	0.814	0.596	1
FH	0.000187644	0.592365	1.54626	0.302	0.123	1
EXPH5	0.000188249	0.559715	0.979704	0.151	0.03	1
PLS3	0.000191358	0.595773	0.460324	0.337	0.133	1
SRSF3	0.000194279	0.610293	1.12883	0.43	0.222	1
PSMD5	0.000194408	0.585004	2.28286	0.256	0.099	1
TCOF1	0.000197694	0.597548	1.36478	0.337	0.148	1
RHOC	0.000200288	0.553213	1.39107	0.128	0.02	1
VGLL4	0.000200644	0.605081	0.931255	0.395	0.187	1
DDTNFR23	0.000201337	0.593367	1.12465	0.314	0.128	1
CEBPD	0.000204763	0.556364	0.954546	0.14	0.025	1
IL1RAPL2	0.000208221	0.580135	0.741766	0.244	0.079	1
EIF2AK4	0.000208449	0.598465	0.654384	0.349	0.153	1
SLIT3	0.000209329	0.574121	2.62987	0.209	0.064	1
SRPRA	0.0002143	0.627334	0.348019	0.651	0.399	1
DDX6	0.000218094	0.604479	0.504481	0.395	0.187	1
MPZL2	0.000218728	0.633492	0.684984	0.733	0.562	1
HIST1H4D	0.000222788	0.382346	-3.00401	0.233	0.409	1
LMAN1	0.000225428	0.606799	1.32925	0.407	0.207	1
LPAR1	0.000225433	0.606799	0.555595	0.419	0.202	1
MB21D2	0.000226294	0.609606	0.291857	0.465	0.212	1
ANKRD60	0.000228883	0.403425	-2.68445	0.07	0.261	1
CHID1	0.000229313	0.575725	1.45293	0.221	0.069	1
SAFB	0.000232386	0.617654	0.856464	0.523	0.291	1
APOA1	0.000232611	0.428571	-12.1283	0	0.143	1
CCT2	0.000237832	0.612241	0.870881	0.477	0.241	1
EPB41L2	0.000238269	0.36837	-1.73257	0.523	0.606	1
NCOA3	0.000239231	0.581195	2.546	0.244	0.089	1
LOC112529925	0.000240826	0.597491	1.7035	0.349	0.153	1
SDC1	0.000241956	0.384065	-2.25889	0.209	0.404	1
URM1	0.000243098	0.592164	-0.572662	0.326	0.123	1
PRRG3	0.000245259	0.583658	1.42538	0.267	0.094	1
IFT57	0.000246773	0.590646	1.26581	0.302	0.123	1
SERINC1	0.000249424	0.626819	0.30228	0.698	0.399	1
NCOR1	0.000252113	0.620432	0.623569	0.57	0.325	1
LOC112531576	0.000252247	0.422815	-3.92282	0.012	0.167	1
UGT8	0.000252648	0.597778	1.92174	0.349	0.158	1
TOMM7	0.000253261	0.368198	-1.73355	0.547	0.626	1
RBFOX2	0.000253502	0.59119	0.952698	0.314	0.123	1
COPG1	0.000257122	0.618456	0.419923	0.558	0.3	1
CHCHD2	0.000257861	0.364102	-0.816734	0.942	0.867	1
USP36	0.000258867	0.592393	0.385461	0.326	0.128	1
ANKRD26	0.000262908	0.567419	2.02757	0.186	0.049	1
MIA3	0.000266624	0.615849	0.999343	0.512	0.286	1
JMJD8	0.000269087	0.576842	0.381473	0.233	0.074	1
EPHA7	0.000269185	0.604995	0.899348	0.419	0.197	1
TMEM43	0.000274424	0.574779	0.961669	0.221	0.069	1
RHOF	0.000278358	0.387416	-2.7909	0.186	0.384	1
NUCB2	0.000282481	0.628365	0.605842	0.733	0.458	1
ARSJ	0.000283073	0.382346	-1.94953	0.244	0.433	1
MRPS33	0.000283415	0.602589	0.778767	0.395	0.187	1
RPS15	0.000285527	0.365506	-1.11973	0.884	0.768	1
DCXR	0.000287471	0.593109	1.13468	0.326	0.138	1
PLXDC2	0.000289153	0.598035	1.53297	0.36	0.163	1
OSBPL1A	0.000290369	0.584288	-0.692113	0.279	0.099	1
HNRNPDL	0.000291474	0.610236	1.02788	0.453	0.246	1
TRMT10A	0.000293389	0.561977	2.15652	0.163	0.039	1
SAP30	0.000294037	0.415769	-3.36299	0.035	0.202	1
MAGI1	0.000297212	0.56192	0.993139	0.163	0.039	1
ENPP4	0.000301084	0.561863	2.30065	0.163	0.039	1
RNF7	0.00030171	0.602646	1.19911	0.384	0.197	1
PLCD1	0.000303098	0.607372	1.64427	0.43	0.227	1
LOC101749175	0.000306009	0.431034	-10.0935	0	0.138	1
CA4	0.000306011	0.431034	-11.9169	0	0.138	1
EDKM	0.000306013	0.431034	-11.4933	0	0.138	1
ASPA	0.000306013	0.431034	-10.8534	0	0.138	1
HIST1H4B	0.00030943	0.406748	-2.82588	0.07	0.251	1
CHADL	0.000309854	0.553213	8.19873	0.128	0.025	1
BCO2	0.000311063	0.559056	2.4837	0.151	0.034	1
ALDH6A1	0.000311435	0.576985	1.42771	0.233	0.079	1
DNAJA1	0.000311704	0.618341	0.848455	0.547	0.33	1
CCT7	0.000312253	0.610895	0.505973	0.488	0.246	1
AGA	0.000313498	0.604823	0.799638	0.419	0.207	1
IRF4	0.00031357	0.556192	4.8558	0.14	0.03	1
GALNT7	0.000316742	0.584574	1.85233	0.267	0.108	1
RNH1	0.000317133	0.596804	1.02718	0.349	0.163	1
RPL5	0.000317567	0.632146	0.507625	0.837	0.64	1
GFPT2	0.000320588	0.609892	0.343217	0.477	0.241	1
NCOA6	0.000321873	0.579505	2.13349	0.244	0.089	1
MXD4	0.000327162	0.611668	1.14225	0.477	0.266	1
TOR1AIP1	0.000327776	0.58277	0.576159	0.267	0.099	1
RPN1	0.000333537	0.629883	0.49792	0.802	0.547	1
NT5C2	0.000334419	0.571715	1.29301	0.209	0.064	1
CLN6	0.00033755	0.603305	0.559091	0.419	0.197	1
ZNF618	0.000338184	0.576527	1.57756	0.233	0.079	1
SPIN1W	0.000338382	0.573663	-1.84529	0.221	0.069	1
DOCK7	0.000341718	0.567304	3.05621	0.186	0.054	1
BECN1	0.000341755	0.600699	0.563721	0.395	0.182	1
ARHGAP18	0.000354788	0.574379	1.82863	0.221	0.074	1
PCNT	0.0003606	0.611611	0.721227	0.488	0.271	1
ST3GAL3	0.000362899	0.558397	1.89553	0.151	0.034	1
HDLBP	0.000363921	0.373668	-1.69479	0.442	0.591	1
TBL1X	0.00036548	0.614561	0.720959	0.512	0.305	1
PAK3	0.000370031	0.382289	-1.5924	0.256	0.468	1
ACO2	0.000372731	0.607057	0.976098	0.453	0.232	1
JUP	0.000373383	0.585835	1.06436	0.291	0.113	1
RBM25	0.000375714	0.604823	1.00658	0.419	0.222	1
HMGN1	0.000376707	0.62659	0.399216	0.733	0.488	1
KAT6B	0.000378078	0.591276	1.05297	0.326	0.138	1
HACD3	0.000380975	0.601415	-0.495646	0.419	0.187	1
GCNT1	0.000381728	0.59056	1.02145	0.314	0.138	1
ORAI1	0.000387034	0.581768	1.424	0.267	0.099	1
COBL	0.000387145	0.5954	0.579598	0.36	0.158	1
SLC11A2	0.000388169	0.400762	-3.47536	0.116	0.296	1
USP24	0.000392653	0.555276	1.10141	0.14	0.03	1
BAG3	0.000392841	0.597548	1.29645	0.36	0.177	1
COX6A1	0.000393661	0.369086	-1.33724	0.826	0.724	1
LOC107051857	0.000395124	0.545595	4.48894	0.105	0.015	1
RLF	0.000395874	0.580823	1.89711	0.256	0.099	1
CANT1	0.000396532	0.549061	4.96777	0.116	0.02	1
CLDND1	0.000397056	0.606971	0.814397	0.453	0.236	1
SEMA6D	0.000398735	0.601071	1.70989	0.384	0.202	1
DOCK8	0.000398799	0.55224	3.28978	0.128	0.025	1
MGLL	0.000402052	0.433498	-10.2447	0	0.133	1
TAL2	0.000402065	0.433498	-12.0142	0	0.133	1
CLIC4	0.000403723	0.599467	0.790931	0.384	0.187	1
2025-09-11	0.000406385	0.601902	1.2114	0.395	0.207	1
FKBP5	0.000408248	0.57455	2.19177	0.221	0.079	1
C1H11ORF70	0.000408691	0.545481	5.36927	0.105	0.015	1
DSE	0.000409787	0.411244	-2.36382	0.058	0.236	1
PQLC2L	0.000411597	0.596661	1.21668	0.36	0.172	1
TTC28	0.000412379	0.548917	4.82987	0.116	0.02	1
LOC423693	0.000415046	0.573519	1.31714	0.221	0.074	1
STYK1	0.000420636	0.582827	1.76176	0.267	0.108	1
HISTH1	0.00042245	0.560345	0.294924	0.163	0.039	1
ZDHHC3	0.00042841	0.389105	-2.0441	0.198	0.404	1
TMEM184A	0.00042927	0.408323	-1.35325	0.07	0.256	1
EDF1	0.00042934	0.370575	-1.3133	0.744	0.695	1
SPECC1	0.000431776	0.60047	1.05016	0.395	0.197	1
C2H1orf35	0.00043217	0.412963	-3.06066	0.058	0.227	1
PRDX6	0.000432495	0.612814	0.430731	0.535	0.291	1
GRAMD1C	0.000435032	0.59457	1.03164	0.349	0.163	1
MDN1	0.000435316	0.569309	2.2341	0.198	0.064	1
LMNB2	0.000442548	0.561376	3.79179	0.163	0.044	1
DOCK3	0.000444775	0.41385	-5.18493	0.058	0.222	1
ZNF622	0.000445179	0.55181	2.43932	0.128	0.025	1
TMEM35A	0.000446904	0.584689	0.634645	0.291	0.113	1
PARVA	0.000449944	0.580049	1.39534	0.256	0.099	1
SCLY	0.000451114	0.554703	1.98511	0.14	0.03	1
CLASP2	0.00045339	0.586722	1.04643	0.302	0.123	1
FAM135A	0.000455996	0.3867	-1.43943	0.221	0.438	1
SLC44A5	0.000456584	0.56361	1.76171	0.174	0.049	1
GLIPR1L	0.000461439	0.619429	0.43308	0.651	0.374	1
SP3	0.000463177	0.587267	0.542082	0.302	0.128	1
ATP5A1Z	0.000466166	0.619974	0.674427	0.651	0.389	1
KIAA1217	0.000467506	0.581395	1.00635	0.267	0.103	1
BF2	0.000471117	0.575553	1.82208	0.233	0.084	1
TTBK1	0.000471316	0.544994	1.26714	0.105	0.015	1
RPL17	0.000472663	0.624585	0.344784	0.779	0.473	1
GNG10	0.000473112	0.563438	2.10705	0.174	0.049	1
ESPN	0.000482197	0.421182	-5.56828	0.035	0.187	1
NFIC	0.00048229	0.551495	2.11569	0.128	0.025	1
CARHSP1	0.000483321	0.554416	1.31062	0.14	0.03	1
SRRM1	0.000489719	0.60362	0.34218	0.43	0.227	1
TXLNG	0.000493088	0.563237	0.421638	0.174	0.049	1
IQCK	0.000494732	0.5716	2.26776	0.209	0.074	1
WNK2	0.000500295	0.604708	0.573301	0.453	0.232	1
CAMSAP1	0.000505345	0.580135	1.98478	0.256	0.103	1
KIAA1549	0.000506016	0.383492	-1.21722	0.291	0.483	1
AHNAK2	0.000512578	0.548115	1.58804	0.116	0.02	1
KCTD10	0.000512679	0.41766	-3.42958	0.047	0.207	1
TNRC18	0.000517538	0.580765	1.12635	0.267	0.103	1
DNAJB13	0.000519928	0.56298	1.33898	0.174	0.049	1
ITPK1	0.000521046	0.568364	2.18508	0.198	0.064	1
UACA	0.000525504	0.625014	0.278493	0.791	0.527	1
AFAP1L2	0.000527609	0.435961	-10.8108	0	0.128	1
IL17RC	0.000528618	0.548001	1.95116	0.116	0.02	1
COL2A1	0.000531064	0.401592	-3.28992	0.128	0.305	1
UMODL1	0.000533596	0.604594	1.03256	0.442	0.241	1
CUEDC1	0.000534359	0.580565	0.541674	0.267	0.103	1
LOC419602	0.00053505	0.556708	-1.04997	0.151	0.034	1
DYNLRB2	0.000549442	0.550979	1.49419	0.128	0.025	1
SLC15A4	0.00055663	0.571887	1.18309	0.221	0.074	1
PHF3	0.000557569	0.600842	1.00493	0.419	0.212	1
BRD1	0.000563204	0.593825	2.19768	0.349	0.172	1
TCF12	0.000564809	0.610837	0.516028	0.523	0.3	1
UQCRC2	0.00056593	0.597921	0.830747	0.395	0.192	1
TPM2	0.000567733	0.603276	0.483185	0.453	0.227	1
EFEMP1	0.00056796	0.430118	-2.76913	0.012	0.153	1
ARG2	0.000569131	0.426423	-6.36763	0.023	0.167	1
ZNF451	0.000569531	0.564755	0.334445	0.186	0.054	1
NUP188	0.000571585	0.593166	1.35952	0.349	0.167	1
TEF	0.000578624	0.405831	-3.24888	0.105	0.281	1
B2M	0.00058673	0.576813	1.90084	0.244	0.094	1
SCNM1	0.000589116	0.553586	0.641029	0.14	0.03	1
DIP2A	0.000590425	0.417831	-3.11473	0.047	0.212	1
MPP5	0.000599379	0.567619	2.37327	0.198	0.064	1
RHOB	0.00060092	0.591677	1.37151	0.337	0.163	1
SERINC3	0.00060201	0.621291	0.67723	0.698	0.473	1
ETV5	0.000605153	0.389764	-1.99375	0.221	0.429	1
ORAI2	0.000609113	0.567534	1.4681	0.198	0.064	1
CST3	0.000616702	0.372637	-0.649029	0.93	0.887	1
SHROOM3	0.000619536	0.562121	1.57193	0.174	0.049	1
FBXO9	0.00062471	0.611725	0.359746	0.558	0.315	1
B3GALNT1	0.000625592	0.571228	1.11979	0.221	0.074	1
FAM172A	0.00062677	0.601644	0.608234	0.43	0.227	1
NBAS	0.000626846	0.576412	1.90956	0.244	0.094	1
TCTEX1D2	0.000626985	0.583887	1.16919	0.291	0.123	1
DCPS	0.000634834	0.583114	0.402141	0.291	0.118	1
EIF3L	0.00064064	0.572001	1.77204	0.221	0.079	1
SPAG9	0.00064283	0.612298	0.621393	0.547	0.335	1
AARS	0.000643949	0.58088	0.497276	0.279	0.108	1
P3H1	0.00064897	0.561891	1.74623	0.174	0.049	1
CRIP2	0.000661824	0.584202	0.255961	0.302	0.123	1
ZMYND8	0.000667314	0.602761	1.204	0.453	0.236	1
GATSL2	0.000667878	0.40059	-2.70579	0.151	0.325	1
SMAD2Z	0.000673992	0.569882	1.65239	0.209	0.074	1
ACYP2	0.000677008	0.608002	0.842481	0.5	0.291	1
HMCES	0.000687215	0.577443	0.865498	0.256	0.099	1
TCFL5	0.000691545	0.438424	-9.47087	0	0.123	1
NUDT14	0.000703599	0.56149	1.69755	0.174	0.049	1
HIST1H2A4L3	0.000707988	0.424333	-5.13047	0.035	0.182	1
UBE2E1	0.000710738	0.42124	-5.50744	0.047	0.197	1
ITFG1	0.000712192	0.604852	0.65393	0.477	0.261	1
USP15	0.000725497	0.580107	1.48952	0.267	0.113	1
HIST1H2BO	0.000731547	0.424533	-4.92639	0.035	0.182	1
DGCR6L	0.000731689	0.593968	0.929181	0.372	0.182	1
FERMT1	0.000732325	0.558999	1.24861	0.163	0.044	1
ARHGDIA	0.000733086	0.612155	0.461128	0.593	0.335	1
CNOT6	0.000736039	0.577013	1.44794	0.256	0.099	1
ARFGAP3	0.000736614	0.5954	0.677641	0.384	0.192	1
MLST8	0.000745501	0.575352	1.21509	0.244	0.094	1
COX7C	0.000755462	0.376303	-1.45255	0.709	0.7	1
YWHAB	0.000756006	0.620661	0.509796	0.779	0.498	1
SH3PXD2A	0.000760599	0.428113	-2.74762	0.023	0.167	1
ALG5	0.0007635	0.558798	1.29987	0.163	0.044	1
SPRED2	0.00076524	0.432724	-1.18239	0.012	0.148	1
TENM4	0.000767197	0.578274	1.5991	0.256	0.108	1
ATP2C1	0.000767861	0.402595	-2.30685	0.14	0.32	1
MCL1	0.000770319	0.590417	0.645013	0.349	0.163	1
TASP1	0.000771236	0.561032	0.335919	0.174	0.049	1
PGLS	0.000771318	0.580422	-0.427137	0.279	0.113	1
CA5A	0.00077148	0.386184	-1.5817	0.326	0.493	1
IP6K2	0.000787022	0.594885	1.35071	0.372	0.197	1
ATP5F1B	0.000795807	0.39406	-1.02656	0.198	0.409	1
SFT2D1	0.000820089	0.394318	-2.42731	0.233	0.394	1
FNDC3A	0.000826255	0.57309	1.66609	0.233	0.089	1
AKAP12	0.000828233	0.563868	1.75902	0.186	0.059	1
ODF3L15	0.000838604	0.577701	1.96207	0.256	0.108	1
RPL15	0.000855941	0.619888	0.317083	0.791	0.512	1
NDUFB9	0.000857274	0.604966	0.779764	0.488	0.281	1
ZNF516	0.000862204	0.404428	-1.22269	0.128	0.315	1
CHST9	0.000868678	0.417001	-4.04546	0.07	0.227	1
ATP2C2	0.000872554	0.574379	0.675117	0.244	0.094	1
MTIF2	0.00087392	0.571915	1.39986	0.233	0.084	1
HSPG2	0.000876229	0.553213	3.07324	0.14	0.034	1
RAP1A	0.000883726	0.587725	1.4164	0.326	0.158	1
LRRN3	0.000886784	0.550464	5.19209	0.128	0.03	1
HIST1H2A4L2	0.000899584	0.429975	-4.95951	0.023	0.163	1
SUOX	0.000903701	0.440887	-4.28449	0	0.118	1
ZNF821	0.000904902	0.580737	1.69233	0.279	0.123	1
TGFBR2	0.000905323	0.440887	-8.69904	0	0.118	1
PKDCCB	0.000905375	0.440887	-9.66632	0	0.118	1
FUT10	0.000905381	0.440887	-11.7907	0	0.118	1
RGS11	0.000905381	0.440887	-10.2692	0	0.118	1
RNF2	0.000905381	0.440887	-10.3816	0	0.118	1
IQSEC3	0.000905387	0.440887	-11.0624	0	0.118	1
TFCP2L1	0.000905387	0.440887	-10.2553	0	0.118	1
USP44	0.000905393	0.440887	-10.9618	0	0.118	1
DKK2	0.000905393	0.440887	-10.964	0	0.118	1
LOC107051508	0.000906108	0.414223	-2.90048	0.081	0.246	1
CG.16	0.000907832	0.37848	-1.6417	0.733	0.665	1
PHF20	0.000913075	0.595114	1.13409	0.395	0.202	1
ATP5G2	0.000921247	0.609549	0.33122	0.581	0.33	1
SMIM14	0.000938623	0.381258	-1.51499	0.512	0.621	1
MAP1LC3B	0.00095746	0.618313	0.274956	0.791	0.493	1
SENP6	0.000958593	0.585978	1.53732	0.314	0.153	1
CETN3	0.000984193	0.385554	-1.6045	0.395	0.537	1
RPL38	0.000988346	0.378193	-1.3708	0.907	0.709	1
RFX3	0.000995569	0.587954	2.0943	0.326	0.167	1
SOX6	0.000998474	0.591563	1.45927	0.349	0.192	1
SAV1	0.0010025	0.567619	1.49328	0.209	0.074	1
MXI1	0.00100289	0.396093	-1.01519	0.198	0.409	1
ZFYVE27	0.00100477	0.562837	1.75073	0.186	0.059	1
KLHL5	0.00102855	0.414538	-1.52068	0.081	0.251	1
AKR1A1	0.00103129	0.592279	1.12062	0.372	0.192	1
KDELC1	0.00104508	0.546913	5.65927	0.116	0.025	1
CTR9	0.00104717	0.591677	1.00553	0.372	0.187	1
DYNC2LI1	0.00104792	0.552412	2.00998	0.14	0.034	1
PSMD2	0.00105356	0.577643	2.17748	0.267	0.113	1
GALNT1	0.00106997	0.390394	-1.84477	0.291	0.483	1
B3GNTL	0.00107563	0.557108	-2.89671	0.163	0.044	1
TRAF3	0.00109209	0.549576	2.77135	0.128	0.03	1
LAMB1	0.00109556	0.56971	1.43059	0.221	0.084	1
LOC419409	0.00109864	0.413335	-2.42477	0.093	0.261	1
CNNM2	0.0011067	0.549519	2.63653	0.128	0.03	1
HOMER3	0.00111208	0.558082	3.51009	0.163	0.049	1
TPRG1L	0.0011235	0.552096	1.53314	0.14	0.034	1
POU3F3	0.00113233	0.418232	-2.82664	0.07	0.232	1
TAX1BP3	0.00114374	0.416485	-2.80035	0.081	0.241	1
RAB39A	0.00114497	0.552011	2.31194	0.14	0.034	1
MUL1	0.00116717	0.54929	2.14557	0.128	0.03	1
REST	0.00116925	0.584517	1.20076	0.314	0.153	1
ENTPD8L	0.00117013	0.546454	3.82779	0.116	0.025	1
GCC2	0.0011731	0.583916	0.82888	0.314	0.148	1
GSTA3	0.00117545	0.44335	-3.66782	0	0.113	1
NUB1	0.00117619	0.582111	0.29717	0.302	0.138	1
SCPEP1	0.00118354	0.581453	0.389071	0.302	0.133	1
XPO5	0.00118835	0.574694	0.465329	0.256	0.103	1
TMED7	0.00119272	0.611668	0.370045	0.64	0.409	1
ENOPH1	0.00120288	0.561863	0.820885	0.186	0.059	1
BDNF	0.00120357	0.551781	1.55774	0.14	0.034	1
WDR44	0.00120521	0.573863	1.6931	0.244	0.103	1
LGI1	0.00122051	0.546283	3.36446	0.116	0.025	1
DHX29	0.00123039	0.58635	1.39929	0.326	0.167	1
TERAL2	0.00123093	0.577959	0.440561	0.279	0.118	1
TMX2	0.00124232	0.59898	0.305348	0.477	0.246	1
HNRNPR	0.00124445	0.612957	0.31101	0.698	0.433	1
PRORSD1P	0.0012491	0.562636	2.02848	0.186	0.064	1
FGF1	0.00125053	0.433669	-7.77948	0.023	0.153	1
LETM1	0.00126618	0.567133	2.24796	0.209	0.079	1
RAD9A	0.00127489	0.432953	-2.43335	0.023	0.158	1
TKT	0.00128173	0.562493	1.58827	0.186	0.064	1
RSF1	0.00128432	0.591448	0.938241	0.372	0.202	1
FAM105A	0.00128649	0.565271	-0.645398	0.209	0.069	1
IGFBP5	0.00128948	0.385583	-1.95628	0.477	0.591	1
LOC112532770	0.00129176	0.568708	1.32164	0.221	0.084	1
ZNF518A	0.00129392	0.564326	2.1494	0.198	0.069	1
PTP4A2	0.00129692	0.386556	-1.09672	0.407	0.586	1
NINJ1	0.0012998	0.546025	2.6578	0.116	0.025	1
EP400	0.00130197	0.574092	0.3564	0.256	0.103	1
THRB	0.00130634	0.42817	-0.534984	0.035	0.182	1
SRPX	0.00132723	0.567705	2.57274	0.209	0.084	1
TTYH2	0.00133194	0.587811	0.376237	0.36	0.172	1
TMEM87A	0.00133918	0.602818	0.415577	0.523	0.296	1
NUFIP2	0.00134789	0.416543	-1.33728	0.081	0.251	1
ZMYND11	0.00135596	0.604909	0.543787	0.547	0.325	1
ARF1	0.00135914	0.381229	-0.836705	0.814	0.803	1
RHOQ	0.00136302	0.542817	2.16995	0.105	0.02	1
PWP1	0.00136304	0.542817	2.77662	0.105	0.02	1
PPM1K	0.00136632	0.57077	2.06239	0.233	0.094	1
EEA1	0.00137931	0.578474	1.36943	0.279	0.128	1
BTD	0.00138052	0.563953	0.505061	0.198	0.069	1
SLTM	0.00139253	0.588928	0.484636	0.372	0.182	1
PPP2R3B	0.00139279	0.556937	1.38031	0.163	0.049	1
EPHX2	0.0013928	0.556937	1.9704	0.163	0.049	1
PLD6	0.00140319	0.54571	1.33877	0.116	0.025	1
MFSD4A	0.00142515	0.542645	3.49996	0.105	0.02	1
NEU2	0.001429	0.558913	2.06712	0.174	0.054	1
YTHDC1	0.0014292	0.602217	0.853046	0.5	0.305	1
AKAP13	0.00144217	0.589586	1.55926	0.36	0.197	1
HMGCLL1	0.00144645	0.542588	3.25734	0.105	0.02	1
NCLN	0.00146683	0.572574	-0.973168	0.256	0.099	1
ST5	0.00147139	0.584975	1.14296	0.326	0.167	1
SRI	0.00147694	0.59119	0.753429	0.384	0.207	1
ANXA11	0.00148066	0.593682	1.32832	0.395	0.232	1
RWDD3	0.00148123	0.570254	0.26794	0.233	0.094	1
ELP3	0.00148308	0.545481	0.812349	0.116	0.025	1
MMS19	0.00148308	0.545481	1.71081	0.116	0.025	1
NOL6	0.00148988	0.542473	-0.717412	0.105	0.02	1
COG1	0.00149446	0.554359	3.172	0.151	0.044	1
HIST1H2B7L4	0.00149534	0.434729	-4.52174	0.023	0.153	1
FNTB	0.00150547	0.556536	0.951326	0.163	0.049	1
BCL11A	0.00152054	0.554273	2.25174	0.151	0.044	1
HIST1H2A4L4	0.00153383	0.430748	-3.50607	0.035	0.172	1
ANGPTL2	0.00153454	0.542359	3.16745	0.105	0.02	1
LOC107051858	0.00154452	0.445813	-8.38664	0	0.108	1
SLC34A2	0.00154645	0.445813	-11.6388	0	0.108	1
GABRA3	0.00154704	0.445813	-10.8487	0	0.108	1
TMEM100	0.00154705	0.445813	-11.1253	0	0.108	1
BDH1	0.00154706	0.445813	-10.7235	0	0.108	1
TAOK3	0.00155538	0.395635	-1.40338	0.279	0.453	1
TSEN2	0.00155649	0.561405	1.02675	0.186	0.064	1
DCAF13	0.00155817	0.592021	0.964277	0.395	0.217	1
CNOT9	0.00155989	0.572889	0.636335	0.256	0.103	1
ATP2B4	0.00156638	0.574264	2.6591	0.256	0.113	1
KIAA1191	0.00158192	0.575553	1.01501	0.267	0.118	1
CCSER1	0.00158547	0.563152	0.453007	0.198	0.069	1
NDE1	0.00159108	0.556249	1.89608	0.163	0.049	1
GAS1	0.00159325	0.563123	-0.464477	0.198	0.069	1
FBLN1	0.00162486	0.563008	1.33027	0.198	0.069	1
CRCP	0.00163422	0.563868	2.66509	0.198	0.074	1
TCTN3	0.00163977	0.597205	1.08729	0.442	0.271	1
MAPK11	0.0016465	0.422786	-3.77807	0.07	0.217	1
KAZALD1	0.00167229	0.413507	-2.6496	0.116	0.281	1
LOC107049890	0.00167616	0.553786	1.58485	0.151	0.044	1
SMPDL3B	0.00167641	0.553786	2.10144	0.151	0.044	1
SKP2	0.00168488	0.559027	1.43567	0.174	0.059	1
TNFRSF11A	0.00172032	0.441087	-10.122	0.012	0.128	1
CDC73	0.00172162	0.416772	-3.36069	0.105	0.256	1
CEP63	0.00172573	0.541901	0.980822	0.105	0.02	1
NLGN3	0.00173734	0.555791	1.29274	0.163	0.049	1
ANOS1	0.00174632	0.595257	0.566849	0.442	0.251	1
TMEM218	0.00174686	0.568421	0.2831	0.233	0.089	1
KLHL9	0.00174879	0.415855	-1.63576	0.105	0.266	1
CEP162	0.00175838	0.551237	3.9597	0.14	0.039	1
TNRC6C	0.00176121	0.584088	1.25024	0.337	0.167	1
B3GAT1L	0.00176736	0.432438	-4.43482	0.035	0.167	1
HIST1H2BF	0.0017803	0.428715	-2.64702	0.047	0.187	1
HECTD3	0.00178472	0.569051	0.965054	0.233	0.094	1
OGFR	0.00179433	0.401077	-1.6382	0.209	0.409	1
COX14	0.00180236	0.396351	-2.83239	0.349	0.438	1
ATP6V1A	0.00180949	0.412275	-1.99005	0.128	0.296	1
TIMM13	0.00184122	0.401621	-2.75628	0.256	0.384	1
HIST1H46	0.00184517	0.40354	-3.63657	0.244	0.36	1
CABP1	0.00184544	0.544564	-0.852997	0.116	0.025	1
LOC107055568	0.00185002	0.441517	-3.43335	0.012	0.128	1
DCTN2	0.0018505	0.436877	-3.85896	0.023	0.148	1
ACP1	0.00185174	0.394432	-1.69142	0.36	0.483	1
ANXA7	0.00188421	0.567934	2.15459	0.221	0.094	1
TMEM237	0.00188837	0.558397	1.80433	0.174	0.059	1
BRK1	0.00188933	0.402795	-3.58317	0.244	0.374	1
SKP1	0.0018897	0.611926	0.706366	0.709	0.557	1
DPP7	0.00190008	0.580851	1.47049	0.302	0.158	1
AP1S2	0.00192196	0.550808	2.60364	0.14	0.039	1
SLC35F3	0.00192768	0.441717	-4.14805	0.012	0.128	1
PLEKHA3	0.00194586	0.566159	0.660535	0.221	0.084	1
ZFX	0.00195425	0.58171	1.48695	0.314	0.163	1
HIST1H2A4	0.00195427	0.43387	-5.78551	0.035	0.163	1
GPBP1L1	0.00195596	0.412476	-3.2955	0.14	0.296	1
TMEM243	0.00196183	0.415769	-3.01156	0.116	0.271	1
FOXI2	0.00198808	0.441889	-3.64559	0.012	0.128	1
PPP1R7	0.00199684	0.39217	-1.33112	0.395	0.552	1
SEH1L	0.00201136	0.576985	0.853921	0.291	0.133	1
KCTD12	0.00201925	0.448276	-10.8374	0	0.103	1
TCTE1	0.00201935	0.448276	-10.9689	0	0.103	1
NSMF	0.00201936	0.448276	-10.7595	0	0.103	1
LUC7L3	0.00203365	0.599181	0.355379	0.523	0.3	1
FZD3	0.00203764	0.419149	-1.94122	0.093	0.251	1
ADAM5P	0.00204795	0.564211	1.66872	0.209	0.079	1
TSC2	0.00205662	0.562493	1.29197	0.198	0.074	1
LAMA2	0.00205678	0.562493	2.78742	0.198	0.074	1
CCT5	0.00207384	0.604021	0.470738	0.616	0.365	1
C5H15orf57	0.00209473	0.581166	0.921103	0.326	0.158	1
COX6C	0.00210398	0.386098	-0.999043	0.837	0.768	1
IRF2BP2	0.00210657	0.422185	-2.85341	0.081	0.232	1
CUTA	0.00210862	0.405086	-1.52749	0.198	0.374	1
IFT43	0.00212345	0.559629	0.900601	0.186	0.064	1
USP1	0.00213853	0.552555	-0.282809	0.151	0.044	1
TEAD1	0.00218197	0.398929	-1.00156	0.291	0.448	1
ACTR3	0.00218687	0.59288	0.646214	0.43	0.251	1
SFRP2	0.00218986	0.408208	-1.4797	0.174	0.345	1
LETM2	0.00219105	0.557567	1.68343	0.174	0.059	1
SOX21	0.00219267	0.41766	-3.86144	0.116	0.261	1
TRAPPC8	0.00220338	0.555562	2.82025	0.163	0.054	1
AKR1B10L4	0.00220847	0.574464	1.09743	0.279	0.123	1
DNMBP	0.00220893	0.5594	0.497234	0.186	0.064	1
PIGK	0.0022211	0.603735	0.551093	0.605	0.379	1
HIST1H46L2	0.0022284	0.407292	-2.49169	0.198	0.35	1
TCTN1	0.00223714	0.569739	0.386376	0.244	0.103	1
SVIP	0.00223977	0.405974	-1.92091	0.198	0.369	1
KIF13B	0.00227078	0.414624	-1.09476	0.116	0.296	1
LOC112529954	0.00227107	0.443608	-5.69757	0.012	0.123	1
CDH6	0.00227145	0.443608	-8.95125	0.012	0.123	1
PTPRK	0.00227474	0.587954	1.46668	0.372	0.217	1
STK40	0.00227984	0.43407	-1.33297	0.035	0.167	1
MAVS	0.00229194	0.549948	1.58092	0.14	0.039	1
DRG2	0.00230302	0.575381	1.1154	0.279	0.133	1
DDX18	0.00230528	0.55728	1.18882	0.174	0.059	1
CCNH	0.00233183	0.587324	0.529073	0.384	0.207	1
SPINT1	0.00234206	0.597548	-0.299862	0.535	0.291	1
INAFM2	0.0023459	0.439168	-4.46927	0.023	0.143	1
DTD1	0.0023556	0.572087	1.45505	0.256	0.118	1
FRYL	0.00235982	0.584603	0.833214	0.349	0.192	1
NDUFA2	0.00236377	0.395234	-2.33503	0.453	0.488	1
SGPP2	0.00240908	0.555075	2.22141	0.163	0.054	1
CTNNA2	0.00241793	0.563982	1.31314	0.209	0.084	1
UBXN6	0.0024276	0.575581	0.498158	0.291	0.133	1
SGF29	0.00243341	0.571199	0.623412	0.256	0.113	1
SYF2	0.00244609	0.585634	1.77711	0.36	0.202	1
MAP3K5	0.00246645	0.444066	-5.91462	0.012	0.123	1
ARHGAP39	0.00247886	0.564612	2.38587	0.209	0.089	1
CYB5A	0.00251191	0.59603	0.535687	0.488	0.296	1
KLHL14	0.00253288	0.547084	1.27811	0.128	0.034	1
LOC107049691	0.00253291	0.547084	1.22822	0.128	0.034	1
CCDC189	0.00254055	0.568164	1.79044	0.233	0.103	1
HIF1A	0.00256261	0.593424	0.829726	0.453	0.271	1
WHAMM	0.00256685	0.569481	2.27596	0.244	0.108	1
SLC22A5	0.00258346	0.431951	-2.09535	0.047	0.182	1
CXCL12	0.00258847	0.549347	0.877027	0.14	0.039	1
KMT2C	0.00259399	0.603448	0.33377	0.628	0.404	1
OSBPL6	0.0025951	0.54697	1.49078	0.128	0.034	1
SEC14L1	0.00265764	0.544335	3.33032	0.116	0.03	1
NBEAL1	0.00266666	0.577128	0.618557	0.302	0.148	1
DCP1B	0.00266993	0.564899	0.30879	0.221	0.089	1
LASP1	0.00267241	0.402165	-2.90763	0.302	0.419	1
AVEN	0.00270166	0.570455	1.10402	0.256	0.113	1
UBIAD1	0.002708	0.435961	-2.39635	0.035	0.163	1
TXNDC15	0.0027388	0.567648	1.14828	0.233	0.103	1
ADPRH	0.00274172	0.575238	0.873477	0.291	0.138	1
SHANK2	0.00275075	0.560717	0.694194	0.198	0.074	1
TC2N	0.00277765	0.436906	-6.52667	0.035	0.158	1
MLF1	0.00278363	0.578904	1.06942	0.326	0.158	1
EIF3D	0.00278762	0.568221	0.814669	0.244	0.103	1
IFITM3	0.00279492	0.605023	0.250117	0.674	0.458	1
CARMIL1	0.00279546	0.432495	-2.18339	0.047	0.182	1
FCHSD2	0.00279659	0.544106	2.83911	0.116	0.03	1
FAHD2AL	0.00281289	0.564555	0.810134	0.221	0.089	1
PTPN4	0.00281397	0.544077	5.54256	0.116	0.03	1
MEIS1	0.00281938	0.557968	0.343928	0.186	0.064	1
UQCRB	0.00283375	0.393058	-1.27971	0.535	0.601	1
BSDC1	0.00285238	0.556994	0.440434	0.174	0.064	1
AGBL5	0.0028578	0.546512	-0.742925	0.128	0.034	1
MBNL3	0.00287765	0.587467	0.531023	0.395	0.227	1
GDPD5	0.00289012	0.420896	-2.80096	0.105	0.256	1
WWOX	0.00289241	0.546454	1.06363	0.128	0.034	1
GTF2I	0.00290978	0.546426	1.58954	0.128	0.034	1
C1orf145	0.00292763	0.440514	-2.57685	0.023	0.143	1
NUDT21	0.00293602	0.5832	0.48537	0.36	0.192	1
TMEM117	0.00295176	0.428285	-3.42731	0.07	0.207	1
COPE	0.0029609	0.600384	0.41601	0.593	0.374	1
C5H11ORF9	0.0029625	0.54634	1.64699	0.128	0.034	1
GOLM1	0.00296889	0.565672	1.05355	0.233	0.094	1
SMC6	0.00296991	0.5594	3.12952	0.186	0.074	1
GIPC2	0.00297537	0.56023	0.37686	0.198	0.074	1
CDK5RAP3	0.00298073	0.556736	1.49552	0.174	0.064	1
NME3	0.00298919	0.572832	0.627573	0.279	0.128	1
NTRK2	0.00299026	0.429001	-5.35978	0.07	0.202	1
CHST8	0.00301162	0.558455	1.92207	0.186	0.069	1
GSR	0.00301756	0.543762	2.49354	0.116	0.03	1
FAM102A	0.00303908	0.558397	2.1922	0.186	0.069	1
LOC107050762	0.00305479	0.446242	-3.89021	0.012	0.118	1
GOT1	0.00306745	0.588727	0.486218	0.407	0.246	1
JAM3	0.0030752	0.543676	1.9728	0.116	0.03	1
GMPS	0.00307559	0.562436	1.6098	0.209	0.084	1
FAM221A	0.00308506	0.4463	-4.9208	0.012	0.118	1
IRX5	0.00308589	0.437593	-4.61059	0.035	0.158	1
UQCRFS1	0.00308627	0.599553	0.375469	0.593	0.365	1
PREP	0.00309521	0.566102	0.876501	0.233	0.099	1
TSPO	0.00310818	0.566073	1.0638	0.233	0.099	1
FAM49B	0.00311877	0.423044	-1.70034	0.093	0.246	1
ST3GAL6	0.00315349	0.551581	1.3451	0.151	0.049	1
INSR	0.00317152	0.576297	0.903626	0.302	0.153	1
TRIM25	0.00317264	0.422156	-2.47229	0.105	0.251	1
KIF9	0.00317358	0.543533	2.13453	0.116	0.03	1
BAMBI	0.00319051	0.571744	0.981205	0.267	0.128	1
VHL	0.00320312	0.581567	0.527709	0.349	0.187	1
BRI3BP	0.00322554	0.571056	1.08575	0.267	0.123	1
STAG1	0.003229	0.565099	3.15059	0.221	0.099	1
DNAJC5B	0.00323361	0.553443	-0.674175	0.163	0.054	1
TRANK1	0.00323817	0.551438	1.80623	0.151	0.049	1
SMARCA1	0.00323874	0.560517	1.40406	0.198	0.079	1
KLF13	0.00323883	0.560517	1.01886	0.198	0.079	1
PLAT	0.0032565	0.408237	-1.46323	0.209	0.384	1
LIFR	0.00328299	0.58045	0.857622	0.349	0.177	1
TLDC1	0.00329363	0.565672	0.618679	0.233	0.099	1
CBR4	0.00330098	0.556135	1.68092	0.174	0.064	1
SNX5	0.00332758	0.419664	-1.41193	0.116	0.276	1
PECAM1	0.00334065	0.567619	0.927919	0.244	0.108	1
RPL7A	0.00335771	0.602618	0.473669	0.663	0.448	1
KLF6	0.00338948	0.549089	3.48775	0.14	0.044	1
CUL4A	0.0034118	0.57183	1.44751	0.267	0.133	1
ZBTB38	0.00341615	0.574636	1.21748	0.291	0.148	1
TRMT1L	0.00342399	0.426481	-2.1643	0.081	0.227	1
ENOX1	0.00342702	0.549032	2.8991	0.14	0.044	1
RAB3IP	0.00344555	0.584689	1.29985	0.384	0.217	1
DMXL1	0.00344702	0.556765	4.17869	0.174	0.069	1
ENTPD1	0.00346346	0.428285	-1.36929	0.07	0.217	1
MICAL3	0.0034644	0.543132	-0.282139	0.116	0.03	1
ZNF143	0.00348708	0.566646	-0.279507	0.244	0.103	1
ZRANB1	0.00349578	0.553958	2.87367	0.163	0.059	1
DAD1	0.00350269	0.393545	-1.23443	0.698	0.64	1
SLC35C2	0.00350513	0.551008	1.76156	0.151	0.049	1
SEC31A	0.00353452	0.57097	0.973048	0.267	0.128	1
LOC426743	0.0035395	0.563753	1.28748	0.221	0.094	1
ID1	0.00354135	0.399015	-2.02761	0.453	0.502	1
RPL36	0.00354349	0.392428	-1.42148	0.884	0.68	1
CISD3	0.0035591	0.579763	-0.46816	0.372	0.167	1
DTL	0.00356112	0.545452	-0.462834	0.128	0.034	1
ARHGEF1	0.00359942	0.540325	2.34763	0.105	0.025	1
TTYH3	0.00361593	0.566388	2.0744	0.233	0.108	1
CAMK2G	0.00361593	0.442662	-2.24018	0.023	0.138	1
RHOBTB1	0.00363506	0.447216	-1.84668	0.012	0.118	1
DNAJA2	0.00363839	0.593739	0.639186	0.488	0.32	1
PPM1M	0.00364128	0.542903	1.61658	0.116	0.03	1
AIP	0.00365567	0.550779	1.57358	0.151	0.049	1
MYL12B	0.00366301	0.606656	0.456439	0.826	0.645	1
HNRNPH3	0.00366855	0.59961	0.436471	0.628	0.399	1
OTUD1	0.0036736	0.558082	2.30184	0.186	0.074	1
NECTIN3	0.00368814	0.589329	0.776589	0.442	0.266	1
LOC112532354	0.00368879	0.416743	-2.78435	0.151	0.305	1
CCDC18	0.00374506	0.540154	2.46614	0.105	0.025	1
SDHB	0.00374663	0.58151	0.870394	0.36	0.197	1
MID1	0.0037781	0.583858	0.535099	0.384	0.217	1
ZDHHC2	0.00379479	0.540096	1.59125	0.105	0.025	1
BCL6	0.00379486	0.566703	1.30685	0.244	0.108	1
LMO3	0.00379574	0.56255	0.511368	0.221	0.089	1
FAM114A1	0.00383121	0.555247	1.58612	0.174	0.064	1
KIF16B	0.00383149	0.576784	1.20758	0.314	0.167	1
IFFO2	0.00384969	0.555218	0.517877	0.174	0.064	1
ABCB8	0.00387198	0.550464	1.11118	0.151	0.049	1
MCT2L	0.003886	0.434128	-4.92369	0.058	0.182	1
RALGAPB	0.00388638	0.555161	0.778668	0.174	0.064	1
OGDH	0.00389462	0.556879	1.45213	0.186	0.069	1
SRM	0.00389467	0.443121	-2.43616	0.023	0.138	1
GPI	0.00391594	0.603448	0.399626	0.733	0.522	1
IL1RAP	0.00394543	0.598121	0.762229	0.581	0.399	1
COLGALT2	0.00397008	0.568278	0.407546	0.256	0.118	1
KCNJ16	0.00398205	0.587954	1.0607	0.419	0.266	1
FYCO1	0.00398909	0.585577	0.985199	0.395	0.241	1
EIF2S3	0.00399096	0.569452	0.688699	0.267	0.123	1
SH3GLB1	0.00400432	0.572288	1.43322	0.279	0.143	1
BSG	0.00409568	0.606828	0.291579	0.988	0.931	1
RELT	0.00410748	0.420151	-3.60543	0.14	0.281	1
SDK1	0.00412978	0.566732	1.52645	0.244	0.113	1
FAM214A	0.00415626	0.558913	0.877657	0.198	0.079	1
PIK3C2A	0.0041756	0.552927	1.59192	0.163	0.059	1
RAB11FIP4	0.00419319	0.428629	-1.71559	0.081	0.222	1
PPP1R9B	0.00419546	0.57246	0.951476	0.291	0.143	1
PPFIBP1	0.00420767	0.422586	-2.35204	0.116	0.266	1
COG4	0.00421675	0.56255	0.85632	0.221	0.094	1
FNDC3AL	0.00426534	0.574407	0.430844	0.314	0.153	1
HSPD1	0.0042988	0.58151	1.39932	0.36	0.212	1
PPP1R26	0.00432111	0.552727	1.5182	0.163	0.059	1
DDX41	0.00432658	0.557051	1.39111	0.186	0.074	1
FEZ2	0.00432777	0.569997	1.36714	0.267	0.133	1
AHI1	0.00433341	0.560918	0.778204	0.209	0.089	1
MAP2K5	0.00433429	0.568822	2.00629	0.256	0.128	1
PIGF	0.00441634	0.580049	0.644952	0.36	0.197	1
KLF10	0.0044483	0.547657	0.922175	0.14	0.044	1
RNF126	0.0044589	0.55433	0.508737	0.174	0.064	1
ENAH	0.00446519	0.415139	-0.874224	0.174	0.34	1
ANAPC7	0.00461838	0.547457	2.64834	0.14	0.044	1
PAFAH1B1	0.0046387	0.418404	-2.00881	0.163	0.305	1
MPP2	0.00464093	0.562579	1.38981	0.221	0.099	1
PPID	0.00469775	0.562493	1.05938	0.221	0.099	1
GTPBP8	0.00474302	0.545166	3.01465	0.128	0.039	1
LOC427439	0.00475107	0.57856	1.4456	0.337	0.197	1
RANBP17	0.00478393	0.446099	-8.13307	0.023	0.128	1
FBXW11	0.0047894	0.423703	-1.75482	0.116	0.266	1
GDI2	0.00484385	0.592479	0.5057	0.523	0.34	1
PDLIM4	0.00486094	0.539008	0.316608	0.105	0.025	1
MGAT4B	0.00488552	0.415998	-2.08546	0.186	0.335	1
HHLA2	0.00489756	0.547142	1.50984	0.14	0.044	1
MORF4L1	0.00490007	0.583973	0.811253	0.407	0.241	1
CERKL	0.00494988	0.547084	1.19057	0.14	0.044	1
PTEN	0.00495067	0.437879	-2.6894	0.047	0.172	1
PRKAR1B	0.00499322	0.423617	-2.64218	0.128	0.266	1
EAPP	0.00501439	0.557681	0.797155	0.198	0.079	1
UQCRC1	0.00501977	0.577214	0.641327	0.337	0.187	1
SLC12A2	0.00502727	0.565271	1.30164	0.244	0.113	1
ACTG1	0.00503691	0.596804	0.433477	0.628	0.419	1
RBP14L	0.00507752	0.442405	-2.74278	0.035	0.148	1
SEC22A	0.00510396	0.562579	2.14048	0.221	0.103	1
SLC16A3	0.00511005	0.546913	1.1244	0.14	0.044	1
KIAA1161	0.005157	0.558999	0.362874	0.209	0.084	1
ANTXR1	0.00517132	0.421784	-1.57364	0.14	0.286	1
FHAD1	0.0052014	0.569653	1.0807	0.279	0.138	1
GLT8D1	0.00520172	0.558197	1.79522	0.198	0.084	1
TPRA1	0.00521772	0.451197	-9.09994	0.012	0.108	1
C6H10ORF90	0.00521924	0.546798	0.275804	0.14	0.044	1
SWT1	0.00521986	0.555848	0.422581	0.186	0.074	1
PACRGL	0.00523711	0.56172	0.73178	0.221	0.099	1
TFAM	0.00524281	0.564956	0.915876	0.244	0.113	1
PIAS2	0.0052477	0.416686	-2.26688	0.198	0.33	1
MINA	0.00526874	0.551552	1.02454	0.163	0.059	1
DNAJC9	0.00531944	0.551495	1.35798	0.163	0.059	1
FILIP1	0.00532461	0.451312	-7.48339	0.012	0.108	1
MAPK8	0.00532692	0.556507	2.43719	0.186	0.079	1
CASKIN2	0.00534562	0.566617	1.21218	0.256	0.123	1
MAGI3	0.00534773	0.435817	-1.36208	0.058	0.187	1
DPY19L3	0.00535987	0.544535	1.92125	0.128	0.039	1
SNX7	0.00535993	0.544535	1.52501	0.128	0.039	1
CLUAP1	0.00541683	0.549547	0.732947	0.151	0.054	1
EXOC6B	0.00544077	0.572374	1.04876	0.302	0.158	1
C1H12ORF73	0.00544811	0.551352	1.54633	0.163	0.059	1
TMEM39A	0.00546098	0.451455	-4.90653	0.012	0.108	1
TPMT	0.00546655	0.429688	-2.80472	0.093	0.227	1
AAAS	0.00547321	0.54654	0.598429	0.14	0.044	1
FAM188B	0.00552513	0.549433	2.07841	0.151	0.054	1
FKBP7	0.00562656	0.552039	2.29381	0.163	0.064	1
EMC1	0.00562816	0.572087	-0.416106	0.314	0.153	1
SREBF2	0.00563792	0.557653	0.99978	0.198	0.084	1
SARS	0.00569968	0.421469	-1.79565	0.151	0.296	1
PARP1	0.00575476	0.586121	1.03098	0.453	0.281	1
UBE2G2	0.00575996	0.4286	-3.0546	0.105	0.236	1
NAPA	0.00579612	0.451799	-3.81621	0.012	0.108	1
THBS1	0.00580943	0.425392	-1.6125	0.116	0.266	1
MRPS11	0.0058245	0.581624	0.741161	0.395	0.236	1
TRAPPC4	0.00584213	0.594341	0.398417	0.593	0.409	1
NDUFV3	0.00587494	0.575811	-0.276096	0.349	0.182	1
HELB	0.00587949	0.428285	-1.7032	0.105	0.241	1
PCDH20	0.00594949	0.553385	2.29909	0.174	0.069	1
ZBTB47	0.00598871	0.431493	-1.94961	0.081	0.222	1
ARID1B	0.00599852	0.403998	-1.39223	0.488	0.517	1
TMEM60	0.0060015	0.420438	-2.23381	0.174	0.305	1
PCMTD1	0.00601205	0.427053	-2.76954	0.116	0.251	1
OLFM3	0.00601974	0.560717	0.973492	0.221	0.099	1
CHMP4C	0.00604817	0.550722	0.726921	0.163	0.059	1
TMEM63C	0.00609269	0.565013	0.467907	0.256	0.118	1
RNF26	0.00611478	0.543848	1.84099	0.128	0.039	1
EFNB1	0.00611555	0.424132	-1.46346	0.128	0.281	1
RPGRIP1L	0.00612726	0.541614	2.51752	0.116	0.034	1
CD63	0.00614865	0.41007	-2.77853	0.314	0.429	1
PITPNA	0.00615614	0.438137	-3.74369	0.058	0.177	1
EIF4A3	0.00616475	0.583658	0.746898	0.419	0.266	1
ELMO2	0.0061672	0.569825	0.810495	0.291	0.148	1
RNASEK	0.00620741	0.402366	-2.12629	0.57	0.567	1
STAGL	0.00623372	0.541528	2.245	0.116	0.034	1
TBC1D9	0.0062417	0.429774	-1.60229	0.093	0.236	1
LGALSL	0.00626945	0.5415	2.23017	0.116	0.034	1
LOC107049688	0.00630342	0.559027	0.748746	0.209	0.094	1
LOC107049468	0.00634121	0.553786	-1.02002	0.186	0.069	1
IGF2BP2	0.00635224	0.543648	0.720896	0.128	0.039	1
MED30	0.00635971	0.555333	0.981994	0.186	0.079	1
DEGS1	0.00636352	0.425765	-1.90461	0.128	0.266	1
CDK2AP1	0.00637391	0.570541	0.976691	0.291	0.158	1
TRMT5	0.00638687	0.543619	1.19057	0.128	0.039	1
DNAJC21	0.00638694	0.555304	1.40214	0.186	0.079	1
POLR2L	0.00639126	0.401592	-1.68085	0.64	0.596	1
HMBS	0.00640426	0.425822	-2.05271	0.128	0.266	1
TMEM38A	0.00641301	0.430003	-2.82091	0.105	0.232	1
SFXN1	0.00643311	0.548545	1.94638	0.151	0.054	1
KCNJ15	0.0064635	0.565701	0.833079	0.256	0.128	1
MPP7	0.00647853	0.559514	2.06178	0.209	0.099	1
TM9SF2L	0.00649468	0.579877	-0.695804	0.407	0.222	1
NPDC1	0.00649709	0.44481	-4.76522	0.035	0.143	1
UBTF	0.00650805	0.552812	1.16587	0.174	0.069	1
C15orf61	0.00654426	0.569825	1.03156	0.291	0.153	1
ZNF608	0.00655585	0.56444	1.51104	0.244	0.123	1
STRBP	0.00656016	0.404886	-1.28865	0.43	0.547	1
STYX	0.006571	0.438624	-4.37348	0.058	0.177	1
C1H3ORF38	0.00659588	0.552727	0.962033	0.174	0.069	1
NCDN	0.00660059	0.541242	1.04465	0.116	0.034	1
PBRM1	0.0066023	0.575982	1.32767	0.337	0.202	1
HSDL1	0.00661066	0.568221	0.929254	0.279	0.143	1
NAA20	0.00662205	0.584116	0.679331	0.442	0.276	1
EIF2S1	0.00662605	0.579333	0.906706	0.372	0.232	1
SRPK1	0.00663261	0.564927	0.69108	0.256	0.123	1
LOC100857975	0.00664984	0.448992	-7.21126	0.023	0.123	1
DUSP8	0.00665337	0.453546	-8.03938	0.012	0.103	1
LOC771545	0.00667618	0.541185	1.93189	0.116	0.034	1
PPP2R2C	0.00668827	0.548316	1.97121	0.151	0.054	1
KLF9	0.0067208	0.548287	1.48268	0.151	0.054	1
THOC5	0.0067455	0.553385	2.05666	0.174	0.074	1
ARSB	0.00678154	0.53875	4.13282	0.105	0.03	1
KIAA1109	0.00683786	0.578675	0.546686	0.384	0.222	1
CHCHD3	0.00689651	0.571744	0.608091	0.314	0.167	1
B3GAT2	0.00691724	0.40374	-0.968458	0.442	0.616	1
RASGEF1C	0.00692493	0.553213	2.76341	0.174	0.074	1
SEMA5A	0.00692743	0.453775	-6.85474	0.012	0.103	1
PLS1	0.00698822	0.552354	0.762254	0.174	0.069	1
LOC112532876	0.00699741	0.453832	-5.64845	0.012	0.103	1
RTFDC1	0.00706394	0.589271	0.30296	0.535	0.355	1
DPH6	0.0070664	0.540898	2.54038	0.116	0.034	1
BBX	0.00713371	0.586006	0.292099	0.477	0.31	1
DLG1	0.00714198	0.574035	0.993292	0.337	0.187	1
WIPF1	0.00718711	0.540812	3.06424	0.116	0.034	1
HERPUD2	0.00718715	0.573978	0.848022	0.337	0.187	1
GSTK1	0.00720161	0.573118	0.55778	0.326	0.182	1
EVL	0.00721817	0.449507	-6.86212	0.023	0.123	1
SLC16A9	0.00725316	0.434672	-2.82716	0.081	0.207	1
IFNAR2	0.00726984	0.542932	0.751689	0.128	0.039	1
MAP9	0.00727242	0.552096	0.816144	0.174	0.069	1
GNB5	0.00729602	0.5478	0.885504	0.151	0.054	1
RALY	0.00731019	0.540726	1.19359	0.116	0.034	1
TMEM14A	0.00733874	0.587353	0.833063	0.488	0.34	1
EIF6	0.00737267	0.5716	0.874348	0.314	0.172	1
NIN	0.00737631	0.538349	4.41504	0.105	0.03	1
EFCAB7	0.00746523	0.538292	2.72908	0.105	0.03	1
AK4	0.00748241	0.555705	0.723421	0.198	0.084	1
RNF150	0.0076041	0.540526	0.554249	0.116	0.034	1
ECI2	0.00768682	0.562607	0.747788	0.244	0.118	1
P4HA1	0.00769329	0.417717	-2.22721	0.233	0.36	1
TNS1	0.00771471	0.421469	-2.76322	0.186	0.32	1
HIP1R	0.00773392	0.428829	-4.00908	0.128	0.251	1
HIVEP2	0.00773709	0.53812	2.89604	0.105	0.03	1
FAM171B	0.00775985	0.567877	0.520389	0.291	0.148	1
GPALPP1	0.00778326	0.538091	3.27597	0.105	0.03	1
GRIP1	0.00780169	0.449994	-2.07311	0.023	0.123	1
IMMP2L	0.00780187	0.449994	-3.38333	0.023	0.123	1
WNK4	0.00782973	0.538063	2.84411	0.105	0.03	1
RPA1	0.00784774	0.55877	0.470816	0.221	0.099	1
MCOLN3	0.00784998	0.413163	-1.75163	0.302	0.424	1
HGS	0.00785309	0.558111	-1.45544	0.221	0.094	1
F2RL1	0.00788382	0.553128	0.284314	0.186	0.074	1
PM20D2	0.00789105	0.576927	1.02601	0.36	0.227	1
COX7A2	0.00792975	0.402795	-1.23432	0.756	0.65	1
SEPT2L	0.0079316	0.579562	0.361954	0.419	0.241	1
SMAD6	0.00794431	0.450109	-3.08824	0.023	0.123	1
AP3M1	0.00794821	0.566674	0.469799	0.279	0.143	1
ESD	0.00797726	0.565615	1.80121	0.256	0.143	1
LY75	0.0079773	0.434385	-0.609554	0.081	0.217	1
RCL1	0.00801731	0.537948	1.08284	0.105	0.03	1
KCNK5	0.00804563	0.551438	0.707355	0.174	0.069	1
MPP4	0.008047	0.454634	-1.51601	0.012	0.103	1
BEND7	0.00804754	0.563381	0.796484	0.256	0.123	1
CTNNAL1	0.00810148	0.42754	-1.80342	0.128	0.271	1
APRT	0.00811197	0.426337	-1.56528	0.128	0.286	1
PTS	0.00811958	0.555132	0.744358	0.198	0.084	1
C33H12orf10	0.00813268	0.540182	0.944741	0.116	0.034	1
ING4	0.00813388	0.563295	0.340098	0.256	0.123	1
TRAFD1	0.00817248	0.43407	-2.57398	0.093	0.217	1
ANKRD17	0.00817345	0.577959	1.28226	0.372	0.241	1
PKD1	0.00817828	0.540154	0.250489	0.116	0.034	1
YEATS4	0.00820788	0.545251	1.7437	0.14	0.049	1
LOC100858962	0.00823611	0.549662	1.25919	0.163	0.064	1
FRS2	0.00829116	0.431264	-1.2894	0.105	0.241	1
LARP1	0.00831182	0.565271	0.79447	0.267	0.138	1
STK16	0.00838579	0.549547	0.68984	0.163	0.064	1
UBE2J2	0.00840072	0.564125	1.34078	0.256	0.133	1
MAP1LC3A	0.00843072	0.573691	0.889278	0.337	0.202	1
PHKG1	0.00844294	0.569939	0.756686	0.302	0.172	1
SIRT2	0.00845747	0.569023	0.275535	0.302	0.163	1
AP1G1	0.00850137	0.440572	-1.08286	0.058	0.177	1
SPOCK3	0.00857603	0.549404	1.83547	0.163	0.064	1
SLC25A15	0.00861688	0.553271	0.791895	0.186	0.079	1
SBNO1	0.00863205	0.571457	0.643533	0.326	0.182	1
COX20	0.00866737	0.562779	0.704705	0.256	0.123	1
RPLP1	0.00868074	0.402337	-0.494673	0.988	0.931	1
UFL1	0.00868236	0.564383	1.04311	0.267	0.133	1
DLG2	0.00868743	0.569682	0.410753	0.314	0.167	1
NELL2	0.00872471	0.553185	0.337706	0.186	0.079	1
HARS	0.00873719	0.558598	0.901583	0.221	0.103	1
SRA1	0.00882678	0.439655	-3.53088	0.07	0.182	1
ST3GAL1	0.00886391	0.418376	-1.8325	0.233	0.374	1
HERC2	0.00890259	0.582369	0.412405	0.488	0.281	1
CDC42BPB	0.00895413	0.579247	1.03407	0.395	0.266	1
HDAC2	0.00898914	0.568479	0.261353	0.302	0.163	1
NEO1	0.00900061	0.430204	-1.38337	0.116	0.256	1
PHF5A	0.00903317	0.586321	0.407438	0.535	0.35	1
PGM3	0.0090486	0.549061	1.12531	0.163	0.064	1
CHCHD7	0.00905149	0.424075	-1.384	0.174	0.31	1
UBXN7	0.00906081	0.549863	2.37879	0.163	0.069	1
KIF20BL	0.00909647	0.447846	-2.93085	0.035	0.138	1
HEATR5A	0.00910458	0.562922	0.755561	0.244	0.133	1
CEBPZ	0.00914064	0.424905	-1.56508	0.151	0.31	1
PTCRA	0.00915555	0.427483	-3.06235	0.151	0.276	1
DHRS7B	0.00920645	0.578044	1.06983	0.395	0.251	1
B3GNT2	0.00925349	0.436677	-1.42186	0.081	0.207	1
HS3ST1	0.00926337	0.414165	-1.52749	0.314	0.438	1
TUBB	0.00928398	0.436705	-3.12731	0.081	0.207	1
IDH2	0.0093055	0.556851	1.16482	0.209	0.099	1
TMEM201	0.00931318	0.547199	0.281732	0.151	0.059	1
SLC25A47	0.00935154	0.557452	1.71241	0.209	0.103	1
SLIRP	0.00939521	0.410643	-2.20369	0.465	0.478	1
HMGN3	0.00940262	0.408065	-1.45242	0.512	0.557	1
BRD8	0.00940414	0.550407	-0.32479	0.174	0.069	1
SNW1	0.00940704	0.574493	0.918793	0.36	0.217	1
TMEM260	0.00945234	0.537146	1.84553	0.105	0.03	1
PSMC5	0.0094551	0.582226	0.317802	0.477	0.296	1
CNTRL	0.00946573	0.549576	1.48271	0.163	0.069	1
NHSL1	0.00952819	0.444639	-1.60827	0.047	0.158	1
TADA2B	0.00956516	0.542445	2.69021	0.128	0.044	1
HNRNPA1	0.0095961	0.587496	-0.513964	0.628	0.36	1
BAZ1B	0.00963024	0.557853	1.00637	0.221	0.103	1
NSG1	0.00968948	0.562407	0.764615	0.256	0.128	1
NPEPPS	0.00970256	0.435531	-2.91772	0.093	0.217	1
SELENOT	0.00971151	0.585892	0.310739	0.535	0.36	1
LOC112532613	0.00978799	0.536974	2.58463	0.105	0.03	1
CREB1	0.00979186	0.552383	0.280155	0.186	0.079	1
NDUFS5	0.00979847	0.582083	-0.421279	0.523	0.281	1
PPARD	0.00988639	0.544163	1.92456	0.14	0.049	1
FAT3	0.00990286	0.452343	-3.40153	0.023	0.118	1
RANBP3	0.00992742	0.554388	0.634864	0.198	0.089	1
ANKRD66	0.00996163	0.542216	1.81764	0.128	0.044	1
CCDC149	0.00996192	0.542216	1.72292	0.128	0.044	1
FOXM1	0.0100123	0.542187	2.32164	0.128	0.044	1
RFKL	0.0100308	0.427225	-2.92893	0.163	0.286	1
LHFP	0.0100452	0.445698	-2.36137	0.047	0.153	1
MCC	0.0100632	0.542158	2.53377	0.128	0.044	1
ITPKB	0.0100669	0.423502	-1.93242	0.198	0.325	1
LOC107057188	0.0100672	0.558712	-0.608926	0.233	0.108	1
DISP3	0.0101156	0.558082	1.7426	0.221	0.108	1
HOOK3	0.0101657	0.571514	1.11728	0.337	0.197	1
SPTSSA	0.0102019	0.573691	0.542447	0.372	0.212	1
ALDH4A1	0.0102778	0.552755	1.2711	0.186	0.084	1
CSE1L	0.0104113	0.564354	0.444237	0.279	0.143	1
PYGL	0.010425	0.541958	1.71377	0.128	0.044	1
CDKN2AIP	0.010466	0.556593	-0.540944	0.221	0.099	1
BORL4	0.0104855	0.560116	-0.33308	0.244	0.118	1
HTATSF1	0.0105727	0.559486	-0.302737	0.244	0.113	1
GLYCTK	0.0105741	0.449622	-5.16683	0.035	0.133	1
LGR5	0.0106121	0.432581	-1.67908	0.116	0.246	1
SNRPG	0.0106516	0.411989	-2.11526	0.465	0.483	1
SLC25A32	0.0106808	0.54634	0.865377	0.151	0.059	1
MAPKAPK3	0.010683	0.432209	-2.95863	0.128	0.246	1
CHM	0.0106855	0.5594	1.25749	0.233	0.118	1
HIPK1	0.0106871	0.411072	-1.29476	0.395	0.547	1
RPL34	0.0107286	0.593195	-0.290022	0.86	0.586	1
CREG1	0.0107818	0.415311	-1.49627	0.326	0.448	1
GDAP1L1	0.0107915	0.553099	0.623445	0.198	0.084	1
PTPRS	0.0108462	0.433669	-1.20484	0.105	0.241	1
LOC416147	0.010876	0.546225	2.36835	0.151	0.059	1
ATP6V0A2	0.0108798	0.443092	-0.784913	0.058	0.172	1
PHKB	0.0108971	0.43155	-1.05393	0.116	0.261	1
JMJD1C	0.0109326	0.56192	2.54594	0.244	0.138	1
CKAP4	0.0109427	0.576555	0.471434	0.407	0.251	1
SORBS1	0.0109799	0.430003	-2.2998	0.14	0.271	1
MIF	0.0109838	0.405774	-1.0533	0.837	0.773	1
GEN1	0.0110139	0.548574	2.16975	0.163	0.069	1
SMYD2	0.0110723	0.541614	1.71516	0.128	0.044	1
KMT2A	0.0112051	0.5535	0.449391	0.198	0.089	1
NEDD8	0.0112408	0.439913	-3.34126	0.081	0.192	1
MHCIA2	0.0113383	0.442233	-3.80969	0.07	0.177	1
GFM1	0.0113419	0.564555	-0.382642	0.291	0.148	1
STT3A	0.0113941	0.574264	1.55102	0.36	0.241	1
DDX31	0.0114481	0.539438	2.14388	0.116	0.039	1
BICD2	0.0114808	0.545882	0.431716	0.151	0.059	1
TRIM59	0.0115934	0.54823	1.50981	0.163	0.069	1
CYP2J21	0.0116139	0.571686	1.28604	0.349	0.212	1
MRNIP	0.011658	0.551151	3.46685	0.174	0.084	1
CANX	0.0116893	0.59268	0.479877	0.849	0.65	1
STAG2	0.0117359	0.579104	0.736419	0.442	0.296	1
SNCAIP	0.0117416	0.545738	1.80195	0.151	0.059	1
THYN1	0.0117515	0.539294	2.03289	0.116	0.039	1
TECTA	0.0117607	0.406776	-1.34661	0.837	0.749	1
FNBP1L	0.0118402	0.561748	0.690251	0.256	0.138	1
PIK3R2	0.0118866	0.559629	0.685894	0.244	0.123	1
CHSY1	0.0119031	0.437307	-1.05706	0.093	0.217	1
ATPIF1	0.0119105	0.407693	-1.08586	0.767	0.67	1
SDHD	0.0119652	0.588527	0.494126	0.64	0.483	1
C17ORF80	0.011978	0.543905	2.70254	0.14	0.054	1
ZDHHC6	0.0120614	0.545567	0.726795	0.151	0.059	1
COL24A1	0.012122	0.43135	-2.12417	0.14	0.266	1
CERS6	0.0121246	0.539122	3.21669	0.116	0.039	1
TRAM2	0.0122135	0.561977	1.52864	0.256	0.143	1
DMXL2	0.0122287	0.557166	1.73598	0.221	0.113	1
GLI3	0.0122787	0.545452	1.75163	0.151	0.059	1
HEXIM1	0.0122925	0.445269	-3.59519	0.058	0.163	1
RSU1	0.0123055	0.547829	1.41443	0.163	0.069	1
C1H12orf50	0.0123809	0.542817	-0.487979	0.14	0.049	1
DICER1	0.0123889	0.545395	1.43913	0.151	0.059	1
ZFP36L2	0.0124218	0.552068	-0.428353	0.198	0.084	1
PTCD3	0.0126036	0.54359	1.56319	0.14	0.054	1
LOC107049719	0.0127067	0.443149	-2.26343	0.07	0.177	1
ALMS1	0.0127804	0.543504	1.10501	0.14	0.054	1
ZNF277	0.0128492	0.540755	0.443318	0.128	0.044	1
AFF4	0.012869	0.561519	2.27047	0.256	0.143	1
HIST1H46L6	0.0128909	0.454863	-2.95733	0.023	0.113	1
ATF4	0.0128923	0.586379	0.54023	0.605	0.448	1
AMPD3	0.0128989	0.543447	2.41559	0.14	0.054	1
COPZ1	0.0129291	0.417631	-1.18835	0.326	0.443	1
FLVCR1	0.0130419	0.425306	-2.4154	0.209	0.335	1
AP1AR	0.0130901	0.448992	-6.6166	0.047	0.143	1
NOP14	0.0131384	0.543333	1.74308	0.14	0.054	1
CCDC174	0.0131386	0.543333	1.14638	0.14	0.054	1
XRCC4	0.013218	0.549547	1.58804	0.174	0.079	1
NPY	0.0133009	0.544936	0.384881	0.151	0.059	1
POFUT2	0.0133009	0.544936	1.17602	0.151	0.059	1
SCAMP4	0.0133632	0.559171	-0.437527	0.256	0.123	1
CYTH3	0.0133824	0.543218	1.81324	0.14	0.054	1
TOP1	0.0134082	0.585892	-0.285397	0.628	0.438	1
CTSD	0.0134135	0.581367	0.28725	0.558	0.33	1
ABLIM2	0.0134154	0.568049	0.74002	0.326	0.192	1
PLCE1	0.0134439	0.543189	1.61719	0.14	0.054	1
MEMO1	0.0134978	0.4404	-1.41577	0.081	0.202	1
ELAVL4	0.0135351	0.565987	1.21158	0.302	0.177	1
BMI1	0.0135433	0.559056	0.562968	0.256	0.123	1
MANBAL17	0.0135452	0.555762	0.725229	0.221	0.108	1
TMEM231	0.013546	0.555762	0.802688	0.221	0.108	1
FAAH	0.0135794	0.448591	-2.12641	0.047	0.148	1
NEDD4L	0.0136126	0.428228	-1.35472	0.174	0.31	1
FAM63B	0.0136309	0.44862	-1.27368	0.047	0.148	1
TUBGCP2	0.0136925	0.543075	1.38793	0.14	0.054	1
BCHE	0.0137282	0.553872	0.952727	0.209	0.099	1
TPM3	0.0137739	0.577071	-0.703825	0.488	0.271	1
COMMD6	0.0138396	0.455321	-1.5258	0.023	0.113	1
FRA10AC1	0.0138444	0.547027	1.25747	0.163	0.069	1
DHX40	0.0138663	0.538378	1.64528	0.116	0.039	1
PKD2	0.0138781	0.449421	-5.45425	0.047	0.143	1
CLASP1	0.0139016	0.561319	0.610008	0.267	0.143	1
CYP27A1	0.0139558	0.446872	-3.72619	0.058	0.158	1
MOCS2	0.0140036	0.55877	0.924297	0.244	0.128	1
UCHL5	0.0140669	0.562607	0.443134	0.279	0.153	1
GET4	0.0140869	0.558197	-0.254609	0.244	0.123	1
NCAM1	0.0140953	0.550464	0.919298	0.186	0.084	1
PLEKHA5	0.0141361	0.574951	0.280388	0.419	0.266	1
PRDX4	0.0141698	0.569682	-0.444512	0.372	0.202	1
PSMD7	0.0142118	0.423531	-1.19647	0.233	0.374	1
SRSF10	0.0142388	0.573748	0.587016	0.407	0.251	1
TTC8	0.0142613	0.549003	1.77261	0.174	0.079	1
DDX10	0.0142668	0.54528	2.62806	0.151	0.064	1
LOC107051973	0.0142738	0.437078	-3.2515	0.116	0.227	1
INSIG2	0.0142987	0.435789	-3.30427	0.128	0.236	1
TNFAIP1	0.0143744	0.546769	1.50566	0.163	0.069	1
OXNAD1	0.0144691	0.536087	2.52655	0.105	0.034	1
ROR1	0.0144692	0.536087	2.49375	0.105	0.034	1
RALGAPA1	0.0145272	0.555762	1.35571	0.221	0.113	1
GPX8	0.0145502	0.554015	0.939168	0.209	0.103	1
CHURC1	0.0146061	0.412103	-2.17075	0.698	0.557	1
NENF	0.0146152	0.424877	-0.891677	0.209	0.365	1
RP9	0.0147374	0.546598	0.91549	0.163	0.069	1
NEIL1	0.014742	0.538034	0.480163	0.116	0.039	1
ELF1	0.0147904	0.559801	0.845919	0.256	0.138	1
KIAA0895	0.014998	0.542502	0.491874	0.14	0.054	1
CCDC27	0.0149982	0.542502	1.22999	0.14	0.054	1
STIM1	0.0149992	0.554359	1.63811	0.209	0.108	1
LOC417056	0.0150197	0.452085	1.99558	0.035	0.133	1
RPS21	0.0150522	0.586264	-0.269518	0.744	0.468	1
EFCAB10	0.0150662	0.542473	0.562666	0.14	0.054	1
ST13	0.0151094	0.554875	0.770247	0.221	0.108	1
TAPBP	0.015159	0.452142	-0.578169	0.035	0.133	1
RUFY1	0.0152666	0.564011	0.984635	0.291	0.172	1
CYB561	0.0154315	0.535743	2.68722	0.105	0.034	1
LOC422442	0.015474	0.4406	-2.06021	0.093	0.207	1
CLTA	0.0154808	0.578675	-0.252338	0.523	0.32	1
MTFMT	0.0154837	0.445326	-3.80619	0.07	0.172	1
CKLF	0.0155268	0.563008	0.25818	0.302	0.158	1
SERHL2	0.0155587	0.556822	0.965219	0.233	0.123	1
VPS4B	0.0155732	0.559342	-0.26964	0.267	0.133	1
WASF2	0.0155812	0.549719	0.472652	0.186	0.084	1
ANAPC11	0.0156911	0.542216	0.30352	0.14	0.054	1
AK2	0.0157196	0.551581	0.321724	0.198	0.094	1
CLK4	0.0157454	0.568937	0.533527	0.349	0.217	1
RABIF	0.0157613	0.549633	-0.546931	0.186	0.084	1
MMP16	0.0157744	0.440772	-2.18186	0.093	0.207	1
RABEPK	0.0157777	0.551552	0.495821	0.198	0.094	1
ACAT2	0.0158109	0.544593	0.905246	0.151	0.064	1
CETP	0.0158126	0.57203	0.890687	0.384	0.251	1
ROCK1	0.0158656	0.552125	1.26623	0.198	0.099	1
RYK	0.0158767	0.540411	2.25253	0.128	0.049	1
[truncated: 3,188 more rows]
