# Supplementary material for: Transcriptomic comparison of avian auditory and vestibular sensory epithelia
Source: iScience. 2025 Oct 15;28(11):113780. doi: 10.1016/j.isci.2025.113780 (PMC12616014; doi:10.1016/j.isci.2025.113780)
Supplement: Table S4. GO terms showing biological processes enriched in genes of basilar papilla hair cells (cluster 5) compared to utricle hair cells (clusters 1 and 6), and of utricle hair cells (clusters 1 and 6) compared to basilar papilla hair cells (cluster 5), related to Figure 2 — Adjusted p-value <0.05. [file mmc5.xlsx]

## Sheet: BP.HCs_GOterms
	ID	Description	p.adjust	geneID
GO:0008373	GO:0008373	sialyltransferase activity	0.046897	ST3GAL1/ST6GAL1/ST3GAL5/ST3GAL4/ST6GALNAC3

## Sheet: Utricle.HCs_GOterms
	ID	Description	p.adjust	geneID
GO:0001578	GO:0001578	microtubule bundle formation	1.88543e-07	RSPH1/SPEF2/DNAI2/RSPH9/DNAI1/HYDIN/ZMYND10/C9orf116/NCKAP5
GO:0035082	GO:0035082	axoneme assembly	2.86452e-07	RSPH1/SPEF2/DNAI2/RSPH9/DNAI1/HYDIN/ZMYND10/C9orf116
GO:0120036	GO:0120036	plasma membrane bounded cell projection organization	1.05929e-06	NREP/RSPH1/CFAP126/USH1C/ARL13B/SPEF2/DNAI2/CFAP52/SDK1/RSPH9/DNAI1/HYDIN/TEKT1/ZMYND10/MAP1A/KALRN/C9orf116/PLXNA2/BCL11A
GO:0030030	GO:0030030	cell projection organization	1.05929e-06	NREP/RSPH1/CFAP126/USH1C/ARL13B/SPEF2/DNAI2/CFAP52/SDK1/RSPH9/DNAI1/HYDIN/TEKT1/ZMYND10/MAP1A/KALRN/C9orf116/PLXNA2/BCL11A
GO:0044782	GO:0044782	cilium organization	1.13595e-05	RSPH1/CFAP126/ARL13B/SPEF2/DNAI2/CFAP52/RSPH9/DNAI1/HYDIN/TEKT1/ZMYND10/C9orf116
GO:0060271	GO:0060271	cilium assembly	2.44356e-05	RSPH1/ARL13B/SPEF2/DNAI2/CFAP52/RSPH9/DNAI1/HYDIN/TEKT1/ZMYND10/C9orf116
GO:0120031	GO:0120031	plasma membrane bounded cell projection assembly	7.30238e-05	RSPH1/ARL13B/SPEF2/DNAI2/CFAP52/RSPH9/DNAI1/HYDIN/TEKT1/ZMYND10/C9orf116
GO:0030031	GO:0030031	cell projection assembly	8.72213e-05	RSPH1/ARL13B/SPEF2/DNAI2/CFAP52/RSPH9/DNAI1/HYDIN/TEKT1/ZMYND10/C9orf116
GO:0003341	GO:0003341	cilium movement	0.000183069	SPEF2/DNAI2/RSPH9/DNAI1/HYDIN/TEKT1
GO:0000226	GO:0000226	microtubule cytoskeleton organization	0.00215994	RSPH1/SPEF2/DNAI2/RSPH9/DNAI1/HYDIN/ZMYND10/MAP1A/C9orf116/NCKAP5/EFHC1
GO:0070925	GO:0070925	organelle assembly	0.002914	RSPH1/ARL13B/SPEF2/DNAI2/CFAP52/RSPH9/DNAI1/HYDIN/TEKT1/ZMYND10/C9orf116/FHOD3
GO:0007017	GO:0007017	microtubule-based process	0.00404272	RSPH1/SPEF2/DNAI2/KIF16B/RSPH9/DNAI1/HYDIN/TEKT1/ZMYND10/MAP1A/C9orf116/NCKAP5/EFHC1
GO:0001539	GO:0001539	cilium or flagellum-dependent cell motility	0.00604706	SPEF2/RSPH9/TEKT1/EFHC1
GO:0060285	GO:0060285	cilium-dependent cell motility	0.00604706	SPEF2/RSPH9/TEKT1/EFHC1
GO:0044458	GO:0044458	motile cilium assembly	0.00604706	SPEF2/RSPH9/ZMYND10
GO:0070286	GO:0070286	axonemal dynein complex assembly	0.0140643	DNAI2/DNAI1/ZMYND10
GO:0048468	GO:0048468	cell development	0.0219618	NREP/RSPH1/USH1C/SPEF2/SDK1/MAP1A/KALRN/PLXNA2/CFAP73/FHOD3/BCL11A/LOC431653
GO:0007018	GO:0007018	microtubule-based movement	0.0314665	SPEF2/DNAI2/KIF16B/RSPH9/DNAI1/HYDIN/TEKT1
GO:0007286	GO:0007286	spermatid development	0.0358112	RSPH1/SPEF2/CFAP73
GO:0048515	GO:0048515	spermatid differentiation	0.0386326	RSPH1/SPEF2/CFAP73
GO:0060294	GO:0060294	cilium movement involved in cell motility	0.0466626	SPEF2/RSPH9/TEKT1
GO:0005929	GO:0005929	cilium	4.35233e-05	RSPH1/CFAP126/USH1C/ARL13B/FAM183A/SPEF2/DNAI2/RSPH9/DNAI1/HYDIN/C9orf116/EFHC1
GO:0005930	GO:0005930	axoneme	0.000109169	DNAI2/RSPH9/DNAI1/HYDIN/C9orf116/EFHC1
GO:0097014	GO:0097014	ciliary plasm	0.000109169	DNAI2/RSPH9/DNAI1/HYDIN/C9orf116/EFHC1
GO:0032838	GO:0032838	plasma membrane bounded cell projection cytoplasm	0.000132214	DNAI2/RSPH9/DNAI1/HYDIN/C9orf116/EFHC1
GO:0099568	GO:0099568	cytoplasmic region	0.000555318	DNAI2/RSPH9/DNAI1/HYDIN/C9orf116/EFHC1
GO:0043005	GO:0043005	neuron projection	0.0276482	LSAMP/PACRG/NMB/CALB2/VIM/USH1C/OPCML/SDK1/FAM107A/MAP1A
