# Supplementary material for: Transcriptomic comparison of avian auditory and vestibular sensory epithelia
Source: iScience. 2025 Oct 15;28(11):113780. doi: 10.1016/j.isci.2025.113780 (PMC12616014; doi:10.1016/j.isci.2025.113780)
Supplement: Table S5. Marker genes for clusters 1–8 identified in a combined dataset of the basilar papilla and utricle hair cells and supporting cells, in addition to regenerated basilar papilla hair cells at 96 h post sisomicin treatment, related to Figure 5 [file mmc6.xlsx]

## Sheet: Cluster_1
	p_val	auc	avg_log2FC	pct.1	pct.2	p_val_adj	gene
TFPI	2.45004823067947e-80	0.96389	5.66301	0.948	0.092	2.85332616944931e-76	TFPI
ANO2	1.43930457606852e-76	0.876535	5.72545	0.771	0.02	1.6762141092894e-72	ANO2
BAALC	9.06055482253799e-76	0.957566	4.48225	0.958	0.103	1.05519221463277e-71	BAALC
RASD2	1.24720796363175e-72	0.83653	8.57573	0.677	0.007	1.45249839444554e-68	RASD2
KCNA3	4.31623537394691e-69	0.838228	6.73654	0.688	0.016	5.02668771649857e-65	KCNA3
CIB3	3.3519543812269e-66	0.984863	4.84103	1	0.239	3.90368607237685e-62	CIB3
NMB	3.04459291997999e-64	0.899054	3.5129	0.854	0.085	3.5457329146087e-60	NMB
RASL11B	6.4412913688281e-64	0.854946	4.91952	0.74	0.042	7.50152792813721e-60	RASL11B
CHGB	3.24410479618841e-63	0.929478	3.31248	0.938	0.134	3.77808444564102e-59	CHGB
SYN3	4.31970545716708e-63	0.950219	4.14925	0.969	0.179	5.03072897541678e-59	SYN3
CRABP1	1.65118430632585e-60	0.932931	3.70379	0.938	0.165	1.92296924314709e-56	CRABP1
NPHP3	1.89883240752757e-59	0.890567	5.1311	0.833	0.103	2.21138022180661e-55	NPHP3
LPGAT1	1.37285463472995e-58	0.972377	4.06754	1	0.304	1.5988265076065e-54	LPGAT1
AMY2A	2.90077965294874e-58	0.842994	5.23916	0.729	0.051	3.3782479838241e-54	AMY2A
RSPO3	6.16115264727001e-57	0.772531	6.29297	0.552	0.007	7.17527837301065e-53	RSPO3
PTPRQ	4.09936015905216e-56	0.955497	4.17736	0.99	0.279	4.77411484123214e-52	PTPRQ
CALB2	1.25046155290163e-55	0.943278	3.31492	0.99	0.241	1.45628752450924e-51	CALB2
OSBPL1A	1.29994106269539e-55	0.981829	3.75527	1	0.42	1.51391136161506e-51	OSBPL1A
DAW1	1.31200715570919e-55	0.897217	3.36382	0.885	0.134	1.52796353353892e-51	DAW1
CAB39L	2.64233305424909e-55	0.891148	4.33647	0.854	0.129	3.07726107497849e-51	CAB39L
BEGAIN	6.20788971836537e-55	0.90582	3.39326	0.917	0.154	7.22970836600831e-51	BEGAIN
STARD10	1.99973101359029e-54	0.968366	3.13605	1	0.371	2.32888673842725e-50	STARD10
CABP1	3.85882760672779e-54	0.952486	3.36	0.979	0.304	4.49399063079518e-50	CABP1
ST8SIA6	1.66573405746421e-52	0.827869	4.24265	0.698	0.062	1.93991388332282e-48	ST8SIA6
LOC419602	1.93731796314413e-52	0.94558	2.81364	1	0.301	2.25620049987765e-48	LOC419602
LOC112530673	2.17411290473519e-52	0.87936	3.08193	0.865	0.125	2.5319718888546e-48	LOC112530673
VAMP2	3.79713055179829e-52	0.751907	6.94116	0.51	0.007	4.42213824062429e-48	VAMP2
TMEM68L	2.5707420021584e-51	0.873349	3.23204	0.844	0.125	2.99388613571367e-47	TMEM68L
OTOF	3.86107902945938e-51	0.962019	2.68609	1	0.424	4.49661263770839e-47	OTOF
PCDH8	1.13418481350409e-50	0.746024	5.54065	0.5	0.007	1.32087163380686e-46	PCDH8
CKB	1.18358607453427e-49	0.979736	3.47368	1	0.768	1.37840434240262e-45	CKB
GRTP1	1.80448276594778e-49	0.86921	3.33619	0.833	0.134	2.10150062922279e-45	GRTP1
HYDIN	1.38000011585278e-48	0.796317	5.85794	0.625	0.049	1.60714813492215e-44	HYDIN
LOC100857745	2.77115334031447e-48	0.849668	4.24781	0.781	0.112	3.22728518013023e-44	LOC100857745
AMIGO2	5.91153939233102e-48	0.789714	4.42465	0.615	0.045	6.88457877630871e-44	AMIGO2
ELFN1	8.60509709211725e-48	0.89073	2.75929	0.917	0.192	1.00214960734797e-43	ELFN1
PCP4	1.19580602231159e-47	0.860212	3.05097	0.812	0.134	1.39263569358408e-43	PCP4
FAM19A1	1.36576198478554e-47	0.775681	4.41879	0.583	0.033	1.59056640748124e-43	FAM19A1
USH1C	2.89095450800819e-47	0.954125	3.10039	1	0.516	3.36680562002634e-43	USH1C
CFAP126	5.06797638733729e-47	0.86592	2.94114	0.854	0.145	5.90216530069301e-43	CFAP126
ATP8B1	8.13753284522837e-47	0.899333	3.03735	0.948	0.228	9.47697075155295e-43	ATP8B1
SLC9A9	1.38268481239066e-46	0.936	3.42584	0.969	0.402	1.61027473251016e-42	SLC9A9
PCDH20	3.53235426021003e-46	0.88594	2.82404	0.906	0.201	4.1137797714406e-42	PCDH20
KIAA1210	3.65169899694927e-46	0.809303	4.18306	0.677	0.071	4.25276865184712e-42	KIAA1210
TMCC2	1.39539830087414e-45	0.89195	2.35082	0.969	0.217	1.62508086119802e-41	TMCC2
BMP2	2.05989530961314e-45	0.837681	1.3633	0.802	0.105	2.39895407757546e-41	BMP2
SKOR2	2.86425729362996e-45	0.729969	7.32313	0.469	0.011	3.33571404416145e-41	SKOR2
FAM179B	3.50705094534302e-45	0.792492	3.26457	0.635	0.058	4.08431153094648e-41	FAM179B
RSPH1	9.28562442783e-45	0.876221	2.44712	0.906	0.19	1.08140382086508e-40	RSPH1
DCDC2	1.43457953518177e-44	0.836426	3.65527	0.76	0.118	1.67071132667269e-40	DCDC2
LOC107054473	4.23328108539191e-43	0.872326	2.82689	0.896	0.203	4.93007915204742e-39	LOC107054473
GPC3	5.22058668858025e-43	0.770798	4.36785	0.583	0.047	6.07989525752056e-39	GPC3
GFI1	5.35675653934639e-43	0.907947	2.54791	0.979	0.337	6.23847866572281e-39	GFI1
GRAMD3	1.10505063843466e-42	0.87629	2.53181	0.917	0.219	1.28694197352101e-38	GRAMD3
GALNT9	1.33011327302345e-42	0.884277	3.05137	0.896	0.254	1.54904991776311e-38	GALNT9
KCNJ2	3.59942775143212e-42	0.797514	3.03251	0.667	0.078	4.19189355931785e-38	KCNJ2
LOC101748751	7.02291004512475e-42	0.865455	1.95985	0.927	0.192	8.17888103855229e-38	LOC101748751
PACRG	1.62761776901127e-41	0.865781	2.6036	0.875	0.21	1.89552365379052e-37	PACRG
CXCL14	2.91688834553985e-41	0.913214	2.30566	1	0.424	3.39700816721571e-37	CXCL14
LRTOMT	4.03951232835988e-41	0.895694	2.23462	0.99	0.319	4.70441605760792e-37	LRTOMT
USP46	5.31182038235602e-41	0.861433	3.06847	0.854	0.208	6.18614601729183e-37	USP46
KHDRBS3	5.44267693487286e-41	0.907889	2.5969	0.979	0.4	6.33854155835293e-37	KHDRBS3
AGPAT9L	7.72833913240011e-41	0.717948	6.65334	0.448	0.016	9.00042375359317e-37	AGPAT9L
GHRHR.LR	1.05827979776078e-40	0.725237	6.33866	0.469	0.02	1.2324726524722e-36	GHRHR.LR
DRCC1	1.34660775189776e-40	0.792852	3.59413	0.656	0.083	1.56825938786013e-36	DRCC1
C4H4ORF50	1.78561821760797e-40	0.900158	2.61613	0.99	0.364	2.07953097622624e-36	C4H4ORF50
B3GNTL	9.34915674608787e-40	0.895705	2.23124	0.99	0.359	1.08880279464939e-35	B3GNTL
FHIT	9.78402939804332e-40	0.758394	4.1032	0.562	0.049	1.13944806369613e-35	FHIT
HSPA2	3.02987094765278e-38	0.898507	2.79256	0.99	0.438	3.52858770563643e-34	HSPA2
PMP22	3.39631228570056e-38	0.714216	4.34017	0.448	0.02	3.95534528792687e-34	PMP22
BRSK2	5.17898553390118e-38	0.87514	2.41083	0.938	0.306	6.03144655278132e-34	BRSK2
CAMK1D	7.30374194236432e-38	0.757499	4.15518	0.562	0.058	8.50593786607749e-34	CAMK1D
VRK2	1.12657878018044e-37	0.76602	2.26784	0.604	0.065	1.31201364739814e-33	VRK2
NECAB3	1.67689808160129e-37	0.833438	3.62036	0.771	0.188	1.95291550583286e-33	NECAB3
ZBBX	3.51845782004222e-37	0.805118	3.56162	0.708	0.127	4.09759597722117e-33	ZBBX
IQCA1	4.96800183503598e-37	0.817464	3.19194	0.76	0.15	5.78573493708291e-33	IQCA1
EFCAB6	6.0941615305147e-37	0.768241	2.29558	0.615	0.071	7.09726051843742e-33	EFCAB6
CFAP52	7.91398160927075e-37	0.827393	2.75162	0.792	0.174	9.21662298215671e-33	CFAP52
FKBP1B	1.082171367251e-36	0.80392	2.63547	0.719	0.127	1.26029677430051e-32	FKBP1B
NFASC	1.52178208470078e-36	0.816081	1.22691	0.812	0.141	1.77226741584253e-32	NFASC
LRTM2	1.5657768331058e-36	0.852469	2.64724	0.875	0.25	1.82350369983501e-32	LRTM2
LOC425001	1.8384862370502e-36	0.721215	4.98589	0.469	0.031	2.14110107166866e-32	LOC425001
ZONADHL	2.39355405465905e-36	0.877569	1.81489	0.99	0.359	2.78753305205593e-32	ZONADHL
DPP6	2.79062420078317e-36	0.77832	3.01704	0.635	0.092	3.24996094423209e-32	DPP6
ARL13B	3.77663317461756e-36	0.848354	2.5225	0.854	0.246	4.39826699515961e-32	ARL13B
MYO3B	4.00511361200648e-36	0.79963	3.3347	0.708	0.125	4.66435531254274e-32	MYO3B
ARMC4	9.41369216784185e-36	0.852644	2.44061	0.875	0.268	1.09631858986686e-31	ARMC4
OPCML	1.14962929930209e-35	0.775832	3.16471	0.635	0.092	1.33885828196721e-31	OPCML
S100A1	1.18215148120831e-35	0.0968773	-6.24239	0.375	0.884	1.3767336150152e-31	S100A1
IGSF5	2.92553013295251e-35	0.701811	2.23524	0.427	0.02	3.4070723928365e-31	IGSF5
C20H20orf96	1.41808006146555e-34	0.818824	2.63443	0.781	0.183	1.65149603958277e-30	C20H20orf96
CREG2	1.47840237789197e-34	0.826718	2.61209	0.823	0.201	1.72174740929299e-30	CREG2
ADCYAP1	1.66470299488838e-34	0.709961	4.25987	0.448	0.029	1.93871310784701e-30	ADCYAP1
ABCA5	2.42503170171168e-34	0.838007	2.76397	0.854	0.241	2.82419191981343e-30	ABCA5
LOC112532998	2.71619898287965e-34	0.786098	1.65395	0.719	0.109	3.16328533546164e-30	LOC112532998
LOC424748	5.57627642394881e-34	0.726888	3.88552	0.5	0.045	6.49413152333079e-30	LOC424748
LDHB	7.0560356747362e-34	0.894217	1.53346	1	0.913	8.21745914679778e-30	LDHB
LOC107051757	7.43201405759473e-34	0.849609	3.29342	0.865	0.304	8.65532357147482e-30	LOC107051757
COL7A1L	1.53892122026973e-33	0.696568	3.21881	0.417	0.022	1.79222765312613e-29	COL7A1L
SGCB	1.78317231028123e-33	0.870582	2.30399	0.938	0.44	2.07668247255352e-29	SGCB
LSAMP	1.98960560390759e-33	0.84983	2.20937	0.948	0.299	2.31709468631078e-29	LSAMP
ADH6	2.03638786167264e-33	0.66869	7.29979	0.344	0.007	2.37157730370395e-29	ADH6
FGFR2	2.33069449935228e-33	0.774391	2.51584	0.646	0.107	2.71432681394566e-29	FGFR2
RRAD	3.0750722832108e-33	0.747884	3.17851	0.562	0.071	3.5812291810273e-29	RRAD
LRGUK	4.36859380884787e-33	0.819324	2.88301	0.802	0.205	5.08766434978423e-29	LRGUK
TEKT1	4.81926662305795e-33	0.770066	2.67595	0.635	0.103	5.61251790921329e-29	TEKT1
AGPAT4	4.83232417549482e-33	0.782366	2.31277	0.688	0.121	5.62772473478127e-29	AGPAT4
HMP19	8.29229518395944e-33	0.795561	2.67952	0.719	0.152	9.65720697123916e-29	HMP19
ANKRD44	9.48715934920122e-33	0.847691	2.57628	0.896	0.319	1.10487457780797e-28	ANKRD44
PDE1C	1.60407156142928e-32	0.837379	2.87872	0.854	0.281	1.86810174044054e-28	PDE1C
A4GALT	2.23533532658817e-32	0.694685	2.58829	0.417	0.025	2.60327152134458e-28	A4GALT
SPOCK3	2.89383791478196e-32	0.819313	2.74533	0.823	0.217	3.37016363555507e-28	SPOCK3
LOC101750148	3.56815693381604e-32	0.753871	2.29856	0.604	0.083	4.15547556512216e-28	LOC101750148
HACD1	6.23943709013251e-32	0.747314	3.18124	0.562	0.08	7.26644843516832e-28	HACD1
LNX1	9.49722029389886e-32	0.734724	3.50527	0.531	0.065	1.10604627542746e-27	LNX1
FAM183A	1.18813456150997e-31	0.766892	2.12576	0.646	0.107	1.38370151033451e-27	FAM183A
C21H1orf174	2.19010888287802e-31	0.821301	2.74718	0.802	0.248	2.55060080499974e-27	C21H1orf174
ACSM4L	2.24263417941576e-31	0.714739	2.50053	0.479	0.045	2.6117717653476e-27	ACSM4L
DRD3	2.58448006343985e-31	0.702637	3.73364	0.438	0.036	3.00988548188205e-27	DRD3
TMEM35A	2.90968200092434e-31	0.855155	1.95786	0.969	0.413	3.38861565827649e-27	TMEM35A
OTOG	3.00579912557315e-31	0.835147	2.68	0.885	0.299	3.5005536616425e-27	OTOG
TRIB3	3.71005980324919e-31	0.744129	2.62864	0.573	0.078	4.320735646864e-27	TRIB3
RBM24	6.93612709925053e-31	0.844936	1.78854	0.969	0.353	8.07781361978717e-27	RBM24
SPHKAP	7.42792290129347e-31	0.661737	2.82543	0.333	0.009	8.65055901084638e-27	SPHKAP
SNAP91	1.09167339534767e-30	0.822521	3.58381	0.802	0.27	1.2713628362219e-26	SNAP91
PLXNA2	1.38741362875199e-30	0.700126	3.10267	0.438	0.036	1.61578191204456e-26	PLXNA2
PTPRT	1.38784095388529e-30	0.777762	3.24488	0.677	0.141	1.61627957489481e-26	PTPRT
CLIC5	1.48676104008705e-30	0.846401	2.12346	0.958	0.379	1.73148190728538e-26	CLIC5
MORN5	1.54196388634639e-30	0.804897	2.36113	0.76	0.21	1.79577114203901e-26	MORN5
TMSB4X	1.7192060646074e-30	0.131801	-6.67865	0.229	0.808	2.00218738284178e-26	TMSB4X
ARPP21	2.35096654938397e-30	0.708194	3.4288	0.458	0.045	2.73793564341257e-26	ARPP21
SLC9A7	2.3565282250481e-30	0.841785	2.2958	0.906	0.366	2.74441277089102e-26	SLC9A7
SLC35G1	2.5174066970987e-30	0.746059	2.84063	0.573	0.089	2.93177183944115e-26	SLC35G1
HSPA12A	3.25889241173687e-30	0.703334	2.77203	0.448	0.04	3.79530610270876e-26	HSPA12A
CFAP74	4.21864461415595e-30	0.736375	2.74971	0.542	0.078	4.91303351764602e-26	CFAP74
DRGX	6.59856427849502e-30	0.648321	4.89495	0.302	0.004	7.6846879587353e-26	DRGX
NCKAP5	6.60410872310887e-30	0.810582	2.99888	0.792	0.239	7.69114501893259e-26	NCKAP5
FHL3	6.95883988946297e-30	0.746233	2.38314	0.583	0.092	8.10426493526858e-26	FHL3
CFAP73	7.55821948206583e-30	0.706345	3.62147	0.458	0.045	8.80230240881386e-26	CFAP73
LOC112530105	8.4028013447321e-30	0.65246	4.66491	0.312	0.007	9.785902446075e-26	LOC112530105
NTM	1.00140469185361e-29	0.789097	2.25322	0.74	0.174	1.16623590413272e-25	NTM
PLSCR5	1.18855282691455e-29	0.849877	1.78791	1	0.449	1.38418862222468e-25	PLSCR5
SMPX	1.23514442347717e-29	0.811175	2.2108	0.823	0.241	1.43844919558152e-25	SMPX
PGM2L1	1.24775145196354e-29	0.824614	2.16795	0.896	0.29	1.45313134095674e-25	PGM2L1
TTC6	1.34616338601114e-29	0.704009	5.19984	0.448	0.045	1.56774187934857e-25	TTC6
LIAS	1.52489708545756e-29	0.814662	2.44256	0.823	0.259	1.77589514572387e-25	LIAS
HCN1	1.94934730264672e-29	0.686756	2.39346	0.406	0.029	2.27020986866236e-25	HCN1
NINJ1	2.09743712664851e-29	0.763788	2.01345	0.656	0.123	2.44267527769486e-25	NINJ1
DYDC1	3.43833213419084e-29	0.749128	2.87623	0.594	0.103	4.00428160347866e-25	DYDC1
GULP1	4.29355866360801e-29	0.726469	3.15988	0.521	0.071	5.00027841963789e-25	GULP1
HNF1B	5.00764534526026e-29	0.688546	4.93901	0.406	0.033	5.8319037690901e-25	HNF1B
LRRIQ1	5.51062949133389e-29	0.749163	2.47386	0.604	0.103	6.41767910560745e-25	LRRIQ1
MRPS6	5.78791390121906e-29	0.856968	1.6663	0.969	0.618	6.74060452935972e-25	MRPS6
SOD1	6.20678420574299e-29	0.859782	1.66516	0.969	0.699	7.22842088600829e-25	SOD1
HSPB9	7.2724850897938e-29	0.727818	3.31911	0.521	0.076	8.46953613557386e-25	HSPB9
RGS7	8.44342793344723e-29	0.729794	3.3183	0.531	0.078	9.83321617129265e-25	RGS7
CREB5	8.86600993445099e-29	0.772042	2.14772	0.698	0.145	1.03253551696616e-24	CREB5
RASAL2	1.01972716032285e-28	0.777634	2.35796	0.708	0.161	1.18757425091199e-24	RASAL2
SLIT1	1.55887349848471e-28	0.694371	4.15169	0.427	0.04	1.81546407633529e-24	SLIT1
TSPAN13	1.78673725818969e-28	0.859619	1.35084	1	0.911	2.08083421088771e-24	TSPAN13
PAX2	1.79385700804949e-28	0.779867	2.12616	0.729	0.167	2.08912587157444e-24	PAX2
SPAG1	2.00378677101739e-28	0.783633	2.47179	0.74	0.179	2.33361007352685e-24	SPAG1
SLC17A8	2.35272718071411e-28	0.829032	1.82738	0.927	0.357	2.73998607465965e-24	SLC17A8
HEATR7B2L2	2.72640393721178e-28	0.745977	3.91491	0.573	0.109	3.17517002527684e-24	HEATR7B2L2
LOC112529921	3.39346915763124e-28	0.667411	4.66574	0.354	0.02	3.95203418097734e-24	LOC112529921
GSTO1	5.3620112307013e-28	0.819638	1.88424	0.865	0.324	6.24459827927474e-24	GSTO1
TPPP3	6.73296014190414e-28	0.721482	2.45671	0.521	0.071	7.84120538126156e-24	TPPP3
RAB6A	8.73360702507675e-28	0.850133	1.61268	0.969	0.641	1.01711587414044e-23	RAB6A
GPR19	9.99903549670976e-28	0.674479	4.68797	0.375	0.027	1.16448767394682e-23	GPR19
AP3B2	1.15856943212188e-27	0.812988	1.68341	0.896	0.29	1.34926996064915e-23	AP3B2
DUSP19	2.19595819626699e-27	0.840123	1.66448	0.958	0.513	2.55741291537254e-23	DUSP19
TBX3	2.50224961367637e-27	0.768985	1.57716	0.698	0.158	2.91411990008751e-23	TBX3
ARNT	2.82489721837819e-27	0.761393	2.47386	0.646	0.147	3.28987530052324e-23	ARNT
DFNB59	3.03144614819028e-27	0.809256	1.82668	0.865	0.29	3.5304221841824e-23	DFNB59
LDB3	3.28107164554471e-27	0.811047	2.0156	0.875	0.299	3.82113603840137e-23	LDB3
TBC1D19	3.72721732795506e-27	0.79405	2.46133	0.75	0.243	4.34071730013647e-23	TBC1D19
FAM107A	5.36503227193089e-27	0.711926	3.40205	0.49	0.067	6.24811658389071e-23	FAM107A
ADAMTS2	5.40638500148708e-27	0.732306	2.13411	0.562	0.094	6.29627597273185e-23	ADAMTS2
SLC35F4	6.00661358870528e-27	0.629127	7.31975	0.26	0.002	6.99530218540617e-23	SLC35F4
RIC1	6.52554588037919e-27	0.765404	1.87112	0.688	0.156	7.5996507322896e-23	RIC1
COX6C	6.77725565512715e-27	0.848644	1.29603	1	0.855	7.89279193596108e-23	COX6C
PCDH9	6.83390396710627e-27	0.8007	1.68963	0.854	0.259	7.95876456009197e-23	PCDH9
STXBP5L	7.80697112251506e-27	0.748791	2.01872	0.625	0.123	9.09199856928104e-23	STXBP5L
RSPH9	7.97276880265632e-27	0.793655	1.94934	0.792	0.241	9.28508654757356e-23	RSPH9
DYNLT1	8.28270417981272e-27	0.831217	1.54865	0.938	0.458	9.64603728780989e-23	DYNLT1
TTC25	1.07706089552474e-26	0.761382	2.47486	0.646	0.156	1.25434511892811e-22	TTC25
SLC4A8	1.09474741151319e-26	0.788749	1.83956	0.781	0.225	1.27494283544826e-22	SLC4A8
SCN3B	1.19364716549137e-26	0.808768	1.90592	0.906	0.299	1.39012148893125e-22	SCN3B
GPR85	1.76054736265071e-26	0.717611	3.24551	0.51	0.078	2.05033345854302e-22	GPR85
SCG3	2.01679711126871e-26	0.828869	1.45274	0.99	0.449	2.34876191578354e-22	SCG3
ZMYND10	2.65501075891685e-26	0.732933	2.70421	0.562	0.103	3.09202552983457e-22	ZMYND10
SPEF2	3.88840740115095e-26	0.769985	2.95669	0.698	0.183	4.5284392593804e-22	SPEF2
LOC107052576	4.45870708614147e-26	0.726121	3.23192	0.531	0.096	5.19261027252035e-22	LOC107052576
HSF5	5.16187320877368e-26	0.721819	2.46046	0.531	0.087	6.01151753893783e-22	HSF5
LOC101748511	8.75467032706925e-26	0.8007	2.39436	0.833	0.299	1.01956890629048e-21	LOC101748511
GABRA2	8.82907573323194e-26	0.702114	2.64223	0.469	0.062	1.02823415989219e-21	GABRA2
AMPH	1.34686918758933e-25	0.774216	2.42081	0.74	0.201	1.56856385586654e-21	AMPH
PXDC1	1.56980092091891e-25	0.737258	2.62534	0.583	0.118	1.82819015250216e-21	PXDC1
PCSK5	1.59225261279037e-25	0.806001	2.0207	0.865	0.335	1.85433739285566e-21	PCSK5
SELENOU	1.88326277108237e-25	0.770461	2.44704	0.698	0.199	2.19324782320252e-21	SELENOU
LMOD1	1.95830462997342e-25	0.640137	4.06959	0.292	0.011	2.28064157206705e-21	LMOD1
EPHX1L	2.64861584174028e-25	0.673793	2.57439	0.385	0.036	3.08457800929073e-21	EPHX1L
TMC1	3.0743847400008e-25	0.794085	1.47063	0.875	0.272	3.58042846820493e-21	TMC1
HSP90AA1	3.12824663212068e-25	0.837251	0.767906	1	0.984	3.64315602776774e-21	HSP90AA1
FBXO39	3.97282363443623e-25	0.75093	1.70252	0.656	0.147	4.62675040466444e-21	FBXO39
PLEKHB1	4.40970313184412e-25	0.793922	2.0285	0.802	0.292	5.13554026734566e-21	PLEKHB1
GATA3	5.29178402245182e-25	0.18171	-9.75909	0.021	0.645	6.16281167254739e-21	GATA3
TSPAN15	6.12031340524044e-25	0.791806	1.98222	0.781	0.29	7.12771699174301e-21	TSPAN15
CACNA2D2	6.45462930709502e-25	0.753325	1.43948	0.677	0.154	7.51706129104286e-21	CACNA2D2
KCNA2	7.16029009256783e-25	0.672201	1.91874	0.385	0.036	8.33887384180449e-21	KCNA2
GJB6	7.98661326855033e-25	0.168794	-6.05609	0.406	0.806	9.30120981255371e-21	GJB6
S100A6	8.58845087183983e-25	0.179827	-6.92842	0.073	0.672	1.00021098853447e-20	S100A6
ID2	9.29569189026569e-25	0.171561	-7.98415	0.312	0.761	1.08257627754034e-20	ID2
KCNMA1	9.94310799320726e-25	0.768066	2.2677	0.729	0.199	1.15797435688892e-20	KCNMA1
PLS1	1.54285433115465e-24	0.788458	1.58556	0.823	0.277	1.79680815406271e-20	PLS1
APBA1	1.56717237007561e-24	0.770264	2.28835	0.719	0.214	1.82512894219006e-20	APBA1
BPIL3	1.84540456999535e-24	0.642939	4.68422	0.302	0.016	2.14915816221658e-20	BPIL3
CALB1	2.06347622445516e-24	0.181083	-11.2289	0.125	0.679	2.40312441100048e-20	CALB1
ERC2	2.32989295400126e-24	0.778913	2.39343	0.771	0.246	2.71339333422987e-20	ERC2
GABRD	2.61910140822495e-24	0.642462	3.94413	0.302	0.016	3.05020550001878e-20	GABRD
SCG2	2.65405377099966e-24	0.766148	1.81198	0.698	0.208	3.0909110217062e-20	SCG2
DOCK3	2.88446109964859e-24	0.809675	1.98164	0.938	0.413	3.35924339665075e-20	DOCK3
EFCAB1	2.92106002226185e-24	0.765904	1.88776	0.719	0.203	3.40186650192616e-20	EFCAB1
DNAI1	3.13306242297629e-24	0.743211	2.53847	0.625	0.145	3.64876449779819e-20	DNAI1
KRT222	3.91141931321513e-24	0.749047	1.11759	0.677	0.154	4.55523893217034e-20	KRT222
ANXA4	4.11147441068738e-24	0.771996	2.27513	0.719	0.232	4.78822309868652e-20	ANXA4
RBM38	4.21392855609475e-24	0.800223	1.26763	0.969	0.337	4.90754119642795e-20	RBM38
OFCC1	4.31675761954224e-24	0.771868	2.18089	0.75	0.225	5.02729592371889e-20	OFCC1
SLC39A11	4.4646613239575e-24	0.737898	1.68973	0.615	0.134	5.1995445778809e-20	SLC39A11
DNAI2	6.22539403778529e-24	0.748605	2.40688	0.646	0.163	7.25009389640475e-20	DNAI2
ATP6V0A1	8.4979759279669e-24	0.811175	1.37847	0.969	0.455	9.89674276571025e-20	ATP6V0A1
ATP6V0D1	1.28678009414863e-23	0.800398	1.76648	0.854	0.388	1.4985840976455e-19	ATP6V0D1
NEK10	1.33207245761473e-23	0.690488	3.15467	0.438	0.065	1.55133158413812e-19	NEK10
SERPINI1	1.33422466786253e-23	0.785273	1.88303	0.792	0.299	1.55383804819271e-19	SERPINI1
PLXNA4	1.6164005416513e-23	0.695754	1.97164	0.469	0.069	1.8824600708071e-19	PLXNA4
ISL1	1.71080925899835e-23	0.192569	-7.51816	0.042	0.636	1.99240846302948e-19	ISL1
PSMA4	1.98677624255752e-23	0.81858	1.46559	0.958	0.616	2.31379961208249e-19	PSMA4
PDE4D	2.56907581957473e-23	0.701242	2.38866	0.479	0.08	2.99194569947673e-19	PDE4D
C22H8ORF4	2.5834184813475e-23	0.706276	2.16989	0.5	0.087	3.0086491633773e-19	C22H8ORF4
CMAS	2.61262351815566e-23	0.73963	1.9474	0.615	0.152	3.04266134924408e-19	CMAS
PTBP3	2.61986982613555e-23	0.791469	1.93858	0.833	0.342	3.05110039951746e-19	PTBP3
TIMM17A	3.03902459460579e-23	0.820312	1.36374	0.969	0.708	3.5392480428779e-19	TIMM17A
PTPRG	3.04832672513065e-23	0.708845	3.32204	0.5	0.094	3.55008130408715e-19	PTPRG
CEP131	3.93530012339739e-23	0.67506	1.47813	0.396	0.049	4.5830505237086e-19	CEP131
NELFA	4.81319715214869e-23	0.796189	1.64091	0.875	0.382	5.60544940339237e-19	NELFA
KIRREL3	5.04465340285988e-23	0.739432	1.67543	0.635	0.152	5.87500335297062e-19	KIRREL3
C1H11ORF70	5.34071147879836e-23	0.738607	2.4116	0.604	0.156	6.21979258820857e-19	C1H11ORF70
DNAJA4	5.69313284034653e-23	0.809303	1.6822	0.938	0.513	6.63022250586757e-19	DNAJA4
SH3GLB2	6.19186140755836e-23	0.789586	1.75814	0.865	0.339	7.21104179524247e-19	SH3GLB2
SYT14	8.01283945787608e-23	0.788191	1.66273	0.875	0.333	9.33175283264248e-19	SYT14
APLP2	8.07800276849792e-23	0.180536	-3.17472	0.875	0.924	9.40764202419267e-19	APLP2
EPB41L4A	1.0822768208967e-22	0.704264	1.7666	0.5	0.089	1.2604195856163e-18	EPB41L4A
SALL3	1.09142006888357e-22	0.188732	-4.29877	0.219	0.734	1.27106781222181e-18	SALL3
KCNQ2	1.35083409505572e-22	0.782657	1.33403	0.875	0.306	1.57318138710189e-18	KCNQ2
LHX3	1.59449729703467e-22	0.776669	1.62577	0.812	0.286	1.85695155212658e-18	LHX3
IER3IP1	1.66235424349675e-22	0.785703	1.42946	0.833	0.339	1.93597775197631e-18	IER3IP1
PCSK2	1.92315297845595e-22	0.772531	1.49459	0.802	0.268	2.2397039587098e-18	PCSK2
TECTB	1.94147297289513e-22	0.199079	-8.63804	0.073	0.641	2.26103942423366e-18	TECTB
RIPK4	2.07467023073438e-22	0.722028	1.65146	0.583	0.121	2.41616095071326e-18	RIPK4
WBSCR27	2.12920108582348e-22	0.777355	1.31946	0.812	0.295	2.47966758455003e-18	WBSCR27
FAM83A	3.00302413788913e-22	0.632266	3.9742	0.281	0.016	3.49732191098568e-18	FAM83A
TRPM5	3.20862764806825e-22	0.648949	3.9164	0.323	0.029	3.73676775894029e-18	TRPM5
FBXL13	3.77302644933477e-22	0.647135	3.1964	0.323	0.027	4.39406660289527e-18	FBXL13
RAB36	4.99900038236323e-22	0.752988	1.53196	0.729	0.203	5.82183584530022e-18	RAB36
SS2	5.30519203625417e-22	0.728806	0.890989	0.625	0.138	6.17842664542161e-18	SS2
LOC112531801	5.37710820164976e-22	0.662563	4.86549	0.365	0.042	6.26218021164131e-18	LOC112531801
CERKL	6.33452106178859e-22	0.777414	1.68994	0.812	0.315	7.37718322855899e-18	CERKL
PKIG	7.32752868725645e-22	0.789702	1.13358	0.927	0.386	8.53363990917886e-18	PKIG
RAB8A	8.50810990271251e-22	0.76988	1.57956	0.781	0.281	9.90854479269898e-18	RAB8A
RPLP1	9.16106661897385e-22	0.1885	-1.60786	0.969	0.951	1.0668978184457e-17	RPLP1
UBXN2A	9.37290381845462e-22	0.762463	2.01563	0.729	0.254	1.09156837869722e-17	UBXN2A
GPR158	9.43575246864329e-22	0.666829	2.2619	0.385	0.047	1.0988877324982e-17	GPR158
BPIFB6	1.03610736765586e-21	0.598958	10.777	0.198	0	1.20665064037202e-17	BPIFB6
DBI	1.10238014277731e-21	0.190767	-4.03938	0.625	0.815	1.28383191427845e-17	DBI
NR2F2	1.22821688110582e-21	0.21317	-14.1201	0	0.574	1.43038137973584e-17	NR2F2
WDR66	1.27728092167819e-21	0.673677	3.30906	0.396	0.058	1.48752136138642e-17	WDR66
PLS3	1.31194402643603e-21	0.787388	1.60063	0.865	0.395	1.5278900131874e-17	PLS3
ATP2B1	1.67692529755918e-21	0.768683	1.43941	0.802	0.281	1.95294720153742e-17	ATP2B1
SPECC1	1.70450642367175e-21	0.789214	1.85065	0.896	0.413	1.98506818100812e-17	SPECC1
COL13A1	1.76738302967915e-21	0.747442	1.96566	0.677	0.205	2.05829427636433e-17	COL13A1
RNLS	1.87760265246829e-21	0.653506	1.72618	0.344	0.036	2.18665604906456e-17	RNLS
SQSTM1	1.96853698311476e-21	0.796224	1.4423	0.938	0.489	2.29255817053545e-17	SQSTM1
RNF103	2.22770016304748e-21	0.77696	1.80974	0.823	0.335	2.59437960988509e-17	RNF103
NREP	2.28648988160243e-21	0.796549	1.05087	0.948	0.498	2.66284611611419e-17	NREP
C9ORF58	2.33471489820294e-21	0.19422	-4.99959	0.49	0.799	2.71900897044714e-17	C9ORF58
DNAH5	3.14307651086825e-21	0.732434	2.6821	0.625	0.165	3.66042690455716e-17	DNAH5
PCLO	3.20368948656608e-21	0.745292	2.15284	0.688	0.201	3.73101677605486e-17	PCLO
DNAH10	4.0578146112633e-21	0.638695	2.95665	0.302	0.025	4.72573089627724e-17	DNAH10
RAB11FIP4	4.27796468296895e-21	0.742873	1.94698	0.677	0.196	4.98211766978565e-17	RAB11FIP4
SYBU	4.36800192557408e-21	0.672514	1.25765	0.406	0.058	5.08697504252358e-17	SYBU
CIB2	5.01696717160365e-21	0.21224	-7.24783	0.073	0.609	5.84275996804961e-17	CIB2
LOC112532542	5.09764677324898e-21	0.653216	3.2011	0.344	0.038	5.93671943212576e-17	LOC112532542
WDR17	5.44166339356677e-21	0.618931	3.66574	0.25	0.011	6.33736118814786e-17	WDR17
PAICS	6.4245579932115e-21	0.756964	2.14796	0.719	0.257	7.48204023889411e-17	PAICS
PSD3	8.36339038161064e-21	0.734794	1.89019	0.635	0.181	9.74000443842375e-17	PSD3
NPTX2	8.79471546973516e-21	0.684163	2.37505	0.448	0.076	1.02423256360536e-16	NPTX2
SHTN1	1.04223327393737e-20	0.773461	1.39497	0.885	0.33	1.21378487082746e-16	SHTN1
CRYBA4	1.10140905861171e-20	0.771112	1.85961	0.844	0.324	1.2827009896592e-16	CRYBA4
G0S2	1.28826230864462e-20	0.59375	10.9054	0.188	0	1.50031028464753e-16	G0S2
ADAMTS12	1.4257802089408e-20	0.661877	2.14592	0.375	0.049	1.66046363133246e-16	ADAMTS12
SELENOP2	1.72967956549529e-20	0.211228	-5.54951	0.167	0.65	2.01438482197582e-16	SELENOP2
NAV3	1.80059987068197e-20	0.706799	2.07855	0.542	0.116	2.09697860939622e-16	NAV3
ARL6IP5	1.89546900195649e-20	0.792771	1.58859	0.927	0.554	2.20746319967853e-16	ARL6IP5
FIP1L1	1.98456015014231e-20	0.733073	2.38865	0.615	0.188	2.31121875085573e-16	FIP1L1
OSBPL11	2.10705652387902e-20	0.771566	0.871866	0.896	0.33	2.45387802770951e-16	OSBPL11
SPARC	2.30343899150387e-20	0.210612	-5.82623	0.188	0.667	2.68258504950541e-16	SPARC
ADCY8	2.37287398023812e-20	0.597947	8.76155	0.198	0.002	2.76344903738532e-16	ADCY8
BTBD19	2.41038698053206e-20	0.622489	3.65093	0.26	0.016	2.80713667752763e-16	BTBD19
FADS2	2.48951395226416e-20	0.209856	-5.52851	0.229	0.674	2.89928794880684e-16	FADS2
EOGT	2.76446322028238e-20	0.651646	2.20782	0.344	0.04	3.21949386634086e-16	EOGT
KIF1A	3.06613155013768e-20	0.772693	1.45045	0.865	0.355	3.57081680329034e-16	KIF1A
LOC107049033	3.23545923667722e-20	0.705404	2.31737	0.521	0.121	3.76801582703429e-16	LOC107049033
IFT46	3.3094478134209e-20	0.752616	2.07167	0.698	0.263	3.85418292350998e-16	IFT46
TEKT4	3.36533722338956e-20	0.671898	2.49933	0.406	0.065	3.91927173035948e-16	TEKT4
NDST3	4.11857960613461e-20	0.697487	1.87357	0.5	0.105	4.79649780930437e-16	NDST3
SPRY3	4.57908181132268e-20	0.633336	3.78041	0.292	0.025	5.33279867746639e-16	SPRY3
DNAJC5B	4.93254657706242e-20	0.776332	1.09579	0.948	0.382	5.7444437436469e-16	DNAJC5B
LOC431653	5.21568890550466e-20	0.690837	2.35625	0.469	0.096	6.07419129935073e-16	LOC431653
BAIAP2L2	5.91641061309567e-20	0.744199	1.93074	0.688	0.232	6.89025180001122e-16	BAIAP2L2
NME1	6.2739964226904e-20	0.766625	1.54251	0.792	0.342	7.30669623386524e-16	NME1
CADM3	6.64347259611884e-20	0.681873	3.72132	0.438	0.083	7.73698818544001e-16	CADM3
EFCAB2	7.07206001508028e-20	0.727307	1.94955	0.625	0.176	8.23612109356249e-16	EFCAB2
AKNAD1	7.70968051285657e-20	0.74664	1.86873	0.74	0.237	8.97869392527277e-16	AKNAD1
ACOT7	8.59153199161172e-20	0.772821	1.56072	0.833	0.391	1.0005698157431e-15	ACOT7
PTPRZ1	8.68012668220521e-20	0.780773	1.70784	0.938	0.451	1.01088755340962e-15	PTPRZ1
CLN6	9.93404169962307e-20	0.781401	1.42622	0.917	0.469	1.1569184963381e-15	CLN6
ME1	1.21632176890804e-19	0.775426	1.66829	0.854	0.422	1.4165283320703e-15	ME1
KCNB2	1.22626672349723e-19	0.725818	1.41996	0.646	0.172	1.42811022618488e-15	KCNB2
ZNF385B	1.27821796424628e-19	0.768671	1.57714	0.854	0.362	1.48861264116122e-15	ZNF385B
SDK1	1.44857823922449e-19	0.730469	2.03846	0.646	0.192	1.68701421740084e-15	SDK1
ADGRV1	1.4514152463213e-19	0.756371	2.3314	0.781	0.292	1.69031819586579e-15	ADGRV1
CARHSP1	1.51396498125585e-19	0.761975	1.05043	0.875	0.31	1.76316361717056e-15	CARHSP1
NYAP2	1.58932738593245e-19	0.588542	12.3658	0.177	0	1.85093067365693e-15	NYAP2
PLPPR5	2.23930524249744e-19	0.621024	5.15632	0.26	0.018	2.60789488541251e-15	PLPPR5
NMNAT2	2.42542904587634e-19	0.714042	2.12003	0.573	0.152	2.82465466682759e-15	NMNAT2
LYSMD2	2.58752851547208e-19	0.776728	1.08911	0.948	0.444	3.01343570911878e-15	LYSMD2
CFAP43	2.95358122572932e-19	0.749698	1.76043	0.74	0.275	3.43974069548437e-15	CFAP43
ATP8A2	2.99538278372246e-19	0.673689	3.00023	0.417	0.076	3.48842278992318e-15	ATP8A2
KMT2C	3.62633837313276e-19	0.786063	1.35346	0.958	0.623	4.22323366935041e-15	KMT2C
PTN	4.41885605992354e-19	0.783622	1.39297	0.979	0.576	5.14619976738695e-15	PTN
CFAP45	4.49430572821509e-19	0.700521	1.98266	0.521	0.125	5.2340684510793e-15	CFAP45
CBLN2	5.04493709401072e-19	0.701718	2.0885	0.531	0.127	5.87533373968488e-15	CBLN2
DENND5B	5.32882834437682e-19	0.717646	2.0613	0.594	0.167	6.20595348986125e-15	DENND5B
ERICH3	6.29247090678746e-19	0.7141	1.6948	0.583	0.158	7.32821161804468e-15	ERICH3
P2RX6	7.98566805384353e-19	0.718343	2.19118	0.594	0.174	9.30010901550617e-15	P2RX6
PDE4B	8.65486486499432e-19	0.67813	2.46371	0.438	0.087	1.00794556217724e-14	PDE4B
SPATA17	8.66233939474926e-19	0.713239	2.27988	0.583	0.158	1.0088160459125e-14	SPATA17
CHGA	9.98888516064927e-19	0.765206	0.76952	0.948	0.371	1.16330556580921e-14	CHGA
ARL6IP1	1.00280426584806e-18	0.784796	1.09027	0.948	0.705	1.16786584800665e-14	ARL6IP1
TBC1D14	1.02584292458234e-18	0.767625	1.11128	0.875	0.411	1.1946966699686e-14	TBC1D14
C1H21ORF59	1.07681410744101e-18	0.763986	1.61028	0.823	0.388	1.2540577095258e-14	C1H21ORF59
EFCAB10	1.17271901471747e-18	0.716692	1.66134	0.604	0.17	1.36574856453997e-14	EFCAB10
TTYH3	1.2490105980218e-18	0.765392	1.45103	0.875	0.395	1.45459774245619e-14	TTYH3
CHN1	1.28329540076466e-18	0.70702	2.40935	0.542	0.15	1.49452582373053e-14	CHN1
NEK11	1.30299982295351e-18	0.661203	2.42211	0.385	0.062	1.51747359381166e-14	NEK11
ACTB	1.32247550488242e-18	0.214448	-2.30253	0.729	0.868	1.54015497298606e-14	ACTB
ARID5B	1.60291016057974e-18	0.675816	0.899715	0.448	0.083	1.86674917301117e-14	ARID5B
DFFB	1.62735281169747e-18	0.692755	2.74947	0.5	0.116	1.89521508450287e-14	DFFB
TLL2	1.6930049689877e-18	0.670933	3.28962	0.417	0.078	1.97167358688308e-14	TLL2
CDKL1	1.86391491230793e-18	0.705369	1.77348	0.552	0.145	2.17071530687382e-14	CDKL1
FBXL16	2.19521592279901e-18	0.669387	2.34987	0.417	0.076	2.55654846369173e-14	FBXL16
TMEM255B	2.33925268672516e-18	0.768241	0.777139	0.99	0.424	2.72429367896012e-14	TMEM255B
MAP4	2.52063726591494e-18	0.767613	0.903613	0.917	0.435	2.93553415988454e-14	MAP4
CFAP161	2.98050977538233e-18	0.653971	2.66939	0.365	0.056	3.47110168441026e-14	CFAP161
COMMD1	3.05114503363246e-18	0.745722	1.53643	0.75	0.292	3.55336350616836e-14	COMMD1
PTK2	3.08803708109714e-18	0.734282	0.87721	0.719	0.234	3.59632798464573e-14	PTK2
TRMT61A	3.3245433259939e-18	0.731387	1.94331	0.667	0.232	3.8717631574525e-14	TRMT61A
LEKR1	3.36456895154532e-18	0.714355	1.94203	0.604	0.172	3.91837700096968e-14	LEKR1
CCDC65	3.36553629914578e-18	0.5876	9.70419	0.177	0.002	3.91950357398518e-14	CCDC65
LOC107056600	3.41441393615148e-18	0.736944	1.96349	0.698	0.254	3.97642647004201e-14	LOC107056600
ERC1	3.54242644712065e-18	0.751802	1.92684	0.802	0.326	4.12550984031671e-14	ERC1
MCF2L2	3.54582939590438e-18	0.633568	3.40804	0.302	0.033	4.12947291447024e-14	MCF2L2
KIF4A	3.67874980277164e-18	0.60047	7.86509	0.208	0.009	4.28427202030785e-14	KIF4A
FBXO32	3.78180712547753e-18	0.73663	1.41025	0.74	0.246	4.40429257833113e-14	FBXO32
OSCP1	3.86065261173359e-18	0.715123	1.92666	0.594	0.179	4.49611603162494e-14	OSCP1
COQ2	4.05073958176429e-18	0.723086	1.68459	0.635	0.203	4.7174913169227e-14	COQ2
NR2F1	4.08545499575542e-18	0.247768	-11.8242	0	0.504	4.75792088805676e-14	NR2F1
RNF157	4.27408969522347e-18	0.643752	2.7888	0.333	0.045	4.97760485905725e-14	RNF157
ADH1L	4.47146660499141e-18	0.587274	5.39232	0.177	0.002	5.207470008173e-14	ADH1L
AKR1B1L	4.69703194262211e-18	0.713995	2.60902	0.573	0.181	5.47016340037771e-14	AKR1B1L
ATP6V0B	5.16356661347361e-18	0.769066	1.15946	0.917	0.487	6.01348967805137e-14	ATP6V0B
ADIPOR1	5.21079268818467e-18	0.759835	1.65967	0.812	0.402	6.06848916465987e-14	ADIPOR1
LOC415641	5.56347547539604e-18	0.778088	1.14274	0.969	0.681	6.47922353864623e-14	LOC415641
SCLT1	6.14523092518936e-18	0.713239	2.1797	0.583	0.179	7.15673593547553e-14	SCLT1
ROPN1L	6.16634252719488e-18	0.751163	1.39674	0.802	0.335	7.18132250717116e-14	ROPN1L
PITPNM2	6.76440141128676e-18	0.72004	2.05417	0.615	0.201	7.87782188358456e-14	PITPNM2
SFXN3	6.88917464130848e-18	0.738723	1.69693	0.708	0.275	8.02313278726785e-14	SFXN3
TNFAIP8L1	6.89994116760872e-18	0.745152	1.42808	0.771	0.301	8.03567148379712e-14	TNFAIP8L1
CD81	7.44685844742759e-18	0.220343	-3.15421	0.906	0.922	8.67261134787417e-14	CD81
SOGA3	7.91959093761002e-18	0.737898	1.8636	0.719	0.27	9.22315560594063e-14	SOGA3
CLCA2	8.23844446282785e-18	0.243885	-6.50108	0.052	0.545	9.59449242140932e-14	CLCA2
SMYD5	8.806782424984e-18	0.662388	3.14399	0.396	0.071	1.02563788121364e-13	SMYD5
RACGAP1	9.15793653678134e-18	0.61542	3.9515	0.25	0.02	1.06653328907356e-13	RACGAP1
NEK5	1.01081470736599e-17	0.663086	2.90771	0.396	0.074	1.17719480819843e-13	NEK5
CCDC25	1.0382792682064e-17	0.744803	1.58251	0.74	0.315	1.20918003575317e-13	CCDC25
KALRN	1.18496187127047e-17	0.68929	1.69134	0.5	0.121	1.38000659528159e-13	KALRN
C1H22orf23	1.21544387667713e-17	0.703555	1.83227	0.552	0.156	1.41550593877819e-13	C1H22orf23
TECTA	1.32755688763746e-17	0.247547	-8.35603	0.042	0.529	1.54607275134259e-13	TECTA
RABL2L	1.37181372727206e-17	0.695347	1.96055	0.521	0.136	1.59761426678104e-13	RABL2L
TRAPPC2L	1.40111914432793e-17	0.755964	1.18715	0.844	0.391	1.63174335548431e-13	TRAPPC2L
XIRP2	1.5710626304507e-17	0.750279	0.987085	0.875	0.337	1.82965953942288e-13	XIRP2
RIBC2	1.6250220656615e-17	0.661051	2.26352	0.396	0.071	1.89250069766938e-13	RIBC2
ATP6V1H	1.6348515267643e-17	0.737816	1.41571	0.729	0.281	1.9039480880697e-13	ATP6V1H
CYB5B	1.75664370666644e-17	0.764834	1.26748	0.885	0.496	2.04578726078374e-13	CYB5B
RNF123	1.86117410426399e-17	0.702381	2.073	0.552	0.156	2.16752336182584e-13	RNF123
ENO4	1.99494076051938e-17	0.671828	2.15368	0.427	0.092	2.32330800970087e-13	ENO4
KCNAB2	2.26537682398112e-17	0.737119	1.48443	0.76	0.277	2.63825784920841e-13	KCNAB2
KIAA1109	2.4854529829196e-17	0.756185	1.51088	0.833	0.415	2.89455854390816e-13	KIAA1109
B3GALT5	2.88934543139553e-17	0.606922	4.26185	0.229	0.016	3.36493168940323e-13	B3GALT5
CACNB2	3.24045083114031e-17	0.731469	1.59076	0.719	0.259	3.773829037946e-13	CACNB2
TRAPPC4	3.64791611662168e-17	0.769148	1.02256	0.948	0.621	4.24836310941761e-13	TRAPPC4
CDO1	3.70598452755154e-17	0.250825	-5.69226	0.042	0.531	4.31598958078653e-13	CDO1
TXNDC15	3.77491740178643e-17	0.739223	1.50058	0.719	0.31	4.39626880612047e-13	TXNDC15
TMEM223	4.04331650320413e-17	0.739967	0.987601	0.781	0.304	4.70884639963153e-13	TMEM223
ATP6V1G1	4.51250471547099e-17	0.770601	1.13841	0.938	0.701	5.25526299163751e-13	ATP6V1G1
DPCD	4.55156633979758e-17	0.733759	1.28277	0.729	0.277	5.30075415932827e-13	DPCD
CETN2	5.36158439843976e-17	0.754894	1.55831	0.844	0.429	6.24410119042294e-13	CETN2
MTSS1	5.52924129383155e-17	0.713309	1.08965	0.625	0.196	6.43935441079623e-13	MTSS1
LOC107057310	5.55317580094709e-17	0.760649	1.25157	0.896	0.493	6.46722853778298e-13	LOC107057310
EPHB1	5.59734335252983e-17	0.651204	3.31421	0.365	0.062	6.51866606835624e-13	EPHB1
CASZ1	6.74436919915169e-17	0.7392	1.43847	0.792	0.308	7.85449236933205e-13	CASZ1
UNC119	7.05758654548107e-17	0.586275	6.74707	0.177	0.004	8.21926529086725e-13	UNC119
FAM107B	7.18046741313501e-17	0.725725	1.49769	0.688	0.248	8.36237234933704e-13	FAM107B
NACAD	7.21742293823867e-17	0.605562	2.21958	0.229	0.016	8.40541075387275e-13	NACAD
CD164L2	7.47266299912932e-17	0.694092	1.9017	0.531	0.145	8.702663328786e-13	CD164L2
TMEM117	8.07755429648119e-17	0.71217	1.29711	0.604	0.201	9.40711973368199e-13	TMEM117
KLHDC7A	8.09496967381033e-17	0.653518	3.17259	0.375	0.067	9.42740168211951e-13	KLHDC7A
EFCAB5	8.73137681878533e-17	0.667457	2.34423	0.427	0.089	1.01685614431574e-12	EFCAB5
P4HA2	8.94320014857989e-17	0.655308	2.22392	0.375	0.071	1.04152508930361e-12	P4HA2
GNG10	9.14229766840165e-17	0.703799	1.37084	0.594	0.17	1.06471198646206e-12	GNG10
NECAB2	9.19821580793168e-17	0.590193	4.22726	0.188	0.007	1.07122421299172e-12	NECAB2
SGIP1	9.88321908268412e-17	0.65897	2.62115	0.396	0.076	1.15099969436939e-12	SGIP1
MAP6	1.05199330756628e-16	0.677665	2.71565	0.458	0.112	1.22515140599169e-12	MAP6
IQUB	1.26334352414468e-16	0.70774	1.84561	0.594	0.19	1.4712898682189e-12	IQUB
OAT	1.27851049417625e-16	0.737642	1.24861	0.771	0.317	1.48895332151766e-12	OAT
MDH1	1.53705220059582e-16	0.76602	1.03573	0.969	0.699	1.79005099281389e-12	MDH1
CAST	1.75949744428138e-16	0.746815	0.88438	0.906	0.375	2.04911072361009e-12	CAST
TMEM120A	1.77044723905878e-16	0.69844	1.6458	0.552	0.165	2.06186285460785e-12	TMEM120A
PEAK1	1.87731008548784e-16	0.669003	1.23273	0.438	0.096	2.18631532555914e-12	PEAK1
ATP6V0E2	2.45875677854496e-16	0.741269	1.29058	0.802	0.357	2.86346814429346e-12	ATP6V0E2
BAG3	2.79267946971706e-16	0.741583	1.47219	0.781	0.368	3.25235451043248e-12	BAG3
CUTA	2.90634662507753e-16	0.742188	0.995209	0.833	0.364	3.38473127956529e-12	CUTA
CADM2	2.92104221381844e-16	0.738258	2.04998	0.781	0.342	3.40184576221295e-12	CADM2
EXOC1L	3.16961144018528e-16	0.646438	3.01619	0.354	0.062	3.69132948323978e-12	EXOC1L
NTS	3.48613858440862e-16	0.601481	3.84074	0.219	0.016	4.05995699540227e-12	NTS
MTFR1L	4.01877379193169e-16	0.728934	1.46218	0.719	0.295	4.68026395808365e-12	MTFR1L
UBE2D1	4.03641289554495e-16	0.707264	1.50143	0.604	0.201	4.70080645815165e-12	UBE2D1
MRPL57	4.54871275176216e-16	0.746536	1.46348	0.833	0.424	5.29743087070221e-12	MRPL57
PRKAR1B	5.48412782612633e-16	0.739165	0.787446	0.833	0.357	6.38681526630672e-12	PRKAR1B
CFAP99	5.5400631591138e-16	0.662993	3.11674	0.417	0.092	6.45195755510393e-12	CFAP99
RAB15	5.57111769131495e-16	0.739362	0.521285	0.927	0.339	6.48812366330539e-12	RAB15
DAPK2	5.78245662150671e-16	0.605678	3.53543	0.229	0.02	6.73424898140672e-12	DAPK2
JAKMIP1	5.88135377102571e-16	0.576974	5.87201	0.156	0.002	6.84942460173654e-12	JAKMIP1
EFEMP1	6.44729031958865e-16	0.657389	1.06202	0.406	0.08	7.50851430619294e-12	EFEMP1
DNAJC12	6.53599621204788e-16	0.718157	2.58135	0.615	0.261	7.61182118855096e-12	DNAJC12
FOXRED2	6.61281604331292e-16	0.659982	0.544787	0.417	0.085	7.70128556404223e-12	FOXRED2
RGS22	6.8789198484258e-16	0.581299	7.35168	0.167	0.004	8.01119005547668e-12	RGS22
GLRA1	7.6308830111097e-16	0.581171	7.49185	0.167	0.004	8.88692635473835e-12	GLRA1
SCHIP1	7.66177451122326e-16	0.709519	1.41115	0.646	0.212	8.92290259577061e-12	SCHIP1
CHRNA9	7.85227818228682e-16	0.724261	0.481267	0.792	0.263	9.14476317109123e-12	CHRNA9
DYNLL2	8.17166829182092e-16	0.752976	1.39927	0.885	0.536	9.51672489265464e-12	DYNLL2
DOLPP1	8.50048106504197e-16	0.694999	1.61823	0.552	0.17	9.89966024834788e-12	DOLPP1
ACSL3	8.60225682174962e-16	0.684733	2.42139	0.5	0.143	1.00181882946096e-11	ACSL3
IFT43	8.84069456088461e-16	0.710426	1.62748	0.635	0.221	1.02958728856062e-11	IFT43
SLC25A6	9.09656540331677e-16	0.759789	1.01931	0.99	0.732	1.05938600687027e-11	SLC25A6
CAMKK1	1.08818130516201e-15	0.619245	3.62959	0.271	0.033	1.26729594799168e-11	CAMKK1
FJX1	1.12809326566273e-15	0.604608	3.4675	0.229	0.02	1.31377741719082e-11	FJX1
NKAIN4	1.25688697534042e-15	0.643427	2.17267	0.354	0.062	1.46377057148145e-11	NKAIN4
TANC2	1.42568814996734e-15	0.699347	1.92957	0.573	0.19	1.66035641945197e-11	TANC2
RGS2	1.50259766091301e-15	0.686895	1.89389	0.521	0.152	1.74992523589929e-11	RGS2
B3GLCT	1.7101014011667e-15	0.697754	0.875416	0.594	0.181	1.99158409179874e-11	B3GLCT
TBL2	1.74322248893533e-15	0.680804	1.85104	0.49	0.138	2.03015691061409e-11	TBL2
AP3D1	1.7455337230186e-15	0.752779	1.22734	0.938	0.583	2.03284857382746e-11	AP3D1
PALLD	1.77284385875664e-15	0.720064	1.89211	0.667	0.281	2.06465395790798e-11	PALLD
C4H20ORF194	1.77287790686711e-15	0.715623	1.1447	0.667	0.254	2.06469361033744e-11	C4H20ORF194
SLK	1.78096983075654e-15	0.742408	1.1231	0.854	0.431	2.07411746489907e-11	SLK
LRRC10B	1.86069618760099e-15	0.622163	3.74435	0.281	0.038	2.16696678008011e-11	LRRC10B
ELMOD1	1.95811417784552e-15	0.740909	1.04689	0.906	0.406	2.28041977151889e-11	ELMOD1
KLC1	2.02667830493073e-15	0.712402	1.52656	0.646	0.243	2.36026955392233e-11	KLC1
FAIM2	2.05827924698505e-15	0.737619	0.944586	0.854	0.384	2.39707201103878e-11	FAIM2
HSPA8	2.20925158844007e-15	0.757626	0.755993	1	0.913	2.57289439989731e-11	HSPA8
TBXA2R	2.23592831013268e-15	0.652623	1.96661	0.385	0.08	2.60396210998052e-11	TBXA2R
PTPRE	2.39071692540057e-15	0.621687	2.87504	0.281	0.038	2.78422893132151e-11	PTPRE
GRIA2	2.48061227883737e-15	0.690116	2.66924	0.542	0.165	2.888921059934e-11	GRIA2
KIAA0408	2.54269394095618e-15	0.72862	0.646138	0.844	0.312	2.96122136363757e-11	KIAA0408
RSRP1	2.70261713727568e-15	0.752546	1.026	0.979	0.614	3.14746791807126e-11	RSRP1
FSCN2	2.71565500667028e-15	0.722656	0.833754	0.781	0.283	3.16265182076821e-11	FSCN2
TTC28	2.76681945042209e-15	0.693104	1.93917	0.573	0.172	3.22223793196157e-11	TTC28
SLC26A4	2.79351547259229e-15	0.638579	2.02006	0.344	0.058	3.25332811938099e-11	SLC26A4
FOXJ1	3.07495489869512e-15	0.643427	2.52851	0.354	0.067	3.58109247502033e-11	FOXJ1
CDK5RAP2	3.14099790612606e-15	0.747628	1.0171	0.958	0.518	3.65800616147441e-11	CDK5RAP2
SLC8A1	3.18992344849742e-15	0.614583	3.42037	0.26	0.031	3.71498484812009e-11	SLC8A1
IRX2	3.29239090472895e-15	0.692034	2.14893	0.542	0.176	3.83431844764733e-11	IRX2
PARP6	3.31900166726721e-15	0.715762	1.42076	0.677	0.266	3.86530934169939e-11	PARP6
IL31RA	3.36904825389334e-15	0.629441	3.26014	0.302	0.049	3.92359359648418e-11	IL31RA
TACR1	3.42695066884874e-15	0.567708	11.3517	0.135	0	3.99102674894124e-11	TACR1
NMRAL1	3.77217535001447e-15	0.269089	-4.99256	0.073	0.509	4.39307541262685e-11	NMRAL1
CELF6	3.87213191393793e-15	0.638893	2.89523	0.333	0.062	4.50948482697211e-11	CELF6
RPS6KA5	3.87236220491206e-15	0.720761	1.70609	0.708	0.295	4.50975302384058e-11	RPS6KA5
TMEM108	4.19206645069012e-15	0.696498	1.25444	0.594	0.188	4.88208058847372e-11	TMEM108
NIPSNAP3L	4.20545788617853e-15	0.722691	1.37845	0.719	0.308	4.89767625424351e-11	NIPSNAP3L
PFKL	4.29712114026145e-15	0.726725	1.28764	0.75	0.333	5.00442727994848e-11	PFKL
UQCRQ	4.49294781644708e-15	0.753313	0.917437	0.99	0.728	5.23248702703427e-11	UQCRQ
SOD2	4.62925934446581e-15	0.741362	1.20531	0.865	0.462	5.39123543256488e-11	SOD2
FGFR3	4.71448585652946e-15	0.28125	-14.7179	0	0.438	5.49049022851421e-11	FGFR3
MARCH5	4.83077061790383e-15	0.733991	1.39319	0.802	0.391	5.6259154616108e-11	MARCH5
GUCY1B4	4.86605955615869e-15	0.655087	1.38389	0.406	0.087	5.66701295910241e-11	GUCY1B4
TWF2	5.07096160360697e-15	0.735514	1.05505	0.875	0.393	5.90564188356068e-11	TWF2
PSAP	5.18661541014438e-15	0.246908	-2.68554	0.656	0.824	6.04033230665414e-11	PSAP
MYT1	5.22020541842372e-15	0.697289	1.44807	0.604	0.192	6.07945123029627e-11	MYT1
PRADC1	5.29450011705145e-15	0.709577	1.54477	0.646	0.246	6.16597483631812e-11	PRADC1
SLC38A3	5.30357602674259e-15	0.678269	1.78573	0.49	0.141	6.17654464074442e-11	SLC38A3
SEMA6D	5.4978633363446e-15	0.702276	1.05896	0.625	0.212	6.40281164150692e-11	SEMA6D
HS3ST2	5.97275675386812e-15	0.571952	9.77314	0.146	0.002	6.95587251555481e-11	HS3ST2
CFAP221	6.15469941252338e-15	0.571917	9.77506	0.146	0.002	7.16776293582472e-11	CFAP221
LRRC17	6.61560161927128e-15	0.584519	6.33816	0.177	0.009	7.70452964580333e-11	LRRC17
AFDN	7.30866359923992e-15	0.733503	1.65536	0.823	0.397	8.51166962767481e-11	AFDN
LRRC6	7.31867313994284e-15	0.707299	1.46787	0.635	0.241	8.52332673877743e-11	LRRC6
ZNF827	7.47756820993283e-15	0.700823	1.50467	0.604	0.214	8.70837593728778e-11	ZNF827
XYLT1	7.49400329246476e-15	0.654843	2.14657	0.396	0.092	8.72751623440446e-11	XYLT1
SLC38A1	7.53778332335268e-15	0.715751	1.94058	0.677	0.283	8.77850245837654e-11	SLC38A1
SLX4	7.75825913936939e-15	0.662679	1.93445	0.438	0.105	9.03526859370959e-11	SLX4
UBE2T	8.13998507893011e-15	0.669782	1.47582	0.469	0.121	9.47982662292201e-11	UBE2T
PNP	9.23082878006924e-15	0.575916	6.03455	0.156	0.004	1.07502231972686e-10	PNP
XKRX	9.52886711397348e-15	0.672061	1.56938	0.469	0.129	1.10973186409335e-10	XKRX
PHF14	9.82585680288854e-15	0.737781	1.13329	0.885	0.449	1.1443192832644e-10	PHF14
ARFGEF2	1.0302780365912e-14	0.69415	2.21717	0.562	0.196	1.19986180141411e-10	ARFGEF2
CACNA1D	1.03196093989464e-14	0.710751	1.9072	0.677	0.259	1.20182171060129e-10	CACNA1D
SULF1	1.15210490769172e-14	0.638451	1.94226	0.344	0.065	1.34174137549777e-10	SULF1
EFHC1	1.16517582111307e-14	0.667399	1.58601	0.458	0.118	1.35696376126828e-10	EFHC1
CSPP1	1.17875297331966e-14	0.72883	0.959486	0.854	0.362	1.37277571272808e-10	CSPP1
FBRSL1	1.30761210450385e-14	0.695778	2.0134	0.573	0.205	1.52284505690519e-10	FBRSL1
ME3	1.38052677807063e-14	0.645554	1.57577	0.365	0.078	1.60776148574106e-10	ME3
RASGRP1	1.41774233451856e-14	0.670933	2.34051	0.469	0.129	1.65110272278032e-10	RASGRP1
AK9	1.51519409970699e-14	0.621722	1.8298	0.292	0.042	1.76459504851876e-10	AK9
LHFPL4	1.51738080900395e-14	0.698498	1.79566	0.594	0.217	1.767141690166e-10	LHFPL4
GSTT1L	1.77006420469047e-14	0.287946	-15.6561	0	0.424	2.06141677278252e-10	GSTT1L
ENPP4	1.78810602232968e-14	0.700137	1.10587	0.615	0.223	2.08242827360515e-10	ENPP4
B4GALNT3	1.84461462525199e-14	0.703358	1.85394	0.635	0.237	2.14823819256847e-10	B4GALNT3
NPLOC4	1.91389765688617e-14	0.697731	0.794509	0.615	0.212	2.22892521120963e-10	NPLOC4
ACTG1	1.91422381973669e-14	0.744408	1.09136	0.927	0.618	2.22930506046534e-10	ACTG1
AKAP9	1.97370085519506e-14	0.744989	0.893338	0.99	0.627	2.29857201596017e-10	AKAP9
DNAJB13	2.00611560510549e-14	0.705822	1.42418	0.656	0.248	2.33632223370585e-10	DNAJB13
SH3GL2	2.09864803221248e-14	0.688384	1.55623	0.552	0.183	2.44408549831466e-10	SH3GL2
CCDC177	2.11125961043047e-14	0.69136	1.92154	0.562	0.194	2.45877294230733e-10	CCDC177
GJB2	2.16075265660369e-14	0.273472	-5.91854	0.115	0.52	2.51641254388066e-10	GJB2
NDUFV1	2.3337901040463e-14	0.736956	1.17015	0.885	0.487	2.71793195517232e-10	NDUFV1
ING4	2.4705594859491e-14	0.707706	1.35855	0.667	0.261	2.87721357733632e-10	ING4
CST3	2.87789915997628e-14	0.252988	-1.74423	0.948	0.902	3.35160136170838e-10	CST3
ARFGAP3	3.0140744048888e-14	0.719552	1.49637	0.719	0.339	3.5101910519335e-10	ARFGAP3
SLC17A6	3.1486332947117e-14	0.687093	1.43376	0.562	0.181	3.66689833502125e-10	SLC17A6
EMC2	3.2354264648576e-14	0.731573	1.27951	0.802	0.446	3.76797766097316e-10	EMC2
TRRAP	3.3159400304392e-14	0.703695	1.53191	0.625	0.252	3.86174375944949e-10	TRRAP
OLFM1	3.37521584991693e-14	0.724133	0.91316	0.854	0.355	3.93077637881326e-10	OLFM1
MRPS27	3.41047520364748e-14	0.67706	1.82858	0.5	0.154	3.97183942216785e-10	MRPS27
TCTEX1D2	3.49853135413273e-14	0.718994	1.41883	0.708	0.342	4.07438961502298e-10	TCTEX1D2
ITPK1	3.52243400375973e-14	0.680373	1.32289	0.521	0.163	4.10222664077858e-10	ITPK1
UQCRC1	3.7437704655322e-14	0.731678	1.26894	0.833	0.449	4.3599950841588e-10	UQCRC1
ABHD1	3.74964208830245e-14	0.662051	0.524362	0.448	0.114	4.36683317603704e-10	ABHD1
LYRM2	3.75675616624002e-14	0.67792	1.73027	0.51	0.156	4.37511823120312e-10	LYRM2
TLN2	3.91717180816e-14	0.674874	1.87646	0.49	0.15	4.56193828778313e-10	TLN2
CTBP2	4.01145250595865e-14	0.70845	1.56459	0.656	0.279	4.67173758843944e-10	CTBP2
SMARCE1	4.01192034815567e-14	0.723238	1.27721	0.781	0.368	4.6722824374621e-10	SMARCE1
GIGYF2	4.01862525250765e-14	0.262009	-2.66044	0.323	0.665	4.68009096907041e-10	GIGYF2
SSBP3	4.18304913756758e-14	0.698103	1.45368	0.625	0.225	4.87157902561121e-10	SSBP3
USH2A	4.34693043184532e-14	0.713623	1.08293	0.75	0.297	5.06243518092706e-10	USH2A
MEF2C	4.48522851701043e-14	0.587263	2.80472	0.188	0.013	5.22349713091035e-10	MEF2C
COL14A1	5.03889544564336e-14	0.287528	-8.37342	0.031	0.446	5.86829763599626e-10	COL14A1
ELMOD2	5.91048564823491e-14	0.683012	2.21565	0.552	0.174	6.88335158593438e-10	ELMOD2
PLCE1	6.38740977994793e-14	0.669771	1.92697	0.479	0.138	7.43877742972736e-10	PLCE1
HMGA2	6.45803855132651e-14	0.602237	4.36678	0.229	0.027	7.52103169687485e-10	HMGA2
EFHD1	6.76331796308931e-14	0.27224	-3.62692	0.188	0.567	7.87656009981382e-10	EFHD1
C1QTNF4	7.00561007682687e-14	0.676572	1.21137	0.521	0.156	8.15873349547258e-10	C1QTNF4
UNC50	7.45502428991487e-14	0.722633	1.44332	0.771	0.388	8.68212128803486e-10	UNC50
LOC107055082	7.80185272371325e-14	0.660691	1.64797	0.448	0.116	9.08603768203645e-10	LOC107055082
C9orf116	7.84222066582141e-14	0.704311	1.32379	0.667	0.266	9.13305018741562e-10	C9orf116
TMPRSS7	7.86749006378009e-14	0.724505	0.494389	0.938	0.375	9.16247892827829e-10	TMPRSS7
F13A1	7.95993348230719e-14	0.566604	7.64866	0.135	0.002	9.27013853349496e-10	F13A1
RAVER2	7.96855607648143e-14	0.683605	1.07689	0.552	0.181	9.28018040667027e-10	RAVER2
ANKRD24	8.20581143596278e-14	0.679897	1.62178	0.531	0.17	9.55648799832225e-10	ANKRD24
PODXL2	8.52990206377487e-14	0.721889	0.736732	0.875	0.364	9.93392394347221e-10	PODXL2
CNGB1	8.66476142658313e-14	0.570964	8.90288	0.146	0.004	1.00909811573987e-09	CNGB1
IK	8.77371605752865e-14	0.71682	1.34675	0.74	0.346	1.02178697205979e-09	IK
CLCN1	9.09686163259004e-14	0.716425	0.965509	0.792	0.333	1.05942050573144e-09	CLCN1
PRKCA	9.24403021367159e-14	0.608305	2.85158	0.25	0.033	1.07655975868419e-09	PRKCA
MESDC1	9.49521260288553e-14	0.6491	2.01604	0.396	0.094	1.10581245973205e-09	MESDC1
SLC1A3	9.63687144574314e-14	0.283796	-4.83537	0.073	0.487	1.12231004857125e-09	SLC1A3
HS3ST5	9.73179147898923e-14	0.627593	2.72637	0.312	0.058	1.13336443564309e-09	HS3ST5
C2H8ORF34	9.89725367652737e-14	0.574951	5.33364	0.156	0.007	1.15263416316838e-09	C2H8ORF34
LAPTM4A	1.0556269255117e-13	0.25851	-1.78638	0.885	0.915	1.22938311745093e-09	LAPTM4A
ATP6V1C1	1.08538496742671e-13	0.717739	1.40629	0.719	0.366	1.26403933306514e-09	ATP6V1C1
PRELID3A	1.15861299085879e-13	0.700405	1.50472	0.635	0.257	1.34932068915415e-09	PRELID3A
PGRMC2	1.33150514585605e-13	0.696115	1.57552	0.615	0.239	1.55067089286396e-09	PGRMC2
LOC100859602	1.53253140097105e-13	0.642171	2.94195	0.365	0.085	1.78478606957088e-09	LOC100859602
DLG2	1.58089751303778e-13	0.723447	1.23017	0.833	0.417	1.8411132436838e-09	DLG2
GAS2	1.68872434629903e-13	0.283982	-6.3284	0.104	0.498	1.96668837369985e-09	GAS2
FARSB	1.73376405752792e-13	0.708171	1.42863	0.688	0.308	2.01914162139702e-09	FARSB
DPP10	1.765999452682e-13	0.684861	1.71655	0.562	0.196	2.05668296259346e-09	DPP10
LOC417013	1.85456442755749e-13	0.644148	2.03802	0.375	0.089	2.15982573233346e-09	LOC417013
CFAP61	1.90046846905566e-13	0.676688	2.15343	0.51	0.172	2.21328557906222e-09	CFAP61
ARHGEF28	1.98786962397839e-13	0.293852	-6.13207	0.031	0.438	2.31507296408523e-09	ARHGEF28
CLDN1	2.21716831499962e-13	0.281041	-4.10238	0.146	0.529	2.58211421964856e-09	CLDN1
JAG1	2.31189039644836e-13	0.287447	-5.82764	0.073	0.484	2.69242755570376e-09	JAG1
SPTBN5	2.37692092783332e-13	0.644299	1.39976	0.385	0.089	2.76816211255469e-09	SPTBN5
ESPN	2.38317088468167e-13	0.72268	0.273043	0.948	0.404	2.77544081230027e-09	ESPN
SPOCK1	2.76566520949827e-13	0.298258	-9.72722	0.021	0.417	3.22089370298168e-09	SPOCK1
JPT1	2.86716620564251e-13	0.720668	1.1218	0.812	0.417	3.33910176309127e-09	JPT1
FAM20C	2.93247851544617e-13	0.631778	2.61954	0.333	0.069	3.41516447908861e-09	FAM20C
ATP5F1	2.99530241140782e-13	0.733143	0.88467	0.917	0.629	3.48832918832555e-09	ATP5F1
CNTNAP2	3.04482429245053e-13	0.651216	2.31871	0.406	0.107	3.54600237098789e-09	CNTNAP2
CLTB	3.04645907251845e-13	0.728899	1.11978	0.885	0.531	3.54790623585499e-09	CLTB
CTSC	3.20029280424263e-13	0.728353	1.12079	0.875	0.527	3.72706099982097e-09	CTSC
SOCS3	3.53817195027063e-13	0.625628	1.8734	0.312	0.06	4.12055505328517e-09	SOCS3
SGCG	3.55462565752782e-13	0.672015	1.08112	0.521	0.158	4.1397170407569e-09	SGCG
OSBPL6	3.69229189724853e-13	0.676595	1.21697	0.531	0.176	4.30004314353564e-09	OSBPL6
DNALI1	3.83172596496002e-13	0.693883	0.808924	0.635	0.243	4.46242805879244e-09	DNALI1
ACKR1	4.06581122419563e-13	0.625302	2.46975	0.312	0.06	4.73504375169823e-09	ACKR1
MED12L	4.17756711581092e-13	0.6629	1.78016	0.458	0.138	4.86519466307340e-09	MED12L
FAM32A	4.24659984058965e-13	0.734701	0.727295	0.979	0.772	4.9455901743507e-09	FAM32A
NEK3	4.32146235824085e-13	0.60655	2.69275	0.25	0.036	5.03277506240729e-09	NEK3
KCNJ11	4.33147411817736e-13	0.596017	2.18718	0.219	0.025	5.04443475802935e-09	KCNJ11
SH3GL3	4.60771834904755e-13	0.606422	2.60812	0.25	0.036	5.36614878930078e-09	SH3GL3
VIM	4.73612781215911e-13	0.688849	0.572667	0.646	0.217	5.5156944500405e-09	VIM
SDCBP	4.84152138866974e-13	0.722063	1.4485	0.812	0.464	5.63843580924478e-09	SDCBP
EPHA6	4.84191987667232e-13	0.557292	11.3387	0.115	0	5.63889988837259e-09	EPHA6
CBLN1	4.84191987667232e-13	0.557292	11.0005	0.115	0	5.63889988837259e-09	CBLN1
SLC38A6	5.28758590728792e-13	0.651088	1.56373	0.417	0.109	6.15792254762751e-09	SLC38A6
PCDH19	5.29665584634863e-13	0.640578	2.29609	0.365	0.089	6.16848539865762e-09	PCDH19
TBC1D12	5.38850172666215e-13	0.669596	1.57445	0.5	0.158	6.27544911087074e-09	TBC1D12
IGFBP5	5.40872874767411e-13	0.287702	-4.56815	0.115	0.504	6.29900549954127e-09	IGFBP5
MRPS5	5.42295442075823e-13	0.709229	1.19903	0.74	0.342	6.31557271841503e-09	MRPS5
ERP29	5.94737932243636e-13	0.718576	0.926212	0.823	0.426	6.92631795890938e-09	ERP29
MARCKS	6.04000739960777e-13	0.272682	-4.07919	0.344	0.676	7.03419261758321e-09	MARCKS
TTC7A	6.27637130559499e-13	0.700881	1.29573	0.688	0.29	7.30946202249593e-09	TTC7A
ADK	6.42934995927829e-13	0.63165	2.95692	0.333	0.074	7.4876209625755e-09	ADK
ACAD6L	6.52915952146278e-13	0.68929	1.17936	0.594	0.237	7.60385917869555e-09	ACAD6L
SLC24A3	6.76315114484786e-13	0.657075	1.28416	0.438	0.127	7.87636582328981e-09	SLC24A3
MSMO1	7.03978349337067e-13	0.723935	1.04229	0.865	0.509	8.19853185637948e-09	MSMO1
KARS	7.12715306613723e-13	0.723249	1.22674	0.844	0.502	8.30028246082342e-09	KARS
LRRC75A	7.16115682403041e-13	0.596494	3.55522	0.219	0.027	8.33988323726582e-09	LRRC75A
OTOGL	7.16238152545828e-13	0.298119	-8.15648	0.052	0.438	8.34130952454871e-09	OTOGL
PAK3	7.24324765760349e-13	0.727295	1.33947	0.927	0.569	8.43548622204503e-09	PAK3
OTOA	7.51088225007454e-13	0.293585	-5.85383	0.083	0.469	8.74717346843681e-09	OTOA
COX5A	7.52888578562566e-13	0.725888	1.02416	0.906	0.545	8.76814038593965e-09	COX5A
FAM189A2	8.12637087147811e-13	0.618687	1.90166	0.292	0.054	9.46397151692341e-09	FAM189A2
RAB3IP	8.17106476693771e-13	0.722017	1.13142	0.875	0.484	9.51602202757565e-09	RAB3IP
RTN4	8.2201095097435e-13	0.731469	0.916259	0.979	0.746	9.57313953504728e-09	RTN4
HIP1	8.23847523890993e-13	0.628337	3.07787	0.323	0.069	9.59452826323451e-09	HIP1
STOX1	8.29130460228569e-13	0.701021	0.488344	0.729	0.29	9.65605333982191e-09	STOX1
PPID	8.35115751793262e-13	0.703299	1.34176	0.667	0.321	9.72575804538433e-09	PPID
DGKI	8.86660505920747e-13	0.684163	0.548744	0.615	0.21	1.0326048251953e-08	DGKI
ANGPTL4	8.99673723380313e-13	0.635928	1.92769	0.354	0.083	1.04776001824871e-08	ANGPTL4
RAP1GAP2	9.06162131405997e-13	0.56143	7.55459	0.125	0.002	1.05531641823542e-08	RAP1GAP2
MPZL2	9.27936740242478e-13	0.302165	-5.47433	0.031	0.42	1.08067512768639e-08	MPZL2
CLEC18B	9.59916068902473e-13	0.637393	1.76765	0.365	0.085	1.11791825384382e-08	CLEC18B
PIGS	9.63582949701899e-13	0.699242	1.10532	0.677	0.292	1.12218870322283e-08	PIGS
PLOD2	9.68338442705616e-13	0.284156	-3.7734	0.167	0.558	1.12772695037496e-08	PLOD2
KIAA1257	9.86365388762564e-13	0.57373	4.22239	0.156	0.009	1.14872113175288e-08	KIAA1257
EXOSC2	9.99054349233621e-13	0.707055	1.19363	0.729	0.346	1.16349869511747e-08	EXOSC2
RPL9	1.01146485332948e-12	0.731166	0.731568	0.969	0.808	1.17795196818752e-08	RPL9
LOC428250	1.03985179687338e-12	0.561268	4.1047	0.125	0.002	1.21101140263874e-08	LOC428250
DPH1	1.04289664239292e-12	0.670631	1.31182	0.5	0.172	1.2145574297308e-08	DPH1
PDHA1	1.04490527999341e-12	0.693429	1.49582	0.635	0.263	1.21689668908033e-08	PDHA1
SLC13A3	1.07259071285805e-12	0.588611	3.15647	0.198	0.02	1.24913914419449e-08	SLC13A3
CD151	1.17130717640842e-12	0.291678	-5.07983	0.125	0.493	1.36410433764524e-08	CD151
LOC112530672	1.18498158779326e-12	0.683547	1.81936	0.583	0.219	1.38002955714403e-08	LOC112530672
FBXO16	1.21607910043946e-12	0.605666	2.60298	0.25	0.038	1.41624572037179e-08	FBXO16
COPS8	1.24188934746869e-12	0.686965	1.37918	0.594	0.237	1.44630433406204e-08	COPS8
IPO13	1.28480112514297e-12	0.682013	1.02517	0.594	0.21	1.4962793903415e-08	IPO13
TCHP	1.32717521238809e-12	0.702032	0.965653	0.729	0.312	1.54562825234718e-08	TCHP
KIAA2022	1.33037913660587e-12	0.698591	1.92773	0.688	0.295	1.5493595424912e-08	KIAA2022
ATP6AP2	1.37717761535525e-12	0.728399	0.814356	0.917	0.71	1.60386105084273e-08	ATP6AP2
DYNLRB2	1.43608750455482e-12	0.642497	1.66976	0.385	0.098	1.67246750780454e-08	DYNLRB2
GRAMD1B	1.47515495353808e-12	0.673921	1.09323	0.542	0.183	1.71796545889045e-08	GRAMD1B
BEST1	1.49056768351239e-12	0.281413	-2.83048	0.271	0.618	1.73591512421853e-08	BEST1
LYST	1.50547317074807e-12	0.705892	0.995955	0.76	0.344	1.7532740546532e-08	LYST
VAPA	1.51191942118719e-12	0.719517	1.02778	0.854	0.491	1.7607813579146e-08	VAPA
NRXN3	1.54519082884461e-12	0.693964	1.05123	0.667	0.27	1.79952923927243e-08	NRXN3
HHATL	1.5588705356233e-12	0.30027	-7.17216	0.062	0.442	1.8154606257869e-08	HHATL
STC1	1.59208671006024e-12	0.298433	-2.68009	0.052	0.46	1.85414418253616e-08	STC1
SLC17A5	1.64529226157254e-12	0.673072	1.47044	0.531	0.183	1.91610736782738e-08	SLC17A5
USP2	1.66619633795578e-12	0.66154	1.27846	0.479	0.145	1.9404522551833e-08	USP2
MAPK8IP3	1.70595970240995e-12	0.710449	1.11122	0.802	0.386	1.98676066942663e-08	MAPK8IP3
GCC2	1.72141789139187e-12	0.710612	1.59287	0.729	0.404	2.00476327631498e-08	GCC2
EPCAM	1.72712288852447e-12	0.283761	-3.98648	0.26	0.576	2.0114073159756e-08	EPCAM
HIST1H2A4L4	1.80874044548386e-12	0.67463	0.681412	0.552	0.188	2.10645912281051e-08	HIST1H2A4L4
GIPC3	2.19649040936157e-12	0.7141	0.571021	0.896	0.424	2.55803273074248e-08	GIPC3
SERPINF2	2.21561170932386e-12	0.296887	-4.75058	0.104	0.473	2.58030139667856e-08	SERPINF2
ACAA1	2.222842088745e-12	0.667097	1.80135	0.5	0.167	2.58872189655243e-08	ACAA1
SYNC	2.2234913505422e-12	0.584333	2.99558	0.188	0.018	2.58947802684145e-08	SYNC
RTN1	2.34913210853618e-12	0.71067	0.380435	0.875	0.388	2.73579925360124e-08	RTN1
LOC107049847	2.36746204422512e-12	0.681862	1.45882	0.562	0.228	2.75714629670458e-08	LOC107049847
PPP1R26	2.38214728732724e-12	0.675944	1.15977	0.542	0.201	2.7742487308213e-08	PPP1R26
ATP6V0C	2.44137849652231e-12	0.725911	0.878238	0.958	0.705	2.84322939704988e-08	ATP6V0C
CALCRL	2.45093774922763e-12	0.60877	3.08233	0.26	0.045	2.8543621027505e-08	CALCRL
SYNRG	2.61395854234059e-12	0.695964	0.978606	0.698	0.292	3.04421611840986e-08	SYNRG
RAB3C	2.65611272482179e-12	0.663888	1.98497	0.479	0.161	3.09330887932746e-08	RAB3C
CCDC90B	2.67113416792002e-12	0.696754	1.45448	0.667	0.306	3.11080285195966e-08	CCDC90B
RPS27L	2.67884101488023e-12	0.701846	1.1849	0.729	0.335	3.11977824592951e-08	RPS27L
TEX9	2.68227745363571e-12	0.675967	1.13539	0.562	0.199	3.12378032250414e-08	TEX9
GPAT3	2.72301675378558e-12	0.706857	0.897644	0.792	0.371	3.17122531145869e-08	GPAT3
NBEAL1	2.76262889230308e-12	0.702218	1.97742	0.719	0.342	3.21735760797616e-08	NBEAL1
KIZ	2.97157866260148e-12	0.679013	1.71863	0.552	0.219	3.46070051046568e-08	KIZ
KIF16B	3.03012892048578e-12	0.684814	1.28956	0.615	0.239	3.52888814079774e-08	KIF16B
LOC101750591	3.24789412998278e-12	0.666841	2.06896	0.51	0.17	3.78249750377795e-08	LOC101750591
RARB	3.24789568047767e-12	0.689476	0.619209	0.667	0.259	3.78249930948429e-08	RARB
MRPL19	3.31619252850893e-12	0.671608	1.21484	0.521	0.19	3.8620378187015e-08	MRPL19
RAB26	3.57961573360887e-12	0.580404	1.96467	0.177	0.016	4.16882048336089e-08	RAB26
LOC101751423	3.65058892660511e-12	0.710426	1.00987	0.802	0.424	4.25147586392431e-08	LOC101751423
CCT6A	3.73179166884977e-12	0.717739	0.836467	0.896	0.522	4.34604457754244e-08	CCT6A
GLT8D1	3.89118272670309e-12	0.686744	1.30468	0.594	0.261	4.53167140351842e-08	GLT8D1
SREBF2	4.0258615437264e-12	0.689314	1.17343	0.646	0.268	4.68851835382377e-08	SREBF2
VWA3B	4.06081428810125e-12	0.618862	2.88333	0.302	0.06	4.72922431992272e-08	VWA3B
FXR1	4.1303240397444e-12	0.715902	1.14453	0.854	0.504	4.81017537668633e-08	FXR1
ADPRH	4.13241852402637e-12	0.70316	1.00036	0.719	0.366	4.81261461308111e-08	ADPRH
HPCAL1	4.14808512030086e-12	0.672654	0.952303	0.562	0.19	4.83085993110238e-08	HPCAL1
AGPAT3	4.52022295512185e-12	0.298828	-4.09201	0.104	0.482	5.26425165353491e-08	AGPAT3
PEX10	4.55742198935248e-12	0.682175	1.39157	0.594	0.237	5.3075736487999e-08	PEX10
WDR78	4.92137536716749e-12	0.576625	3.55486	0.167	0.013	5.73143375260325e-08	WDR78
VPS54	5.40447422529522e-12	0.675607	1.51366	0.573	0.208	6.29405068277882e-08	VPS54
HNRNPDL	5.42312776257859e-12	0.713693	1.08179	0.833	0.491	6.31577459229902e-08	HNRNPDL
ARHGAP11A	5.46378958469676e-12	0.607015	3.32334	0.26	0.045	6.36312935033785e-08	ARHGAP11A
LOC112532743	5.70679058963761e-12	0.552083	6.39232	0.104	0	6.64612832069197e-08	LOC112532743
EPHA5	5.89775639013229e-12	0.710484	0.83405	0.823	0.449	6.86852709194807e-08	EPHA5
CERS5	6.03480848574438e-12	0.70495	1.09973	0.771	0.391	7.02813796249791e-08	CERS5
TM2D2	6.05605994380695e-12	0.713077	0.812716	0.844	0.487	7.05288741055757e-08	TM2D2
LDLRAD3	6.25086617348043e-12	0.660528	2.03972	0.469	0.161	7.27975874563531e-08	LDLRAD3
UBC	6.25981633840244e-12	0.723377	0.625231	1	0.996	7.29018210770348e-08	UBC
NUF2	6.45418906615802e-12	0.584019	3.79641	0.188	0.02	7.51654858644763e-08	NUF2
TNIP1	6.75986636150953e-12	0.710193	0.965409	0.823	0.453	7.872540364614e-08	TNIP1
CCT4	6.78839418096865e-12	0.720087	0.913413	0.927	0.656	7.90576386315609e-08	CCT4
COLGALT2	6.89215410540274e-12	0.65239	0.643358	0.448	0.134	8.02660267115202e-08	COLGALT2
GAL3ST1	7.11014830178219e-12	0.68743	0.410428	0.698	0.259	8.28047871225553e-08	GAL3ST1
INPP5F	7.46935966116594e-12	0.68321	1.12118	0.635	0.246	8.69881626139385e-08	INPP5F
CFAP58	7.58269178765069e-12	0.604097	3.5148	0.25	0.042	8.83080285589799e-08	CFAP58
GSN	7.60106418282428e-12	0.306303	-5.26686	0.073	0.442	8.85219934731715e-08	GSN
PDIA4	7.8659604465935e-12	0.278425	-2.47875	0.688	0.839	9.16069753610279e-08	PDIA4
LINGO3	8.08093856902876e-12	0.639718	3.07582	0.375	0.107	9.41106105749089e-08	LINGO3
LOC107057078	8.17916421010291e-12	0.714867	0.828451	0.896	0.536	9.52545463908585e-08	LOC107057078
CCDC107	8.19611548499814e-12	0.706427	0.644359	0.844	0.408	9.54519609382884e-08	CCDC107
SLC7A14	8.20864147562575e-12	0.694196	0.425053	0.76	0.301	9.55978386251375e-08	SLC7A14
ADPRHL	8.38605527947966e-12	0.628371	0.551906	0.344	0.08	9.76639997848201e-08	ADPRHL
TUSC3	8.48713805036059e-12	0.720296	0.776921	0.958	0.71	9.88412097344995e-08	TUSC3
CCT2	8.90375156409407e-12	0.712251	0.906661	0.844	0.502	1.0369309071544e-07	CCT2
RBBP4	9.10284552652446e-12	0.715971	0.892384	0.896	0.574	1.06011739001904e-07	RBBP4
HERC2	9.23720330944327e-12	0.712681	1.50485	0.896	0.502	1.07576469741776e-07	HERC2
KIF21A	9.49121769860787e-12	0.720308	0.747406	0.979	0.741	1.10534721317987e-07	KIF21A
TSNAXIP1	9.50258925402672e-12	0.580346	5.52421	0.177	0.018	1.10667154452395e-07	TSNAXIP1
LOC107049564	9.53427302117421e-12	0.612956	1.62738	0.281	0.056	1.11036143604595e-07	LOC107049564
AKR1B10L4	9.78289525322417e-12	0.675863	2.28252	0.552	0.225	1.13931598119049e-07	AKR1B10L4
LOC418222	9.84424840987269e-12	0.556303	11.178	0.115	0.002	1.14646116981377e-07	LOC418222
C1QBP	9.85727934236789e-12	0.694754	1.11647	0.698	0.326	1.14797875221216e-07	C1QBP
FTH1	9.86184574720842e-12	0.278739	-1.0526	1	0.975	1.14851055571989e-07	FTH1
CSF3R	9.940781372534e-12	0.556292	8.27767	0.115	0.002	1.15770339864531e-07	CSF3R
CLCN3	1.02789271510346e-11	0.691918	1.51299	0.667	0.31	1.19708385600948e-07	CLCN3
EIF3D	1.03373434655599e-11	0.688139	1.07523	0.656	0.283	1.20388701999911e-07	EIF3D
LOC107052453	1.04117948957682e-11	0.654495	1.16173	0.458	0.145	1.21255763356116e-07	LOC107052453
DLGAP1L	1.04891130295279e-11	0.661854	2.30171	0.5	0.167	1.22156210341881e-07	DLGAP1L
RNF224	1.0620095042751e-11	0.677874	1.53404	0.573	0.234	1.23681626867878e-07	RNF224
SLC25A14	1.06233686939264e-11	0.695952	1.186	0.698	0.339	1.23719751809467e-07	SLC25A14
SERPINE2	1.10139146237006e-11	0.308082	-5.70478	0.083	0.438	1.28268049707618e-07	SERPINE2
ANKFN1L	1.11620301944362e-11	0.661144	1.3149	0.5	0.165	1.29993003644404e-07	ANKFN1L
DGKZ	1.1347434717406e-11	0.665911	1.75149	0.51	0.185	1.32152224718911e-07	DGKZ
CCDC93	1.14268976202917e-11	0.666806	1.49113	0.521	0.188	1.33077649685918e-07	CCDC93
TRIM71	1.15875395958486e-11	0.674444	2.21433	0.573	0.217	1.34948486133253e-07	TRIM71
ORMDL1	1.30239404884209e-11	0.70087	0.786862	0.792	0.377	1.5167681092815e-07	ORMDL1
GDI2	1.36930503908837e-11	0.712019	0.898214	0.865	0.531	1.59469264852232e-07	GDI2
CCDC146	1.40616396078362e-11	0.614886	2.50121	0.292	0.06	1.6376185487286e-07	CCDC146
AK8	1.43402253567282e-11	0.642694	1.84964	0.396	0.118	1.67006264504456e-07	AK8
RALY	1.45615139146779e-11	0.673991	1.52456	0.552	0.223	1.69583391050338e-07	RALY
LOC112533214	1.49446902226734e-11	0.564197	4.52136	0.135	0.007	1.74045862333254e-07	LOC112533214
KLF13	1.50818341061746e-11	0.641892	0.899838	0.406	0.114	1.75643040000509e-07	KLF13
CALML4	1.51601256719176e-11	0.298421	-4.42622	0.188	0.522	1.76554823575152e-07	CALML4
LGR6	1.53835853768131e-11	0.694615	1.33146	0.708	0.339	1.79157235298365e-07	LGR6
ASPG	1.55894211052509e-11	0.564139	3.32154	0.135	0.007	1.81554398191752e-07	ASPG
INCENP	1.59182613670964e-11	0.560082	3.15597	0.125	0.004	1.85384071881204e-07	INCENP
ZNF318	1.65597061759707e-11	0.660284	1.88614	0.49	0.17	1.92854338125355e-07	ZNF318
USP31	1.81857682083233e-11	0.645705	1.28109	0.427	0.125	2.11791456554133e-07	USP31
TBX2	1.8260053092702e-11	0.626244	2.31042	0.333	0.083	2.12656578317608e-07	TBX2
PSMC2	2.05455271953016e-11	0.700067	1.2454	0.75	0.4	2.39273209716482e-07	PSMC2
LMINA	2.0701365878727e-11	0.599679	2.97152	0.24	0.04	2.41088107023655e-07	LMINA
ACAD8	2.07780000743125e-11	0.653855	1.32066	0.458	0.152	2.41980588865443e-07	ACAD8
NSUN7	2.08388926753998e-11	0.612979	3.4166	0.281	0.06	2.42689744097706e-07	NSUN7
ATF3	2.0888701530184e-11	0.63959	0.958547	0.396	0.112	2.43269818020523e-07	ATF3
ECI2	2.09708566702291e-11	0.685	1.25267	0.615	0.29	2.44226596781489e-07	ECI2
RABGGTA	2.21156676924467e-11	0.669166	0.754311	0.562	0.203	2.57559065946234e-07	RABGGTA
KIAA0232	2.29693453553835e-11	0.703241	1.20158	0.771	0.442	2.67500996008796e-07	KIAA0232
AP1B1	2.30397446132991e-11	0.668213	0.631511	0.552	0.201	2.68320865766481e-07	AP1B1
LCAT	2.32738289458208e-11	0.310093	-7.03034	0.104	0.442	2.71047011903028e-07	LCAT
CHRNA5	2.44236838772467e-11	0.593506	3.74196	0.219	0.033	2.84438222434415e-07	CHRNA5
AKT3	2.47214006211281e-11	0.70788	1.05925	0.823	0.511	2.87905431633658e-07	AKT3
PAPLN	2.51252647192014e-11	0.660284	0.334465	0.51	0.172	2.92608832919819e-07	PAPLN
DYTN	2.52939440593241e-11	0.660261	1.95699	0.49	0.176	2.94573272514889e-07	DYTN
KCNA4	2.66465523083478e-11	0.643287	0.647341	0.427	0.121	3.10325748183018e-07	KCNA4
LTA4H	2.75233690059535e-11	0.69558	0.693288	0.76	0.362	3.20537155443334e-07	LTA4H
HECTD3	2.78468599365558e-11	0.677072	1.23327	0.573	0.252	3.24304530821129e-07	HECTD3
C1HXORF59	2.9569094694345e-11	0.606306	3.50441	0.26	0.051	3.44361676810342e-07	C1HXORF59
STMN3	3.00834791513494e-11	0.604225	1.19696	0.26	0.047	3.50352198196615e-07	STMN3
TMEM238	3.05653966368048e-11	0.642834	0.762961	0.417	0.123	3.55964609232228e-07	TMEM238
FBXO28	3.09674862844687e-11	0.677002	1.33169	0.594	0.25	3.60647345268923e-07	FBXO28
PFN2	3.10967162308297e-11	0.284749	-2.11102	0.812	0.828	3.62152357224242e-07	PFN2
DDX25	3.13446057548614e-11	0.628592	2.6619	0.344	0.092	3.65039278621116e-07	DDX25
DNAL4	3.17340212489345e-11	0.682722	1.00015	0.646	0.279	3.69574411465091e-07	DNAL4
CFAP44	3.20263906778212e-11	0.64209	2.31149	0.406	0.123	3.72979345833906e-07	CFAP44
FGF3	3.23396515738743e-11	0.6491	1.10388	0.448	0.141	3.7662758222934e-07	FGF3
PIH1D3	3.3131546755173e-11	0.648461	1.50477	0.438	0.141	3.85849993510745e-07	PIH1D3
CDC42SE2	3.36603046840898e-11	0.646124	0.95315	0.427	0.134	3.9200790835091e-07	CDC42SE2
MATN4	3.4981552478689e-11	0.305885	-4.89908	0.156	0.487	4.07395160166812e-07	MATN4
CYTH1	3.54329614189520e-11	0.589042	2.46533	0.208	0.029	4.12652268685116e-07	CYTH1
TMC5	3.58774888474624e-11	0.617001	2.77926	0.302	0.069	4.17829235117547e-07	TMC5
STK38L	3.67629963611289e-11	0.312791	-4.86353	0.083	0.44	4.28141855621707e-07	STK38L
FAM19A5	3.67826992901593e-11	0.586391	4.71078	0.198	0.027	4.28371315933195e-07	FAM19A5
TMEM216	3.73163482131404e-11	0.648624	0.625079	0.458	0.138	4.34586191290234e-07	TMEM216
RALGPS2	3.9661329435441e-11	0.698451	0.914705	0.792	0.406	4.61895842605146e-07	RALGPS2
CREM	4.00554480559903e-11	0.661854	0.810742	0.51	0.188	4.66485748060063e-07	CREM
RPS6KA2	4.19378909064082e-11	0.644241	0.744043	0.427	0.129	4.8840867749603e-07	RPS6KA2
TERAL2	4.20167588804156e-11	0.684756	1.15851	0.646	0.304	4.8932717392132e-07	TERAL2
TERB1	4.21553494555437e-11	0.592378	2.64893	0.219	0.033	4.90941199759262e-07	TERB1
NFIB	4.23180135459483e-11	0.305455	-3.59084	0.156	0.5	4.92835585756114e-07	NFIB
ZMPSTE24	4.290136924965e-11	0.674328	1.42357	0.573	0.246	4.99629346281424e-07	ZMPSTE24
ZHX3	4.74291970735345e-11	0.299863	-4.28081	0.25	0.556	5.52360429118383e-07	ZHX3
MYO7A	4.85363365688544e-11	0.687837	0.568517	0.771	0.308	5.65254175680878e-07	MYO7A
VAV3	4.88331522306741e-11	0.662888	0.992791	0.531	0.192	5.6871089087843e-07	VAV3
CALD1	4.99176222968634e-11	0.67613	0.936842	0.625	0.25	5.81340629269271e-07	CALD1
SOX9	5.01805235575075e-11	0.32423	-6.28788	0.031	0.375	5.84402377350733e-07	SOX9
EPB41L2	5.25309872538046e-11	0.317011	-7.50951	0.083	0.417	6.11775877557808e-07	EPB41L2
TPBGL	5.48734978792329e-11	0.578776	2.85316	0.177	0.02	6.39056756301546e-07	TPBGL
MTFR1	5.58942719213104e-11	0.682164	0.542605	0.698	0.281	6.50944690795581e-07	MTFR1
SGCA	5.77899390621446e-11	0.571045	4.16993	0.156	0.013	6.73021630317736e-07	SGCA
ARPC4.TTLL3	5.79330317116871e-11	0.696045	0.572568	0.802	0.395	6.74688087314308e-07	ARPC4.TTLL3
USP33	6.04044308413359e-11	0.697091	0.878443	0.802	0.411	7.03470001578198e-07	USP33
SLC1A1	6.1438763091849e-11	0.613863	2.95409	0.292	0.067	7.15515834967674e-07	SLC1A1
HSPH1	6.21694059756498e-11	0.688709	0.672637	0.75	0.33	7.24024901992417e-07	HSPH1
PPIE	6.21767625758334e-11	0.671805	1.11236	0.583	0.237	7.24110576958156e-07	PPIE
ST3GAL1	6.26507278742632e-11	0.330043	-8.42075	0.01	0.348	7.29630376823669e-07	ST3GAL1
ZMAT4	6.29758518063771e-11	0.601481	1.93581	0.25	0.047	7.33416770137067e-07	ZMAT4
BSG	6.46583508496762e-11	0.287726	-1.87249	0.969	0.938	7.53011153995329e-07	BSG
CPEB4	6.48119953693295e-11	0.681548	0.922262	0.667	0.288	7.54800498071211e-07	CPEB4
MED30	6.65417741073075e-11	0.672247	1.17372	0.583	0.241	7.74945501253703e-07	MED30
GLYATL3W	6.69858775862377e-11	0.567476	5.28572	0.146	0.011	7.80117530369324e-07	GLYATL3W
TPTE2	6.73152674260448e-11	0.585217	2.48741	0.198	0.027	7.83953604443718e-07	TPTE2
ARHGAP8	6.77110124436626e-11	0.585205	1.49226	0.198	0.027	7.88562450918895e-07	ARHGAP8
YIPF3	7.26783310337987e-11	0.671898	1.09625	0.583	0.241	8.4641184321962e-07	YIPF3
SLC31A2	7.57272660127467e-11	0.606968	1.64731	0.271	0.056	8.81919739984449e-07	SLC31A2
EIF2B3	7.65560367164501e-11	0.674084	1.48027	0.583	0.257	8.91571603599778e-07	EIF2B3
LRP8	7.67310965310883e-11	0.630952	1.03415	0.365	0.103	8.93610350201054e-07	LRP8
KRR1	7.69536250182555e-11	0.692511	1.18605	0.729	0.384	8.96201916962604e-07	KRR1
SLC5A3	8.09568297614241e-11	0.680048	0.891207	0.656	0.286	9.42823239401546e-07	SLC5A3
RTFDC1	8.3127997417891e-11	0.705427	0.765545	0.896	0.567	9.68108657928759e-07	RTFDC1
FUT8	8.69108522389321e-11	0.297061	-3.5485	0.365	0.627	1.0121637851746e-06	FUT8
CHMP4B	8.90501908437517e-11	0.703741	0.977598	0.865	0.54	1.03707852256633e-06	CHMP4B
PLA2G15	8.93428867217377e-11	0.62557	1.30972	0.344	0.092	1.04048725876136e-06	PLA2G15
AP3S2	1.05947136008657e-10	0.686163	0.970639	0.698	0.339	1.23386034595682e-06	AP3S2
EIF4A3	1.09707692868257e-10	0.698614	1.07714	0.812	0.471	1.27765579114372e-06	EIF4A3
HIST1H2A4L3	1.10492774152048e-10	0.647624	0.893121	0.448	0.152	1.28679884777475e-06	HIST1H2A4L3
RPGR	1.11205564775951e-10	0.661086	0.770469	0.531	0.199	1.29510000738073e-06	RPGR
SEC14L5	1.12092955195196e-10	0.601144	2.48955	0.25	0.049	1.30543455620326e-06	SEC14L5
ATG4A	1.15469747501508e-10	0.681048	1.41604	0.656	0.306	1.34476067940256e-06	ATG4A
LOC418423	1.17076295805363e-10	0.61635	3.21343	0.302	0.076	1.36347054094926e-06	LOC418423
LOC423605	1.17612704853094e-10	0.559396	7.54247	0.125	0.007	1.36971756071913e-06	LOC423605
TAX1BP1	1.17972142300068e-10	0.704694	0.673989	0.906	0.592	1.37390356922659e-06	TAX1BP1
ADGRA1L	1.18141525954254e-10	0.551049	6.92283	0.104	0.002	1.37587621126324e-06	ADGRA1L
USH1G	1.18755582719903e-10	0.619489	1.56868	0.323	0.08	1.38302751635599e-06	USH1G
CCDC173L	1.2006984214916e-10	0.670585	0.722278	0.583	0.246	1.39833338166912e-06	CCDC173L
PCBD1	1.24657932026087e-10	0.611142	1.07398	0.292	0.065	1.4517662763758e-06	PCBD1
FHOD3	1.27959362986748e-10	0.62872	2.59139	0.354	0.103	1.49021474134367e-06	FHOD3
SRRM3	1.28691239628675e-10	0.616897	1.51489	0.312	0.076	1.49873817671555e-06	SRRM3
FAM219B	1.33544067568197e-10	0.650902	1.046	0.469	0.165	1.55525421089922e-06	FAM219B
RSPO1	1.3655660172579e-10	0.550874	4.36325	0.104	0.002	1.59033818369855e-06	RSPO1
NGFR	1.3655660172579e-10	0.550874	4.26342	0.104	0.002	1.59033818369855e-06	NGFR
IQGAP2	1.38788284230484e-10	0.689674	0.526756	0.771	0.373	1.61632835814821e-06	IQGAP2
PLD1	1.38873809540645e-10	0.335019	-10.1772	0.01	0.337	1.61732438591036e-06	PLD1
TSEN15	1.39376562231021e-10	0.633057	1.01192	0.385	0.112	1.62317944374248e-06	TSEN15
PDE11A	1.45620353141074e-10	0.581101	1.29935	0.188	0.025	1.69589463268094e-06	PDE11A
ATP5A1Z	1.46051848329676e-10	0.704973	0.969508	0.896	0.638	1.7009198256474e-06	ATP5A1Z
CSRNP3	1.55171132400912e-10	0.655099	1.91557	0.479	0.185	1.80712300794102e-06	CSRNP3
GDAP1L1	1.61632158413396e-10	0.64259	1.06206	0.427	0.141	1.88236811688242e-06	GDAP1L1
RASL11AL	1.67874818517035e-10	0.597133	1.90552	0.24	0.045	1.95507013644939e-06	RASL11AL
TMEM199	1.67931576830236e-10	0.699916	0.917884	0.854	0.525	1.95573114376493e-06	TMEM199
EYS	1.68122326802741e-10	0.671863	1.06684	0.635	0.252	1.95795261794472e-06	EYS
PRPF38B	1.75198291561568e-10	0.682303	0.630265	0.698	0.324	2.04035930352602e-06	PRPF38B
NDUFS6	1.85172774334205e-10	0.70166	0.645071	0.906	0.567	2.15652212989615e-06	NDUFS6
ESRRG	1.8867733633012e-10	0.63458	1.81313	0.385	0.121	2.19733625890057e-06	ESRRG
ZC3H14	1.89629234056459e-10	0.666667	0.945302	0.573	0.234	2.20842205982152e-06	ZC3H14
CHRNA1	1.90649546705429e-10	0.662981	0.700546	0.552	0.217	2.22030462093142e-06	CHRNA1
MCUB	1.9100846572475e-10	0.675002	1.1057	0.625	0.281	2.22448459183044e-06	MCUB
SELENOS	1.91086420590958e-10	0.690988	0.840552	0.74	0.413	2.22539245420229e-06	SELENOS
UBXN2B	1.91162716552145e-10	0.665923	0.574567	0.583	0.228	2.22628099696628e-06	UBXN2B
CRHBP	1.93277465036472e-10	0.58438	2.37907	0.198	0.029	2.25090935781475e-06	CRHBP
NDUFV3	1.95264726306769e-10	0.694382	0.759337	0.823	0.444	2.27405300256863e-06	NDUFV3
DERA	2.03992088386706e-10	0.636126	1.60075	0.396	0.125	2.37569186135158e-06	DERA
CCDC148	2.07362860091346e-10	0.6245	1.94587	0.344	0.096	2.41494786862381e-06	CCDC148
ZFYVE28	2.10413233092202e-10	0.625151	2.09621	0.344	0.098	2.45047251259178e-06	ZFYVE28
PSMC6	2.14370275332121e-10	0.684408	1.08341	0.698	0.353	2.49655622651789e-06	PSMC6
PIK3R1	2.1621377606984e-10	0.658959	1.11941	0.521	0.203	2.51802563610936e-06	PIK3R1
STK16	2.22081179144823e-10	0.669096	1.36949	0.573	0.254	2.58635741232061e-06	STK16
PHACTR2	2.39719712117289e-10	0.646926	0.772388	0.448	0.161	2.79177576731795e-06	PHACTR2
LRRC73	2.42692502610185e-10	0.639555	1.50505	0.417	0.136	2.82639688539821e-06	LRRC73
YWHAB	2.56077000152405e-10	0.703613	0.781281	0.938	0.694	2.98227274377491e-06	YWHAB
HIBADH	2.58384395556865e-10	0.657866	0.882017	0.51	0.203	3.00914467065524e-06	HIBADH
FRYL	2.58534432694734e-10	0.682454	0.995599	0.677	0.346	3.01089200316287e-06	FRYL
MICAL3	2.6691632389038e-10	0.663504	2.39847	0.542	0.23	3.10850750802737e-06	MICAL3
SPAG17	2.67656251970109e-10	0.661261	1.18606	0.542	0.217	3.11712471044388e-06	SPAG17
PDHB	2.6944313412164e-10	0.693848	0.928257	0.781	0.469	3.13793473998062e-06	PDHB
RPAP3	2.76683407046566e-10	0.656366	0.604386	0.51	0.196	3.22225495846431e-06	RPAP3
RFX8	2.79040798956243e-10	0.621489	1.92093	0.333	0.092	3.24970914464441e-06	RFX8
NUDCD3	2.81128240792632e-10	0.676955	0.620059	0.698	0.295	3.27401949227099e-06	NUDCD3
DCLK2	2.87706096722873e-10	0.646275	0.789194	0.458	0.158	3.35062520243458e-06	DCLK2
RNF2	3.03547835557312e-10	0.656424	1.54003	0.521	0.196	3.53511809290046e-06	RNF2
NOTCH1	3.12794138886138e-10	0.331345	-7.67412	0.052	0.373	3.64280054146796e-06	NOTCH1
PYGB	3.20859125330401e-10	0.688244	0.41711	0.781	0.4	3.73672537359785e-06	PYGB
ATP6V1B2	3.33841712982039e-10	0.693999	0.768971	0.854	0.473	3.88792058938883e-06	ATP6V1B2
MAP1A	3.38563328025031e-10	0.691499	0.801389	0.812	0.442	3.94290851817952e-06	MAP1A
AHSA1	3.41477121586064e-10	0.690255	0.807109	0.74	0.44	3.9768425579913e-06	AHSA1
POLR2C	3.44704848458214e-10	0.686663	0.865103	0.74	0.393	4.01443266514435e-06	POLR2C
ENKUR	3.46560983648419e-10	0.656308	1.82931	0.51	0.201	4.03604921556949e-06	ENKUR
SEC61A1	3.47065799100532e-10	0.308919	-4.2978	0.24	0.56	4.0419282963248e-06	SEC61A1
CRCP	3.56521498736652e-10	0.667469	1.14463	0.573	0.257	4.15204937428705e-06	CRCP
UQCRC2	3.81263370372211e-10	0.692057	0.980599	0.802	0.462	4.44019321135476e-06	UQCRC2
ATN1	3.85014085026162e-10	0.659063	1.03421	0.542	0.212	4.48387403421468e-06	ATN1
LOC112532659	3.97899392618978e-10	0.649344	0.678653	0.49	0.172	4.63393632644061e-06	LOC112532659
NARS	4.02946308139173e-10	0.683443	1.02294	0.708	0.371	4.69271270458881e-06	NARS
CSRP2	4.1373687975995e-10	0.297968	-3.59022	0.74	0.792	4.81837970168438e-06	CSRP2
PSMB1	4.14738522876719e-10	0.688709	1.14897	0.792	0.42	4.83004483742227e-06	PSMB1
COQ7	4.20901010565571e-10	0.683245	0.894708	0.729	0.366	4.90181316904664e-06	COQ7
CFAP100	4.28513268900053e-10	0.583949	3.12421	0.198	0.031	4.99046552961002e-06	CFAP100
LIPT2	4.36630460150166e-10	0.608643	1.32431	0.292	0.067	5.08499833890883e-06	LIPT2
HSD17B7	4.47719929389056e-10	0.650693	1.19945	0.479	0.183	5.21414629766494e-06	HSD17B7
PTPA	4.5334783091386e-10	0.666144	0.871062	0.594	0.25	5.27968883882281e-06	PTPA
TTC26	4.5434212057559e-10	0.643148	1.09136	0.448	0.154	5.29126833622333e-06	TTC26
LOC100858942	4.6055624572688e-10	0.640032	1.19022	0.427	0.145	5.36363803773525e-06	LOC100858942
BAG5	4.68953715082528e-10	0.650077	1.52924	0.469	0.183	5.46143496585113e-06	BAG5
PAPSS1	4.72763438610836e-10	0.302176	-2.98175	0.479	0.681	5.50580300606179e-06	PAPSS1
RBM5	4.85470319221329e-10	0.699568	0.676665	0.958	0.647	5.65378733765159e-06	RBM5
GABARAPL2	4.92647509507565e-10	0.699544	0.687995	0.885	0.665	5.7373728957251e-06	GABARAPL2
AIMP2	5.03477570685992e-10	0.671154	1.13393	0.615	0.286	5.86349978820906e-06	AIMP2
SIK1	5.37429970303932e-10	0.68192	0.66982	0.75	0.359	6.25890943415959e-06	SIK1
MPV17	5.3912038883043e-10	0.635719	1.41854	0.406	0.134	6.27859604831919e-06	MPV17
NUP37	5.61353920391782e-10	0.660505	1.34533	0.531	0.232	6.5375277568827e-06	NUP37
GLTP	5.67961647017383e-10	0.693592	0.713613	0.885	0.509	6.61448134116444e-06	GLTP
RFC5	5.6864559648127e-10	0.651507	1.53355	0.49	0.19	6.62244661662087e-06	RFC5
KIF28P	5.83369121314915e-10	0.668178	1.57059	0.573	0.277	6.7939167868335e-06	KIF28P
LOC107050599	6.14533198040499e-10	0.661877	1.14662	0.573	0.234	7.15685362437966e-06	LOC107050599
CEP164	6.15609637420188e-10	0.664214	0.771691	0.583	0.248	7.1693898373955e-06	CEP164
TULP4	6.25842100476363e-10	0.675456	0.697431	0.698	0.312	7.28855710214773e-06	TULP4
DKK3	6.26695620562178e-10	0.328683	-5.30807	0.094	0.406	7.29849719706712e-06	DKK3
WDR13L	6.27407020686504e-10	0.655959	0.747449	0.531	0.208	7.30678216291503e-06	WDR13L
SMG6	6.32648116213753e-10	0.614688	2.17537	0.312	0.083	7.36781996142537e-06	SMG6
RBFOX3	6.56481999572111e-10	0.607527	0.946578	0.292	0.067	7.6453893670168e-06	RBFOX3
NDUFA9	6.85020946900214e-10	0.685524	0.927955	0.74	0.42	7.97775394759989e-06	NDUFA9
EIF2S3	6.90752373004431e-10	0.67477	1.29403	0.635	0.324	8.0445021360096e-06	EIF2S3
NET1	6.92660961357618e-10	0.618048	0.393421	0.333	0.089	8.06672955597082e-06	NET1
COQ6	7.45399961532602e-10	0.653727	1.66665	0.49	0.208	8.68092795200868e-06	COQ6
NDUFS2	7.6166281240356e-10	0.67384	0.781076	0.656	0.315	8.87032511325186e-06	NDUFS2
ADGB	7.64005004696359e-10	0.635603	2.19011	0.396	0.141	8.8976022846938e-06	ADGB
SCN8A	8.01573630886957e-10	0.642067	1.34303	0.448	0.158	9.3351265053095e-06	SCN8A
FAM187A	8.26412212846946e-10	0.622919	1.03605	0.354	0.103	9.62439663081553e-06	FAM187A
UBTD2	8.63167842520076e-10	0.641311	1.78073	0.438	0.158	1.00524526939888e-05	UBTD2
TMEM9	8.73235042254299e-10	0.670131	1.06015	0.625	0.295	1.01696953020936e-05	TMEM9
ACAP3	8.79146762574267e-10	0.592204	2.03669	0.229	0.045	1.02385431969399e-05	ACAP3
LIN7A	8.8553749255606e-10	0.601609	3.35172	0.26	0.06	1.03129696383079e-05	LIN7A
ANXA5	8.88071088669776e-10	0.692732	0.572183	0.885	0.54	1.03424758986482e-05	ANXA5
HS3ST3B1L	9.18156804575588e-10	0.585751	1.59285	0.208	0.036	1.06928541460873e-05	HS3ST3B1L
CCDC39	9.41244935498268e-10	0.662749	0.983197	0.583	0.25	1.09617385188128e-05	CCDC39
CCNDBP1	9.42306680588438e-10	0.667864	0.81503	0.615	0.281	1.09741036021329e-05	CCNDBP1
H2AFZ	9.42995366018895e-10	0.694766	0.840025	0.927	0.598	1.0982124032656e-05	H2AFZ
GALNT1	9.67369671149558e-10	0.325556	-4.27168	0.115	0.446	1.12659871902078e-05	GALNT1
NAGPA	1.01011841076951e-09	0.648438	1.06853	0.479	0.188	1.17638390118217e-05	NAGPA
MCRIP1	1.01894456038808e-09	0.693964	0.693359	0.917	0.587	1.18666283502796e-05	MCRIP1
ACADL	1.04004531099936e-09	0.68385	0.816979	0.781	0.415	1.21123676918985e-05	ACADL
TMIE	1.08625291164591e-09	0.638997	1.50378	0.438	0.152	1.26505014090283e-05	TMIE
MRPL9	1.08843530550146e-09	0.686163	0.617136	0.823	0.444	1.267591756787e-05	MRPL9
ADAMTS7	1.09059289536935e-09	0.61084	2.22167	0.302	0.078	1.27010448594714e-05	ADAMTS7
NDUFAF4	1.11473520733948e-09	0.66905	1.22133	0.615	0.297	1.29822062246756e-05	NDUFAF4
DSCAML1	1.13868910403368e-09	0.641718	2.46918	0.438	0.165	1.32611733055763e-05	DSCAML1
DECR1	1.13967141703758e-09	0.649635	0.544522	0.5	0.192	1.32726133228196e-05	DECR1
PRKCB	1.14186871196283e-09	0.642648	1.0576	0.458	0.165	1.32982030195192e-05	PRKCB
DNAJA1	1.1530780212214e-09	0.692825	0.723459	0.906	0.574	1.34287466351444e-05	DNAJA1
DRC1	1.15415488109322e-09	0.600028	1.52835	0.26	0.058	1.34412877452117e-05	DRC1
GATA2	1.16358581889461e-09	0.350446	-12.1894	0	0.299	1.35511204468467e-05	GATA2
B3GNT5	1.19411674838159e-09	0.55785	3.3791	0.125	0.009	1.39066836516521e-05	B3GNT5
NAPB	1.24396551773472e-09	0.664923	0.646984	0.635	0.263	1.44872224195386e-05	NAPB
HAT1	1.24969166992482e-09	0.643229	1.57128	0.448	0.172	1.45539091879445e-05	HAT1
C3H6orf120	1.26538500547942e-09	0.641799	1.07903	0.448	0.165	1.47366737738133e-05	C3H6orf120
KCNK1	1.28504212480997e-09	0.669468	0.861601	0.677	0.292	1.49656005855369e-05	KCNK1
ARRDC1	1.29017475605204e-09	0.665341	0.580022	0.604	0.275	1.5025375208982e-05	ARRDC1
RASA4	1.3141501801574e-09	0.642973	1.29508	0.458	0.17	1.53045929981131e-05	RASA4
FKBP7	1.32622330267374e-09	0.664934	1.81393	0.573	0.279	1.54451965829383e-05	FKBP7
ARL1	1.34058548146967e-09	0.692208	0.777702	0.885	0.583	1.56124585171958e-05	ARL1
LOC418927	1.34386459716393e-09	0.676235	1.12911	0.688	0.357	1.56506470985711e-05	LOC418927
ADORA2B	1.36341343332696e-09	0.554025	5.52405	0.115	0.007	1.58783128445258e-05	ADORA2B
ADAM23	1.43292820707982e-09	0.65189	1.21993	0.51	0.208	1.66878818996516e-05	ADAM23
CTH	1.46039919585511e-09	0.658273	1.40182	0.542	0.241	1.70078090349286e-05	CTH
EIF3E	1.48391623860428e-09	0.671549	0.957571	0.646	0.324	1.72816885147855e-05	EIF3E
COL1A2	1.49226558531614e-09	0.549991	7.82725	0.104	0.004	1.73789250065917e-05	COL1A2
TCP1	1.50543606515275e-09	0.689895	0.738395	0.833	0.547	1.75323084147689e-05	TCP1
ALG5	1.53634315387768e-09	0.622198	1.72273	0.354	0.107	1.78922523700595e-05	ALG5
AOAH	1.54522283665248e-09	0.549944	5.45705	0.104	0.004	1.79956651556548e-05	AOAH
NWD2	1.55529505320364e-09	0.578846	1.7921	0.188	0.029	1.81129661896096e-05	NWD2
DGCR6L	1.56508786398062e-09	0.679885	0.906609	0.74	0.397	1.82270132639183e-05	DGCR6L
RIMS3	1.57728275710471e-09	0.553816	3.34039	0.115	0.007	1.83690349892415e-05	RIMS3
FGFRL1	1.70500596827577e-09	0.34997	-10.1561	0.01	0.308	1.98564995065397e-05	FGFRL1
MINDY4B	1.74170219554459e-09	0.669608	0.53888	0.667	0.308	2.02838637693122e-05	MINDY4B
RHPN2	1.7420445413909e-09	0.349668	-6.76098	0.01	0.31	2.02878507290384e-05	RHPN2
TRUB1	1.76275275087165e-09	0.63673	1.91183	0.417	0.154	2.05290185366512e-05	TRUB1
EPHB3	1.77333541431979e-09	0.591495	2.16986	0.229	0.047	2.06522642351683e-05	EPHB3
GSTA2	1.79898397926029e-09	0.329334	-3.64967	0.115	0.438	2.09509674224653e-05	GSTA2
BORA	1.80706160197342e-09	0.549735	3.40145	0.104	0.004	2.10450394165824e-05	BORA
KIF9	1.82543250208753e-09	0.641788	1.30689	0.458	0.17	2.12589869193114e-05	KIF9
LHX6	1.8294811373757e-09	0.613677	1.91754	0.312	0.089	2.13061373258774e-05	LHX6
MDH2	1.91744142226289e-09	0.691976	0.744904	0.917	0.632	2.23305228036737e-05	MDH2
CCT8	1.93064560044923e-09	0.689651	0.686401	0.906	0.558	2.24842986628317e-05	CCT8
SLC25A4	1.97746207767572e-09	0.626174	1.07643	0.375	0.121	2.30295233566114e-05	SLC25A4
C4	1.97758243849991e-09	0.609096	1.21919	0.302	0.078	2.303092507877e-05	C4
AADACL4L3	1.98041606015155e-09	0.565081	2.2741	0.146	0.016	2.30639254365249e-05	AADACL4L3
SLC35C1	2.06034217396743e-09	0.565011	2.70679	0.146	0.016	2.39947449580247e-05	SLC35C1
SKA2	2.11525886744802e-09	0.656703	1.08805	0.552	0.239	2.46343047702996e-05	SKA2
CCDC27	2.17974684212988e-09	0.645426	1.0304	0.49	0.185	2.53853317234446e-05	CCDC27
LOC112530942	2.26237484997513e-09	0.693708	0.463885	0.979	0.788	2.63476175028104e-05	LOC112530942
SYAP1	2.26666676049148e-09	0.672945	0.981697	0.646	0.357	2.63976010926838e-05	SYAP1
SRSF3	2.30972596140855e-09	0.682454	0.79185	0.792	0.451	2.6899068546564e-05	SRSF3
LOC428541	2.32901515793296e-09	0.615002	1.53465	0.323	0.094	2.71237105292872e-05	LOC428541
IDH3B	2.37993114608116e-09	0.671642	0.827393	0.667	0.342	2.77166781272612e-05	IDH3B
NCAPH	2.42096660631744e-09	0.601446	2.13156	0.271	0.065	2.81945770971729e-05	NCAPH
HPS1	2.4365474119675e-09	0.616199	1.07732	0.333	0.096	2.83760311597735e-05	HPS1
PRKG1	2.43889665362499e-09	0.638393	1.34472	0.438	0.163	2.84033904281166e-05	PRKG1
CRYZL1	2.46680767132302e-09	0.64152	0.976567	0.458	0.174	2.87284421402279e-05	CRYZL1
FAM114A2	2.5060104132377e-09	0.650367	0.980658	0.51	0.212	2.91849972725663e-05	FAM114A2
ARL14EP	2.516503139105e-09	0.664062	0.65379	0.635	0.281	2.93071955580168e-05	ARL14EP
GPR137C	2.52317581316077e-09	0.629778	1.01193	0.396	0.134	2.93849055200703e-05	GPR137C
PLEKHG1	2.56191269641542e-09	0.349354	-6.64746	0.021	0.319	2.9836035262454e-05	PLEKHG1
LOC112530034	2.56206109592979e-09	0.609794	2.36546	0.302	0.083	2.98377635231984e-05	LOC112530034
CA5A	2.62064931930656e-09	0.325718	-3.99691	0.188	0.478	3.05200819726442e-05	CA5A
AGBL5	2.65443505236694e-09	0.622826	0.704521	0.365	0.114	3.09135506198653e-05	AGBL5
GMEB2	2.72129349959333e-09	0.611758	1.27632	0.312	0.087	3.16921840962639e-05	GMEB2
HS3ST1	2.83205540694397e-09	0.356027	-13.4633	0	0.288	3.29821172692695e-05	HS3ST1
PNN	2.84750160748999e-09	0.685605	0.647876	0.885	0.511	3.31620037208284e-05	PNN
SLC25A36	2.95192366507244e-09	0.618803	2.03091	0.344	0.105	3.43781030034337e-05	SLC25A36
KIAA1024L	3.05432958551799e-09	0.620547	1.74147	0.354	0.109	3.55707223529425e-05	KIAA1024L
RPL29	3.06205667411581e-09	0.308129	-1.96826	0.854	0.788	3.56607120267527e-05	RPL29
HIVEP2	3.17969288577522e-09	0.602307	1.97807	0.271	0.069	3.70307033477383e-05	HIVEP2
SLC29A3	3.20029142914151e-09	0.56121	3.8683	0.135	0.013	3.7270593983782e-05	SLC29A3
ZNF804A	3.21670798293602e-09	0.635463	1.57339	0.427	0.156	3.74617811692729e-05	ZNF804A
GMPPB	3.21718344363119e-09	0.653913	0.895906	0.552	0.232	3.74673183845288e-05	GMPPB
SYNGR1	3.24054208203249e-09	0.68278	0.385004	0.875	0.469	3.77393530873503e-05	SYNGR1
FNDC7	3.26292618326745e-09	0.596389	2.00383	0.25	0.058	3.80000383303328e-05	FNDC7
PEX5L	3.39377035507592e-09	0.648368	1.54603	0.5	0.21	3.95238495552142e-05	PEX5L
PRPS2	3.49729511244905e-09	0.561058	4.37078	0.135	0.013	4.07294988795816e-05	PRPS2
CFAP57	3.51778330724207e-09	0.628058	1.75927	0.385	0.134	4.09681043961411e-05	CFAP57
CYP1B1	3.52021290181420e-09	0.351039	-5.30595	0.021	0.317	4.09963994545281e-05	CYP1B1
EGFR	3.616540412516e-09	0.346924	-5.88959	0.042	0.339	4.21182296441613e-05	EGFR
ATP6V1E1	3.62657880557203e-09	0.673293	0.714069	0.698	0.375	4.22351367696918e-05	ATP6V1E1
ZBTB25	3.63226174016045e-09	0.568231	2.43201	0.156	0.02	4.23013202259086e-05	ZBTB25
SYF2	3.63793294639166e-09	0.674735	1.27402	0.719	0.388	4.23673670936772e-05	SYF2
HPRT1	3.68973579153171e-09	0.658075	0.839576	0.594	0.257	4.29706630281783e-05	HPRT1
SERINC2	3.73588705742665e-09	0.607933	2.69316	0.292	0.083	4.35081406707908e-05	SERINC2
TMEM185A	3.74063610005852e-09	0.668411	0.951988	0.635	0.337	4.35634480212815e-05	TMEM185A
NAA20	3.89130287095222e-09	0.681966	0.65207	0.812	0.484	4.53181132351096e-05	NAA20
CANT1	3.90885725090349e-09	0.598458	1.31524	0.26	0.062	4.55225515440221e-05	CANT1
ST6GAL1	4.02564577023744e-09	0.358259	-12.9431	0	0.283	4.68826706401852e-05	ST6GAL1
SCNN1G	4.09048265072657e-09	0.560791	3.35197	0.135	0.013	4.76377609503616e-05	SCNN1G
ATP5J	4.24870716971398e-09	0.688314	0.605136	0.958	0.645	4.94804436984891e-05	ATP5J
UGT8	4.3623962739536e-09	0.657924	0.337703	0.594	0.261	5.08044670064637e-05	UGT8
GGCT	4.44338890261464e-09	0.649786	1.32023	0.5	0.225	5.17477071598501e-05	GGCT
GRB10	4.50142450088832e-09	0.668841	0.846538	0.677	0.342	5.24235897373454e-05	GRB10
PRNP	4.5212367774543e-09	0.622745	-0.434822	0.375	0.118	5.26543235102328e-05	PRNP
MZT1	4.66090174210366e-09	0.668887	0.877119	0.656	0.348	5.42808616885392e-05	MZT1
SOGA1	4.72825675350658e-09	0.628569	1.50664	0.396	0.138	5.50652781513376e-05	SOGA1
TRMT11	4.85944965206294e-09	0.584043	2.78193	0.208	0.04	5.6593150647925e-05	TRMT11
INPP5B	5.21756681826423e-09	0.336682	-4.32384	0.115	0.415	6.07637831655052e-05	INPP5B
GPN3	5.3333366553412e-09	0.669875	0.79255	0.688	0.359	6.21120386881036e-05	GPN3
APP	5.38575168299096e-09	0.310442	-1.67989	0.938	0.908	6.27224641001127e-05	APP
ACTC2L	5.50781958235148e-09	0.689488	0.505049	1	0.942	6.41440668560654e-05	ACTC2L
ROGDI	5.60617971269491e-09	0.650856	1.14674	0.521	0.234	6.52895689340449e-05	ROGDI
C8H1orf52	5.62166165618799e-09	0.623117	0.431382	0.375	0.123	6.54698716479653e-05	C8H1orf52
BEND7	5.65813522323629e-09	0.663911	0.732699	0.646	0.31	6.58946428098099e-05	BEND7
SLC2A11	5.75554701780041e-09	0.567348	0.43747	0.156	0.02	6.70291005693036e-05	SLC2A11
MDK	5.92295031623139e-09	0.332055	-3.64412	0.167	0.455	6.89786793828308e-05	MDK
CEP126	6.18388503075409e-09	0.581392	3.45113	0.198	0.038	7.20175250681622e-05	CEP126
MTX2	6.27534945917783e-09	0.669085	0.75236	0.688	0.359	7.30827198015851e-05	MTX2
OGFOD2	6.48367599306842e-09	0.613688	1.54498	0.323	0.1	7.55088906152749e-05	OGFOD2
FAM110C	6.7904958597228e-09	0.361607	-12.1466	0	0.277	7.90821147823318e-05	FAM110C
TRIM2	6.79282734450826e-09	0.35834	-6.29061	0.01	0.292	7.91092672541432e-05	TRIM2
TRMT61B	6.95798981725334e-09	0.627662	1.43125	0.396	0.141	8.10327494117324e-05	TRMT61B
SERINC1	7.28145159885878e-09	0.685082	0.782786	0.927	0.636	8.47997853203094e-05	SERINC1
CTNND1	7.32368971512205e-09	0.624884	0.281949	0.396	0.129	8.52916904223115e-05	CTNND1
DPY30	7.43141179638407e-09	0.66941	0.524307	0.708	0.368	8.65462217806888e-05	DPY30
EIF5	7.46160280595875e-09	0.687419	0.561419	0.979	0.804	8.68978262781956e-05	EIF5
CCT5	7.49799106274513e-09	0.68364	0.706423	0.906	0.592	8.73216039167298e-05	CCT5
BBS5	7.52340903337845e-09	0.650239	1.12721	0.521	0.239	8.76176216027255e-05	BBS5
MAPKAP1	7.62447227060414e-09	0.637928	1.00585	0.458	0.179	8.87946040634558e-05	MAPKAP1
NDUFS4	7.76021167866059e-09	0.676967	0.782858	0.771	0.467	9.03754252096812e-05	NDUFS4
NDUFS5	7.83175725526999e-09	0.682024	0.638917	0.938	0.542	9.12086449948743e-05	NDUFS5
LYPLA2	7.95575342519659e-09	0.659063	1.37926	0.552	0.301	9.26527043898395e-05	LYPLA2
G3BP2	8.03048830210388e-09	0.672503	0.793178	0.729	0.408	9.35230667663018e-05	G3BP2
SCAMP2	8.04945330908239e-09	0.652483	0.593667	0.562	0.248	9.37439332375735e-05	SCAMP2
LMAN2L	8.14650037205413e-09	0.641695	0.954034	0.479	0.196	9.48741433329424e-05	LMAN2L
SRSF5	8.2800756788251e-09	0.675851	0.467235	0.854	0.435	9.64297613555971e-05	SRSF5
CISD1	8.2913819406584e-09	0.681722	0.735043	0.865	0.558	9.65614340809077e-05	CISD1
SENP2	8.64581202105439e-09	0.647287	0.808722	0.521	0.223	0.000100689	SENP2
UNC119B	9.19496976924115e-09	0.653692	1.26101	0.583	0.257	0.000107085	UNC119B
TRAPPC3	9.20121612721508e-09	0.684117	0.570219	0.927	0.65	0.000107157	TRAPPC3
THOC1	9.34282794962503e-09	0.629511	1.56043	0.406	0.152	0.000108807	THOC1
LOC107052650	9.34539794011263e-09	0.674282	0.261382	0.792	0.433	0.000108837	LOC107052650
THOC7	9.47314651329659e-09	0.66726	1.14251	0.667	0.366	0.000110324	THOC7
LOC107049890	9.47447943705036e-09	0.607852	2.00571	0.302	0.089	0.00011034	LOC107049890
TMTC2	9.59479186321133e-09	0.363839	-12.4628	0	0.272	0.000111741	TMTC2
LHFPL5	9.63974045014154e-09	0.666981	0.625683	0.729	0.35	0.000112264	LHFPL5
DACH2	9.74161839458529e-09	0.646426	0.483493	0.531	0.219	0.000113451	DACH2
ADAR	9.78981173461649e-09	0.622768	0.73794	0.375	0.129	0.000114012	ADAR
SATB2	9.79195936228143e-09	0.598284	1.64166	0.271	0.067	0.000114037	SATB2
CD69L	9.79529909926337e-09	0.655959	1.61351	0.562	0.281	0.000114076	CD69L
TOM1	1.0129552700265e-08	0.65296	1.29799	0.562	0.259	0.000117969	TOM1
PSMA1	1.01807362793397e-08	0.678072	0.874769	0.802	0.509	0.000118565	PSMA1
NKIRAS1	1.0214527735257e-08	0.653216	1.17297	0.562	0.261	0.000118958	NKIRAS1
GLMN	1.02182238663635e-08	0.614049	1.83493	0.333	0.105	0.000119001	GLMN
AGR3	1.03461011064453e-08	0.332043	-4.94883	0.219	0.475	0.000120491	AGR3
LAMP2	1.03574922023157e-08	0.317081	-2.53997	0.542	0.708	0.000120623	LAMP2
PXK	1.04758120369826e-08	0.668259	1.37584	0.667	0.384	0.000122001	PXK
AMER2	1.05142497534982e-08	0.552758	4.37052	0.115	0.009	0.000122449	AMER2
SLC4A4	1.09191154499276e-08	0.323847	-2.93967	0.281	0.589	0.000127164	SLC4A4
HOOK1	1.09964036198114e-08	0.659075	0.798187	0.625	0.299	0.000128064	HOOK1
MID1IP1	1.11849760917972e-08	0.674944	0.261197	0.823	0.453	0.00013026	MID1IP1
RPS15	1.18390300989333e-08	0.31493	-1.20057	0.927	0.85	0.000137877	RPS15
SHROOM2	1.18775178536999e-08	0.63315	0.327245	0.448	0.165	0.000138326	SHROOM2
NRBP2	1.18983721390879e-08	0.612921	0.953407	0.333	0.103	0.000138568	NRBP2
ARHGEF33	1.218454795982e-08	0.563198	0.992837	0.146	0.018	0.000141901	ARHGEF33
GFRA2	1.25593239311658e-08	0.552479	2.333	0.115	0.009	0.000146266	GFRA2
KRAS	1.29500810175417e-08	0.645868	0.583756	0.531	0.223	0.000150817	KRAS
HEY2	1.35236392940691e-08	0.366071	-12.5266	0	0.268	0.000157496	HEY2
RAPGEF6	1.36406682562613e-08	0.627104	1.20785	0.396	0.15	0.000158859	RAPGEF6
AIFM1	1.39537975267972e-08	0.664562	0.921765	0.646	0.362	0.000162506	AIFM1
FAM169A	1.41111947460508e-08	0.646159	0.880048	0.521	0.23	0.000164339	FAM169A
TMEM123	1.45892766543616e-08	0.348121	-4.63634	0.083	0.366	0.000169907	TMEM123
SCRN2	1.55474026334515e-08	0.593762	1.79047	0.25	0.062	0.000181065	SCRN2
COG2	1.57276043913999e-08	0.646659	1.1033	0.521	0.237	0.000183164	COG2
SPAG6	1.57340856070945e-08	0.617234	1.14737	0.354	0.118	0.000183239	SPAG6
ENGASE	1.58128356491258e-08	0.548607	3.81963	0.104	0.007	0.000184156	ENGASE
SF3B6	1.60367199082002e-08	0.668015	0.895504	0.688	0.404	0.000186764	SF3B6
NDUFB5	1.62587599140371e-08	0.680013	0.434096	0.917	0.609	0.00018935	NDUFB5
ACTR10	1.62620802282068e-08	0.653878	0.628442	0.625	0.27	0.000189388	ACTR10
KCNIP4	1.63148957242794e-08	0.63401	0.780335	0.448	0.176	0.000190003	KCNIP4
PANK2	1.66418948094855e-08	0.640567	1.65595	0.479	0.208	0.000193812	PANK2
ABCA3	1.68709820698405e-08	0.656785	0.830516	0.594	0.304	0.000196479	ABCA3
MYH10	1.69527880188755e-08	0.661133	1.12107	0.635	0.337	0.000197432	MYH10
CPEB3	1.73737023631511e-08	0.650495	0.596839	0.583	0.254	0.000202334	CPEB3
TRIM67	1.74033695591645e-08	0.559721	4.31484	0.135	0.016	0.00020268	TRIM67
CDK5	1.75268245104301e-08	0.630278	0.455923	0.438	0.161	0.000204117	CDK5
CLDND1	1.78036403751535e-08	0.669364	0.735192	0.75	0.417	0.000207341	CLDND1
VPS13D	1.81112089185053e-08	0.651728	1.69274	0.573	0.268	0.000210923	VPS13D
HEG1	1.81164714554897e-08	0.364781	-9.34784	0.01	0.279	0.000210984	HEG1
ITPA	1.81310660928329e-08	0.658354	0.709962	0.635	0.312	0.000211154	ITPA
TMEM88B	1.8285631365757e-08	0.584647	1.23493	0.219	0.047	0.000212954	TMEM88B
C5H11orf74	1.83662577768239e-08	0.624512	1.04805	0.396	0.143	0.000213893	C5H11orf74
LUC7L3	1.85369154648119e-08	0.676572	0.880176	0.854	0.538	0.000215881	LUC7L3
MLF1	1.863972997166e-08	0.66805	0.381887	0.802	0.391	0.000217078	MLF1
POLR2J	1.90705823554079e-08	0.656448	0.777965	0.615	0.301	0.000222096	POLR2J
C1orf228	1.94236628367747e-08	0.588088	2.71646	0.229	0.054	0.000226208	C1orf228
CNKSR2	2.01585507409576e-08	0.655692	0.55318	0.635	0.292	0.000234766	CNKSR2
DOK4	2.02146426176674e-08	0.596157	1.67012	0.26	0.069	0.00023542	DOK4
NCAM1	2.02992783244327e-08	0.62364	1.34931	0.396	0.141	0.000236405	NCAM1
POLR1D	2.05947496547908e-08	0.654588	0.43333	0.635	0.283	0.000239846	POLR1D
SLC25A22	2.08597295448551e-08	0.664249	0.568494	0.74	0.362	0.000242932	SLC25A22
LDLRAD4	2.10563698654863e-08	0.330218	-2.92929	0.26	0.542	0.000245222	LDLRAD4
ANTXRL	2.11470858861175e-08	0.363072	-7.21156	0.021	0.29	0.000246279	ANTXRL
SRCIN1	2.13016838804954e-08	0.581415	1.26488	0.208	0.042	0.000248079	SRCIN1
ARL6	2.16091181525106e-08	0.666155	0.518156	0.708	0.395	0.00025166	ARL6
STARD4	2.17591850921285e-08	0.652774	0.856878	0.583	0.281	0.000253407	STARD4
PLCD4	2.21786850675917e-08	0.569615	2.4892	0.167	0.027	0.000258293	PLCD4
FEZ2	2.22246396243019e-08	0.653716	1.00963	0.583	0.29	0.000258828	FEZ2
HSP90B1	2.2284662249617e-08	0.318615	-1.73837	0.885	0.828	0.000259527	HSP90B1
TMTC4	2.23468688130483e-08	0.657564	0.922425	0.635	0.315	0.000260252	TMTC4
ZC3H11A	2.35546454684463e-08	0.670898	0.852349	0.771	0.462	0.000274317	ZC3H11A
LOC112532789	2.42857927881333e-08	0.619943	1.93656	0.375	0.132	0.000282832	LOC112532789
BCL6	2.51740443720785e-08	0.633045	0.790326	0.458	0.179	0.000293177	BCL6
MAATS1	2.53612624684891e-08	0.616071	1.42642	0.354	0.121	0.000295357	MAATS1
PLEKHA6	2.54799072640767e-08	0.563116	4.76593	0.146	0.02	0.000296739	PLEKHA6
DOT1L	2.55723559437511e-08	0.671875	0.374261	0.896	0.462	0.000297816	DOT1L
SDHB	2.57920191643249e-08	0.669259	0.839943	0.771	0.442	0.000300374	SDHB
SLC25A5	2.59443759510808e-08	0.67563	0.656238	0.865	0.56	0.000302148	SLC25A5
NR3C1	2.59757564436833e-08	0.357213	-5.10783	0.052	0.326	0.000302514	NR3C1
CHDB1	2.60220377138505e-08	0.632092	1.63005	0.438	0.179	0.000303053	CHDB1
UBL5	2.62004124958194e-08	0.338437	-3.54459	0.208	0.46	0.00030513	UBL5
TUSC5	2.67475506039771e-08	0.588077	2.27898	0.229	0.056	0.000311502	TUSC5
NPAS3	2.68110731671413e-08	0.620082	0.786682	0.385	0.132	0.000312242	NPAS3
MBD4	2.72419612721961e-08	0.612444	1.32805	0.333	0.112	0.00031726	MBD4
LRRN1	2.76182550424356e-08	0.651111	0.59075	0.583	0.277	0.000321642	LRRN1
PAK1	2.77213962002674e-08	0.349714	-4.6503	0.094	0.375	0.000322843	PAK1
ATP6V1D	2.82877115240014e-08	0.670526	0.860727	0.729	0.482	0.000329439	ATP6V1D
THYN1	2.88179999214421e-08	0.635231	0.980007	0.479	0.19	0.000335614	THYN1
PHF20	2.93965512457791e-08	0.663725	0.990444	0.677	0.391	0.000342352	PHF20
ZCCHC17	2.98174843218294e-08	0.657261	0.453559	0.635	0.326	0.000347254	ZCCHC17
SOX10	2.98625040526543e-08	0.363049	-8.15568	0.031	0.297	0.000347779	SOX10
OLA1	3.03926657985694e-08	0.658238	0.808063	0.646	0.335	0.000353953	OLA1
PCCB	3.05506278082056e-08	0.654878	1.10952	0.594	0.312	0.000355793	PCCB
ALDH6A1	3.09594851517457e-08	0.637161	0.454349	0.5	0.199	0.000360554	ALDH6A1
LITAF	3.28375169893568e-08	0.368873	-9.18426	0.01	0.27	0.000382426	LITAF
SAMD11	3.30510723014444e-08	0.604457	1.4758	0.302	0.092	0.000384913	SAMD11
POF1B	3.34262101704649e-08	0.353992	-4.85359	0.073	0.353	0.000389282	POF1B
ST6GALNAC4	3.34704834395368e-08	0.555618	3.36656	0.125	0.013	0.000389797	ST6GALNAC4
PCYOX1L	3.53405574419066e-08	0.631627	0.321636	0.448	0.181	0.000411576	PCYOX1L
B4GALT4	3.54423157873739e-08	0.332833	-2.91947	0.292	0.538	0.000412761	B4GALT4
TTC14	3.58617651870416e-08	0.620966	0.516368	0.385	0.141	0.000417646	TTC14
ATG3	3.59315394866266e-08	0.660924	0.765556	0.688	0.366	0.000418459	ATG3
TMA16	3.60301333770643e-08	0.637219	0.374109	0.5	0.203	0.000419607	TMA16
MAPK10	3.64414138372693e-08	0.600144	1.65686	0.281	0.083	0.000424397	MAPK10
ANKEF1	3.65371784687804e-08	0.610828	1.56404	0.333	0.109	0.000425512	ANKEF1
XRN2	3.70518087927916e-08	0.663842	0.695844	0.74	0.395	0.000431505	XRN2
ATP6V1C2	3.78231519038924e-08	0.35891	-7.31732	0.052	0.326	0.000440488	ATP6V1C2
PSMC1	3.80597380949691e-08	0.658133	0.813229	0.646	0.346	0.000443244	PSMC1
OSBPL9	3.8303334643504e-08	0.618734	0.709058	0.375	0.134	0.000446081	OSBPL9
PTPN3	3.90791501815432e-08	0.643171	1.17303	0.521	0.241	0.000455116	PTPN3
COX20	3.9531392343633e-08	0.656285	0.839416	0.635	0.33	0.000460383	COX20
FAM13B	4.00194282386829e-08	0.633824	1.53805	0.458	0.194	0.000466066	FAM13B
ANKDD1B	4.0633378867648e-08	0.615944	1.17213	0.365	0.125	0.000473216	ANKDD1B
PRICKLE2	4.06455536999154e-08	0.574835	0.75188	0.188	0.036	0.000473358	PRICKLE2
LOC112530166	4.1002752507641e-08	0.555257	1.96459	0.125	0.013	0.000477518	LOC112530166
AGBL4	4.19198716914584e-08	0.661714	-0.411729	0.802	0.362	0.000488199	AGBL4
SUSD1	4.38099985088734e-08	0.552083	5.16127	0.115	0.011	0.000510211	SUSD1
RGS12	4.40197265862672e-08	0.651414	0.757957	0.604	0.295	0.000512654	RGS12
ID1	4.51701169386471e-08	0.35569	-5.21718	0.083	0.348	0.000526051	ID1
MAP2K1	4.51730646713292e-08	0.660982	0.542163	0.677	0.384	0.000526086	MAP2K1
LOC101747821	4.56519882324214e-08	0.657006	0.442255	0.667	0.339	0.000531663	LOC101747821
NDUFS1	4.75795646926442e-08	0.654925	1.11636	0.615	0.33	0.000554112	NDUFS1
LOC771069	4.76419249421086e-08	0.371245	-7.84497	0.01	0.266	0.000554838	LOC771069
HAPLN4	4.77025928721993e-08	0.596494	1.3953	0.271	0.076	0.000555544	HAPLN4
HIST1H46L2	4.78347499007173e-08	0.658517	0.699831	0.698	0.353	0.000557083	HIST1H46L2
ACKR3	4.80873713731591e-08	0.624454	1.41473	0.396	0.161	0.000560026	ACKR3
FBXL5	4.83058447505744e-08	0.66011	0.380484	0.698	0.373	0.00056257	FBXL5
METTL15	4.84273590967536e-08	0.607492	2.87766	0.312	0.105	0.000563985	METTL15
PRLR	4.88396382683084e-08	0.37135	-10.9731	0.01	0.266	0.000568786	PRLR
UQCRFS1	4.94470264366919e-08	0.673282	0.540532	0.885	0.596	0.00057586	UQCRFS1
GJB5	5.06265664138869e-08	0.551839	4.02975	0.115	0.011	0.000589597	GJB5
ADPRHL1	5.1092599139328e-08	0.629674	0.513826	0.458	0.176	0.000595024	ADPRHL1
ITGB1	5.50106377965061e-08	0.357503	-2.68091	0.062	0.346	0.000640654	ITGB1
GADL1	5.50442480766672e-08	0.654402	-2.18538	0.708	0.312	0.000641045	GADL1
EIF3H	5.51604503489366e-08	0.671794	0.720446	0.844	0.576	0.000642399	EIF3H
AK4	5.52571399047497e-08	0.622094	0.491688	0.406	0.15	0.000643525	AK4
GREB1L	5.63090370036539e-08	0.619687	1.38076	0.385	0.143	0.000655775	GREB1L
NDEL1	5.67910020319483e-08	0.644671	1.337	0.531	0.263	0.000661388	NDEL1
VPS33A	5.6992336914491e-08	0.640811	1.09012	0.51	0.239	0.000663733	VPS33A
MRPS16	5.90632961717966e-08	0.666178	0.728807	0.781	0.464	0.000687851	MRPS16
WDCP	5.91906701664642e-08	0.612421	0.299442	0.354	0.118	0.000689335	WDCP
HS6ST2	6.08572646983333e-08	0.610131	0.323993	0.344	0.112	0.000708744	HS6ST2
TOM1L2	6.18144864483733e-08	0.645368	0.278246	0.573	0.263	0.000719892	TOM1L2
MAP1LC3A	6.19011973818336e-08	0.660331	0.590942	0.688	0.395	0.000720901	MAP1LC3A
COX4I1	6.2318805595265e-08	0.674886	0.542427	0.979	0.732	0.000725765	COX4I1
UNC13A	6.3896549922887e-08	0.551444	2.90689	0.115	0.011	0.000744139	UNC13A
LOC100859636	6.542048008369e-08	0.571615	2.38584	0.177	0.033	0.000761887	LOC100859636
FRZB	6.54406636167727e-08	0.351272	-3.16384	0.115	0.393	0.000762122	FRZB
NOL4	6.76892520936624e-08	0.571533	1.6796	0.177	0.033	0.000788309	NOL4
LCP1	6.77612368155523e-08	0.558547	1.81661	0.135	0.018	0.000789147	LCP1
IREB2	6.80065144088066e-08	0.632987	0.830075	0.469	0.201	0.000792004	IREB2
ZFYVE27	6.9130442082185e-08	0.622535	0.934582	0.406	0.156	0.000805093	ZFYVE27
KCNA6	6.98330611718604e-08	0.660796	0.540164	0.76	0.395	0.000813276	KCNA6
CDC14A	7.10551994147803e-08	0.335438	-2.04669	0.344	0.547	0.000827509	CDC14A
AHI1	7.1075027601619e-08	0.636591	1.24795	0.5	0.219	0.00082774	AHI1
RALGPS1	7.14550478771201e-08	0.644124	0.742538	0.552	0.263	0.000832165	RALGPS1
FAM103A1	7.36021289656528e-08	0.669027	0.651079	0.823	0.547	0.00085717	FAM103A1
THUMPD3	7.52981074292913e-08	0.658796	0.792674	0.708	0.384	0.000876922	THUMPD3
SRSF4	7.56414536547098e-08	0.631057	0.690352	0.458	0.194	0.00088092	SRSF4
SRD5A1	7.59281030371091e-08	0.63823	0.844425	0.521	0.228	0.000884259	SRD5A1
SAXO2	7.63364330728937e-08	0.558315	1.92114	0.135	0.018	0.000889014	SAXO2
PSMD9	7.66622982188397e-08	0.656982	0.571012	0.719	0.359	0.000892809	PSMD9
NIP7	7.88453691472795e-08	0.634091	1.03817	0.479	0.21	0.000918233	NIP7
MTCH2	7.90369230661694e-08	0.655913	0.812079	0.677	0.357	0.000920464	MTCH2
TTLL4	7.9065334811799e-08	0.562093	4.84354	0.146	0.022	0.000920795	TTLL4
GJA1	7.91298621884069e-08	0.374198	-6.52191	0.01	0.261	0.000921546	GJA1
CDH2	8.02237890061183e-08	0.344169	-3.0408	0.177	0.464	0.000934286	CDH2
THOC5	8.14036888490044e-08	0.637591	1.16032	0.5	0.23	0.000948027	THOC5
RCBTB1	8.18649417269579e-08	0.644822	0.355194	0.562	0.272	0.000953399	RCBTB1
RBKS	8.22290867612823e-08	0.636254	0.886882	0.5	0.221	0.00095764	RBKS
YIPF1	8.38814236705565e-08	0.654274	1.07143	0.635	0.35	0.000976883	YIPF1
MBIP	8.54849437166782e-08	0.646415	0.995288	0.573	0.286	0.000995558	MBIP
LXN	8.66923588376857e-08	0.571975	1.90237	0.177	0.036	0.00100962	LXN
ISCA2	8.96627445311987e-08	0.662005	0.681677	0.792	0.429	0.00104421	ISCA2
FAHD2AL	9.03969768677098e-08	0.640741	0.61815	0.542	0.248	0.00105276	FAHD2AL
GAS2L3	9.10948799560112e-08	0.608654	1.44082	0.333	0.114	0.00106089	GAS2L3
PSMD4	9.13747825519734e-08	0.653437	0.674927	0.656	0.342	0.00106415	PSMD4
SULF2	9.25078709615544e-08	0.345099	-3.03693	0.198	0.458	0.00107735	SULF2
UCKL1	9.49177213018258e-08	0.613746	0.785989	0.365	0.129	0.00110541	UCKL1
OMA1	9.51966591881283e-08	0.635905	0.984972	0.5	0.223	0.00110866	OMA1
RPAP2	9.58775563950036e-08	0.633208	0.8422	0.469	0.212	0.00111659	RPAP2
IGSF21	9.59963621801039e-08	0.629639	1.21539	0.448	0.194	0.00111797	IGSF21
SLC25A48	9.64725307332497e-08	0.547549	3.63846	0.104	0.009	0.00112352	SLC25A48
TMEM254	9.69286399386155e-08	0.657285	0.379491	0.729	0.377	0.00112883	TMEM254
GRAMD4	9.73983898210863e-08	0.616095	0.657482	0.375	0.138	0.0011343	GRAMD4
CDK10	9.8303150519907e-08	0.620652	1.05052	0.396	0.156	0.00114484	CDK10
SELENOK	9.98048297551731e-08	0.666271	0.388228	0.844	0.516	0.00116233	SELENOK
MEIS2	1.00044440078357e-07	0.573626	1.48165	0.188	0.038	0.00116512	MEIS2
BRINP1	1.00211101966134e-07	0.598168	2.02528	0.281	0.087	0.00116706	BRINP1
TACC2	1.00418641263266e-07	0.646601	0.835582	0.583	0.292	0.00116948	TACC2
UHRF1BP1L	1.00756682027051e-07	0.608282	1.0432	0.333	0.114	0.00117341	UHRF1BP1L
NDUFB3	1.01825375834831e-07	0.666597	0.373633	0.854	0.525	0.00118586	NDUFB3
CREBL2	1.03106718547645e-07	0.661633	0.656141	0.74	0.446	0.00120078	CREBL2
SSU72	1.05590824476233e-07	0.659598	0.914645	0.698	0.424	0.00122971	SSU72
ADSSL1	1.05618386206638e-07	0.608108	1.65411	0.333	0.114	0.00123003	ADSSL1
WDR27	1.05888838934422e-07	0.577276	3.73402	0.198	0.045	0.00123318	WDR27
DRC7	1.06881290209086e-07	0.587344	1.83421	0.24	0.062	0.00124474	DRC7
SLC36A1	1.10676955337753e-07	0.58724	0.817826	0.24	0.062	0.00128894	SLC36A1
SMAD2Z	1.10827252021675e-07	0.635521	0.763103	0.5	0.225	0.00129069	SMAD2Z
PCID2	1.11639266960504e-07	0.645089	0.584541	0.594	0.281	0.00130015	PCID2
BCAS3	1.12085046580654e-07	0.612095	1.10714	0.354	0.127	0.00130534	BCAS3
PPM1E	1.13698286400438e-07	0.588681	2.66666	0.24	0.067	0.00132413	PPM1E
FH	1.17133375276773e-07	0.65053	0.78875	0.625	0.33	0.00136414	FH
DQX1	1.18485313996501e-07	0.608224	1.01041	0.333	0.116	0.00137988	DQX1
FAM184A	1.18811463757413e-07	0.611363	1.13619	0.354	0.125	0.00138368	FAM184A
ANKRD26	1.20390344861306e-07	0.636079	1.21619	0.5	0.232	0.00140207	ANKRD26
NTPCR	1.20395300076347e-07	0.659854	0.752213	0.74	0.431	0.00140212	NTPCR
UHRF2	1.21433073905153e-07	0.647972	0.448518	0.615	0.308	0.00141421	UHRF2
WDR77	1.24087703757081e-07	0.6132	1.87814	0.354	0.134	0.00144513	WDR77
EPHX2	1.24108188697992e-07	0.624686	1.02299	0.427	0.176	0.00144536	EPHX2
ZRANB1	1.28242060473803e-07	0.619989	1.45661	0.396	0.158	0.00149351	ZRANB1
DDX19B	1.28488769180195e-07	0.6614	0.682233	0.76	0.46	0.00149638	DDX19B
ELOVL4	1.29199606059871e-07	0.653681	0.927827	0.667	0.364	0.00150466	ELOVL4
GOT2	1.30606058219772e-07	0.66898	0.686857	0.927	0.641	0.00152104	GOT2
GATB	1.3242293533332e-07	0.609398	0.771424	0.344	0.121	0.0015422	GATB
SEC14L2	1.3288625127368e-07	0.570929	2.56306	0.177	0.036	0.00154759	SEC14L2
TMEM74	1.33337360783092e-07	0.607782	-0.384241	0.344	0.114	0.00155285	TMEM74
EHD4	1.33910206875867e-07	0.585112	2.08772	0.229	0.06	0.00155952	EHD4
TMX2	1.34729355600456e-07	0.662168	0.577223	0.792	0.473	0.00156906	TMX2
PGK1	1.35462559420674e-07	0.671224	0.387885	0.969	0.886	0.0015776	PGK1
TGFB2	1.3580249585865e-07	0.365746	-5.48188	0.062	0.317	0.00158156	TGFB2
MAD2L2	1.36031077465429e-07	0.644101	1.04521	0.552	0.29	0.00158422	MAD2L2
DNAJC27	1.38454567270244e-07	0.625767	0.494939	0.448	0.181	0.00161244	DNAJC27
SLC34A2	1.40317692861277e-07	0.381696	-15.1605	0	0.237	0.00163414	SLC34A2
MPV17L2	1.41022460412343e-07	0.639172	0.559893	0.552	0.25	0.00164235	MPV17L2
ATP2B2	1.49324648523054e-07	0.336391	-2.96145	0.448	0.592	0.00173903	ATP2B2
SRD5A2	1.49910240129613e-07	0.558268	4.05107	0.135	0.02	0.00174585	SRD5A2
CHSY1	1.53132718208388e-07	0.370303	-5.04149	0.042	0.295	0.00178338	CHSY1
PPP6C	1.53795728818753e-07	0.641195	0.590443	0.573	0.266	0.00179111	PPP6C
RFWD3	1.54998135221641e-07	0.586984	2.0153	0.24	0.065	0.00180511	RFWD3
EFHC2	1.58749267576921e-07	0.583019	3.01537	0.219	0.058	0.00184879	EFHC2
EIF3L	1.6408778293137e-07	0.627616	0.954433	0.448	0.196	0.00191097	EIF3L
ACAT1	1.64643491998228e-07	0.650344	0.678252	0.635	0.346	0.00191744	ACAT1
SDC1	1.64845262079269e-07	0.379371	-8.40141	0.01	0.25	0.00191979	SDC1
RORB	1.65158485641429e-07	0.382812	-11.6946	0	0.234	0.00192344	RORB
CISD2	1.65546287420975e-07	0.332554	-2.50315	0.573	0.71	0.00192795	CISD2
EEF1A2	1.65847775579216e-07	0.669062	0.509773	0.969	0.728	0.00193146	EEF1A2
LOC112533358	1.66987858985551e-07	0.597703	0.532733	0.292	0.089	0.00194474	LOC112533358
LRP2BP	1.69162249650564e-07	0.603597	1.34771	0.312	0.107	0.00197006	LRP2BP
SPICE1	1.70012924753106e-07	0.647542	1.02722	0.625	0.319	0.00197997	SPICE1
BASP1	1.73192534379623e-07	0.656006	0.305709	0.74	0.402	0.002017	BASP1
ZDHHC15	1.73780350209904e-07	0.588844	0.341298	0.25	0.069	0.00202385	ZDHHC15
LARP1B	1.74809715380187e-07	0.609363	1.15292	0.344	0.125	0.00203583	LARP1B
SH3PXD2A	1.75490234530576e-07	0.642322	0.542565	0.583	0.279	0.00204376	SH3PXD2A
LOXHD1	1.78423178716001e-07	0.363979	-5.44133	0.083	0.335	0.00207792	LOXHD1
ETFRF1	1.82465957266931e-07	0.612642	0.976659	0.365	0.136	0.002125	ETFRF1
C15H12ORF65	1.8375933008299e-07	0.632196	0.261724	0.5	0.219	0.00214006	C15H12ORF65
WDR61	1.84395226515586e-07	0.642811	0.611688	0.583	0.286	0.00214747	WDR61
HLF	1.85155335847858e-07	0.657459	0.913135	0.708	0.438	0.00215632	HLF
PRPF40A	1.85692046656928e-07	0.654088	0.884399	0.656	0.397	0.00216257	PRPF40A
DST	1.86525444034379e-07	0.663772	0.867763	0.896	0.533	0.00217228	DST
CDK5RAP3	1.93196931668112e-07	0.623152	1.09586	0.427	0.179	0.00224997	CDK5RAP3
C3H1orf95	1.93230428930921e-07	0.592006	0.951729	0.271	0.076	0.00225036	C3H1orf95
SFRP2	1.94286530679703e-07	0.383929	-12.7003	0	0.232	0.00226266	SFRP2
NUDT9	1.98914558250521e-07	0.638044	0.789611	0.531	0.259	0.00231656	NUDT9
RPA1	1.99183217426014e-07	0.630848	0.409129	0.49	0.214	0.00231969	RPA1
ANAPC13	2.01189317547045e-07	0.6481	0.542671	0.646	0.33	0.00234305	ANAPC13
EIF2B2	2.02050916105881e-07	0.649635	0.723246	0.646	0.348	0.00235308	EIF2B2
SUGT1	2.03940976887787e-07	0.659703	0.79124	0.76	0.478	0.0023751	SUGT1
CD164	2.04769257704191e-07	0.344203	-3.23237	0.271	0.513	0.00238474	CD164
THAP4	2.07252691875851e-07	0.642694	0.318227	0.625	0.281	0.00241366	THAP4
UBA5	2.08278324692051e-07	0.598772	1.08791	0.292	0.096	0.00242561	UBA5
STOML1	2.09271560590573e-07	0.569801	1.04101	0.177	0.036	0.00243718	STOML1
CFAP54	2.0937638168865e-07	0.619606	0.514223	0.406	0.165	0.0024384	CFAP54
MAP7D3	2.11781876397568e-07	0.657099	0.378798	0.781	0.429	0.00246641	MAP7D3
ACAD11	2.13663370817935e-07	0.61699	1.10385	0.396	0.154	0.00248832	ACAD11
DYL1	2.14888603688397e-07	0.332566	-1.83895	0.688	0.781	0.00250259	DYL1
FAM161B	2.15465612787351e-07	0.594936	2.02984	0.271	0.087	0.00250931	FAM161B
FAM96B	2.18265822586723e-07	0.642904	0.707606	0.583	0.295	0.00254192	FAM96B
DOK6	2.19001728498278e-07	0.557489	1.9939	0.135	0.02	0.00255049	DOK6
PADIL	2.28527574860083e-07	0.658378	0.451142	0.771	0.462	0.00266143	PADIL
HTRA1	2.30155820173266e-07	0.372512	-4.27833	0.042	0.292	0.00268039	HTRA1
NEURL1	2.37429750430089e-07	0.643392	0.572456	0.615	0.297	0.00276511	NEURL1
COMMD2	2.44532880072662e-07	0.646461	0.724283	0.615	0.33	0.00284783	COMMD2
CD63	2.45223896600989e-07	0.369815	-6.99847	0.062	0.308	0.00285588	CD63
PTPRR	2.46158232013674e-07	0.570371	1.27835	0.177	0.038	0.00286676	PTPRR
MDN1	2.49971119982729e-07	0.637451	0.465863	0.542	0.261	0.00291116	MDN1
USP8	2.50113417600499e-07	0.656913	0.720911	0.729	0.453	0.00291282	USP8
SIPA1L2	2.51889655586693e-07	0.634056	1.24045	0.521	0.239	0.00293351	SIPA1L2
C11orf63	2.55499993983941e-07	0.550491	3.37725	0.115	0.013	0.00297555	C11orf63
MRPL38	2.55760871460428e-07	0.629674	1.02594	0.469	0.219	0.00297859	MRPL38
NEMF	2.57303871772661e-07	0.642973	0.822772	0.573	0.306	0.00299656	NEMF
GLO1	2.57938907910449e-07	0.654367	0.597421	0.698	0.42	0.00300396	GLO1
IGFBP2	2.58241138905077e-07	0.350772	-3.87358	0.198	0.455	0.00300748	IGFBP2
FEN1	2.58915273065306e-07	0.602028	1.24251	0.312	0.107	0.00301533	FEN1
ATP1B1	2.59612154325615e-07	0.656076	-0.37408	0.906	0.404	0.00302344	ATP1B1
BBS7	2.59875112287861e-07	0.619082	0.610762	0.417	0.165	0.00302651	BBS7
PID1	2.61440998166902e-07	0.597366	0.869782	0.292	0.094	0.00304474	PID1
SGCD	2.66032030026847e-07	0.596087	2.2406	0.281	0.092	0.00309821	SGCD
UROS	2.6991590055214e-07	0.613816	0.480646	0.375	0.147	0.00314344	UROS
MARCKSL1	2.72327768873361e-07	0.382766	-7.82507	0.01	0.243	0.00317153	MARCKSL1
ITPKB	2.72777695025458e-07	0.367827	-4.5147	0.073	0.324	0.00317677	ITPKB
COBLL1	2.76500140613102e-07	0.371675	-4.61638	0.052	0.301	0.00322012	COBLL1
LOC112532613	2.8006436457954e-07	0.581345	1.7783	0.219	0.058	0.00326163	LOC112532613
SESN2	2.84468320428812e-07	0.550293	3.84758	0.115	0.013	0.00331292	SESN2
NUMBL	2.84767126945347e-07	0.61828	1.8023	0.396	0.167	0.0033164	NUMBL
IQCG	2.8511672141923e-07	0.59883	2.11725	0.292	0.1	0.00332047	IQCG
SMDT1	2.87668936327774e-07	0.655866	0.524523	0.75	0.444	0.00335019	SMDT1
UBE2V1	2.89534355413518e-07	0.652704	0.37864	0.708	0.402	0.00337192	UBE2V1
MRPL47	2.91456252817365e-07	0.635603	0.542187	0.542	0.252	0.0033943	MRPL47
POLD3	2.96594267309128e-07	0.612526	0.931971	0.365	0.145	0.00345414	POLD3
PA2G4	2.97245570091429e-07	0.333589	-1.24171	0.927	0.877	0.00346172	PA2G4
KCNC1	2.99162224928656e-07	0.566906	3.03244	0.167	0.033	0.00348404	KCNC1
COX6A1	3.00790310956716e-07	0.66626	0.39141	0.99	0.833	0.003503	COX6A1
GLUL	3.01121238991374e-07	0.383615	-9.1847	0.01	0.241	0.00350686	GLUL
NPTN	3.01503732049942e-07	0.66612	0.418944	1	0.804	0.00351131	NPTN
C14orf2	3.04529537875542e-07	0.664621	0.368906	0.969	0.67	0.00354655	C14orf2
MRPL58	3.07617061232912e-07	0.645438	0.452509	0.615	0.333	0.00358251	MRPL58
CCDC61	3.08649457828634e-07	0.616281	0.89116	0.396	0.158	0.00359453	CCDC61
COX15	3.09167614869742e-07	0.604062	1.2564	0.323	0.116	0.00360057	COX15
FLCN	3.11282796289089e-07	0.628743	1.04786	0.479	0.217	0.0036252	FLCN
ACBD7	3.14522784593519e-07	0.361886	-1.60318	0.115	0.368	0.00366293	ACBD7
LOC776275	3.24321381060527e-07	0.64817	0.494436	0.677	0.355	0.00377705	LOC776275
CYP51A1	3.27198004321542e-07	0.637405	0.589851	0.562	0.268	0.00381055	CYP51A1
CALM2	3.33451258062472e-07	0.665678	0.527553	1	0.844	0.00388337	CALM2
SORD	3.34004461967695e-07	0.592797	1.85039	0.271	0.085	0.00388982	SORD
PLPP3	3.36017533837328e-07	0.36377	-4.31356	0.104	0.357	0.00391326	PLPP3
PSMD12	3.39024515148178e-07	0.649135	0.676305	0.698	0.366	0.00394828	PSMD12
MAP3K13	3.39484053968349e-07	0.643055	0.604141	0.625	0.31	0.00395363	MAP3K13
CEP350	3.42709140191744e-07	0.647868	0.528849	0.677	0.355	0.00399119	CEP350
SYS1	3.46826528773969e-07	0.641636	0.746216	0.583	0.306	0.00403914	SYS1
ARFRP1	3.49557307907321e-07	0.636033	0.948622	0.531	0.266	0.00407094	ARFRP1
TUBB4B	3.55419577805803e-07	0.665434	0.542074	0.99	0.917	0.00413922	TUBB4B
DNPEP	3.61615947199787e-07	0.639823	0.676593	0.573	0.292	0.00421138	DNPEP
FAM214A	3.82705209918563e-07	0.62679	0.92016	0.458	0.214	0.00445698	FAM214A
PRKG2	3.84365399931555e-07	0.369187	-3.69889	0.073	0.326	0.00447632	PRKG2
PDCD2L	3.87142063186931e-07	0.584868	1.53884	0.24	0.067	0.00450866	PDCD2L
PNISR	3.873027898718e-07	0.658145	0.664786	0.875	0.502	0.00451053	PNISR
YWHAQ	3.87633436235367e-07	0.664597	0.494148	0.969	0.815	0.00451438	YWHAQ
CHCHD3	3.89296409056706e-07	0.650739	0.763742	0.729	0.393	0.00453375	CHCHD3
GLRX3	3.90033878864345e-07	0.645136	0.565466	0.646	0.337	0.00454233	GLRX3
EPHA2	3.92198732494814e-07	0.54677	5.18175	0.104	0.011	0.00456755	EPHA2
LYRM4	3.92687527877605e-07	0.617281	1.06431	0.396	0.17	0.00457324	LYRM4
GYG1	3.94654922232507e-07	0.643497	0.659939	0.604	0.328	0.00459615	GYG1
LOC101747773	3.96773722229652e-07	0.617234	0.760823	0.406	0.167	0.00462083	LOC101747773
CRIP2	3.97068658458274e-07	0.643055	0.3371	0.635	0.317	0.00462426	CRIP2
TBC1D7	3.98511603762468e-07	0.625942	0.901566	0.448	0.212	0.00464107	TBC1D7
ZC3H10	4.02613962356293e-07	0.335577	-1.7826	0.885	0.85	0.00468884	ZC3H10
CUL4A	4.08725172419623e-07	0.636521	0.997053	0.531	0.277	0.00476001	CUL4A
PPP1R9A	4.09828644051679e-07	0.598644	0.320141	0.302	0.103	0.00477286	PPP1R9A
NUPL2	4.18001913055786e-07	0.602376	1.04444	0.323	0.114	0.00486805	NUPL2
PLTP	4.21886492519804e-07	0.546642	1.9748	0.104	0.011	0.00491329	PLTP
FRG1	4.28414804640204e-07	0.634475	0.953922	0.521	0.263	0.00498932	FRG1
LZTFL1	4.28436229440183e-07	0.625267	0.688832	0.458	0.208	0.00498957	LZTFL1
LONP2	4.28810474514967e-07	0.63201	0.622524	0.51	0.246	0.00499393	LONP2
PHAX	4.34026804481947e-07	0.632231	0.804681	0.51	0.248	0.00505468	PHAX
MCFD2	4.4788560045653e-07	0.656262	0.528554	0.781	0.498	0.00521608	MCFD2
GCNT7	4.50695041971904e-07	0.546526	3.49854	0.104	0.011	0.00524879	GCNT7
PREB	4.53322307561195e-07	0.587158	1.69457	0.25	0.074	0.00527939	PREB
SPATA18	4.5667741747098e-07	0.546503	3.41824	0.104	0.011	0.00531847	SPATA18
PDE6D	4.59535555524669e-07	0.655308	0.593419	0.76	0.484	0.00535175	PDE6D
RDH14	4.60242281709829e-07	0.610247	1.44998	0.365	0.143	0.00535998	RDH14
EPAS1	4.78900406999674e-07	0.38687	-11.0054	0.01	0.234	0.00557727	EPAS1
LDHA	4.8446124128128e-07	0.656901	1.14685	0.781	0.525	0.00564204	LDHA
SAMD15	4.87866700970079e-07	0.577311	1.51324	0.208	0.054	0.0056817	SAMD15
ASMTL	4.90122929026842e-07	0.611747	0.832736	0.365	0.152	0.00570797	ASMTL
OTUD7A	4.90929898746122e-07	0.625279	0.571607	0.479	0.208	0.00571737	OTUD7A
DNAJC18	4.92182005606668e-07	0.65289	0.419376	0.771	0.442	0.00573195	DNAJC18
MRPL37	4.95103059317134e-07	0.587542	1.16853	0.25	0.076	0.00576597	MRPL37
PLCXD3	4.96604947350613e-07	0.637695	0.830863	0.583	0.286	0.00578346	PLCXD3
LOC112532514	5.07938620324312e-07	0.617699	1.49812	0.396	0.179	0.00591545	LOC112532514
COL24A1	5.09086678031119e-07	0.390625	-12.1345	0	0.219	0.00592882	COL24A1
ZNF764L	5.11163637285408e-07	0.598377	1.50202	0.302	0.105	0.00595301	ZNF764L
PIH1D2	5.16676900653684e-07	0.624047	1.01365	0.458	0.205	0.00601722	PIH1D2
QSER1	5.25500652225961e-07	0.347493	-2.96095	0.333	0.536	0.00611998	QSER1
C5orf49	5.3069235820387e-07	0.553141	1.31624	0.125	0.018	0.00618044	C5orf49
HIPK1	5.36744939556373e-07	0.353271	-3.04284	0.208	0.473	0.00625093	HIPK1
HMOX2	5.44241155733458e-07	0.634033	1.2908	0.521	0.27	0.00633823	HMOX2
LOC107050614	5.44458955221547e-07	0.362281	-3.11661	0.135	0.388	0.00634077	LOC107050614
SESN1	5.45031452179359e-07	0.375221	-6.78585	0.062	0.297	0.00634744	SESN1
TYRO3	5.50118615754944e-07	0.358503	-4.46052	0.177	0.417	0.00640668	TYRO3
SMAP2	5.51351160034219e-07	0.632661	0.627387	0.521	0.259	0.00642104	SMAP2
ABCF2	5.52558907257523e-07	0.643229	0.305461	0.656	0.335	0.0064351	ABCF2
ARPC1A	5.55186593454359e-07	0.648868	0.40066	0.74	0.393	0.0064657	ARPC1A
ANXA2	5.60030957448162e-07	0.369048	-4.50244	0.094	0.337	0.00652212	ANXA2
PCYT1B	5.60044755275983e-07	0.585089	1.92381	0.24	0.071	0.00652228	PCYT1B
KCNQ5	5.61413685614098e-07	0.382371	-8.43048	0.031	0.259	0.00653822	KCNQ5
RFX3	5.64707844976252e-07	0.639265	1.08952	0.573	0.31	0.00657659	RFX3
SLC35B2	5.76721263082203e-07	0.365269	-2.755	0.104	0.368	0.0067165	SLC35B2
SELENOT	5.83695893422206e-07	0.657843	0.523095	0.875	0.565	0.00679772	SELENOT
TIPRL	5.9320025738358e-07	0.634347	0.83804	0.542	0.272	0.00690841	TIPRL
LOC425756	5.96663182223653e-07	0.391741	-12.0152	0	0.217	0.00694874	LOC425756
KIAA1191	6.00760964308873e-07	0.637381	0.860948	0.562	0.297	0.00699646	KIAA1191
DTD1	6.25629281488506e-07	0.63601	0.69806	0.573	0.283	0.00728608	DTD1
TAB1	6.39854281642859e-07	0.619954	1.04437	0.427	0.192	0.00745174	TAB1
GALNT6	6.43354465161886e-07	0.617385	-0.367061	0.438	0.174	0.00749251	GALNT6
ADCY3	6.6631970507189e-07	0.624767	0.628244	0.479	0.214	0.00775996	ADCY3
RDH12	6.68564642605999e-07	0.365537	-3.10777	0.125	0.368	0.0077861	RDH12
KLHDC2	6.71391820360333e-07	0.654041	0.737645	0.781	0.502	0.00781903	KLHDC2
TRNAU1AP	6.77879911146769e-07	0.584461	1.66343	0.24	0.071	0.00789459	TRNAU1AP
TMEM53	6.78280532992069e-07	0.631336	0.989946	0.521	0.257	0.00789926	TMEM53
PGRMC1	6.8173862740387e-07	0.654227	0.602918	0.76	0.513	0.00793953	PGRMC1
SERPINH1	6.82506045792156e-07	0.385568	-6.23764	0.021	0.248	0.00794847	SERPINH1
OXSM	6.82889512454496e-07	0.562837	2.53368	0.156	0.031	0.00795293	OXSM
NTNG1	6.86583908736419e-07	0.597261	0.870386	0.302	0.105	0.00799596	NTNG1
AK1	6.94775443852638e-07	0.643415	-0.636056	0.771	0.328	0.00809135	AK1
ODF3L15	7.04837071287994e-07	0.631138	0.815809	0.531	0.254	0.00820853	ODF3L15
OCA2	7.05053123341461e-07	0.549956	4.6827	0.115	0.016	0.00821105	OCA2
CLTA	7.06902094336873e-07	0.656192	0.313058	0.854	0.554	0.00823258	CLTA
MACF1	7.07206532092131e-07	0.650763	0.317702	0.812	0.433	0.00823613	MACF1
PPP2R5E	7.12662705185355e-07	0.628616	1.67825	0.5	0.241	0.00829967	PPP2R5E
FRMPD1	7.19967090284834e-07	0.565685	2.68598	0.167	0.036	0.00838474	FRMPD1
SS18L2	7.21525700118066e-07	0.646624	0.779943	0.677	0.395	0.00840289	SS18L2
SGO2	7.23617813337936e-07	0.595401	1.08955	0.292	0.1	0.00842725	SGO2
MLYCD	7.23940780414803e-07	0.5901	1.8046	0.271	0.085	0.00843101	MLYCD
ITGA6	7.24697635943818e-07	0.372617	-3.53704	0.073	0.324	0.00843983	ITGA6
VPS16	7.26124246694453e-07	0.630452	1.25055	0.51	0.254	0.00845644	VPS16
RPA3	7.27049925387454e-07	0.640172	0.610148	0.594	0.33	0.00846722	RPA3
GAPDH	7.28766530219244e-07	0.660982	0.397502	1	0.971	0.00848722	GAPDH
CHID1	7.44318569654861e-07	0.617455	1.76236	0.406	0.185	0.00866833	CHID1
SLC9A4	7.4947311086546e-07	0.386777	-7.21951	0.021	0.243	0.00872836	SLC9A4
RND3	7.4960071640969e-07	0.586147	1.45087	0.25	0.076	0.00872985	RND3
TIA1	7.52573966954582e-07	0.642787	0.395813	0.646	0.353	0.00876448	TIA1
RARS	8.00099567255483e-07	0.622605	0.51575	0.469	0.208	0.00931796	RARS
LRRC46	8.00656434775777e-07	0.59096	1.09332	0.271	0.089	0.00932444	LRRC46
CTXN2	8.02180482851621e-07	0.565406	1.80016	0.167	0.036	0.00934219	CTXN2
HECW2	8.08096430020657e-07	0.623512	1.8328	0.469	0.214	0.00941109	HECW2
FAM161A	8.12503307198215e-07	0.581775	1.40494	0.229	0.067	0.00946241	FAM161A
TMEM229B	8.1626641726576e-07	0.64452	-0.317221	0.729	0.364	0.00950624	TMEM229B
DDX31	8.20990083958528e-07	0.629011	0.655596	0.51	0.248	0.00956125	DDX31
RINT1	8.25915661350309e-07	0.609503	0.54887	0.375	0.15	0.00961861	RINT1
FAM64A	8.2890151829387e-07	0.580276	-0.751212	0.229	0.062	0.00965339	FAM64A
TPM1	8.29251076880245e-07	0.628685	0.930482	0.5	0.248	0.00965746	TPM1
FAM19A4	8.31367246474865e-07	0.622419	0.741328	0.469	0.208	0.0096821	FAM19A4
ANKZF1	8.41420617935147e-07	0.58095	0.657088	0.229	0.065	0.00979918	ANKZF1
SDHAF3	8.45742809584384e-07	0.63394	0.300754	0.573	0.279	0.00984952	SDHAF3
TTC30B	8.47371677733797e-07	0.607666	0.824708	0.365	0.143	0.00986849	TTC30B
MAPRE1	8.49491756067889e-07	0.645682	0.37311	0.698	0.391	0.00989318	MAPRE1
APEH	8.58334519535405e-07	0.626535	0.828389	0.49	0.234	0.00999616	APEH
ZFAND2B	8.71218910472573e-07	0.585635	2.54393	0.25	0.076	0.0101462	ZFAND2B
RALGAPA1	8.76068499431975e-07	0.625849	0.933133	0.469	0.234	0.0102027	RALGAPA1
UBE2V2	8.84107021977964e-07	0.648961	0.457962	0.719	0.444	0.0102963	UBE2V2
CES1L1	8.89351644841597e-07	0.559047	1.63071	0.146	0.027	0.0103574	CES1L1
KITLG	8.8937902768517e-07	0.559047	1.54292	0.146	0.027	0.0103577	KITLG
LOC100857622	8.90709549262064e-07	0.635928	-0.255454	0.625	0.29	0.0103732	LOC100857622
SORL1	9.12122724517346e-07	0.367176	-4.00705	0.125	0.368	0.0106226	SORL1
SLC37A4	9.16189396076942e-07	0.610305	1.78964	0.375	0.156	0.0106699	SLC37A4
TMF1	9.24710427800377e-07	0.646484	0.401084	0.667	0.417	0.0107692	TMF1
NKAP	9.31830803275631e-07	0.646845	0.770873	0.698	0.417	0.0108521	NKAP
NUP85	9.35815130916369e-07	0.623105	1.05997	0.458	0.219	0.0108985	NUP85
AUP1	9.39242322660682e-07	0.629918	0.433609	0.521	0.259	0.0109384	AUP1
KIF3A	9.47349901728694e-07	0.627174	1.04617	0.49	0.243	0.0110328	KIF3A
TBCB	9.67055928553341e-07	0.621989	0.620048	0.448	0.214	0.0112623	TBCB
GPHN	9.80527431628274e-07	0.618292	0.939303	0.438	0.192	0.0114192	GPHN
PIGP	9.82722236148735e-07	0.613944	1.27226	0.396	0.174	0.0114448	PIGP
PYCR1	9.83717283063661e-07	0.600528	1.36437	0.323	0.121	0.0114564	PYCR1
HSPB11	9.87120705169989e-07	0.606573	1.14621	0.365	0.141	0.011496	HSPB11
WNK2	9.88027835527877e-07	0.638277	0.371834	0.625	0.321	0.0115066	WNK2
CLDN8	9.91387691004145e-07	0.351842	-3.99426	0.365	0.518	0.0115457	CLDN8
DYNC2LI1	1.00178389958434e-06	0.599958	1.31493	0.323	0.118	0.0116668	DYNC2LI1
ST8SIA2	1.01241369806303e-06	0.56758	1.45573	0.177	0.04	0.0117906	ST8SIA2
SHISA2	1.01835899259252e-06	0.561849	0.697892	0.156	0.031	0.0118598	SHISA2
STK36	1.01836520913559e-06	0.561849	1.54783	0.156	0.031	0.0118599	STK36
BCL7A	1.03516730566671e-06	0.635545	0.585933	0.562	0.308	0.0120556	BCL7A
SLC35B4	1.03741492384154e-06	0.602248	-0.726824	0.344	0.125	0.0120817	SLC35B4
MRPL10	1.04029565125977e-06	0.618013	0.831241	0.427	0.194	0.0121153	MRPL10
DMD	1.05290277651894e-06	0.652111	0.34701	0.812	0.516	0.0122621	DMD
SRP72	1.05462046688247e-06	0.635661	0.699161	0.594	0.304	0.0122821	SRP72
PICK1	1.05725979355027e-06	0.621245	0.621925	0.458	0.21	0.0123128	PICK1
MYO1H	1.07189095444128e-06	0.36756	-4.62816	0.146	0.368	0.0124832	MYO1H
CEP170	1.08039359537561e-06	0.61313	1.34692	0.396	0.172	0.0125823	CEP170
RPS27	1.08537415809561e-06	0.342413	-1.69632	0.844	0.766	0.0126403	RPS27
TRAPPC6B	1.08894640524001e-06	0.636533	0.628457	0.573	0.319	0.0126819	TRAPPC6B
MANSC4	1.09561275685047e-06	0.574893	-0.905686	0.208	0.054	0.0127595	MANSC4
RABEPK	1.11801978151573e-06	0.618687	0.683985	0.427	0.201	0.0130205	RABEPK
PRTFDC1	1.11987525712123e-06	0.396205	-11.7485	0	0.208	0.0130421	PRTFDC1
SPRY2	1.12167657641572e-06	0.37779	-4.52308	0.073	0.301	0.013063	SPRY2
AZIN1	1.14207794168653e-06	0.627314	0.759581	0.51	0.248	0.0133006	AZIN1
PTGES	1.15466003893949e-06	0.597366	0.420217	0.312	0.112	0.0134472	PTGES
AK7	1.16014110027875e-06	0.598365	1.80675	0.312	0.116	0.013511	AK7
LOC107056412	1.18898374585241e-06	0.627104	0.43865	0.531	0.243	0.0138469	LOC107056412
RPS29	1.19853944796593e-06	0.342215	-0.961479	0.99	0.924	0.0139582	RPS29
VCPIP1	1.21772388883281e-06	0.579043	2.15305	0.219	0.065	0.0141816	VCPIP1
SEPT2L	1.22493258947834e-06	0.647717	0.551481	0.74	0.453	0.0142656	SEPT2L
ARID3B	1.23142504033026e-06	0.622954	1.17626	0.469	0.225	0.0143412	ARID3B
RPE	1.23635087034424e-06	0.638544	0.876358	0.615	0.342	0.0143985	RPE
ZMYND12	1.24221758979173e-06	0.606875	0.80752	0.365	0.147	0.0144669	ZMYND12
LRRC18	1.24515390594295e-06	0.585054	1.88454	0.25	0.078	0.0145011	LRRC18
SAMM50	1.24834184611136e-06	0.629941	0.983561	0.521	0.272	0.0145382	SAMM50
OXR1	1.30574190128174e-06	0.646984	0.595845	0.729	0.449	0.0152067	OXR1
R3HDM2	1.31943510437193e-06	0.559163	4.48178	0.146	0.029	0.0153661	R3HDM2
COPE	1.39567915755588e-06	0.653809	0.447537	0.927	0.607	0.0162541	COPE
BORL4	1.43589370182776e-06	0.633963	1.14301	0.542	0.315	0.0167224	BORL4
TIMP2	1.44341882185575e-06	0.644124	-0.41483	0.792	0.395	0.0168101	TIMP2
GM2A	1.45261673594543e-06	0.36256	-3.39346	0.208	0.426	0.0169172	GM2A
PPP2R3A	1.48823372460644e-06	0.39145	-7.40954	0.021	0.234	0.017332	PPP2R3A
LOC101747521	1.52084773193068e-06	0.558815	1.92795	0.146	0.029	0.0177118	LOC101747521
CXorf23	1.55494507292692e-06	0.606724	1.0796	0.365	0.152	0.0181089	CXorf23
LOC107055695	1.61759626396307e-06	0.555466	1.75077	0.135	0.025	0.0188385	LOC107055695
UBA2	1.6245688968677e-06	0.633278	0.537824	0.583	0.306	0.0189197	UBA2
SMIM14	1.681415893261e-06	0.361456	-3.5023	0.229	0.446	0.0195818	SMIM14
VILL	1.6837332314921e-06	0.389672	-9.1215	0.031	0.246	0.0196088	VILL
NDUFB4	1.70526759115598e-06	0.344587	-0.932927	0.906	0.884	0.0198595	NDUFB4
TRMT5	1.73175744011599e-06	0.601493	1.55931	0.333	0.134	0.020168	TRMT5
DRG1	1.73889840123692e-06	0.636416	1.02501	0.625	0.337	0.0202512	DRG1
WNT7B	1.7402887298807e-06	0.613467	0.784933	0.427	0.181	0.0202674	WNT7B
FRMD4B	1.74823010497498e-06	0.624558	0.894772	0.51	0.243	0.0203599	FRMD4B
NOD1	1.7926690061515e-06	0.594587	1.90345	0.292	0.112	0.0208774	NOD1
SSTR1	1.80265388004116e-06	0.545422	2.85652	0.104	0.013	0.0209937	SSTR1
NDUFB8	1.80584543964457e-06	0.652588	0.372828	0.948	0.623	0.0210309	NDUFB8
EAPP	1.81713706110849e-06	0.623814	1.04221	0.5	0.241	0.0211624	EAPP
VTI1A	1.83935551172165e-06	0.64345	0.362315	0.729	0.422	0.0214211	VTI1A
GIPC2	1.84578643647688e-06	0.386812	-4.45766	0.042	0.263	0.021496	GIPC2
SLC6A2	1.85025701441873e-06	0.392834	-6.83585	0.021	0.232	0.0215481	SLC6A2
ARPC4	1.85741084177575e-06	0.643264	0.46085	0.74	0.417	0.0216314	ARPC4
CARD19	1.86444738474852e-06	0.587286	1.99041	0.26	0.089	0.0217134	CARD19
METTL14	1.86549570815167e-06	0.62085	0.779768	0.469	0.225	0.0217256	METTL14
FAM18B1	1.8768295854534e-06	0.647833	0.54283	0.781	0.504	0.0218576	FAM18B1
HMCES	1.88675521455756e-06	0.626744	0.3453	0.531	0.261	0.0219732	HMCES
CALM1	1.94780284811661e-06	0.654622	0.309956	1	0.911	0.0226841	CALM1
CZH18ORF32	1.94895322691692e-06	0.649228	0.518784	0.833	0.538	0.0226975	CZH18ORF32
DDX6	1.95055771162948e-06	0.630092	0.638805	0.562	0.288	0.0227162	DDX6
THEM4	2.00057664215185e-06	0.581473	0.690528	0.24	0.074	0.0232987	THEM4
CEPT1	2.03721306281852e-06	0.626825	0.632687	0.521	0.268	0.0237254	CEPT1
FKBP4	2.05172497537255e-06	0.646345	0.630097	0.76	0.487	0.0238944	FKBP4
TMEM14CL	2.0643708498704e-06	0.643125	0.839064	0.688	0.438	0.0240417	TMEM14CL
MRPS31	2.07624933185681e-06	0.621454	1.00124	0.479	0.232	0.02418	MRPS31
AHSA2	2.08483470898913e-06	0.631464	0.864734	0.562	0.306	0.02428	AHSA2
C9orf69	2.0932722256742e-06	0.609317	0.734204	0.396	0.167	0.0243782	C9orf69
ENSA	2.10995119158194e-06	0.639741	0.744002	0.646	0.393	0.0245725	ENSA
FAM166A	2.12062754482923e-06	0.653785	0.618729	0.906	0.844	0.0246968	FAM166A
CHPF2	2.1290700978226e-06	0.60848	0.485031	0.385	0.165	0.0247952	CHPF2
RXRA	2.12959705368144e-06	0.387498	-3.84476	0.042	0.263	0.0248013	RXRA
CSTF2	2.15744264774097e-06	0.626023	0.78673	0.531	0.261	0.0251256	CSTF2
GTF2H3	2.16180258718851e-06	0.624233	0.293466	0.5	0.252	0.0251764	GTF2H3
RHOT1	2.16959103328926e-06	0.604411	0.859143	0.365	0.147	0.0252671	RHOT1
MPP2	2.23133800144961e-06	0.630871	0.570208	0.583	0.299	0.0259862	MPP2
LOC107055489	2.24135282691333e-06	0.631034	0.578875	0.562	0.306	0.0261028	LOC107055489
VPS11	2.25912780147945e-06	0.622128	0.882925	0.479	0.241	0.0263098	VPS11
DIEXF	2.26757855117301e-06	0.602097	1.53243	0.344	0.141	0.0264082	DIEXF
NELFCD	2.28317100063672e-06	0.611107	0.776981	0.406	0.179	0.0265898	NELFCD
PCGF1	2.28364439337229e-06	0.560768	1.61096	0.156	0.033	0.0265953	PCGF1
FAM192A	2.30681180035698e-06	0.647624	0.52298	0.823	0.525	0.0268651	FAM192A
S100A10	2.3119813318649e-06	0.394648	-6.57166	0.021	0.228	0.0269253	S100A10
LOC112533466	2.32737014435047e-06	0.560721	1.73546	0.156	0.033	0.0271046	LOC112533466
VPS45	2.32956872390769e-06	0.622779	0.639432	0.49	0.246	0.0271302	VPS45
MAST2	2.38851107786671e-06	0.586368	1.23545	0.26	0.089	0.0278166	MAST2
SEMA3D	2.43317316161991e-06	0.401786	-12.4031	0	0.196	0.0283367	SEMA3D
MAP2K6	2.45522444196611e-06	0.548712	3.68277	0.115	0.018	0.0285935	MAP2K6
RBBP8	2.47083837146614e-06	0.380592	-4.3879	0.083	0.308	0.0287754	RBBP8
LGALSL	2.47693918506323e-06	0.611072	0.953254	0.396	0.183	0.0288464	LGALSL
RIMS1	2.48074926893129e-06	0.571615	3.02313	0.198	0.054	0.0288908	RIMS1
PTGFRN	2.5177914989743e-06	0.571568	1.98865	0.198	0.054	0.0293222	PTGFRN
LRRC23	2.51905685034243e-06	0.58131	1.93247	0.24	0.076	0.0293369	LRRC23
WBSCR17	2.53033101598675e-06	0.569208	1.92795	0.188	0.049	0.0294682	WBSCR17
TTC1	2.58357294795552e-06	0.633766	0.592614	0.615	0.335	0.0300883	TTC1
COX19	2.5911334714495e-06	0.640462	0.422686	0.719	0.408	0.0301763	COX19
DHX33	2.59139795438672e-06	0.592599	1.5287	0.292	0.109	0.0301794	DHX33
ITM2A	2.64442071361582e-06	0.347366	-0.781797	0.99	0.973	0.0307969	ITM2A
TTC12	2.6452570673821e-06	0.591483	0.962493	0.292	0.105	0.0308067	TTC12
BCAP29	2.65038886219832e-06	0.624663	0.676028	0.521	0.261	0.0308664	BCAP29
GTPBP4	2.67284715924758e-06	0.61506	1.12184	0.438	0.203	0.031128	GTPBP4
COL9A1	2.68478712731037e-06	0.385928	-6.38519	0.062	0.277	0.031267	COL9A1
ZSWIM5	2.7022698304669e-06	0.579125	1.91038	0.229	0.071	0.0314706	ZSWIM5
LOC107051973	2.71208794717211e-06	0.389718	-4.91423	0.042	0.257	0.031585	LOC107051973
SQLE	2.71554870498429e-06	0.613688	0.772162	0.438	0.194	0.0316253	SQLE
TP53I3	2.74866589213823e-06	0.566511	2.00794	0.177	0.045	0.032011	TP53I3
TYSND1	2.76048945159897e-06	0.578392	0.602366	0.229	0.069	0.0321487	TYSND1
GPAM	2.77559787913996e-06	0.389125	-4.06395	0.042	0.261	0.0323246	GPAM
KHDC4	2.78069192361606e-06	0.637788	0.35435	0.677	0.382	0.0323839	KHDC4
TMPRSS3	2.82443149338237e-06	0.63251	-0.383799	0.688	0.31	0.0328933	TMPRSS3
RBFOX2	2.83553206462536e-06	0.636602	0.511149	0.656	0.371	0.0330226	RBFOX2
SLITRK6	2.837547042348e-06	0.402902	-12.2136	0	0.194	0.0330461	SLITRK6
EIF1	2.87553111225211e-06	0.652065	0.43938	1	0.933	0.0334884	EIF1
PLBD1	2.8757246873803e-06	0.399379	-10.1195	0.01	0.21	0.0334907	PLBD1
MMD2	2.87877043784483e-06	0.392927	-4.48483	0.031	0.241	0.0335262	MMD2
ATP2B4	2.88756859750759e-06	0.605132	0.348358	0.375	0.156	0.0336286	ATP2B4
ALPK3	2.89120132408472e-06	0.558222	3.84448	0.146	0.031	0.0336709	ALPK3
IFT22	2.90689335561991e-06	0.631197	0.513714	0.604	0.315	0.0338537	IFT22
SLC7A1	2.96267385851823e-06	0.561024	2.99894	0.156	0.036	0.0345033	SLC7A1
MARCH6	2.96757631454241e-06	0.364304	-3.12151	0.229	0.453	0.0345604	MARCH6
PLEKHA3	2.98915825492973e-06	0.61842	0.63429	0.479	0.223	0.0348117	PLEKHA3
VAMP7	2.99826528875318e-06	0.627709	1.31181	0.521	0.297	0.0349178	VAMP7
COL11A1	3.02471791862676e-06	0.393159	-5.6799	0.031	0.241	0.0352259	COL11A1
SPA17	3.10199130993846e-06	0.63215	0.315563	0.625	0.326	0.0361258	SPA17
MIA2	3.10959648719898e-06	0.629406	0.450917	0.594	0.301	0.0362144	MIA2
UTP14A	3.13831961763283e-06	0.592332	0.783098	0.302	0.109	0.0365489	UTP14A
NRGN	3.15909018789647e-06	0.39688	-6.29462	0.021	0.223	0.0367908	NRGN
IDE	3.18926338357027e-06	0.599295	1.27409	0.333	0.136	0.0371422	IDE
CASP6	3.19598902836447e-06	0.616908	0.453228	0.469	0.217	0.0372205	CASP6
POU3F3	3.20473017999832e-06	0.386172	-4.22882	0.062	0.281	0.0373223	POU3F3
TERF2	3.22069885769809e-06	0.604236	0.904929	0.365	0.156	0.0375083	TERF2
TRDMT1	3.22490760773999e-06	0.589646	1.51811	0.281	0.103	0.0375573	TRDMT1
GNB1L	3.24053651450415e-06	0.605759	0.965948	0.375	0.163	0.0377393	GNB1L
TSC22D3	3.24848392034647e-06	0.548119	2.32561	0.115	0.018	0.0378318	TSC22D3
NR4A3	3.26392257747053e-06	0.595099	-0.602182	0.323	0.118	0.0380116	NR4A3
TRAFD1	3.31051319313148e-06	0.625814	-0.253346	0.573	0.272	0.0385542	TRAFD1
AFAP1L1	3.31309272127308e-06	0.557873	2.38979	0.146	0.031	0.0385843	AFAP1L1
NT5C3B	3.32740335732485e-06	0.606015	1.25506	0.375	0.165	0.0387509	NT5C3B
DCAF17	3.34407828307476e-06	0.588437	1.04983	0.281	0.098	0.0389451	DCAF17
ATP5C1	3.37711405044778e-06	0.649565	0.524272	0.896	0.699	0.0393299	ATP5C1
DENND6B	3.38014598837363e-06	0.606689	0.644162	0.385	0.167	0.0393652	DENND6B
TCTN2	3.47695724152138e-06	0.614049	1.0188	0.427	0.208	0.0404926	TCTN2
COMT	3.5074968745528e-06	0.363467	-2.81126	0.271	0.471	0.0408483	COMT
YPEL5	3.52915094548354e-06	0.353027	-2.00672	0.552	0.652	0.0411005	YPEL5
MIF	3.59506618160432e-06	0.349737	-1.49946	0.875	0.83	0.0418681	MIF
PIGQ	3.63016834332765e-06	0.571173	2.03617	0.198	0.056	0.0422769	PIGQ
SMYD2	3.6311703245932e-06	0.58703	1.03686	0.271	0.096	0.0422886	SMYD2
UBLCP1	3.6684220239074e-06	0.607759	1.14068	0.385	0.176	0.0427224	UBLCP1
LOC112532833	3.67438352058856e-06	0.641369	0.82413	0.708	0.469	0.0427919	LOC112532833
SPECC1L	3.68531129614854e-06	0.370175	-3.30273	0.177	0.406	0.0429191	SPECC1L
AOX1	3.73206367985294e-06	0.391613	-4.39898	0.042	0.254	0.0434636	AOX1
DNAJC15	3.73444902000762e-06	0.633836	0.290604	0.646	0.357	0.0434914	DNAJC15
GAMT	3.7499400258194e-06	0.551304	3.03389	0.125	0.022	0.0436718	GAMT
ASTE1	3.75118728380184e-06	0.554536	3.11806	0.135	0.027	0.0436863	ASTE1
RNF114	3.79446124180947e-06	0.620175	0.636782	0.49	0.246	0.0441903	RNF114
GTF2B	3.84190464367299e-06	0.642194	0.653187	0.75	0.484	0.0447428	GTF2B
NDUFS3	3.85160788552879e-06	0.641788	0.418401	0.781	0.469	0.0448558	NDUFS3
ETV4	3.85296548402757e-06	0.405134	-12.449	0	0.19	0.0448716	ETV4
DCLK3	3.85308555558175e-06	0.405134	-13.2681	0	0.19	0.044873	DCLK3
PSMA6	3.874731197759e-06	0.635184	0.761442	0.656	0.377	0.0451251	PSMA6
GNLY	3.92813163273648e-06	0.61699	0.718301	0.469	0.225	0.045747	GNLY
ATXN10	3.95282598496729e-06	0.608805	0.655952	0.396	0.183	0.0460346	ATXN10
TMEM121	3.9690605727064e-06	0.557408	1.64534	0.146	0.031	0.0462237	TMEM121
SAP30BP	4.01088822617238e-06	0.615141	1.21375	0.438	0.219	0.0467108	SAP30BP
SMC3	4.05289480572399e-06	0.632685	0.715988	0.625	0.353	0.0472	SMC3
SPPL2A	4.10366242759226e-06	0.371582	-3.56839	0.177	0.397	0.0477913	SPPL2A
RPS12	4.12582679672402e-06	0.350481	-1.1742	0.958	0.862	0.0480494	RPS12
MBOAT2	4.13639305917212e-06	0.369536	-3.04915	0.198	0.417	0.0481724	MBOAT2
STXBP6	4.22820755809566e-06	0.401518	-4.78621	0.01	0.208	0.0492417	STXBP6
WBP2NL	4.25772483608535e-06	0.623489	0.544523	0.521	0.275	0.0495855	WBP2NL
SPACA9	4.28030397850398e-06	0.592041	0.671335	0.302	0.114	0.0498484	SPACA9
SPR	4.31733088787803e-06	0.579392	0.694164	0.24	0.076	0.0502796	SPR
PTPN21	4.33691753967206e-06	0.611665	0.550808	0.427	0.199	0.0505077	PTPN21
HIST1H111L	4.3606167417339e-06	0.557164	0.976232	0.146	0.031	0.0507837	HIST1H111L
JMJD8	4.36291276904197e-06	0.61034	0.538666	0.427	0.19	0.0508105	JMJD8
MRPL18	4.39250654302857e-06	0.628023	0.378747	0.594	0.308	0.0511551	MRPL18
PRDX6	4.42393971250535e-06	0.64395	0.510357	0.833	0.538	0.0515212	PRDX6
MTF2	4.42935722294026e-06	0.623954	0.93718	0.531	0.279	0.0515843	MTF2
KIF27	4.46037686546815e-06	0.577381	0.838715	0.229	0.071	0.0519455	KIF27
ATOH8	4.48584986034356e-06	0.40625	-9.80931	0	0.188	0.0522422	ATOH8
A2M	4.48617962111142e-06	0.40625	-10.9968	0	0.188	0.052246	A2M
ABCB8	4.49642397837572e-06	0.589855	0.986893	0.292	0.107	0.0523654	ABCB8
ANKH	4.53793017831514e-06	0.369722	-2.35762	0.188	0.424	0.0528487	ANKH
CDH6	4.54939206031862e-06	0.396217	-6.02243	0.031	0.234	0.0529822	CDH6
PACS2	4.55438499159976e-06	0.600644	0.696481	0.354	0.147	0.0530404	PACS2
DICER1	4.64983198371346e-06	0.595878	1.03219	0.323	0.129	0.0541519	DICER1
GPR162	4.68206182203696e-06	0.391009	-4.6843	0.052	0.263	0.0545273	GPR162
SEC14L3	4.70314674514442e-06	0.550781	1.54062	0.125	0.022	0.0547728	SEC14L3
AP2A2	4.75656086903741e-06	0.639195	0.436105	0.74	0.451	0.0553949	AP2A2
CAP1	4.77197893652957e-06	0.3745	-3.7577	0.156	0.379	0.0555745	CAP1
DCLRE1C	4.8204813935247e-06	0.55392	1.06401	0.135	0.027	0.0561393	DCLRE1C
CTSV	4.83709204464318e-06	0.357073	-2.01397	0.448	0.607	0.0563328	CTSV
LOC416263	4.84288250871377e-06	0.574463	0.695185	0.219	0.065	0.0564002	LOC416263
C3orf70	4.94440146721274e-06	0.550665	0.910733	0.125	0.022	0.0575825	C3orf70
CTNNBL1	4.96075599139288e-06	0.626918	0.839933	0.542	0.315	0.057773	CTNNBL1
MRPS18A	4.97817332932894e-06	0.630604	0.461156	0.615	0.344	0.0579758	MRPS18A
TPST1	4.98110148513646e-06	0.372907	-3.0364	0.167	0.397	0.0580099	TPST1
ATP5G3	5.02632140720186e-06	0.646112	0.428172	0.927	0.641	0.0585365	ATP5G3
FDPS	5.05148929068319e-06	0.628732	0.651681	0.625	0.319	0.0588296	FDPS
FAM175A	5.2076326262287e-06	0.592646	1.89921	0.302	0.121	0.0606481	FAM175A
GLTSCR2	5.21945513145378e-06	0.611037	0.357071	0.427	0.201	0.0607858	GLTSCR2
SMIM5	5.24645819080841e-06	0.612851	0.556391	0.448	0.21	0.0611003	SMIM5
MANBAL1	5.33116593909318e-06	0.623791	0.374591	0.552	0.283	0.0620868	MANBAL1
RIPK3	5.34397103561168e-06	0.591111	0.841423	0.302	0.114	0.0622359	RIPK3
CNTNAP5	5.37057652327943e-06	0.400519	-6.96771	0.021	0.217	0.0625457	CNTNAP5
HSF3	5.40249345952182e-06	0.596529	1.0441	0.333	0.134	0.0629174	HSF3
EPB41L5	5.42492089158853e-06	0.38308	-3.1292	0.094	0.319	0.0631786	EPB41L5
TAOK3	5.51637662518754e-06	0.372163	-3.11274	0.188	0.408	0.0642437	TAOK3
WDR37	5.67138706810886e-06	0.61799	1.36251	0.469	0.25	0.066049	WDR37
LOC107057188	5.72024286342527e-06	0.616862	0.691389	0.479	0.239	0.0666179	LOC107057188
MRPL44	5.75426350393578e-06	0.615792	1.10683	0.469	0.232	0.0670142	MRPL44
BCAS2	5.7786444993771e-06	0.634301	0.445694	0.677	0.397	0.0672981	BCAS2
RFC2	5.81400085679245e-06	0.588298	1.78319	0.281	0.107	0.0677099	RFC2
SIK2	5.83851418823208e-06	0.59575	0.669822	0.323	0.134	0.0679953	SIK2
KLHL33	5.83949030747817e-06	0.644636	0.423927	0.885	0.625	0.0680067	KLHL33
UBQLN4	5.84363360952333e-06	0.623047	0.453027	0.542	0.283	0.068055	UBQLN4
OGDHL	5.84552890597329e-06	0.584077	1.84943	0.26	0.094	0.068077	OGDHL
MPZL3	5.86250208736834e-06	0.62729	0.702943	0.573	0.324	0.0682747	MPZL3
ANOS1	5.90401811201942e-06	0.400553	-4.8229	0.021	0.219	0.0687582	ANOS1
SNAP25	5.96240244031309e-06	0.589681	1.12893	0.292	0.112	0.0694381	SNAP25
DCTN6	5.97400747963757e-06	0.64059	0.379164	0.854	0.493	0.0695733	DCTN6
MYO3A	5.99967014065281e-06	0.381557	-6.14132	0.125	0.33	0.0698722	MYO3A
HK1	6.02716204002429e-06	0.642055	0.349928	0.854	0.538	0.0701923	HK1
C5H14orf1	6.04151880930364e-06	0.639462	0.395682	0.771	0.484	0.0703595	C5H14orf1
OTUD3	6.07349662398404e-06	0.603516	0.307096	0.375	0.167	0.0707319	OTUD3
LOC420807	6.07492713394483e-06	0.408482	-12.3308	0	0.183	0.0707486	LOC420807
DARS	6.08691797911281e-06	0.627988	0.504464	0.594	0.33	0.0708882	DARS
SLC35B3	6.1196726852531e-06	0.59554	1.2558	0.323	0.134	0.0712697	SLC35B3
CMTM6	6.11969575427704e-06	0.40446	-5.9715	0.01	0.201	0.07127	CMTM6
PRKAR2A	6.14101405133171e-06	0.605248	0.473538	0.385	0.176	0.0715182	PRKAR2A
NARS2	6.24656587276013e-06	0.567208	0.991377	0.188	0.051	0.0727475	NARS2
MGRN1	6.3675256558423e-06	0.57008	0.918954	0.198	0.058	0.0741562	MGRN1
FNIP2	6.37805017610076e-06	0.595785	0.875678	0.333	0.134	0.0742788	FNIP2
AP3M2	6.37943537022068e-06	0.620047	0.544862	0.531	0.261	0.0742949	AP3M2
SUV39H1	6.39427181559751e-06	0.38151	-3.08989	0.125	0.335	0.0744677	SUV39H1
AKR1B10L1	6.48353700632217e-06	0.634115	0.329659	0.708	0.4	0.0755073	AKR1B10L1
TTLL1	6.56518884042902e-06	0.608596	1.26838	0.417	0.194	0.0764582	TTLL1
HNRNPA2B1	6.5907017329165e-06	0.644682	0.456052	0.896	0.672	0.0767553	HNRNPA2B1
SIGMAR1	6.67967639717756e-06	0.591576	0.559809	0.302	0.121	0.0777915	SIGMAR1
PDZD11	6.71482433374165e-06	0.634789	0.661876	0.656	0.426	0.0782008	PDZD11
TMEM138	6.75019194471996e-06	0.62178	0.355423	0.552	0.277	0.0786127	TMEM138
NONO	6.85438945030261e-06	0.633498	0.713604	0.667	0.404	0.0798262	NONO
NEK1	6.9003868364561e-06	0.616908	1.0152	0.469	0.25	0.0803619	NEK1
UNG	6.90552909540199e-06	0.588577	0.970063	0.292	0.109	0.0804218	UNG
LOC112530523	6.90872303140544e-06	0.405436	-7.75727	0.01	0.199	0.080459	LOC112530523
A2ML3	7.06349455495028e-06	0.409598	-9.98432	0	0.181	0.0822615	A2ML3
HAPLN1	7.06397970195039e-06	0.409598	-12.0933	0	0.181	0.0822671	HAPLN1
CITED4	7.09915027252181e-06	0.6363	-0.396881	0.812	0.429	0.0826767	CITED4
GNPAT	7.10984060462026e-06	0.596552	1.281	0.333	0.141	0.0828012	GNPAT
TOMM34	7.11246832861341e-06	0.594866	1.21163	0.323	0.134	0.0828318	TOMM34
C13H5orf15	7.13964994436737e-06	0.355097	-1.89392	0.76	0.761	0.0831484	C13H5orf15
UMPS	7.18701962051341e-06	0.586414	1.11386	0.281	0.103	0.0837	UMPS
CCDC57	7.21602149780711e-06	0.588879	1.32867	0.292	0.112	0.0840378	CCDC57
AMER3	7.22231353482198e-06	0.59811	1.49016	0.344	0.147	0.0841111	AMER3
CENPV	7.24924505869443e-06	0.402309	-5.49227	0.021	0.214	0.0844247	CENPV
REXO2	7.38318923134229e-06	0.631359	0.669466	0.667	0.377	0.0859846	REXO2
LOC107054716	7.4662074659203e-06	0.62407	0.29213	0.573	0.304	0.0869515	LOC107054716
SLC35F1	7.53871001950312e-06	0.386765	-4.99519	0.094	0.304	0.0877958	SLC35F1
MAP4K5	7.57024459777227e-06	0.56951	1.11781	0.198	0.058	0.0881631	MAP4K5
DNAJA2	7.58118822363922e-06	0.63973	0.697487	0.771	0.531	0.0882905	DNAJA2
C12H3ORF67	7.69432707764909e-06	0.543829	1.03778	0.104	0.016	0.0896081	C12H3ORF67
NDUFA10	7.78004381260068e-06	0.638928	0.555815	0.781	0.511	0.0906064	NDUFA10
FAM206A	7.81699222796661e-06	0.611049	0.807561	0.438	0.214	0.0910367	FAM206A
B3GAT2	7.83578205230227e-06	0.374442	-2.61	0.188	0.406	0.0912555	B3GAT2
UGCG	7.83759074024869e-06	0.578997	1.32064	0.24	0.083	0.0912766	UGCG
DDX52	7.8842589668087e-06	0.593971	0.769901	0.323	0.132	0.0918201	DDX52
C5H11orf58	8.17799245062979e-06	0.641788	0.695844	0.833	0.609	0.0952409	C5H11orf58
YBX3	8.18440106000637e-06	0.63401	0.550323	0.698	0.426	0.0953155	YBX3
PPFIBP1	8.22119084862499e-06	0.403297	-6.04898	0.021	0.212	0.095744	PPFIBP1
C16orf71	8.28877034568484e-06	0.559082	2.84011	0.156	0.038	0.096531	C16orf71
HIKESHI	8.30379640415773e-06	0.625023	0.591455	0.583	0.319	0.096706	HIKESHI
IP6K1	8.32901600490871e-06	0.550502	2.28572	0.125	0.025	0.0969997	IP6K1
MVD	8.35038282577988e-06	0.598993	0.265255	0.365	0.152	0.0972486	MVD
C1GALT1C1	8.39738123557251e-06	0.624581	0.718493	0.562	0.319	0.0977959	C1GALT1C1
WARS	8.44683612843706e-06	0.606341	0.44378	0.406	0.19	0.0983719	WARS
CLDN3	8.44776238893023e-06	0.61034	0.506075	0.438	0.212	0.0983826	CLDN3
DFFA	8.45038769229933e-06	0.58524	1.23479	0.271	0.103	0.0984132	DFFA
COL8A2	8.47140221639467e-06	0.397042	-2.49467	0.042	0.246	0.098658	COL8A2
PDXP	8.51034887760716e-06	0.590065	0.705542	0.302	0.118	0.0991115	PDXP
MOK	8.5188689837745e-06	0.584694	2.74849	0.271	0.1	0.0992107	MOK
GTPBP10	8.57941628303706e-06	0.614676	0.659395	0.49	0.237	0.0999159	GTPBP10
HECTD2	8.58361407573017e-06	0.569789	1.62869	0.198	0.06	0.0999648	HECTD2
EZR	8.72119632534974e-06	0.400832	-5.40681	0.031	0.225	0.101567	EZR
IFT57	8.85222281429808e-06	0.627604	0.263444	0.646	0.344	0.103093	IFT57
RHOBTB1	8.94201905475262e-06	0.578497	-0.761675	0.25	0.08	0.104139	RHOBTB1
UFSP2	8.94775680198234e-06	0.618815	0.528457	0.51	0.272	0.104206	UFSP2
ARHGAP18	8.94925928655413e-06	0.611189	0.762739	0.448	0.219	0.104223	ARHGAP18
FBXO48	8.95356516245635e-06	0.582392	0.885067	0.26	0.094	0.104273	FBXO48
CHMP5	9.06004479558705e-06	0.636707	0.493897	0.729	0.491	0.105513	CHMP5
BUD13	9.12164275023984e-06	0.605294	0.968209	0.406	0.185	0.106231	BUD13
HIVEP3	9.23174921428013e-06	0.570905	0.784239	0.208	0.062	0.107513	HIVEP3
KIAA2026	9.35516411943873e-06	0.607085	1.2333	0.417	0.196	0.10895	KIAA2026
MRPS33	9.42532670617546e-06	0.62879	0.297225	0.646	0.366	0.109767	MRPS33
COPS5	9.78048879930512e-06	0.628406	0.382935	0.656	0.362	0.113904	COPS5
GOT1	9.78956969610384e-06	0.630011	0.446497	0.646	0.388	0.114009	GOT1
SDHA	9.84310241489428e-06	0.632336	0.394164	0.688	0.42	0.114633	SDHA
CGNL1	9.84889897516492e-06	0.385324	-3.48165	0.115	0.324	0.1147	CGNL1
PGAM1	9.96918340204044e-06	0.356608	-0.941655	0.906	0.855	0.116101	PGAM1
ABLIM3	9.99663358515286e-06	0.588902	0.541863	0.302	0.116	0.116421	ABLIM3
MGAT4C	1.01081496970004e-05	0.577451	0.936558	0.24	0.08	0.11772	MGAT4C
ARHGAP32	1.02399502460036e-05	0.625186	0.661056	0.583	0.337	0.119254	ARHGAP32
BCAP31	1.03540651496782e-05	0.637486	0.391273	0.792	0.522	0.120583	BCAP31
LRRC56	1.03774053299869e-05	0.573103	0.541832	0.219	0.069	0.120855	LRRC56
RFC1	1.04940769340383e-05	0.615548	0.30538	0.479	0.257	0.122214	RFC1
STIM2	1.05097938382717e-05	0.596738	0.650932	0.344	0.15	0.122397	STIM2
MMP2	1.05338271755703e-05	0.399182	-4.40203	0.042	0.239	0.122677	MMP2
EIF3I	1.07439459055583e-05	0.629278	0.639068	0.635	0.388	0.125124	EIF3I
RPS23	1.09350379650152e-05	0.361561	-2.04842	0.542	0.618	0.127349	RPS23
ITGB5	1.10748699871243e-05	0.412946	-11.2773	0	0.174	0.128978	ITGB5
COG7	1.11856606578446e-05	0.589774	0.816903	0.302	0.123	0.130268	COG7
FARSA	1.11902930076888e-05	0.595657	0.808608	0.344	0.145	0.130322	FARSA
PRPF38A	1.12001364608426e-05	0.607061	0.946031	0.417	0.203	0.130437	PRPF38A
NEDD4	1.12838506519438e-05	0.611037	1.37824	0.448	0.228	0.131412	NEDD4
LPAR1	1.13522996059606e-05	0.405611	-5.32791	0.021	0.208	0.132209	LPAR1
ILVBL	1.1391968814944e-05	0.590576	-0.311762	0.323	0.123	0.132671	ILVBL
SDF2	1.14443894809418e-05	0.622896	0.515187	0.573	0.319	0.133281	SDF2
MRPS35	1.1514694284163e-05	0.602109	0.961587	0.375	0.179	0.1341	MRPS35
DIABLO	1.15482902871504e-05	0.62171	0.807286	0.531	0.315	0.134491	DIABLO
C1H12ORF73	1.16735203769666e-05	0.610851	0.837962	0.448	0.228	0.13595	C1H12ORF73
FRMPD4	1.18648060744673e-05	0.591692	1.07913	0.323	0.129	0.138178	FRMPD4
ARMC9	1.18879995171647e-05	0.567999	1.2454	0.198	0.058	0.138448	ARMC9
WRB	1.19128648098171e-05	0.62014	0.965442	0.51	0.304	0.138737	WRB
GLIPR1L	1.20820009769385e-05	0.3888	-3.88835	0.104	0.306	0.140707	GLIPR1L
MYO18B	1.21121805164453e-05	0.61706	0.604269	0.51	0.272	0.141058	MYO18B
SLC25A3	1.22974194279376e-05	0.637509	0.52776	0.812	0.556	0.143216	SLC25A3
VAMP4	1.23592862802125e-05	0.629336	0.616626	0.667	0.397	0.143936	VAMP4
PRDX1	1.23611590352567e-05	0.641346	0.400159	0.927	0.754	0.143958	PRDX1
DHRSX	1.23789450857949e-05	0.573707	1.41119	0.219	0.074	0.144165	DHRSX
ACER2	1.2384316494058e-05	0.568545	1.59636	0.198	0.06	0.144228	ACER2
CD99L2	1.24492465077585e-05	0.400367	-5.33328	0.042	0.237	0.144984	CD99L2
DSG2	1.25478577547396e-05	0.400053	-3.14451	0.042	0.239	0.146132	DSG2
ACP6	1.25721137295396e-05	0.606748	0.958886	0.417	0.205	0.146415	ACP6
FOXP2	1.25913854134769e-05	0.561163	0.998244	0.167	0.045	0.146639	FOXP2
RNF220	1.26616604369133e-05	0.620373	0.966315	0.521	0.308	0.147458	RNF220
WDR70	1.2693074972198e-05	0.598458	0.427917	0.365	0.161	0.147824	WDR70
LOC100857439	1.27045159172262e-05	0.574219	-0.410223	0.229	0.074	0.147957	LOC100857439
OSTC	1.28173774065275e-05	0.637161	0.441299	0.812	0.554	0.149271	OSTC
CHORDC1	1.28351631231814e-05	0.604492	1.38598	0.396	0.194	0.149478	CHORDC1
AGMAT	1.29150729755655e-05	0.364479	-1.86656	0.448	0.583	0.150409	AGMAT
MRPL48	1.29338182072911e-05	0.624919	0.403325	0.604	0.348	0.150627	MRPL48
UBQLN1	1.29565043213329e-05	0.619838	0.591288	0.562	0.295	0.150891	UBQLN1
LOC112531599	1.29634674784696e-05	0.575335	1.44837	0.229	0.078	0.150973	LOC112531599
ERCC3	1.29664956236105e-05	0.605678	0.256369	0.427	0.196	0.151008	ERCC3
DNAJC24	1.30469977359347e-05	0.599749	1.44001	0.365	0.17	0.151945	DNAJC24
EXOSC8	1.32664567960964e-05	0.604004	0.830435	0.396	0.192	0.154501	EXOSC8
CEP19	1.33062790318448e-05	0.59561	1.04458	0.344	0.15	0.154965	CEP19
ADAM10	1.3354160453678e-05	0.374326	-3.03119	0.24	0.44	0.155523	ADAM10
ELOC	1.33753816768115e-05	0.634626	0.394901	0.75	0.5	0.15577	ELOC
GRID1	1.3381113861589e-05	0.560977	0.79635	0.167	0.045	0.155836	GRID1
CAMK4	1.36904046598641e-05	0.570836	1.57092	0.208	0.067	0.159438	CAMK4
CYB5R4	1.37049319011362e-05	0.604771	0.54361	0.417	0.194	0.159608	CYB5R4
CWC27	1.38683697382412e-05	0.6142	0.734889	0.49	0.257	0.161511	CWC27
PGGT1B	1.39265790118552e-05	0.584635	1.44935	0.271	0.109	0.162189	PGGT1B
MYO9B	1.39874275844529e-05	0.600098	1.53427	0.365	0.174	0.162898	MYO9B
HELB	1.40977426140615e-05	0.391288	-2.87186	0.083	0.297	0.164182	HELB
GOLGA4	1.41593524498872e-05	0.634324	0.341824	0.76	0.5	0.1649	GOLGA4
ASAP1	1.41831981621703e-05	0.603016	0.545335	0.396	0.188	0.165178	ASAP1
BBS4	1.44467171456131e-05	0.611758	0.561979	0.458	0.243	0.168246	BBS4
ST3GAL6	1.44846726894103e-05	0.589495	0.864178	0.312	0.125	0.168688	ST3GAL6
POLDIP2	1.45575119696942e-05	0.611968	0.529831	0.479	0.241	0.169537	POLDIP2
PDDC1	1.46325454573486e-05	0.617467	0.812383	0.521	0.286	0.170411	PDDC1
SYNJ2	1.47293814996783e-05	0.618257	-0.386104	0.573	0.283	0.171538	SYNJ2
MED7	1.49173116325949e-05	0.607282	0.691324	0.427	0.214	0.173727	MED7
UBASH3B	1.50178746107034e-05	0.543597	4.14779	0.104	0.018	0.174898	UBASH3B
TTC8	1.50735281751672e-05	0.615106	0.658671	0.5	0.268	0.175546	TTC8
LOC107051618	1.5350405296055e-05	0.562849	0.975338	0.177	0.049	0.178771	LOC107051618
TMEM9B	1.5431338999976e-05	0.637684	0.337683	0.865	0.616	0.179713	TMEM9B
SLITRK2	1.56324762858151e-05	0.405169	-6.80887	0.031	0.217	0.182056	SLITRK2
CCT3	1.57318670140995e-05	0.580113	0.67546	0.26	0.094	0.183213	CCT3
ARHGDIB	1.58754850307357e-05	0.397891	-4.01634	0.062	0.257	0.184886	ARHGDIB
SLCO5A1	1.58931986462662e-05	0.402297	-4.82477	0.042	0.232	0.185092	SLCO5A1
CISH	1.58934660850787e-05	0.570301	1.30464	0.208	0.067	0.185095	CISH
DAAM2	1.62793361947253e-05	0.557966	1.45039	0.156	0.04	0.189589	DAAM2
MAPK8IP1	1.62802285359779e-05	0.560372	2.26898	0.167	0.045	0.1896	MAPK8IP1
SUCO	1.63988593464018e-05	0.5979	1.67292	0.365	0.165	0.190981	SUCO
LOC107048987	1.64102814153448e-05	0.616781	0.887326	0.521	0.286	0.191114	LOC107048987
DDX1	1.65160612841843e-05	0.629418	0.705225	0.667	0.433	0.192346	DDX1
STON2	1.65429422504479e-05	0.403216	-7.51462	0.042	0.228	0.192659	STON2
SNF8	1.66589241793008e-05	0.614293	0.492187	0.5	0.266	0.19401	SNF8
FAM92A	1.67034526188595e-05	0.594889	0.794099	0.344	0.152	0.194528	FAM92A
AIMP1	1.67365528934069e-05	0.622803	0.557849	0.604	0.342	0.194914	AIMP1
TRPS1	1.69295826026381e-05	0.39953	-3.79428	0.052	0.25	0.197162	TRPS1
PCCA	1.69847707094792e-05	0.598075	0.740875	0.365	0.167	0.197805	PCCA
EEFSEC	1.72492414212773e-05	0.594355	0.765351	0.344	0.15	0.200885	EEFSEC
UPK1B	1.72929265223285e-05	0.416295	-12.6073	0	0.167	0.201393	UPK1B
GNPTG	1.73819751661133e-05	0.598993	0.525391	0.375	0.172	0.20243	GNPTG
CASP3	1.73901226144372e-05	0.595808	0.31253	0.365	0.154	0.202525	CASP3
POLL	1.75255660631405e-05	0.583647	0.692222	0.281	0.107	0.204103	POLL
PHF5A	1.75258269130188e-05	0.631534	0.58565	0.729	0.473	0.204106	PHF5A
LOC112531359	1.75841274421739e-05	0.601888	-0.331844	0.417	0.183	0.204785	LOC112531359
HISTH1	1.78419524427709e-05	0.59568	0.473634	0.354	0.156	0.207787	HISTH1
METTL25	1.82339685110557e-05	0.582996	0.759347	0.271	0.107	0.212353	METTL25
UTP6	1.83669867082857e-05	0.600377	0.923007	0.385	0.181	0.213902	UTP6
MLF2	1.83737424870387e-05	0.635661	0.379695	0.865	0.58	0.213981	MLF2
CSTB	1.86770481583225e-05	0.377244	-2.70734	0.229	0.431	0.217513	CSTB
PTBP1	1.87358613222782e-05	0.637009	0.354018	0.906	0.645	0.218198	PTBP1
ASTN1	1.89990161584765e-05	0.572114	1.44092	0.219	0.074	0.221263	ASTN1
NUDC	1.90252341079097e-05	0.625314	0.521411	0.625	0.386	0.221568	NUDC
SLC10A7	1.90449453475979e-05	0.57387	0.583286	0.229	0.078	0.221797	SLC10A7
R3HDM4	1.91822637073464e-05	0.591111	0.403851	0.323	0.138	0.223397	R3HDM4
FAM102A	1.93117935755722e-05	0.602632	0.906801	0.396	0.196	0.224905	FAM102A
ZCRB1	1.93750204477398e-05	0.622361	0.946178	0.594	0.35	0.225641	ZCRB1
NDUFA1	1.9400685335146e-05	0.6373	0.322846	0.938	0.674	0.22594	NDUFA1
PPCDC	2.01246915210431e-05	0.583519	0.797927	0.281	0.109	0.234372	PPCDC
AKR1B10L3	2.01720253452493e-05	0.62886	0.607423	0.677	0.446	0.234923	AKR1B10L3
FCHSD1	2.06654666026814e-05	0.567429	0.504311	0.198	0.062	0.24067	FCHSD1
FCF1	2.07466203670137e-05	0.605469	0.892792	0.417	0.217	0.241615	FCF1
LRRC8D	2.0874286083685e-05	0.392392	-4.17961	0.104	0.301	0.243102	LRRC8D
OSBPL8	2.09281208526681e-05	0.61613	-0.302251	0.583	0.281	0.243729	OSBPL8
NXPE3	2.13553784055892e-05	0.575672	0.529429	0.24	0.085	0.248705	NXPE3
GPN2	2.15557274021052e-05	0.596168	0.444417	0.375	0.161	0.251038	GPN2
PMPCB	2.16970872605346e-05	0.61041	0.495448	0.469	0.25	0.252684	PMPCB
RAB11A	2.20138780820941e-05	0.632801	0.538406	0.75	0.547	0.256374	RAB11A
ZDHHC20	2.21365177498181e-05	0.599075	-0.298805	0.396	0.176	0.257802	ZDHHC20
EIF4E2	2.224543354847e-05	0.611444	0.976464	0.469	0.261	0.25907	EIF4E2
NR1H4	2.23433712430993e-05	0.549037	2.55126	0.125	0.027	0.260211	NR1H4
CZH5ORF63	2.25174815952772e-05	0.619582	0.441023	0.583	0.328	0.262239	CZH5ORF63
MNT	2.26402085054859e-05	0.556978	0.892385	0.156	0.04	0.263668	MNT
IFITM3	2.26750861911937e-05	0.383185	-1.98038	0.177	0.382	0.264074	IFITM3
ARHGDIA	2.27868014107487e-05	0.632208	0.445903	0.771	0.531	0.265375	ARHGDIA
CDK9	2.32999110211137e-05	0.593622	1.11171	0.333	0.156	0.271351	CDK9
MTUS2	2.35375126862098e-05	0.581892	1.68324	0.271	0.107	0.274118	MTUS2
TNS1	2.3772027575527e-05	0.410714	-5.55027	0.021	0.199	0.276849	TNS1
HYI	2.38361338662275e-05	0.551688	1.02375	0.135	0.031	0.277596	HYI
UBE2H	2.38620566060628e-05	0.634498	0.540534	0.802	0.625	0.277898	UBE2H
TMPRSS9	2.41988691060731e-05	0.388823	-3.02273	0.135	0.335	0.28182	TMPRSS9
AFG3L2	2.423648693952e-05	0.621547	0.532751	0.573	0.364	0.282258	AFG3L2
MEAF6	2.42900492185953e-05	0.621838	0.343773	0.625	0.357	0.282882	MEAF6
TMC2	2.46407487018656e-05	0.405215	-4.16637	0.042	0.228	0.286966	TMC2
RBFA	2.46723703459488e-05	0.588704	0.782145	0.312	0.134	0.287334	RBFA
WDR89	2.46817483064291e-05	0.615513	0.74352	0.521	0.299	0.287444	WDR89
IPO8	2.49107403806778e-05	0.61077	0.344177	0.479	0.259	0.29011	IPO8
TRIB2	2.52327634722958e-05	0.620187	0.446896	0.604	0.342	0.293861	TRIB2
SAT1	2.56178198767803e-05	0.618245	0.423239	0.562	0.326	0.298345	SAT1
EEF1G	2.56588851465026e-05	0.403076	-3.33985	0.052	0.241	0.298823	EEF1G
DCTN3	2.57958585805129e-05	0.629941	0.437099	0.771	0.491	0.300419	DCTN3
LOC112530170	2.58353961741067e-05	0.587251	1.41197	0.302	0.129	0.300879	LOC112530170
CCDC82	2.59292017115257e-05	0.577532	0.802094	0.25	0.094	0.301971	CCDC82
NDUFAF7	2.59775445502413e-05	0.612956	0.394937	0.521	0.275	0.302534	NDUFAF7
C15orf61	2.64941000396414e-05	0.387591	-1.74839	0.135	0.353	0.30855	C15orf61
NTN4L	2.68924530969791e-05	0.419643	-12.9554	0	0.161	0.31319	NTN4L
VEPH1	2.68925870093861e-05	0.419643	-11.0103	0	0.161	0.313191	VEPH1
FAM46A	2.6925726910863e-05	0.401635	-4.2282	0.062	0.25	0.313577	FAM46A
LGALS8	2.6976903513624e-05	0.605887	0.432591	0.448	0.225	0.314173	LGALS8
YF5	2.69860388741054e-05	0.614362	1.43694	0.5	0.297	0.314279	YF5
GATC	2.71458667101051e-05	0.612688	0.34309	0.521	0.275	0.316141	GATC
[truncated: 1,439 more rows]

## Sheet: Cluster_2
	p_val	auc	avg_log2FC	pct.1	pct.2	p_val_adj	gene
OTOL1.1	1.30912513160603e-101	0.98022	8.32188	0.966	0.026	1.52460712826839e-97	OTOL1
EGFL6.1	2.42426581468186e-88	0.913249	8.56425	0.831	0.015	2.82329996777849e-84	EGFL6
OTOP1.1	4.59130363910338e-69	0.86428	7.71091	0.742	0.033	5.3470322180998e-65	OTOP1
IGFBP7.1	6.22116402912203e-64	0.937721	4.6023	0.921	0.134	7.24516762831552e-60	IGFBP7
LOC419390	2.99511507463418e-62	0.940128	6.50789	0.91	0.154	3.48811101591896e-58	LOC419390
GPR37L1	7.94105970240406e-60	0.850265	5.23929	0.73	0.051	9.24815812941976e-56	GPR37L1
HEYL.1	3.39056825871544e-59	0.851611	4.80288	0.742	0.053	3.9486557941e-55	HEYL
MMP2.1	1.4837716830251e-57	0.877059	3.39107	0.831	0.081	1.72800050205103e-53	MMP2
HES5	1.96206764704272e-57	0.873972	5.8721	0.787	0.086	2.28502398174595e-53	HES5
DKK3.1	2.28570286382751e-54	0.943302	3.64073	0.966	0.231	2.66192955521352e-50	DKK3
ALDH1A3.1	3.1795472595511e-53	0.813446	6.23724	0.652	0.044	3.70290073847321e-49	ALDH1A3
AGR3.1	9.89863650343273e-53	0.962057	3.84484	0.978	0.323	1.15279520718978e-48	AGR3
HTRA1.1	7.54925912554613e-52	0.884751	4.0049	0.854	0.13	8.79186717761103e-48	HTRA1
COL8A2.1	9.58948665327991e-51	0.85697	4.00028	0.787	0.097	1.11679161564098e-46	COL8A2
CLDN9.1	1.07701243534863e-50	0.869576	3.60739	0.809	0.116	1.25428868220702e-46	CLDN9
SCG5	1.30497353273071e-49	0.840301	5.45728	0.719	0.088	1.51977217621818e-45	SCG5
MATN4.1	6.07666414853261e-48	0.939326	3.82982	0.955	0.325	7.07688306738107e-44	MATN4
COLEC12.1	1.06103542687602e-47	0.807063	5.03035	0.652	0.059	1.23568185813981e-43	COLEC12
SYNE2.1	2.65478242130326e-46	0.963872	4.35389	1	0.532	3.09175960784978e-42	SYNE2
GSTAL3.1	1.30198349877775e-45	0.837745	4.51706	0.73	0.108	1.51628998267657e-41	GSTAL3
SPARC.1	1.62387430545867e-45	0.956661	2.94036	1	0.501	1.89116401613717e-41	SPARC
C9ORF58.1	7.02338648493916e-45	0.966811	2.6127	1	0.695	8.17943590036015e-41	C9ORF58
SCRG1	1.66816416798973e-44	0.716928	8.88563	0.438	0.007	1.94274399004084e-40	SCRG1
F3	2.09021050440803e-44	0.90163	3.74695	0.888	0.255	2.43425915343359e-40	F3
COL4A4	2.37972556624454e-44	0.801358	4.9193	0.652	0.068	2.7714283944484e-40	COL4A4
SLC1A3.1	5.02122366629026e-43	0.911483	3.02153	0.966	0.305	5.84771708176163e-39	SLC1A3
FRZB.1	2.33673456596428e-42	0.886887	3.23654	0.899	0.235	2.721361075522e-38	FRZB
MLC1.1	3.62902675003591e-42	0.786554	4.33472	0.618	0.064	4.22636455309183e-38	MLC1
EFHD1.1	8.64377562606844e-41	0.918953	2.78655	0.978	0.407	1.00665410941193e-36	EFHD1
EGR1	1.02497288834209e-40	0.88327	3.72251	0.865	0.257	1.1936834257632e-36	EGR1
GJB2.1	4.22887500194553e-40	0.904976	2.57855	0.966	0.347	4.92494782726577e-36	GJB2
BRICD5.1	6.86452666554036e-40	0.803778	5.77282	0.652	0.101	7.99442775468831e-36	BRICD5
FAM69C	2.5296060197855e-39	0.684356	8.75384	0.371	0.002	2.94597917064219e-35	FAM69C
TIMP2.1	4.55821383114168e-38	0.897555	3.0856	0.933	0.374	5.3084958277476e-34	TIMP2
BTG1.1	1.51631591562254e-37	0.920632	3.03615	0.966	0.604	1.76590151533402e-33	BTG1
LTBP1.1	2.01681802380107e-37	0.706593	7.04041	0.427	0.018	2.34878627051873e-33	LTBP1
CLDN1.1	4.81352320213216e-37	0.891184	2.46776	0.989	0.358	5.60582912120311e-33	CLDN1
JAG1.1	1.30064607514273e-36	0.877701	3.46376	0.888	0.319	1.51473241911123e-32	JAG1
SERPINF2.1	3.29176185548738e-36	0.874639	2.59445	0.921	0.308	3.83358585690061e-32	SERPINF2
LCAT.1	1.07943949128483e-35	0.865144	2.66603	0.888	0.284	1.25711523155032e-31	LCAT
NRP1	2.63475787682122e-35	0.685727	5.93568	0.382	0.011	3.068439023346e-31	NRP1
EPCAM.1	5.13903640080959e-35	0.889962	2.38393	0.944	0.437	5.98492179238284e-31	EPCAM
FSTL1.1	9.92987002168429e-35	0.735004	5.38138	0.506	0.048	1.15643266272535e-30	FSTL1
GIGYF2.1	1.95836310094427e-34	0.896987	2.27783	0.978	0.532	2.2807096673597e-30	GIGYF2
GJB6.1	5.74812787363372e-34	0.903099	1.86595	0.978	0.688	6.69426972163383e-30	GJB6
COL9A1.1	7.0015275606278e-34	0.803889	3.52019	0.708	0.147	8.15397899710714e-30	COL9A1
CYP2D6	8.5840811828494e-34	0.76139	4.19955	0.584	0.081	9.99702094554641e-30	CYP2D6
GGT1.1	9.79675780787074e-34	0.757464	2.84432	0.584	0.075	1.14093041430463e-29	GGT1
KRT7.1	1.09109960246405e-33	0.818286	3.39491	0.742	0.182	1.27069459702963e-29	KRT7
COL11A1.1	1.19966587453482e-33	0.785072	3.15205	0.663	0.114	1.39713087748325e-29	COL11A1
SERPINF1	1.3769449865546e-33	0.847549	3.2951	0.82	0.27	1.60359013134149e-29	SERPINF1
ANTXRL.1	1.76928445696375e-31	0.793987	2.66669	0.73	0.147	2.06050867857998e-27	ANTXRL
HHATL.1	4.47444514351891e-31	0.837548	2.5256	0.888	0.275	5.21093881414212e-27	HHATL
ACTB.1	2.17862256330743e-30	0.882949	1.88911	1	0.813	2.53722383722784e-26	ACTB
PHLDA1	4.51574954734457e-30	0.719225	4.27524	0.483	0.055	5.25904192283749e-26	PHLDA1
FOS	9.30958660174402e-30	0.836572	2.67926	0.854	0.314	1.08419445563911e-25	FOS
PRSS35.1	9.57169349576878e-30	0.800803	2.9386	0.742	0.191	1.11471942451723e-25	PRSS35
SYNM	1.1528215798365e-29	0.77133	3.32829	0.64	0.13	1.34257601187759e-25	SYNM
RTN1.1	2.10049668128228e-29	0.848586	2.64878	0.888	0.393	2.44623843502134e-25	RTN1
PDGFD	2.31902058987282e-29	0.644265	8.15203	0.292	0.004	2.70073137896589e-25	PDGFD
VCAN	2.34443721669107e-29	0.644252	9.0476	0.292	0.004	2.73033158255842e-25	VCAN
MDK.1	3.51907661976443e-29	0.83351	2.77998	0.843	0.319	4.09831663137765e-25	MDK
SOX8.1	6.08831081633853e-29	0.792345	3.31756	0.719	0.182	7.09044677670785e-25	SOX8
EPAS1.1	6.57774453706399e-29	0.758365	3.11877	0.618	0.112	7.66044128786472e-25	EPAS1
RBBP8.1	1.44560690130319e-28	0.789628	2.71239	0.719	0.18	1.68355379725769e-24	RBBP8
SH3BGRL	2.24026007294398e-28	0.807445	2.7081	0.775	0.235	2.60900688095056e-24	SH3BGRL
KRT19.1	2.93020644366565e-28	0.734449	4.04902	0.528	0.086	3.41251842429302e-24	KRT19
ZNF185L.1	5.58635852232536e-28	0.690554	4.12921	0.416	0.037	6.50587313510011e-24	ZNF185L
TMEM123.1	5.76496986739241e-28	0.802815	1.92827	0.798	0.222	6.7138839075652e-24	TMEM123
SOX9.1	9.20352376625189e-28	0.801062	1.42882	0.831	0.213	1.0718423778177e-23	SOX9
SNTB1	3.28055061460182e-27	0.672861	4.4028	0.371	0.026	3.82052924576528e-23	SNTB1
APLP2.1	3.7875742313235e-27	0.861292	1.85145	1	0.899	4.41100894979935e-23	APLP2
NBL1	3.96009139520226e-27	0.688999	3.71167	0.416	0.04	4.61192243885255e-23	NBL1
NAT8L	6.10982427068931e-27	0.685196	4.0871	0.404	0.037	7.11550134564477e-23	NAT8L
CD151.1	1.84603307846493e-26	0.821472	1.69401	0.933	0.33	2.14989012318026e-22	CD151
SPIRE1	3.11627125702232e-26	0.672923	4.53555	0.371	0.031	3.62920950592819e-22	SPIRE1
CPN1	3.50142169244816e-26	0.654723	4.92272	0.326	0.018	4.07775570302513e-22	CPN1
TGFB2.1	3.66395188142775e-26	0.777726	2.24846	0.719	0.185	4.26703836111075e-22	TGFB2
CALB1.1	4.13112254574558e-26	0.159304	-11.8629	0.022	0.69	4.81110531677531e-22	CALB1
WNT7A	7.38363790834057e-26	0.653698	3.96797	0.326	0.018	8.59898470805343e-22	WNT7A
FAM198A	1.28793926271999e-25	0.636412	6.158	0.281	0.009	1.4999340653637e-21	FAM198A
SMOC2	4.16732983531014e-25	0.777911	2.13185	0.73	0.204	4.85327232620219e-21	SMOC2
NOTCH1.1	5.40495704354052e-25	0.785208	0.739464	0.843	0.213	6.29461297290729e-21	NOTCH1
KIF19.1	5.92814356568749e-25	0.703482	3.95833	0.461	0.068	6.90391599659965e-21	KIF19
CYP1B1.1	6.8394124489235e-25	0.767823	2.11807	0.708	0.178	7.9651797380163e-21	CYP1B1
UNC5C	1.21598084971433e-24	0.617138	13.4108	0.236	0.002	1.41613129757731e-20	UNC5C
KIT	1.25723317894267e-24	0.617101	12.1443	0.236	0.002	1.46417376019664e-20	KIT
IL34	2.22072874386642e-24	0.621422	6.11942	0.247	0.004	2.58626069510684e-20	IL34
STRA6.1	2.23802281943486e-24	0.682788	4.99804	0.404	0.048	2.60640137551384e-20	STRA6
OAZ1.1	4.03623002099037e-24	0.160785	-1.78454	0.888	0.934	4.70059348244538e-20	OAZ1
ENTPD3	4.10153896429499e-24	0.836634	3.02297	0.966	0.714	4.77665227781795e-20	ENTPD3
CGNL1.1	5.44590380605142e-24	0.770046	2.14936	0.708	0.204	6.34229957252748e-20	CGNL1
AGRN	7.03394374616195e-24	0.811977	2.20922	0.865	0.398	8.19173088678021e-20	AGRN
MUSTN1	1.24537290323203e-23	0.606742	12.3398	0.213	0	1.45036128310403e-19	MUSTN1
ADGRG6.1	1.42553431203787e-23	0.827794	1.51354	0.989	0.582	1.66017725979931e-19	ADGRG6
ISLR	1.55703710509525e-23	0.659958	3.69325	0.348	0.031	1.81332541259392e-19	ISLR
COL15A1	2.83293698412779e-23	0.616051	8.79368	0.236	0.004	3.29923841171522e-19	COL15A1
ANXA2.1	3.64294441972125e-23	0.767317	2.66379	0.685	0.218	4.24257307120736e-19	ANXA2
ITGA2.1	4.59211012339456e-23	0.702963	2.91684	0.483	0.079	5.3479714497053e-19	ITGA2
STOX1.1	9.9736146471016e-23	0.784047	2.9028	0.753	0.292	1.16152716180145e-18	STOX1
B4GALT4.1	1.16314094186752e-22	0.806174	2.34967	0.82	0.431	1.35459394089891e-18	B4GALT4
SDC2.1	1.70596272648745e-22	0.722521	1.92933	0.562	0.114	1.98676419126728e-18	SDC2
ATP2B2.1	1.74501690711393e-22	0.1869	-5.32494	0.056	0.666	2.03224669002488e-18	ATP2B2
PAK1.1	2.0093491271143e-22	0.771577	2.29298	0.73	0.246	2.34008799343732e-18	PAK1
PDIA4.1	2.20223863840062e-22	0.824843	1.42816	1	0.776	2.56472711828136e-18	PDIA4
SERPINE2.1	2.9825316531709e-22	0.782467	2.10392	0.787	0.295	3.47345636328283e-18	SERPINE2
GNG4	3.98110021846263e-22	0.610557	8.69902	0.225	0.004	4.63638931442158e-18	GNG4
SORL1.1	4.11590741492803e-22	0.769539	1.64155	0.764	0.24	4.79338577542518e-18	SORL1
PIK3AP1	4.15284350033793e-22	0.610507	9.23755	0.225	0.004	4.83640154049355e-18	PIK3AP1
NPTN.1	4.21189313057532e-22	0.176972	-2.96853	0.73	0.859	4.90517073986802e-18	NPTN
LOC107049815	5.17069425951121e-22	0.805075	2.19945	0.843	0.462	6.02179053462676e-18	LOC107049815
DCLK1.1	5.27175302165453e-22	0.18569	-4.4883	0.112	0.725	6.13948356901886e-18	DCLK1
ITM2A.1	7.20406968306137e-22	0.821867	1.0997	1	0.971	8.38985955289327e-18	ITM2A
PDGFRL.1	7.60044235247194e-22	0.692802	3.44253	0.449	0.077	8.85147516368883e-18	PDGFRL
VEPH1.1	7.91358704126928e-22	0.689369	2.58919	0.449	0.07	9.2161634682622e-18	VEPH1
JUN	2.03882517999547e-21	0.785702	2.62193	0.764	0.354	2.37441580462273e-17	JUN
INHBB	2.42377859337854e-21	0.640375	4.20667	0.303	0.024	2.82273254984865e-17	INHBB
SALL1.1	2.68198314675247e-21	0.185591	-3.30197	0.326	0.818	3.12343757270793e-17	SALL1
OTOG.1	4.22736699609471e-21	0.780035	1.42474	0.843	0.316	4.9231916036519e-17	OTOG
MOB3B	5.11657338225862e-21	0.60021	10.4729	0.202	0.002	5.95876136097839e-17	MOB3B
PTPRZ1.1	9.50785931614077e-21	0.203111	-7.10558	0.067	0.629	1.10728529595775e-16	PTPRZ1
NMI	1.95275686968863e-20	0.672416	2.02841	0.404	0.059	2.27418065043938e-16	NMI
LOC422895	2.31317269342333e-20	0.635165	4.46241	0.292	0.024	2.69392091876081e-16	LOC422895
RPS8	2.65451649636014e-20	0.808507	1.31027	1	0.804	3.09144991166101e-16	RPS8
COX8A	2.87207969989748e-20	0.191838	-2.36268	0.764	0.846	3.34482401850061e-16	COX8A
SORBS2	3.63892467696344e-20	0.78927	2.38261	0.831	0.446	4.23789167879162e-16	SORBS2
PTX3	4.76702550249175e-20	0.589888	14.3781	0.18	0	5.55167790020189e-16	PTX3
ANGPTL1	5.24211964097151e-20	0.677355	3.49474	0.416	0.07	6.10497253387542e-16	ANGPTL1
COL4A3	5.77289912861837e-20	0.626769	5.39097	0.27	0.02	6.72311832518896e-16	COL4A3
COMT.1	5.97847585147505e-20	0.77738	2.26461	0.787	0.367	6.96253297662784e-16	COMT
DUSP1	6.58642452976927e-20	0.740894	2.9187	0.618	0.209	7.67055000736929e-16	DUSP1
GPRC5C	8.28300043670359e-20	0.594543	8.70104	0.191	0.002	9.646382308585e-16	GPRC5C
TTLL10.1	9.98948947286234e-20	0.669144	3.30311	0.393	0.062	1.16337594400955e-15	TTLL10
YJEFN3	1.03214660476848e-19	0.59921	7.23838	0.202	0.004	1.20203793591337e-15	YJEFN3
SLCO1B1	1.11004239807971e-19	0.599123	7.42469	0.202	0.004	1.29275537680363e-15	SLCO1B1
MPZL2.1	1.54731512095271e-19	0.758143	1.76969	0.742	0.275	1.80200318986153e-15	MPZL2
CDO1.1	1.59520466132832e-19	0.775577	2.51578	0.753	0.385	1.85777534858296e-15	CDO1
COTL1	1.90246366537362e-19	0.667836	2.66433	0.393	0.062	2.21560918469412e-15	COTL1
ESPN.1	2.22347549821571e-19	0.218002	-7.09816	0.045	0.589	2.58945956522201e-15	ESPN
APP.1	4.75312143025685e-19	0.798568	1.35611	0.989	0.899	5.53548521767713e-15	APP
GPX2	6.28278714019441e-19	0.22509	-9.57497	0.022	0.56	7.31693390347041e-15	GPX2
CDK18	7.09733127745577e-19	0.651599	3.62498	0.348	0.046	8.26555200572499e-15	CDK18
DOCK3.1	1.0173965833647e-18	0.222632	-6.82023	0.067	0.591	1.18486006098653e-14	DOCK3
PTMS	1.15913095502134e-18	0.754142	2.04715	0.73	0.29	1.34992391021785e-14	PTMS
P4HB.1	1.56234216911009e-18	0.787035	1.5708	0.899	0.585	1.81950369014561e-14	P4HB
LOC419389	2.60498101259899e-18	0.624312	4.47752	0.27	0.024	3.03376088727279e-14	LOC419389
FLNB	3.95343340638743e-18	0.712928	3.27388	0.551	0.163	4.6041685450788e-14	FLNB
NR2F2.1	5.05198228155391e-18	0.23235	-4.63062	0.022	0.56	5.88353856509768e-14	NR2F2
BSG.1	5.18606112967377e-18	0.789641	1.1072	0.989	0.934	6.03968679161807e-14	BSG
ASB9.1	5.60967780298173e-18	0.661909	2.99798	0.382	0.066	6.53303076935253e-14	ASB9
ADAMTSL1	6.41222737593211e-18	0.610606	4.73972	0.236	0.015	7.46768000201053e-14	ADAMTSL1
SPRY1	8.65922807117033e-18	0.676293	3.18637	0.427	0.09	1.0084537011685e-13	SPRY1
ELOVL2	1.21068756573568e-17	0.237165	-6.05072	0.022	0.545	1.40996673905577e-13	ELOVL2
AGR2	1.29175402252724e-17	0.64724	3.56836	0.337	0.051	1.50437673463523e-13	AGR2
ITGB4	1.30218000716696e-17	0.601815	6.67932	0.213	0.011	1.51651883634665e-13	ITGB4
C2CD4A	1.33155718009275e-17	0.71452	3.32094	0.551	0.18	1.55073149193602e-13	C2CD4A
CLIC5.1	1.40924741753128e-17	0.234831	-8.28009	0.067	0.563	1.64120954245693e-13	CLIC5
ASB7	1.40944982849784e-17	0.658822	4.91678	0.371	0.066	1.64144527026858e-13	ASB7
TMPRSS7.1	1.58416268487077e-17	0.236177	-7.15716	0.056	0.556	1.84491586280049e-13	TMPRSS7
SDPR.1	1.78171104027882e-17	0.64408	2.55523	0.337	0.046	2.07498067750872e-13	SDPR
SEPT10	1.89138639238856e-17	0.583331	9.47348	0.169	0.002	2.20270859257572e-13	SEPT10
GSG1L	1.93284863805636e-17	0.583307	9.33677	0.169	0.002	2.25099552388044e-13	GSG1L
DCX	1.94638549963615e-17	0.605198	2.45119	0.225	0.013	2.26676055287625e-13	DCX
CTSV.1	1.9986279855148e-17	0.773651	1.70713	0.843	0.527	2.32760215193053e-13	CTSV
LOC427369	2.0627900558931e-17	0.583232	8.08523	0.169	0.002	2.40232529909311e-13	LOC427369
GATA3.1	2.0981699487682e-17	0.230399	-4.75817	0.135	0.613	2.44352872233544e-13	GATA3
MFGE8	2.29873415924992e-17	0.587986	8.91814	0.18	0.004	2.67710580186246e-13	MFGE8
CHRDL1	2.45384922775727e-17	0.634128	3.62187	0.303	0.037	2.85775281064611e-13	CHRDL1
C4H4ORF50.1	3.00733600262643e-17	0.238486	-11.4948	0.067	0.554	3.50234350865874e-13	C4H4ORF50
FZD4.1	4.46153411138342e-17	0.637091	4.01262	0.315	0.042	5.19590262611713e-13	FZD4
TECTB.1	4.60626207663384e-17	0.232794	-4.3321	0.124	0.622	5.36445281444778e-13	TECTB
GLIPR1L.1	4.77689348342725e-17	0.719756	1.52543	0.64	0.198	5.56317015079938e-13	GLIPR1L
METRNL	6.29201075442413e-17	0.605371	5.1169	0.225	0.015	7.32767572460234e-13	METRNL
LFNG	6.45111502241451e-17	0.729053	2.22921	0.652	0.242	7.51296855510394e-13	LFNG
TSPAN4	7.69832670312005e-17	0.681479	2.1155	0.472	0.108	8.96547127845361e-13	TSPAN4
IFI27L2	8.58958721557994e-17	0.700963	2.31849	0.539	0.154	1.00034332712644e-12	IFI27L2
ANXA5.1	9.90698726837409e-17	0.769194	1.72363	0.876	0.547	1.15376773727485e-12	ANXA5
CHGA.1	1.03635289399351e-16	0.243228	-5.81877	0.067	0.552	1.20693658034484e-12	CHGA
COX6A1.1	1.27074536246339e-16	0.2232	-1.66376	0.831	0.866	1.47991004912486e-12	COX6A1
ACSL4.1	1.48516329366932e-16	0.231399	-2.90221	0.225	0.692	1.7296211718073e-12	ACSL4
PCDHGC3	1.87593540272174e-16	0.754352	1.87279	0.809	0.404	2.18471437000974e-12	PCDHGC3
RASSF9	2.21587086551547e-16	0.693592	3.30623	0.494	0.147	2.58060320997932e-12	RASSF9
ELMOD1.1	2.82837478527874e-16	0.244339	-4.02248	0.09	0.574	3.29392527493562e-12	ELMOD1
PDZD2	3.34995082081508e-16	0.577528	7.04011	0.157	0.002	3.90135272592124e-12	PDZD2
HEG1.1	3.36470788088207e-16	0.701988	1.50091	0.562	0.167	3.91853879807525e-12	HEG1
SLC17A8.1	3.40746423764912e-16	0.249512	-5.31279	0.056	0.536	3.96833285116617e-12	SLC17A8
XIRP2.1	3.96303379082768e-16	0.253636	-9.97434	0.034	0.51	4.61534915279792e-12	XIRP2
RAB15.1	4.13149405387121e-16	0.252216	-4.6174	0.034	0.523	4.81153797513842e-12	RAB15
IGSF10	4.39133055247296e-16	0.612619	4.38529	0.247	0.024	5.11414356141000e-12	IGSF10
FGF12	5.71521590698387e-16	0.24892	-5.83016	0.09	0.554	6.65594044527341e-12	FGF12
SYT14.1	6.61319203419071e-16	0.256056	-5.18627	0.022	0.508	7.7017234430185e-12	SYT14
DNER	7.25290443745447e-16	0.23135	-2.61428	0.562	0.82	8.44673250785948e-12	DNER
GFI1.1	7.67683891615231e-16	0.253513	-11.6361	0.067	0.525	8.94044660175098e-12	GFI1
COX6C.1	7.87322925917501e-16	0.230424	-1.59032	0.843	0.888	9.16916279523522e-12	COX6C
GAS2.1	8.19098783318895e-16	0.743153	1.67646	0.742	0.367	9.53922443053186e-12	GAS2
GPC6.1	8.77214007901099e-16	0.628683	5.54535	0.292	0.042	1.02160343360162e-11	GPC6
NELL1	9.07330269271806e-16	0.25155	-4.29887	0.067	0.549	1.05667683159394e-11	NELL1
SMARCC1.1	9.3731575346389e-16	0.719793	1.7346	0.64	0.242	1.09159792648405e-11	SMARCC1
SLC51AL.1	9.81052472260216e-16	0.666527	1.28885	0.438	0.092	1.14253370919425e-11	SLC51AL
RBM47.1	1.153046550084e-15	0.703408	1.31759	0.584	0.182	1.34283801222783e-11	RBM47
IGFBP2.1	1.16528640370515e-15	0.260946	-7.72941	0.011	0.488	1.35709254575502e-11	IGFBP2
ZBTB20.1	1.17963013669508e-15	0.766971	1.4453	0.944	0.765	1.37379725719509e-11	ZBTB20
PGM1	1.29547660928901e-15	0.756155	1.83319	0.798	0.514	1.50871205917798e-11	PGM1
UXS1.1	1.48805682669243e-15	0.727781	1.71257	0.685	0.286	1.732990980366e-11	UXS1
CITED4.1	1.58048543423336e-15	0.250698	-5.03534	0.124	0.569	1.84063333670817e-11	CITED4
OTOGL.1	2.48479959186667e-15	0.729448	1.21583	0.753	0.295	2.89379760468792e-11	OTOGL
CYP27C1	2.55372626078337e-15	0.567416	10.7027	0.135	0	2.97406960330832e-11	CYP27C1
ECM2	2.55377298665046e-15	0.567416	13.4762	0.135	0	2.97412402025312e-11	ECM2
NR2F1.1	2.59217711370904e-15	0.263045	-6.13411	0.022	0.492	3.01884946662555e-11	NR2F1
RBM24.1	2.96647954913922e-15	0.257205	-5.56789	0.09	0.534	3.45476208292753e-11	RBM24
NDRG1.1	3.14268334463869e-15	0.660946	2.01387	0.416	0.09	3.65996902316621e-11	NDRG1
GLTP.1	3.2875115726446e-15	0.246413	-3.20414	0.247	0.64	3.8286359775019e-11	GLTP
LAMP2.1	3.48524692670825e-15	0.759217	1.52724	0.91	0.633	4.05891857084443e-11	LAMP2
SHTN1.1	4.71791951555043e-15	0.263403	-5.81748	0.045	0.503	5.49448906781003e-11	SHTN1
OSBPL11.1	4.90803414928889e-15	0.263292	-6.00307	0.045	0.505	5.71589657026184e-11	OSBPL11
ZCCHC24	5.17663715417296e-15	0.671836	2.73566	0.449	0.116	6.02871162974983e-11	ZCCHC24
FBLN7	5.44089752638987e-15	0.576627	7.45847	0.157	0.004	6.33646925923364e-11	FBLN7
TNFAIP6	5.663000809651e-15	0.576577	6.94838	0.157	0.004	6.59513074291956e-11	TNFAIP6
PDZRN4	5.89394361219775e-15	0.576528	5.93011	0.157	0.004	6.8640867307655e-11	PDZRN4
DFNB59.1	6.19694349741394e-15	0.27007	-11.8471	0.011	0.466	7.21696039708828e-11	DFNB59
RBM38.1	6.95633606099296e-15	0.262131	-3.88144	0.056	0.525	8.1013489766324e-11	RBM38
MYO6	9.01856068764573e-15	0.240709	-2.52645	0.865	0.862	1.05030157768322e-10	MYO6
FAM129B.1	1.04393129370769e-14	0.651624	2.08385	0.382	0.081	1.21576238465198e-10	FAM129B
COL18A1.1	1.06793784261089e-14	0.674194	1.8651	0.472	0.125	1.24372041150464e-10	COL18A1
PKIG.1	1.25686400406504e-14	0.26044	-3.29626	0.112	0.554	1.46374381913414e-10	PKIG
PIM3	1.34203554182604e-14	0.717743	2.971	0.596	0.29	1.56293459201061e-10	PIM3
ATP1B1.1	1.56008011750435e-14	0.260094	-4.15164	0.135	0.563	1.81686930484557e-10	ATP1B1
GADL1.1	1.9612461681619e-14	0.275911	-14.2033	0.011	0.455	2.28406728744135e-10	GADL1
FSCN2.1	2.0803524516513e-14	0.278022	-11.6917	0	0.444	2.4227784651931e-10	FSCN2
PODXL2.1	2.40909349199472e-14	0.26628	-3.97923	0.079	0.527	2.80563028077705e-10	PODXL2
EEF1A1	2.6374513435623e-14	0.754723	1.18138	0.955	0.848	3.07157583471266e-10	EEF1A1
DSP	2.8183602130055e-14	0.609779	6.00171	0.247	0.031	3.28226230406621e-10	DSP
SLC7A14.1	3.3848733080557e-14	0.277973	-6.02459	0.011	0.455	3.94202345456167e-10	SLC7A14
GLI2	3.81794505982267e-14	0.561798	14.0908	0.124	0	4.44637881666948e-10	GLI2
LOC427799	3.81794505982267e-14	0.561798	13.0343	0.124	0	4.44637881666948e-10	LOC427799
SERPINH1.1	4.22625087226379e-14	0.679368	2.0349	0.506	0.149	4.92189176583841e-10	SERPINH1
TNFRSF1A	4.23259811833996e-14	0.584443	4.84034	0.18	0.011	4.92928376861872e-10	TNFRSF1A
TWSG1	4.68227222841716e-14	0.708285	2.85563	0.618	0.257	5.45297423721463e-10	TWSG1
ADGRV1.1	4.8577091460087e-14	0.27996	-6.91867	0.011	0.451	5.65728807144173e-10	ADGRV1
CASZ1.1	5.19366787160096e-14	0.277824	-8.17604	0.034	0.464	6.04854560326648e-10	CASZ1
MYO7A.1	5.53228518381007e-14	0.278652	-5.52673	0.022	0.462	6.4428993250652e-10	MYO7A
PCSK2.1	5.8309123639429e-14	0.283516	-12.0315	0	0.433	6.7906805390479e-10	PCSK2
MAP1B	6.21008996957492e-14	0.255217	-2.16834	0.247	0.703	7.23227077856695e-10	MAP1B
CSPG5	6.23153285242443e-14	0.57575	6.61702	0.157	0.007	7.25724315993349e-10	CSPG5
SFRP1	6.60131964917912e-14	0.592802	4.89491	0.202	0.018	7.687896863434e-10	SFRP1
SERPING1.1	6.86680798265838e-14	0.711767	3.01054	0.607	0.288	7.99708457660395e-10	SERPING1
AvBD5	7.49301305531942e-14	0.571058	7.95795	0.146	0.004	8.726363004225e-10	AvBD5
RRM1	8.13465493037162e-14	0.674219	2.26301	0.472	0.145	9.47361913191079e-10	RRM1
ATP6V0E2.1	8.22092656622651e-14	0.273515	-3.30235	0.067	0.508	9.5740910790274e-10	ATP6V0E2
COX7C	8.68547966130908e-14	0.250908	-1.78468	0.708	0.842	1.01151096135606e-09	COX7C
USH2A.1	8.88290740321641e-14	0.282578	-5.10255	0.011	0.448	1.03450339617858e-09	USH2A
TMEM60	8.92083859081837e-14	0.264317	-2.95731	0.169	0.591	1.03892086228671e-09	TMEM60
LHFPL5.1	9.34582210869096e-14	0.27654	-4.38968	0.056	0.488	1.08841444277815e-09	LHFPL5
SCN2A	9.65735885480712e-14	0.600185	4.76195	0.225	0.024	1.12469601223084e-09	SCN2A
TMPRSS3.1	1.07357265982326e-13	0.283307	-11.9793	0.022	0.446	1.25028271963017e-09	TMPRSS3
FTH1.1	1.26320871583237e-13	0.748166	0.686961	1	0.976	1.47113287045838e-09	FTH1
LOC101748511.1	1.31354755819787e-13	0.28143	-5.23951	0.034	0.464	1.52975748627724e-09	LOC101748511
DNAJC5B.1	1.32033712752527e-13	0.269947	-5.1448	0.157	0.545	1.53766461871593e-09	DNAJC5B
CTBS	1.36879256898831e-13	0.702815	2.90292	0.573	0.257	1.59409582584379e-09	CTBS
IFITM3.1	1.37438511729634e-13	0.710223	1.33455	0.663	0.284	1.60060890760332e-09	IFITM3
AK1.1	1.56282004436141e-13	0.28017	-4.70923	0.045	0.477	1.8200602236633e-09	AK1
LRTOMT.1	1.56978109760843e-13	0.275874	-4.12014	0.09	0.505	1.82816706627478e-09	LRTOMT
HSP90B1.1	1.68821816042925e-13	0.746351	0.873116	0.978	0.811	1.9660988696359e-09	HSP90B1
FGFR1.1	1.7030532630592e-13	0.642721	3.11188	0.36	0.081	1.98337583015875e-09	FGFR1
PTPRQ.1	1.78705647038251e-13	0.280973	-7.39388	0.056	0.473	2.08120596540747e-09	PTPRQ
OCM	1.85676131902776e-13	0.261069	-7.53422	0.36	0.657	2.16238423213973e-09	OCM
DDIT4.1	1.95155351657294e-13	0.701519	1.65003	0.607	0.251	2.27277922540085e-09	DDIT4
PAK3.1	2.28657453142685e-13	0.260662	-1.92452	0.258	0.705	2.66294469929971e-09	PAK3
CRYBA4.1	2.32990086736008e-13	0.280442	-3.24463	0.045	0.488	2.71340255012755e-09	CRYBA4
GSTT1L.1	2.39804000954588e-13	0.291209	-15.5245	0	0.418	2.79275739511713e-09	GSTT1L
ZNF385B.1	2.50011221192398e-13	0.27638	-3.27616	0.09	0.519	2.91163068200667e-09	ZNF385B
PLCD1.1	2.87332900351146e-13	0.656007	2.73007	0.416	0.11	3.34627895748945e-09	PLCD1
NDST4	3.43608796460373e-13	0.591715	4.33241	0.202	0.02	4.0016680435775e-09	NDST4
BTG2	3.71195591659302e-13	0.733449	1.91805	0.82	0.521	4.32294386046424e-09	BTG2
WASHC2C	3.89727098303052e-13	0.723102	1.93998	0.742	0.404	4.53876178683734e-09	WASHC2C
CCND1.1	4.1562913356255e-13	0.678948	2.54732	0.494	0.178	4.84041688946946e-09	CCND1
STC1.1	4.29091320397683e-13	0.286986	-4.44814	0.034	0.457	4.99719751735141e-09	STC1
SEMA7A.1	4.3876405683639e-13	0.667724	1.56607	0.472	0.141	5.1098462059166e-09	SEMA7A
HS3ST1L	5.67434790378331e-13	0.55618	13.1353	0.112	0	6.60834556874605e-09	HS3ST1L
RIT2	5.67434790378331e-13	0.55618	12.5151	0.112	0	6.60834556874605e-09	RIT2
TMEM45B	5.67445126574581e-13	0.55618	13.9742	0.112	0	6.60846594408758e-09	TMEM45B
GCHFR.1	5.85961931050835e-13	0.634992	2.87434	0.337	0.075	6.82411264901802e-09	GCHFR
FNDC3B	6.1338461634168e-13	0.635795	1.80276	0.348	0.075	7.1434772419152e-09	FNDC3B
GABRB2	6.26097743318444e-13	0.578565	3.38091	0.169	0.011	7.2915343186866e-09	GABRB2
OST4.1	6.4852481533858e-13	0.261897	-3.25493	0.528	0.763	7.5527199994331e-09	OST4
SF3B3.1	6.89927540820535e-13	0.695271	2.69609	0.562	0.251	8.03489614039595e-09	SF3B3
DST.1	6.93705063180475e-13	0.73251	1.30644	0.876	0.543	8.07888916579981e-09	DST
PLEKHB2	7.12418970586319e-13	0.280714	-3.3933	0.09	0.519	8.29683133144827e-09	PLEKHB2
CALM2.1	7.67221378391968e-13	0.26023	-2.11855	0.854	0.875	8.93506017275286e-09	CALM2
TMEM59.1	7.72618910711989e-13	0.739412	1.16735	0.978	0.802	8.99791983415183e-09	TMEM59
FAIM2.1	7.73722860183912e-13	0.278936	-3.05736	0.112	0.536	9.01077642970183e-09	FAIM2
TMEM255B.1	8.38141248994945e-13	0.273688	-6.46213	0.258	0.576	9.76099298579513e-09	TMEM255B
LHX3.1	9.42916505012269e-13	0.291555	-4.03945	0.034	0.446	1.09812056173729e-08	LHX3
SLC38A4	9.94025678603329e-13	0.560773	9.36063	0.124	0.002	1.15764230530144e-08	SLC38A4
SYTL2	1.05868998740619e-12	0.586554	3.95688	0.191	0.018	1.23295035933325e-08	SYTL2
LRTM2.1	1.11147342513796e-12	0.295234	-6.28252	0.022	0.426	1.29442195091567e-08	LRTM2
MOV10L1	1.22981124658305e-12	0.594098	2.58437	0.213	0.024	1.43223817777062e-08	MOV10L1
PIN4	1.25683600841418e-12	0.269502	-2.63965	0.292	0.67	1.46371121539916e-08	PIN4
GFPT2.1	1.35570521325091e-12	0.662909	1.40445	0.461	0.138	1.57885429135201e-08	GFPT2
MEGF10	1.44172289499644e-12	0.638807	2.54745	0.36	0.086	1.67903048351285e-08	MEGF10
B3GNTL.1	1.57948822079001e-12	0.281578	-6.73719	0.18	0.527	1.83947198193205e-08	B3GNTL
TGIF1.1	1.6013113566482e-12	0.660489	2.17837	0.438	0.136	1.86488720595249e-08	TGIF1
IRF6	1.62832103725276e-12	0.68406	2.18599	0.539	0.213	1.89634267998456e-08	IRF6
BASP1.1	1.67099478552048e-12	0.282825	-3.13447	0.112	0.53	1.94604052721715e-08	BASP1
LYPD1	1.75348707453393e-12	0.618385	4.27967	0.281	0.055	2.04211104700222e-08	LYPD1
ADGRG1	2.03209429336444e-12	0.659736	2.47499	0.438	0.136	2.36657701405222e-08	ADGRG1
CCDC80	2.12556470913956e-12	0.63256	3.17991	0.337	0.077	2.47543266026393e-08	CCDC80
ISL1.1	2.26969507147138e-12	0.277429	-1.81489	0.169	0.602	2.64328688023557e-08	ISL1
CNP	2.45763925792635e-12	0.632177	2.71372	0.337	0.077	2.86216667978103e-08	CNP
GCNT1.1	2.59339572401566e-12	0.625559	2.13145	0.315	0.066	3.02026866018864e-08	GCNT1
ATP1A1	2.59433756648084e-12	0.269428	-3.68166	0.539	0.71	3.02136552992358e-08	ATP1A1
TYMS	2.75450089506144e-12	0.598222	3.48248	0.225	0.031	3.20789174238855e-08	TYMS
CHRNA10.1	3.02376275256794e-12	0.305495	-13.3529	0	0.389	3.52147410164062e-08	CHRNA10
PLD1.1	3.4144720150016e-12	0.684393	1.00711	0.596	0.218	3.97649410867087e-08	PLD1
CALM1.1	3.58389582396751e-12	0.267193	-1.25717	0.955	0.921	4.17380507659257e-08	CALM1
UACA	3.67929599435769e-12	0.718373	1.26458	0.787	0.453	4.28490811502897e-08	UACA
CABP1.1	3.79561797701247e-12	0.290974	-5.72943	0.112	0.484	4.42037669602872e-08	CABP1
LDLRAD4.1	3.84410747045969e-12	0.283195	-3.14557	0.146	0.56	4.47684756009735e-08	LDLRAD4
TSPAN13.1	4.08415234422137e-12	0.267811	-1.70494	0.933	0.925	4.75640382008021e-08	TSPAN13
CADM1	4.35165729096493e-12	0.684319	2.08756	0.562	0.229	5.06794008105776e-08	CADM1
CHRNA9.1	4.63719932334402e-12	0.301593	-6.66706	0.034	0.42	5.40048233196645e-08	CHRNA9
ACSBG2.1	4.64167603538238e-12	0.626892	1.69571	0.326	0.07	5.40569591080632e-08	ACSBG2
LGMN	4.83328060611806e-12	0.699753	2.27463	0.629	0.314	5.62883859388509e-08	LGMN
DPF3	5.03622584584519e-12	0.283356	-2.69877	0.157	0.571	5.86518862007131e-08	DPF3
OTOF.1	5.21543727358697e-12	0.281603	-4.53864	0.281	0.574	6.07389824881939e-08	OTOF
EYS.1	5.33898227230962e-12	0.308791	-12.232	0	0.382	6.21777875433179e-08	EYS
GALNT6.1	5.44381645301991e-12	0.667527	1.93418	0.483	0.169	6.33986864118698e-08	GALNT6
TNFAIP8L1.1	5.76131695771038e-12	0.298111	-4.18572	0.056	0.448	6.70962972894951e-08	TNFAIP8L1
SMPX.1	5.933744340208e-12	0.304803	-6.00972	0.022	0.407	6.91043865860623e-08	SMPX
TMC1.1	6.04729536071297e-12	0.299148	-3.39141	0.045	0.444	7.04268017708633e-08	TMC1
ERC2.1	6.28276213619052e-12	0.306013	-4.93956	0.011	0.402	7.31690478380748e-08	ERC2
GIPC3.1	6.81328855731565e-12	0.284381	-3.82314	0.225	0.563	7.93475585384981e-08	GIPC3
SOX10.1	6.93975334934064e-12	0.674664	0.695673	0.562	0.189	8.0820367506421e-08	SOX10
ITGB8.1	6.99609009056974e-12	0.698815	1.30159	0.663	0.312	8.14764651947752e-08	ITGB8
BRSK2.1	7.27671173716336e-12	0.294468	-3.57502	0.09	0.481	8.47445848910045e-08	BRSK2
ANOS1.1	7.62437877595377e-12	0.654871	1.64752	0.438	0.134	8.87935152247576e-08	ANOS1
PGM2L1.1	7.92489667786379e-12	0.29758	-3.93307	0.067	0.462	9.22933467104017e-08	PGM2L1
KCNK1.1	7.96407296521500e-12	0.303198	-3.50176	0.034	0.424	9.27495937528939e-08	KCNK1
LRPAP1	8.20913183575994e-12	0.726769	1.6039	0.933	0.697	9.56035493592602e-08	LRPAP1
ACAN	8.39090866838133e-12	0.550562	10.4781	0.101	0	9.7720522351969e-08	ACAN
UGT2A1	8.39121382533152e-12	0.550562	13.4547	0.101	0	9.77240762098109e-08	UGT2A1
CDH18	8.39121382533152e-12	0.550562	12.4755	0.101	0	9.77240762098109e-08	CDH18
CHST3	8.39121382533152e-12	0.550562	12.7559	0.101	0	9.77240762098109e-08	CHST3
NAPB.1	8.68471479724222e-12	0.308989	-6.82182	0.011	0.391	1.01142188528683e-07	NAPB
KIF1A.1	8.78243509073838e-12	0.291888	-3.39264	0.124	0.508	1.02280239066739e-07	KIF1A
KBTBD11	8.91589379983443e-12	0.568885	6.2696	0.146	0.009	1.03834499192872e-07	KBTBD11
TMOD3.1	9.44239686812672e-12	0.688949	1.79856	0.596	0.266	1.09966153926204e-07	TMOD3
LOC776273	9.48442270424779e-12	0.597061	3.66005	0.225	0.033	1.1045558681367e-07	LOC776273
CCDC90B.1	9.73332914776505e-12	0.302556	-2.43355	0.045	0.433	1.13354351254872e-07	CCDC90B
CDR2	9.75223393999921e-12	0.619323	4.02537	0.292	0.064	1.13574516465231e-07	CDR2
LOC107054473.1	9.84419318076941e-12	0.310174	-9.95328	0.011	0.387	1.14645473783241e-07	LOC107054473
CISD1.1	9.959478162235e-12	0.278775	-2.03658	0.326	0.668	1.15988082677389e-07	CISD1
BDNF	1.02438315862066e-11	0.29032	-3.75213	0.157	0.525	1.19299662652962e-07	BDNF
CYR61	1.02526745279580e-11	0.585751	4.86307	0.191	0.022	1.19402647552599e-07	CYR61
NRXN3.1	1.18885454579313e-11	0.308273	-6.15128	0.022	0.402	1.38454000403068e-07	NRXN3
PLXDC2.1	1.19075017030526e-11	0.63214	2.5579	0.348	0.086	1.3867476483375e-07	PLXDC2
FBXO32.1	1.27410277446835e-11	0.309865	-3.0071	0.011	0.396	1.48382009114584e-07	FBXO32
KCNQ2.1	1.29801641640916e-11	0.29842	-2.93707	0.067	0.473	1.51166991855011e-07	KCNQ2
UQCR11	1.31484175590632e-11	0.275614	-1.7588	0.607	0.754	1.5312647089285e-07	UQCR11
ELOVL7	1.33557882005035e-11	0.620435	2.53308	0.303	0.066	1.55541509383064e-07	ELOVL7
PPP1R14D	1.35962976793021e-11	0.314286	-12.4472	0	0.371	1.58342482773153e-07	PPP1R14D
LRRC8D.1	1.38651311306207e-11	0.676145	1.31066	0.551	0.211	1.61473317147208e-07	LRRC8D
THSD7A	1.39677408108242e-11	0.635659	3.19324	0.348	0.097	1.62668309482858e-07	THSD7A
CDK5RAP2.1	1.6510451254796e-11	0.28206	-2.03387	0.303	0.653	1.92280715313354e-07	CDK5RAP2
UCHL1.1	1.65143430432979e-11	0.290949	-3.50038	0.157	0.543	1.92326039082247e-07	UCHL1
GRAMD3.1	1.72706826650608e-11	0.309483	-4.68035	0.022	0.404	2.01134370317298e-07	GRAMD3
ZFHX4	1.77166947765472e-11	0.670293	2.20109	0.517	0.193	2.06328627367669e-07	ZFHX4
MANSC1	1.80745583937691e-11	0.589048	5.05513	0.202	0.026	2.10496307053835e-07	MANSC1
PLEKHH1.1	1.95092601275056e-11	0.643388	2.50053	0.393	0.114	2.27204843444931e-07	PLEKHH1
DOK7	2.04240666887762e-11	0.581455	6.15662	0.18	0.02	2.37858680657487e-07	DOK7
DNAJC3.1	2.20668337426734e-11	0.721842	1.31999	0.865	0.701	2.56990345767175e-07	DNAJC3
CAST.1	2.26099218819603e-11	0.293481	-2.92583	0.157	0.53	2.6331515023731e-07	CAST
COL5A2	2.26774949760415e-11	0.607001	4.12755	0.258	0.048	2.64102106490979e-07	COL5A2
SH3GLB2.1	2.2726701025084e-11	0.297592	-2.60603	0.101	0.497	2.64675160138129e-07	SH3GLB2
FAM3C	2.27672063912269e-11	0.290838	-2.91631	0.191	0.556	2.65146885632228e-07	FAM3C
TSPAN15.1	2.43357100637878e-11	0.305297	-4.6946	0.067	0.437	2.83413679402873e-07	TSPAN15
GSTA4L.1	2.52065225931769e-11	0.693999	1.42421	0.652	0.319	2.93555162120139e-07	GSTA4L
CERS4	2.77457807369117e-11	0.677997	1.04366	0.584	0.229	3.23127362462073e-07	CERS4
DUSP5	3.12535808544283e-11	0.572515	5.2281	0.157	0.013	3.63979202630672e-07	DUSP5
CNKSR2.1	3.49380279592865e-11	0.310569	-2.46089	0.034	0.415	4.06888273613851e-07	CNKSR2
DUSP19.1	3.49435150831093e-11	0.285825	-2.92537	0.371	0.635	4.06952176657891e-07	DUSP19
CPEB4.1	3.5982860666482e-11	0.310396	-2.78656	0.034	0.418	4.1905639532185e-07	CPEB4
GALNT9.1	3.63568381170485e-11	0.308408	-3.72564	0.056	0.429	4.23411736711147e-07	GALNT9
CACFD1	3.65662558753515e-11	0.309581	-4.28473	0.045	0.422	4.25850615924344e-07	CACFD1
CACNA1D.1	3.85105500073766e-11	0.314409	-4.93916	0.022	0.393	4.48493865385908e-07	CACNA1D
NEURL1.1	3.91485716461158e-11	0.311051	-5.30723	0.045	0.413	4.55924265390664e-07	NEURL1
PLA2G7	3.91984119747105e-11	0.64703	1.65408	0.416	0.13	4.56504705857478e-07	PLA2G7
PROM1	4.04688158008543e-11	0.580232	2.61669	0.18	0.02	4.71299828816749e-07	PROM1
LOC101748311	4.08570396513869e-11	0.320879	-12.6168	0	0.358	4.75821083780051e-07	LOC101748311
CHST9	4.11345335318118e-11	0.306482	-4.46731	0.079	0.444	4.7905277751148e-07	CHST9
KIAA0408.1	4.48064893160071e-11	0.303828	-3.37556	0.09	0.468	5.21816374574218e-07	KIAA0408
UBL5.1	4.67789366720746e-11	0.303111	-3.6281	0.101	0.477	5.44787496482981e-07	UBL5
LAMB1	4.852765553346e-11	0.594901	2.54858	0.225	0.035	5.65153076342675e-07	LAMB1
CLRN2	4.8968990631744e-11	0.321978	-11.8371	0	0.356	5.70292864897291e-07	CLRN2
LRRC7	5.31783582925738e-11	0.592209	5.55581	0.213	0.033	6.19315160675315e-07	LRRC7
LOC101748751.1	5.43386927471574e-11	0.317817	-6.71312	0.022	0.38	6.32828415733395e-07	LOC101748751
SELENOP1	5.54220235500281e-11	0.633078	3.42207	0.348	0.101	6.45444886263627e-07	SELENOP1
ORMDL1.1	6.00401470521645e-11	0.299864	-3.3926	0.146	0.51	6.99227552569508e-07	ORMDL1
LRP4	6.16029719897168e-11	0.5919	3.70191	0.213	0.033	7.17428211792242e-07	LRP4
MADD	6.16502529950367e-11	0.297518	-2.96584	0.169	0.534	7.17978846380197e-07	MADD
GSN.1	6.5220772155354e-11	0.690443	0.824997	0.663	0.321	7.59561112521252e-07	GSN
ISCA2.1	6.8369246803779e-11	0.296271	-2.40791	0.18	0.554	7.9622824827681e-07	ISCA2
CHCHD2	6.96373593172405e-11	0.281627	-0.902373	0.944	0.927	8.10996686608583e-07	CHCHD2
RNF224.1	7.02119825539562e-11	0.324176	-11.63	0	0.352	8.17688748823374e-07	RNF224
RBM43	7.0767621921134e-11	0.57922	1.81272	0.18	0.02	8.24159724893527e-07	RBM43
TUBB4B.1	7.46042795666019e-11	0.281973	-1.04499	0.843	0.947	8.68841439832645e-07	TUBB4B
SLC35F1.1	7.79991536756265e-11	0.669502	1.3498	0.551	0.211	9.08378143706346e-07	SLC35F1
C2orf88	7.83128383260041e-11	0.633473	2.72404	0.36	0.103	9.12031315144644e-07	C2orf88
UMODL1.1	8.5413459274189e-11	0.648599	2.04795	0.427	0.143	9.94725146707206e-07	UMODL1
OLFM1.1	9.30220273117976e-11	0.302679	-2.34313	0.124	0.505	1.0833345300732e-06	OLFM1
CR1L	9.5739994118027e-11	0.611557	2.36495	0.281	0.062	1.11498797149854e-06	CR1L
GSTA2.1	1.01109666557379e-10	0.689048	1.4982	0.629	0.332	1.17752317672723e-06	GSTA2
CSPP1.1	1.07744423835466e-10	0.302753	-1.49478	0.101	0.516	1.25479155998783e-06	CSPP1
RSPH1.1	1.07864264183469e-10	0.321682	-5.99988	0.022	0.374	1.25618722068068e-06	RSPH1
LOC419602.1	1.0953741510024e-10	0.305544	-4.70429	0.146	0.479	1.27567273625739e-06	LOC419602
SYNJ2.1	1.17610323388826e-10	0.318792	-5.51178	0.034	0.393	1.36968982618626e-06	SYNJ2
RPL14	1.22400236966075e-10	0.714903	0.909656	0.978	0.787	1.42547315970691e-06	RPL14
KRT222.1	1.23089203523934e-10	0.662995	2.48289	0.483	0.2	1.43349686423973e-06	KRT222
ANXA11.1	1.28436035445677e-10	0.643672	2.26458	0.404	0.134	1.49576606880035e-06	ANXA11
SH3PXD2A.1	1.37274837673697e-10	0.319768	-3.55041	0.034	0.391	1.59870275954788e-06	SH3PXD2A
COX7A2.1	1.42130853389007e-10	0.285998	-1.25622	0.764	0.813	1.65525591856838e-06	COX7A2
OSBPL1A.1	1.4438420157598e-10	0.297345	-4.76811	0.303	0.565	1.68149841155386e-06	OSBPL1A
NRSN1	1.44396030141342e-10	0.598284	3.18704	0.236	0.044	1.68163616702607e-06	NRSN1
KIF1B	1.44456409919126e-10	0.70363	1.7201	0.73	0.497	1.68233934991814e-06	KIF1B
TWF2.1	1.46102533069258e-10	0.301198	-2.40133	0.169	0.538	1.70151010012458e-06	TWF2
PRDX1.1	1.46897444433176e-10	0.713557	1.07387	0.865	0.769	1.71076763786877e-06	PRDX1
CDH23	1.57907098860528e-10	0.324299	-8.42746	0.022	0.367	1.83898607332971e-06	CDH23
KCNJ16.1	1.59882000553992e-10	0.642326	2.08558	0.404	0.132	1.86198577845179e-06	KCNJ16
GAS6	1.60049898248625e-10	0.55876	6.82812	0.124	0.007	1.86394111500349e-06	GAS6
SGMS1	1.71159109465954e-10	0.626695	3.31432	0.337	0.095	1.9933189888405e-06	SGMS1
CSGALNACT1	1.73366081847954e-10	0.590925	5.16292	0.213	0.035	2.01902138920127e-06	CSGALNACT1
LYSMD2.1	1.74830129782579e-10	0.297432	-2.77218	0.27	0.585	2.03607169144791e-06	LYSMD2
CIB2.1	1.78729362650259e-10	0.29895	-2.39021	0.225	0.571	2.08148215742492e-06	CIB2
ATP5G1.1	1.92091906020249e-10	0.288381	-1.57679	0.685	0.765	2.23710233751182e-06	ATP5G1
TOMM7	2.01551050014133e-10	0.288628	-1.54803	0.562	0.789	2.3472635284646e-06	TOMM7
LPAR1.1	2.03234218479709e-10	0.640906	1.53627	0.404	0.13	2.36686570841469e-06	LPAR1
UQCR10.1	2.04911662572189e-10	0.287961	-1.57325	0.663	0.824	2.38640122231571e-06	UQCR10
GPM6B	2.11935122273009e-10	0.549512	9.80873	0.101	0.002	2.46819643399146e-06	GPM6B
EMP2	2.12978591892445e-10	0.55413	7.77824	0.112	0.004	2.48034868117942e-06	EMP2
GPR142	2.14129946321594e-10	0.5495	6.86178	0.101	0.002	2.49375735486128e-06	GPR142
TJAP1.1	2.20804855234626e-10	0.327794	-5.30219	0.011	0.356	2.57149334406245e-06	TJAP1
KMT2E.1	2.25288253547307e-10	0.702247	2.03318	0.719	0.512	2.62370700081194e-06	KMT2E
MYO3A.1	2.34245649789027e-10	0.329115	-12.999	0.011	0.349	2.72802483744301e-06	MYO3A
OFCC1.1	2.3677615975946e-10	0.32467	-6.56986	0.034	0.374	2.75749515655868e-06	OFCC1
GALNT14	2.4226686651894e-10	0.549352	4.04049	0.101	0.002	2.82143992747957e-06	GALNT14
DGKI.1	2.43060734231557e-10	0.331868	-11.744	0	0.336	2.83068531086071e-06	DGKI
LPAR6	2.45246744966867e-10	0.553945	9.0535	0.112	0.004	2.85614359188414e-06	LPAR6
ATP6V1B2.1	2.51655720271903e-10	0.298679	-2.48771	0.281	0.591	2.93078251828658e-06	ATP6V1B2
DOT1L.1	2.52564212386658e-10	0.298827	-2.50918	0.27	0.591	2.94136281745502e-06	DOT1L
PRKAR1B.1	2.67800972432621e-10	0.307803	-2.63979	0.135	0.501	3.1188101249503e-06	PRKAR1B
PITPNA.1	2.73891653074088e-10	0.318076	-4.97056	0.067	0.42	3.18974219170083e-06	PITPNA
TMEM229B.1	2.74715391080836e-10	0.309359	-2.48172	0.112	0.49	3.19933544452742e-06	TMEM229B
CHMP1B	2.823959879025e-10	0.304692	-0.833869	0.146	0.538	3.28878367511252e-06	CHMP1B
CLMN	3.06876047028075e-10	0.593172	2.18669	0.225	0.04	3.57387844368896e-06	CLMN
PLEKHG4.1	3.07493015616973e-10	0.613804	2.14623	0.292	0.073	3.58106365987527e-06	PLEKHG4
AQP4	3.07528661877096e-10	0.575022	4.00847	0.169	0.02	3.58147879622066e-06	AQP4
BAIAP2L2.1	3.10198068487462e-10	0.326818	-3.50904	0.022	0.369	3.61256670560498e-06	BAIAP2L2
LRP1	3.17828083778215e-10	0.603642	2.49088	0.258	0.055	3.7014258636811e-06	LRP1
TMCC2.1	3.27143781392289e-10	0.32083	-3.84611	0.056	0.407	3.80991647809459e-06	TMCC2
ABHD6	3.32600774144144e-10	0.566934	2.88417	0.146	0.013	3.8734686156827e-06	ABHD6
NECAB3.1	3.33316334208822e-10	0.331313	-10.6592	0.011	0.345	3.88180202819594e-06	NECAB3
FGFR3.1	3.36609614275734e-10	0.319262	-6.93293	0.079	0.415	3.9201555678552e-06	FGFR3
KCNA6.1	3.55715959461102e-10	0.692777	1.2269	0.73	0.407	4.142668063884e-06	KCNA6
EFCAB1.1	3.56434869883939e-10	0.330868	-5.57523	0.011	0.349	4.15104049466835e-06	EFCAB1
RPLP0	3.75221362703203e-10	0.708742	0.88319	0.966	0.749	4.3698279900415e-06	RPLP0
AMPH.1	3.82234509419024e-10	0.330806	-4.66045	0.011	0.352	4.45150309669395e-06	AMPH
TTC7A.1	3.97067199759553e-10	0.320002	-2.07499	0.056	0.42	4.62424460839975e-06	TTC7A
ABCA5.1	4.23618646158658e-10	0.321978	-2.91574	0.045	0.409	4.93346275316373e-06	ABCA5
NECTIN3.1	4.27944472923445e-10	0.647228	1.86625	0.438	0.158	4.98384133166644e-06	NECTIN3
NEDD9	4.66181156832124e-10	0.639227	2.25172	0.404	0.134	5.42914575246691e-06	NEDD9
CDCP2	4.74413254750276e-10	0.319459	-4.73819	0.09	0.424	5.52501676482172e-06	CDCP2
NDUFB4.1	4.87330935599799e-10	0.291727	-1.17408	0.82	0.901	5.67545607599525e-06	NDUFB4
SH2D4B.1	4.87755993252907e-10	0.336264	-12.2956	0	0.327	5.68040629742336e-06	SH2D4B
ELFN1.1	4.88125651511318e-10	0.32746	-3.95431	0.034	0.376	5.68471133750081e-06	ELFN1
MYO1H.1	5.3063748551843e-10	0.32625	-4.87962	0.045	0.385	6.17980415634764e-06	MYO1H
RPL38	5.47156032061295e-10	0.292481	-1.3311	0.91	0.851	6.37217914938584e-06	RPL38
TES	5.71155330087736e-10	0.62988	2.11283	0.36	0.112	6.65167497420178e-06	TES
CLCA2.1	5.88455425513937e-10	0.690172	0.529528	0.831	0.385	6.85315188553531e-06	CLCA2
PLIN4	5.93795175457821e-10	0.570787	5.59526	0.157	0.018	6.91533861338178e-06	PLIN4
DDRGK1	6.03973317116305e-10	0.302408	-2.33423	0.281	0.602	7.03387325113648e-06	DDRGK1
LDB3.1	6.11598477206671e-10	0.316422	-2.56851	0.101	0.459	7.12267586554889e-06	LDB3
PCDH15	6.1314471646722e-10	0.329423	-5.62532	0.034	0.369	7.14068336797725e-06	PCDH15
AMY1A.1	6.19702599635412e-10	0.622003	3.26814	0.326	0.095	7.21705647535401e-06	AMY1A
SYN3.1	6.26279445310818e-10	0.328868	-4.19697	0.034	0.374	7.29365042008979e-06	SYN3
LRRN1.1	7.03241957959348e-10	0.327189	-4.08885	0.045	0.387	8.18995584239457e-06	LRRN1
AGBL4.1	7.07519587338918e-10	0.312619	-2.62533	0.135	0.499	8.23977311414904e-06	AGBL4
FAM32A.1	7.09278466284977e-10	0.294283	-1.26834	0.73	0.824	8.26025701835484e-06	FAM32A
RABL6	7.09546081024085e-10	0.317582	-2.36628	0.09	0.457	8.26337365960649e-06	RABL6
TPT1.1	7.97161834089523e-10	0.705383	0.810537	0.966	0.813	9.28374671980658e-06	TPT1
SRSF5.1	8.34433388478017e-10	0.306964	-2.56097	0.225	0.565	9.71781124221498e-06	SRSF5
SYNGR1.1	8.44719897251966e-10	0.304717	-1.9708	0.247	0.598	9.83760792339639e-06	SYNGR1
NOX4	9.59587485488369e-10	0.561748	3.27444	0.135	0.011	1.11753558559975e-05	NOX4
GPR78	9.6925644669247e-10	0.340659	-12.7039	0	0.319	1.12879605781805e-05	GPR78
IDH1.1	9.77605868802342e-10	0.697654	1.47748	0.764	0.558	1.13851979480721e-05	IDH1
RPS2	1.01304370578029e-09	0.699395	1.37548	0.787	0.602	1.17979069975172e-05	RPS2
PAQR8	1.03832663310404e-09	0.656254	2.11852	0.483	0.209	1.20923519691296e-05	PAQR8
PCLO.1	1.08157907881254e-09	0.337005	-2.88104	0.011	0.341	1.25960699518509e-05	PCLO
PPP1R3C	1.08568695585182e-09	0.574083	4.49252	0.169	0.022	1.26439102878503e-05	PPP1R3C
LOC418927.1	1.10970868528018e-09	0.317459	-2.28943	0.112	0.475	1.29236673487729e-05	LOC418927
EEF2	1.11044167276887e-09	0.702716	1.18594	0.91	0.736	1.29322037210662e-05	EEF2
FDPS.1	1.15375150861345e-09	0.323028	-2.50128	0.09	0.429	1.34365900693122e-05	FDPS
POF1B.1	1.17428353371554e-09	0.665761	0.440296	0.584	0.248	1.36757060336512e-05	POF1B
TMEM130	1.19043126274511e-09	0.596308	3.86309	0.236	0.051	1.38637624859295e-05	TMEM130
SNAP91.1	1.20000354067982e-09	0.324509	-5.63401	0.09	0.418	1.39752412347572e-05	SNAP91
EPT1L.1	1.21697041752723e-09	0.337869	-4.00505	0.011	0.338	1.41728374825221e-05	EPT1L
MMD.1	1.22760808652385e-09	0.31415	-1.65557	0.157	0.508	1.42967237756567e-05	MMD
ROMO1	1.27306293124313e-09	0.297321	-1.57059	0.753	0.829	1.48260908972575e-05	ROMO1
S100A10.1	1.28922039062367e-09	0.639474	0.551263	0.438	0.143	1.50142606692032e-05	S100A10
DDTNFR23.1	1.33018639124415e-09	0.621719	2.03935	0.337	0.099	1.54913507124294e-05	DDTNFR23
GRXCR1	1.36135886639478e-09	0.342857	-11.5223	0	0.314	1.58543853580336e-05	GRXCR1
SCUBE1	1.37635385224593e-09	0.585134	5.37414	0.202	0.035	1.60290169632561e-05	SCUBE1
AP3B2.1	1.51714217600157e-09	0.321175	-2.59971	0.101	0.455	1.76686377817142e-05	AP3B2
NKIRAS1.1	1.51891428009946e-09	0.333412	-3.62928	0.034	0.369	1.76892757060384e-05	NKIRAS1
CMTM8.1	1.53343441205982e-09	0.340684	-7.35998	0.011	0.327	1.78583771628486e-05	CMTM8
APBA1.1	1.53359440028502e-09	0.335412	-6.30759	0.034	0.356	1.78602403857193e-05	APBA1
NTM.1	1.5914455485268e-09	0.341215	-10.2603	0.011	0.325	1.85339748581431e-05	NTM
TRIM36.1	1.61185854073727e-09	0.343956	-12.3412	0	0.312	1.87717045654262e-05	TRIM36
PIK3IP1.1	1.65951136278784e-09	0.330152	-3.95607	0.056	0.391	1.93266693310272e-05	PIK3IP1
RALGPS2.1	1.7020784805165e-09	0.313483	-2.28212	0.169	0.534	1.98224059840951e-05	RALGPS2
TRIM71.1	1.7095495911195e-09	0.340412	-4.97608	0.011	0.332	1.99094145381777e-05	TRIM71
PGK1.1	1.95865627769156e-09	0.299111	-0.981556	0.809	0.919	2.28105110099959e-05	PGK1
MIEF2	2.08242055385801e-09	0.600568	2.6336	0.258	0.059	2.42518697702304e-05	MIEF2
NXPH1	2.199185129492e-09	0.565329	3.4114	0.146	0.015	2.56117100180638e-05	NXPH1
ICK	2.21198798176754e-09	0.612853	2.61042	0.303	0.084	2.57608120356648e-05	ICK
NCALD	2.21940279310559e-09	0.324633	-2.03061	0.09	0.442	2.58471649285077e-05	NCALD
FAM89A.1	2.22165955748385e-09	0.323694	-4.13762	0.112	0.446	2.58734472064569e-05	FAM89A
IQCA1.1	2.25658168120768e-09	0.346154	-11.3152	0	0.308	2.62801502593446e-05	IQCA1
GRTP1.1	2.25675415360666e-09	0.346154	-12.3586	0	0.308	2.62821588729032e-05	GRTP1
RPL22L1	2.25680721377135e-09	0.311298	-2.33648	0.27	0.567	2.62827768115811e-05	RPL22L1
AFDN.1	2.27219887832177e-09	0.315101	-2.01732	0.169	0.532	2.64620281369354e-05	AFDN
LAMP1.1	2.27575734651052e-09	0.700062	0.723816	0.978	0.881	2.65034700574616e-05	LAMP1
CARHSP1.1	2.28677649943262e-09	0.321595	-2.63995	0.135	0.464	2.66317991123923e-05	CARHSP1
CFAP43.1	2.49768982220689e-09	0.328979	-3.12496	0.079	0.411	2.90880956694214e-05	CFAP43
LOC112530673.1	2.66760189286399e-09	0.347253	-11.6736	0	0.305	3.10668916442941e-05	LOC112530673
COBLL1.1	2.71549700814957e-09	0.653068	1.21402	0.506	0.209	3.16246781569099e-05	COBLL1
SORCS2	2.77367770296906e-09	0.548549	10.9511	0.101	0.004	3.23022505287777e-05	SORCS2
DHRS7	2.8322975934584e-09	0.638597	2.45067	0.404	0.158	3.29849377734165e-05	DHRS7
MANF	2.86069303577679e-09	0.302445	-1.87439	0.551	0.802	3.33156310946564e-05	MANF
EXPH5	2.94060454524745e-09	0.56481	1.97995	0.146	0.015	3.42462805339518e-05	EXPH5
KIF21A.1	2.95252215673706e-09	0.697728	1.02886	0.978	0.745	3.43850730373598e-05	KIF21A
S100A11	2.95869164048764e-09	0.548463	6.07646	0.101	0.004	3.44569228451191e-05	S100A11
MBIP.1	3.05581821229892e-09	0.332955	-2.79477	0.056	0.391	3.55880589004332e-05	MBIP
RNF2.1	3.14939027041083e-09	0.348352	-11.1583	0	0.303	3.66777990892045e-05	RNF2
PBX1	3.20895680821684e-09	0.306198	-1.39368	0.337	0.705	3.73715109884934e-05	PBX1
ATP5G3.1	3.3420711367633e-09	0.304877	-1.60476	0.573	0.714	3.89217604587454e-05	ATP5G3
KCNAB2.1	3.40842806861911e-09	0.329658	-3.31615	0.09	0.415	3.96945532871382e-05	KCNAB2
CLSTN1	3.43909662615974e-09	0.694407	1.39796	0.843	0.64	4.00517193082563e-05	CLSTN1
ADAM9.1	3.55827639288089e-09	0.636708	1.41781	0.427	0.149	4.14396868714909e-05	ADAM9
SEMA6A	3.5840091329741e-09	0.338536	-5.42872	0.045	0.358	4.17393703626164e-05	SEMA6A
KIAA1549	3.81013058503299e-09	0.309211	-1.21919	0.303	0.655	4.43727807932942e-05	KIAA1549
MYT1.1	3.82454874139098e-09	0.346845	-9.52655	0.011	0.314	4.45406946422393e-05	MYT1
CCPG1	3.83758636946141e-09	0.695851	1.0443	0.899	0.727	4.46925308587475e-05	CCPG1
MBNL3.1	3.84324135031435e-09	0.634338	1.61568	0.404	0.145	4.47583887657609e-05	MBNL3
KCNMA1.1	4.00794025420545e-09	0.341672	-2.83093	0.022	0.345	4.66764722004767e-05	KCNMA1
CFAP126.1	4.10868695157736e-09	0.34603	-4.27719	0.011	0.321	4.78497682380699e-05	CFAP126
RGS12.1	4.31465267737058e-09	0.332621	-2.07633	0.067	0.404	5.02484450806578e-05	RGS12
ATP5F1B	4.34660838558244e-09	0.315669	-1.04574	0.202	0.565	5.06206012584931e-05	ATP5F1B
SH2D4A	4.39125330217243e-09	0.350549	-11.5978	0	0.299	5.11405359571001e-05	SH2D4A
FAR2	4.43665966160464e-09	0.629448	2.64479	0.371	0.134	5.16693384190476e-05	FAR2
DLK2	4.67178740437541e-09	0.346586	-3.47468	0.011	0.321	5.44076361113561e-05	DLK2
PCSK5.1	4.9038513884439e-09	0.323312	-2.11703	0.135	0.486	5.71102532698177e-05	PCSK5
ATP6V0B.1	4.92714287983156e-09	0.312471	-1.80888	0.303	0.613	5.73815059785183e-05	ATP6V0B
RBMS3	4.99292309664053e-09	0.611063	1.33635	0.303	0.086	5.81475823834756e-05	RBMS3
DYNLT1.1	5.03119973620996e-09	0.313829	-2.08446	0.292	0.591	5.85933521279011e-05	DYNLT1
SPRY2.1	5.0624256094923e-09	0.651192	0.980345	0.517	0.211	5.89570086481473e-05	SPRY2
CHGB.1	5.06286624502911e-09	0.345845	-7.1355	0.022	0.325	5.8962140289609e-05	CHGB
ST6GALNAC2.1	5.49691857352584e-09	0.616385	2.6241	0.326	0.099	6.40171137072819e-05	ST6GALNAC2
FHAD1	5.96224638068004e-09	0.604383	2.13934	0.281	0.073	6.94363213493998e-05	FHAD1
RIMS2.1	6.10395867187948e-09	0.352747	-11.3013	0	0.295	7.10867026927084e-05	RIMS2
CCDC177.1	6.58804416307382e-09	0.350327	-9.12569	0.011	0.308	7.67243623231577e-05	CCDC177
NEDD4.1	6.63894610374364e-09	0.348858	-3.70819	0.011	0.316	7.73171663241985e-05	NEDD4
SERPINI1.1	6.66943056540762e-09	0.329732	-2.31847	0.101	0.442	7.76721883647371e-05	SERPINI1
OTOA.1	6.92000222051564e-09	0.671873	0.749899	0.674	0.347	8.05903458601251e-05	OTOA
PLOD1	7.20183809516199e-09	0.606927	2.29795	0.292	0.079	8.38726064562566e-05	PLOD1
LOC418421	7.26327190222478e-09	0.337289	-1.67758	0.056	0.389	8.45880645733098e-05	LOC418421
CAMK2G	7.45402750992276e-09	0.340635	-2.11111	0.045	0.367	8.68096043805605e-05	CAMK2G
NMRAL1.1	7.6337623541536e-09	0.674836	1.32538	0.663	0.387	8.89027963764729e-05	NMRAL1
EFR3A	7.85155002034819e-09	0.320212	-1.92127	0.191	0.545	9.14391515369751e-05	EFR3A
CAB39L.1	8.0905864137698e-09	0.351599	-8.48679	0.011	0.305	9.42229693747631e-05	CAB39L
SERF2.1	8.23594698989797e-09	0.320966	-3.59574	0.247	0.53	9.59158386443517e-05	SERF2
ATP1B3.1	8.51646077961767e-09	0.687838	1.35357	0.82	0.591	9.91827022394274e-05	ATP1B3
KDM4A	8.8925842537843e-09	0.672083	1.51236	0.64	0.369	0.000103563	KDM4A
TCF7L1	9.11500581965191e-09	0.564242	2.09981	0.146	0.018	0.000106153	TCF7L1
NDUFA2	9.43911491746883e-09	0.311569	-1.99092	0.449	0.701	0.000109928	NDUFA2
FBLN1	9.45493027601604e-09	0.578405	2.36548	0.191	0.033	0.000110112	FBLN1
ATP5L	9.5773337107811e-09	0.308248	-1.06812	0.854	0.833	0.000111538	ATP5L
IGSF11	9.66097334838084e-09	0.576009	4.79316	0.18	0.031	0.000112512	IGSF11
EPHA7.1	9.86994270101846e-09	0.631251	1.75108	0.404	0.147	0.000114945	EPHA7
SDR42E2	1.00646634015169e-08	0.350685	-9.45773	0.022	0.314	0.000117213	SDR42E2
BAALC.1	1.04456874124823e-08	0.353476	-10.974	0.011	0.301	0.00012165	BAALC
SRPX	1.0880758495341e-08	0.58664	3.66083	0.213	0.046	0.000126717	SRPX
MET	1.10489389205369e-08	0.582467	4.16466	0.202	0.04	0.000128676	MET
SIPA1L2.1	1.11007194429733e-08	0.346932	-3.45782	0.034	0.338	0.000129279	SIPA1L2
CDK17	1.12282169729773e-08	0.330769	-1.56744	0.112	0.455	0.000130764	CDK17
LRGUK.1	1.12613184885678e-08	0.343166	-3.9323	0.056	0.36	0.000131149	LRGUK
PTBP3.1	1.15885130040018e-08	0.327682	-1.25788	0.135	0.486	0.00013496	PTBP3
ABLIM3.1	1.16010880013405e-08	0.618336	2.29256	0.337	0.112	0.000135106	ABLIM3
HHIP	1.17533725649547e-08	0.567971	3.61949	0.157	0.022	0.00013688	HHIP
ADGRL3	1.26059898230905e-08	0.612928	2.73408	0.315	0.099	0.000146809	ADGRL3
IL1RAPL2	1.32542517582152e-08	0.590925	1.7065	0.236	0.053	0.000154359	IL1RAPL2
HES1	1.41671790119215e-08	0.602531	1.92981	0.281	0.075	0.000164991	HES1
LRP11	1.43287461355788e-08	0.346475	-5.07675	0.045	0.347	0.000166873	LRP11
MPV17L2.1	1.44345877419299e-08	0.345561	-3.4123	0.045	0.354	0.000168105	MPV17L2
LOXHD1.1	1.47654130489965e-08	0.347907	-6.27156	0.045	0.338	0.000171958	LOXHD1
MGST2	1.47661743020479e-08	0.552043	4.58645	0.112	0.009	0.000171967	MGST2
OAT.1	1.47804290640204e-08	0.332374	-1.9751	0.124	0.451	0.000172133	OAT
EBF3.1	1.48925239653968e-08	0.657007	1.41878	0.573	0.27	0.000173438	EBF3
KDELC2	1.49995433800355e-08	0.552019	5.77488	0.112	0.009	0.000174685	KDELC2
CXCL14.1	1.52013271868519e-08	0.320867	-5.26148	0.371	0.556	0.000177035	CXCL14
HMP19.1	1.52975547883645e-08	0.355525	-6.01609	0.011	0.299	0.000178155	HMP19
AKAP12	1.59676615463734e-08	0.574873	2.84318	0.18	0.031	0.000185959	AKAP12
CEBPZ.1	1.5972636426451e-08	0.327559	-1.61724	0.169	0.501	0.000186017	CEBPZ
AIMP2.1	1.60268860352003e-08	0.339721	-2.24111	0.067	0.398	0.000186649	AIMP2
FAM13A	1.63615428502304e-08	0.600531	2.46283	0.27	0.073	0.000190547	FAM13A
NDUFA13.1	1.63731200638525e-08	0.312187	-1.17189	0.663	0.78	0.000190681	NDUFA13
FGFR1OP2	1.6374670288291e-08	0.344623	-2.33474	0.056	0.363	0.000190699	FGFR1OP2
SEPT11	1.7174940491908e-08	0.631053	2.13497	0.393	0.158	0.000200019	SEPT11
VAV3.1	1.80013994090759e-08	0.356242	-4.94063	0.011	0.299	0.000209644	VAV3
TRIB2.1	1.85111848803262e-08	0.334609	-2.46704	0.124	0.44	0.000215581	TRIB2
ASAH1	1.88359165615001e-08	0.683418	1.1659	0.764	0.602	0.000219363	ASAH1
ANKRD24.1	1.90055570643554e-08	0.36044	-11.0703	0	0.279	0.000221339	ANKRD24
ADAM23.1	2.0136785307504e-08	0.354871	-8.00686	0.022	0.308	0.000234513	ADAM23
SALL3.1	2.01409304885631e-08	0.683603	0.820158	0.921	0.589	0.000234561	SALL3
TMEM9.1	2.05597646153078e-08	0.339647	-2.44795	0.09	0.404	0.000239439	TMEM9
COL13A1.1	2.10311533643896e-08	0.34987	-4.7309	0.045	0.336	0.000244929	COL13A1
RPS20	2.14840028005386e-08	0.685788	0.849184	0.854	0.712	0.000250203	RPS20
ATP6V1G1.1	2.19353006783906e-08	0.314187	-1.28178	0.629	0.765	0.000255459	ATP6V1G1
DYTN.1	2.23029324299783e-08	0.361538	-11.0023	0	0.277	0.00025974	DYTN
GRIA2.1	2.23035453429713e-08	0.361538	-11.2686	0	0.277	0.000259747	GRIA2
DCDC2.1	2.23041337533512e-08	0.361538	-11.2962	0	0.277	0.000259754	DCDC2
TRAPPC2L.1	2.26920762366273e-08	0.327226	-1.29943	0.157	0.532	0.000264272	TRAPPC2L
NEU2	2.30855764795519e-08	0.570428	2.78741	0.169	0.026	0.000268855	NEU2
SLK.1	2.35753139219603e-08	0.67533	1.91283	0.663	0.475	0.000274558	SLK
RPS3.1	2.51214496929827e-08	0.685196	1.03282	0.854	0.732	0.000292564	RPS3
REEP1	2.54353057987118e-08	0.346425	-3.27401	0.056	0.365	0.00029622	REEP1
SCARF2	2.78181141181723e-08	0.547339	5.64836	0.101	0.007	0.00032397	SCARF2
NCOA7	2.87118896318293e-08	0.603988	3.38558	0.281	0.086	0.000334379	NCOA7
GPAT3.1	2.97251004129495e-08	0.330979	-1.71825	0.169	0.499	0.000346179	GPAT3
ATP6V1E1.1	3.18083471960178e-08	0.332584	-1.54424	0.157	0.486	0.00037044	ATP6V1E1
DENND5B.1	3.20326436019711e-08	0.360711	-8.03809	0.011	0.288	0.000373052	DENND5B
PITPNM2.1	3.20371470786917e-08	0.354501	-4.77396	0.034	0.321	0.000373105	PITPNM2
SOGA3.1	3.21210303238167e-08	0.342376	-1.59633	0.09	0.4	0.000374082	SOGA3
GATA2.1	3.28146507787094e-08	0.360044	-4.29543	0.011	0.292	0.000382159	GATA2
NOTCH2	3.37120420431388e-08	0.581714	4.14754	0.202	0.044	0.00039261	NOTCH2
MYO15A.1	3.59213022318667e-08	0.364835	-9.68699	0	0.27	0.000418339	MYO15A
DNAH5.1	3.76775219658395e-08	0.360662	-3.82026	0.011	0.292	0.000438792	DNAH5
CHRNA1.1	3.86852156583509e-08	0.355031	-3.67155	0.034	0.323	0.000450528	CHRNA1
MDH2.1	3.96915514407902e-08	0.319039	-1.36031	0.551	0.708	0.000462248	MDH2
CA2.1	4.20797870249302e-08	0.365934	-12.6668	0	0.268	0.000490061	CA2
S1PR1.1	4.31857188435501e-08	0.645783	1.29432	0.506	0.24	0.000502941	S1PR1
NEO1	4.46854035330132e-08	0.339795	-2.36291	0.124	0.433	0.000520406	NEO1
TDH	4.57413242187441e-08	0.36307	-7.28327	0.011	0.284	0.000532703	TDH
NPY	4.67696947641142e-08	0.566391	2.85425	0.157	0.024	0.00054468	NPY
ARL6IP1.1	4.98403526441332e-08	0.318879	-1.44573	0.663	0.765	0.000580441	ARL6IP1
ATP6V1H.1	5.08163366558049e-08	0.343215	-2.21017	0.101	0.411	0.000591807	ATP6V1H
BOC	5.11229166962097e-08	0.584443	3.83014	0.213	0.051	0.000595377	BOC
PSMA4.1	5.23642692565852e-08	0.320817	-1.34163	0.517	0.708	0.000609834	PSMA4
SELENBP1	5.30249716818264e-08	0.580528	1.6521	0.202	0.044	0.000617529	SELENBP1
ARNT.1	5.33574722836444e-08	0.364539	-8.36882	0.011	0.279	0.000621401	ARNT
NGEF	5.47892075584366e-08	0.559353	5.29846	0.135	0.018	0.000638075	NGEF
VILL.1	5.50553422736928e-08	0.629041	0.423105	0.438	0.163	0.000641175	VILL
ANP32A	5.60902559744649e-08	0.323126	-1.6485	0.393	0.666	0.000653227	ANP32A
REEP6	5.78947138018162e-08	0.327571	-2.20819	0.303	0.582	0.000674242	REEP6
USP36	5.87593146021096e-08	0.606914	0.855962	0.315	0.097	0.000684311	USP36
NFIB.1	5.91242482107367e-08	0.664798	1.0379	0.674	0.393	0.000688561	NFIB
SCN3B.1	6.05539687199225e-08	0.338671	-3.13955	0.169	0.453	0.000705212	SCN3B
CNN3	6.0684124959788e-08	0.632473	2.29553	0.416	0.187	0.000706727	CNN3
ANKRD44.1	6.12179622625872e-08	0.33719	-1.91959	0.157	0.473	0.000712944	ANKRD44
COPS2	6.16271626272702e-08	0.342808	-1.87568	0.101	0.424	0.00071771	COPS2
LOC107051757.1	6.30633027084789e-08	0.339289	-1.97684	0.146	0.453	0.000734435	LOC107051757
HIPK3	6.32846685010019e-08	0.346302	-2.48982	0.09	0.396	0.000737013	HIPK3
FBXW4.1	6.65690442710805e-08	0.348389	-2.08548	0.09	0.38	0.000775263	FBXW4
TMEM35A.1	6.68764052039048e-08	0.330065	-1.95039	0.281	0.556	0.000778843	TMEM35A
ANXA8.1	6.88234183500018e-08	0.601087	1.3092	0.292	0.084	0.000801518	ANXA8
ABHD12	6.99170411028933e-08	0.323842	-1.9379	0.416	0.679	0.000814254	ABHD12
AKT3.1	7.08736840674835e-08	0.32704	-1.77741	0.348	0.609	0.000825395	AKT3
ADD3	7.2251589419638e-08	0.642363	2.121	0.494	0.235	0.000841442	ADD3
ARSH.1	7.27110763821009e-08	0.592789	2.75841	0.247	0.068	0.000846793	ARSH
EPS8L2	7.34831530230873e-08	0.329979	-1.67838	0.247	0.574	0.000855785	EPS8L2
SLC17A6.1	7.37230232576038e-08	0.363316	-5.51155	0.022	0.292	0.000858578	SLC17A6
RNF103.1	7.65971653326765e-08	0.3384	-1.9	0.157	0.473	0.000892051	RNF103
NFATC1	7.86765882572522e-08	0.37033	-10.6762	0	0.259	0.000916268	NFATC1
LOC112532998.1	7.87136384763429e-08	0.37033	-12.5943	0	0.259	0.000916699	LOC112532998
POU4F3.1	8.03916671325928e-08	0.362267	-3.26707	0.022	0.301	0.000936241	POU4F3.1
CERKL.1	8.15403625969583e-08	0.340659	-2.43902	0.157	0.451	0.000949619	CERKL
ENTPD8L	8.19017327527194e-08	0.550957	4.9427	0.112	0.011	0.000953828	ENTPD8L
LGR6.1	8.20544905213251e-08	0.340524	-2.49261	0.157	0.453	0.000955607	LGR6
KBP	8.2993604663983e-08	0.573219	3.51539	0.18	0.035	0.000966544	KBP
CREG2.1	8.32911135782379e-08	0.352797	-2.42881	0.067	0.358	0.000970008	CREG2
CFAP52.1	8.36875921194124e-08	0.357365	-3.16111	0.045	0.33	0.000974626	CFAP52
COPG2	8.94731608795725e-08	0.66402	1.68025	0.629	0.422	0.001042	COPG2
ZONADHL.1	9.13160496079447e-08	0.334856	-4.22663	0.303	0.503	0.00106347	ZONADHL
SLC11A2	9.37040490228633e-08	0.347105	-3.11307	0.112	0.402	0.00109128	SLC11A2
PTPN3.1	9.50577213681411e-08	0.356723	-1.11782	0.045	0.338	0.00110704	PTPN3
AIFM1.1	9.94920112282272e-08	0.340758	-1.82777	0.146	0.464	0.00115868	AIFM1
GSTO1.1	1.00369793406424e-07	0.340054	-2.69686	0.18	0.466	0.00116891	GSTO1
CLGN	1.03985771414441e-07	0.65881	1.69297	0.618	0.369	0.00121102	CLGN
TOB2	1.04406475762634e-07	0.653747	1.8065	0.562	0.327	0.00121592	TOB2
RPL31	1.04677540265045e-07	0.676627	0.838367	0.876	0.719	0.00121907	RPL31
USP33.1	1.05176987515211e-07	0.334918	-0.957987	0.191	0.536	0.00122489	USP33
NLK	1.05351239549375e-07	0.364959	-4.43446	0.022	0.292	0.00122692	NLK
ACOT7.1	1.06025920633156e-07	0.335844	-1.6356	0.213	0.519	0.00123478	ACOT7
LHFPL4.1	1.06404086764814e-07	0.358526	-3.18187	0.045	0.33	0.00123918	LHFPL4
IRX2.1	1.06998911490145e-07	0.366514	-9.01054	0.022	0.284	0.00124611	IRX2
TIMM13	1.07061258741289e-07	0.332658	-2.25011	0.27	0.56	0.00124684	TIMM13
HOMER2	1.07294291239082e-07	0.357007	-2.09085	0.045	0.341	0.00124955	HOMER2
ATPIF1	1.0851382812638e-07	0.322669	-1.08142	0.775	0.822	0.00126375	ATPIF1
TMEM108.1	1.10118970733885e-07	0.36302	-6.45812	0.034	0.303	0.00128245	TMEM108
DNM1.1	1.10153727993547e-07	0.350154	-2.65783	0.09	0.387	0.00128285	DNM1
ARHGAP5.1	1.11086119897504e-07	0.65939	1.47507	0.618	0.38	0.00129371	ARHGAP5
AES	1.11955697360841e-07	0.352636	-3.29656	0.079	0.369	0.00130384	AES
SYNRG.1	1.17277799677098e-07	0.347092	-1.02978	0.09	0.418	0.00136582	SYNRG
COL14A1.1	1.19058765373389e-07	0.653957	-0.797952	0.708	0.308	0.00138656	COL14A1
TBC1D14.1	1.20782332322386e-07	0.334733	-1.21013	0.225	0.545	0.00140663	TBC1D14
CERS5.1	1.22959079575003e-07	0.337597	-2.06183	0.213	0.505	0.00143198	CERS5
PSMA3	1.23478411613503e-07	0.325423	-1.40597	0.551	0.723	0.00143803	PSMA3
GLB1	1.24165810397388e-07	0.633547	1.1575	0.483	0.198	0.00144604	GLB1
OGT.1	1.24832755198736e-07	0.331029	-2.39711	0.303	0.602	0.0014538	OGT
ATP6V0C.1	1.28775489948655e-07	0.324534	-1.24641	0.551	0.789	0.00149972	ATP6V0C
STARD10.1	1.30016949307356e-07	0.33598	-4.80437	0.337	0.51	0.00151418	STARD10
ATP6V0A1.1	1.30610404679228e-07	0.331708	-2.34541	0.382	0.578	0.00152109	ATP6V0A1
NSF	1.3546253355711e-07	0.355229	-1.27099	0.067	0.358	0.0015776	NSF
HIP1R.1	1.3955064500556e-07	0.348241	-3.96608	0.135	0.407	0.00162521	HIP1R
CCDC107.1	1.4323050055428e-07	0.336251	-1.72947	0.236	0.534	0.00166806	CCDC107
SS2.1	1.47036496358453e-07	0.371453	-10.5931	0.011	0.266	0.00171239	SS2
RAB8A.1	1.48756429920932e-07	0.347673	-2.28521	0.112	0.42	0.00173242	RAB8A
POLR2K.1	1.5087227672428e-07	0.34866	-2.51221	0.112	0.411	0.00175706	POLR2K
ARL8BL.1	1.51671274195874e-07	0.356081	-2.37454	0.067	0.356	0.00176636	ARL8BL
DSG2.1	1.52400967438773e-07	0.623793	1.53793	0.404	0.165	0.00177486	DSG2
WNT7B.1	1.59146313113121e-07	0.371811	-7.62639	0.011	0.266	0.00185342	WNT7B
KIAA1107	1.59224374727925e-07	0.588776	4.32977	0.236	0.066	0.00185433	KIAA1107
MYO16	1.59682831615593e-07	0.344697	-1.95612	0.146	0.448	0.00185967	MYO16
TMEM53.1	1.61106513183051e-07	0.357242	-2.72573	0.067	0.349	0.00187625	TMEM53
ATP5J2	1.63026860227125e-07	0.325213	-0.979111	0.798	0.811	0.00189861	ATP5J2
ADPRHL1.1	1.63266499385114e-07	0.371527	-5.05128	0.011	0.268	0.0019014	ADPRHL1
DGKZ.1	1.65604294944987e-07	0.368157	-4.05098	0.022	0.286	0.00192863	DGKZ
RALGAPA2	1.67683002033583e-07	0.367848	-3.38012	0.022	0.288	0.00195284	RALGAPA2
RPL37.1	1.68427726051485e-07	0.674602	0.628213	0.899	0.793	0.00196151	RPL37
NDUFS6.1	1.71853244880599e-07	0.329535	-1.58815	0.427	0.666	0.0020014	NDUFS6
ATP6V0D1.1	1.73444681034502e-07	0.338486	-1.57408	0.225	0.519	0.00201994	ATP6V0D1
TOX2	1.74060119151696e-07	0.357921	-2.67281	0.067	0.347	0.0020271	TOX2
FDFT1.1	1.82567974491278e-07	0.352772	-1.91966	0.09	0.387	0.00212619	FDFT1
CARS	1.89518261863702e-07	0.66281	1.78632	0.629	0.468	0.00220713	CARS
FBRSL1.1	1.96418626946336e-07	0.363761	-3.93849	0.045	0.314	0.00228749	FBRSL1
MCUB.1	1.99267927235078e-07	0.352735	-2.16585	0.09	0.391	0.00232067	MCUB
KCNJ15	2.01542817085968e-07	0.590332	1.88257	0.247	0.07	0.00234717	KCNJ15
SUFU	2.02414863332387e-07	0.614668	2.44248	0.348	0.138	0.00235732	SUFU
COX14.1	2.02762888039793e-07	0.332782	-2.21065	0.36	0.62	0.00236138	COX14
FAM107B.1	2.05862451846251e-07	0.355192	-2.50186	0.09	0.371	0.00239747	FAM107B
TIMM23B.1	2.06183358078951e-07	0.345327	-1.30905	0.135	0.459	0.00240121	TIMM23B
TCHP.1	2.06769489870374e-07	0.347524	-1.83696	0.135	0.435	0.00240804	TCHP
EZR.1	2.0941369358376e-07	0.619299	1.35063	0.382	0.154	0.00243883	EZR
MRPL14	2.10160449777958e-07	0.337659	-1.16641	0.225	0.549	0.00244753	MRPL14
SGCG.1	2.11256954128782e-07	0.373491	-6.51143	0.011	0.264	0.0024603	SGCG
SOBP	2.12298318636383e-07	0.636832	1.47536	0.494	0.233	0.00247243	SOBP
NMB.1	2.12845038531072e-07	0.373923	-6.91301	0.011	0.262	0.00247879	NMB
NFASC.1	2.13645805551131e-07	0.366169	-2.54996	0.034	0.303	0.00248812	NFASC
H2AFZ.1	2.15381089841801e-07	0.329893	-1.52394	0.517	0.684	0.00250833	H2AFZ
RBP5	2.17450341081296e-07	0.61536	1.00845	0.371	0.138	0.00253243	RBP5
TPD52.1	2.20256820110122e-07	0.629028	1.87241	0.427	0.198	0.00256511	TPD52
NDUFAF4.1	2.23204804472397e-07	0.351895	-1.50038	0.101	0.402	0.00259944	NDUFAF4
NMNAT2.1	2.25981893350078e-07	0.373009	-2.20673	0.011	0.268	0.00263179	NMNAT2
TNNC2	2.26167375653501e-07	0.373799	-5.57478	0.011	0.264	0.00263395	TNNC2
FAM166A.1	2.28799965218816e-07	0.327053	-1.06112	0.64	0.897	0.0026646	FAM166A
ERICH3.1	2.34408679468779e-07	0.371638	-7.12854	0.022	0.275	0.00272992	ERICH3
EMC2.1	2.34849058981225e-07	0.337424	-1.26687	0.247	0.56	0.00273505	EMC2
EEF1D	2.44105971343229e-07	0.668268	1.02663	0.764	0.598	0.00284286	EEF1D
ATP5J.1	2.4635101892048e-07	0.32951	-1.4024	0.584	0.723	0.002869	ATP5J
DTL	2.46508203057755e-07	0.553562	0.652084	0.124	0.015	0.00287083	DTL
COPS9	2.61211863453256e-07	0.327868	-1.23981	0.764	0.859	0.00304207	COPS9
METTL6	2.62826162274596e-07	0.375281	-6.16538	0.011	0.259	0.00306087	METTL6
RUNX1T1	2.63270153318992e-07	0.360304	-1.0853	0.067	0.345	0.00306604	RUNX1T1
TMIE.1	2.68605165434632e-07	0.379121	-10.0557	0	0.242	0.00312818	TMIE
LRRFIP1	2.68706792589994e-07	0.353834	-3.72618	0.124	0.389	0.00312936	LRRFIP1
MARCKSL1.1	2.73845324092895e-07	0.620793	-0.384935	0.427	0.158	0.0031892	MARCKSL1
CRTAP	2.79681579013954e-07	0.557427	2.9437	0.135	0.02	0.00325717	CRTAP
RDH12.1	2.82774703376732e-07	0.356847	-3.61738	0.101	0.369	0.00329319	RDH12
TIMP3.1	2.83393337508224e-07	0.350722	-2.62173	0.124	0.422	0.0033004	TIMP3
HSPA5.1	2.86659766444056e-07	0.671108	1.00002	0.876	0.776	0.00333844	HSPA5
IGSF21.1	2.87681729867036e-07	0.371478	-3.15389	0.022	0.281	0.00335034	IGSF21
SH3BGRL3	2.90117704184482e-07	0.344067	-2.22288	0.213	0.484	0.00337871	SH3BGRL3
GPATCH11	2.91626728685121e-07	0.347265	-1.20683	0.169	0.453	0.00339628	GPATCH11
RPSA	2.92141551147267e-07	0.670836	0.654306	0.921	0.752	0.00340228	RPSA
LOC771811	2.94007193735113e-07	0.631609	1.5323	0.461	0.215	0.00342401	LOC771811
RPN2	2.96674722432826e-07	0.669626	0.916404	0.82	0.692	0.00345507	RPN2
ERBB4.1	2.99819912362144e-07	0.603433	1.92185	0.303	0.108	0.0034917	ERBB4
MINDY4B.1	2.99852458388095e-07	0.351241	-1.88445	0.124	0.42	0.00349208	MINDY4B
LOC428824	3.0304745049074e-07	0.37633	-7.82737	0.011	0.257	0.00352929	LOC428824
GPX8	3.04240543129233e-07	0.577615	2.05247	0.202	0.048	0.00354319	GPX8
BF2	3.09456574880162e-07	0.586677	2.41138	0.236	0.066	0.00360393	BF2
AVL9	3.11722523954973e-07	0.35634	-3.01878	0.101	0.378	0.00363032	AVL9
TMBIM4	3.15968725023706e-07	0.333881	-1.31144	0.404	0.651	0.00367977	TMBIM4
MTF2.1	3.16490693632346e-07	0.357698	-3.02633	0.09	0.369	0.00368585	MTF2
NEDD8	3.20081928629724e-07	0.359242	-3.43111	0.09	0.358	0.00372767	NEDD8
JADE2	3.21171286383576e-07	0.337363	-1.94823	0.303	0.587	0.00374036	JADE2
GPRC5B	3.29737338735509e-07	0.56765	2.12767	0.169	0.033	0.00384012	GPRC5B
CIB3.1	3.31168410880137e-07	0.351574	-5.41049	0.169	0.413	0.00385679	CIB3
ST6GAL1.1	3.35914538370251e-07	0.373318	-5.03474	0.022	0.275	0.00391206	ST6GAL1
LOC101750591.1	3.39343400437162e-07	0.37412	-6.18953	0.022	0.27	0.00395199	LOC101750591
C15H12orf49	3.41442869990985e-07	0.339881	-1.3611	0.236	0.558	0.00397644	C15H12orf49
ARF1	3.53237668730293e-07	0.329609	-0.835906	0.82	0.886	0.00411381	ARF1
CIRBP	3.7372080896524e-07	0.330362	-1.18557	0.831	0.809	0.00435235	CIRBP
PRKCB.1	3.7407271229195e-07	0.377293	-5.58405	0.011	0.257	0.00435645	PRKCB
PRKCD	3.92032608157183e-07	0.602408	2.3221	0.303	0.108	0.00456561	PRKCD
BCL7A.1	3.93407238516056e-07	0.354957	-0.800281	0.112	0.4	0.00458162	BCL7A
TP63	3.93959564694364e-07	0.377133	-3.56468	0.011	0.259	0.00458805	TP63
ATP5E	3.95032653580028e-07	0.331004	-1.3134	0.753	0.791	0.00460055	ATP5E
WBP2	4.02075733445241e-07	0.339573	-1.42182	0.281	0.574	0.00468257	WBP2
RETSAT	4.06586155661797e-07	0.613212	1.73529	0.36	0.143	0.0047351	RETSAT
MYO3B.1	4.11898856078688e-07	0.375404	-6.75541	0.022	0.268	0.00479697	MYO3B
MRPL48.1	4.13586398297523e-07	0.350562	-1.60856	0.146	0.442	0.00481663	MRPL48
S100Z	4.22175919369649e-07	0.382418	-13.975	0	0.235	0.00491666	S100Z
LAMA2	4.22660487052211e-07	0.580109	3.46011	0.213	0.055	0.0049223	LAMA2
JAG2	4.25173936267581e-07	0.360835	-2.34725	0.079	0.358	0.00495158	JAG2
KIAA1549L	4.26007477987967e-07	0.373342	-1.51205	0.022	0.281	0.00496128	KIAA1549L
TRMT1L	4.28293936969783e-07	0.358785	-2.30038	0.09	0.374	0.00498791	TRMT1L
LMBR1	4.28372902497192e-07	0.379121	-10.122	0.011	0.251	0.00498883	LMBR1
SCG2.1	4.33772232017901e-07	0.363724	-2.85657	0.067	0.338	0.00505171	SCG2
LRRN3	4.35208313451363e-07	0.553834	6.27094	0.124	0.018	0.00506844	LRRN3
CAPN5	4.35946288217038e-07	0.549537	3.04708	0.112	0.013	0.00507703	CAPN5
PCID2.1	4.37001349901093e-07	0.357649	-1.69832	0.09	0.385	0.00508932	PCID2
ZDHHC3	4.44156171526304e-07	0.344969	-1.65801	0.202	0.508	0.00517264	ZDHHC3
PTPRK.1	4.47395328866588e-07	0.617323	2.40071	0.371	0.163	0.00521037	PTPRK
CD164L2.1	4.58196672513963e-07	0.379034	-5.08619	0.011	0.253	0.00533616	CD164L2
PTPRT.1	4.62955839635897e-07	0.374466	-3.2515	0.022	0.277	0.00539158	PTPRT
ZNF423	4.65805470679564e-07	0.612631	3.03054	0.348	0.145	0.00542477	ZNF423
RPL4	4.68042235644273e-07	0.668206	0.620878	0.933	0.789	0.00545082	RPL4
CPEB3.1	4.70264572312127e-07	0.361366	-2.01772	0.079	0.358	0.0054767	CPEB3
HIST2H4B	4.74406606177391e-07	0.343907	-3.28949	0.258	0.521	0.00552494	HIST2H4B
COQ9	4.7636858700041e-07	0.359353	-2.81567	0.101	0.371	0.00554779	COQ9
ACP1	4.82124785620156e-07	0.336276	-1.43439	0.382	0.662	0.00561483	ACP1
RAB3C.1	4.85135194245761e-07	0.378491	-1.64541	0.011	0.257	0.00564988	RAB3C
CTSC.1	4.85529140060903e-07	0.662539	1.31526	0.775	0.552	0.00565447	CTSC
LIMCH1	4.89054240480009e-07	0.660798	1.03372	0.742	0.516	0.00569553	LIMCH1
SLC34A2.1	4.90306183830187e-07	0.383516	-15.0289	0	0.233	0.00571011	SLC34A2
TMC2.1	4.90334765084102e-07	0.383516	-12.5557	0	0.233	0.00571044	TMC2
SARS	4.97683343510943e-07	0.347673	-1.49151	0.169	0.486	0.00579602	SARS
HLF.1	4.98111137105931e-07	0.343536	-0.941563	0.213	0.538	0.005801	HLF
POP5	4.9908725304029e-07	0.350673	-2.40881	0.169	0.448	0.00581237	POP5
MRPL50	5.00874422149352e-07	0.364181	-2.64644	0.067	0.341	0.00583318	MRPL50
MARCH5.1	5.05640736828906e-07	0.34529	-1.24179	0.213	0.512	0.00588869	MARCH5
KIF13B	5.18651847334132e-07	0.35513	-1.38449	0.112	0.413	0.00604022	KIF13B
DSCAML1.1	5.3592069712873e-07	0.379751	-4.95543	0.011	0.253	0.00624133	DSCAML1
AP2A2.1	5.37482796912837e-07	0.342845	-0.369743	0.236	0.554	0.00625952	AP2A2
AKNAD1.1	5.38857049051357e-07	0.360267	-2.86168	0.101	0.369	0.00627553	AKNAD1
SELENOP2.1	5.39635973653106e-07	0.660761	0.374351	0.876	0.503	0.0062846	SELENOP2
NDUFA4.1	5.42978353117303e-07	0.332868	-0.940156	0.719	0.815	0.00632353	NDUFA4
SYT11	5.51398855243138e-07	0.648759	1.62241	0.584	0.367	0.00642159	SYT11
MPC1	5.52084067802108e-07	0.338017	-1.42616	0.36	0.64	0.00642957	MPC1
ANAPC4.1	5.58080782556093e-07	0.360711	-2.71874	0.09	0.369	0.00649941	ANAPC4
PSAP.1	5.65709374361507e-07	0.666811	0.590471	0.966	0.76	0.00658825	PSAP
RORB.1	5.6921316755577e-07	0.384615	-11.563	0	0.231	0.00662906	RORB
SRD5A1.1	5.7119397238484e-07	0.367502	-2.16098	0.056	0.323	0.00665213	SRD5A1
SCN8A.1	5.71754918475612e-07	0.380849	-6.79804	0.011	0.248	0.00665866	SCN8A
BMP2.1	5.74418460778256e-07	0.376972	-3.88779	0.022	0.268	0.00668968	BMP2
HIST1H2B7	5.76341596906016e-07	0.378145	-6.54989	0.022	0.262	0.00671207	HIST1H2B7
CRABP1.1	5.84731861091705e-07	0.364144	-6.24579	0.101	0.341	0.00680979	CRABP1
SLC4A4.1	6.13418062855621e-07	0.34161	-1.55221	0.315	0.578	0.00714387	SLC4A4
EVL	6.31779869475515e-07	0.378565	-7.53262	0.022	0.262	0.00735771	EVL
NAE1	6.52387953211785e-07	0.362835	-2.44781	0.09	0.358	0.00759771	NAE1
CLDN4	6.55346964517951e-07	0.575392	-0.259193	0.202	0.048	0.00763217	CLDN4
DAW1.1	6.56311901223677e-07	0.370379	-3.35759	0.056	0.308	0.00764341	DAW1
CPAMD8.1	6.56701487280999e-07	0.637906	1.85143	0.506	0.284	0.00764795	CPAMD8
C1QTNF4.1	6.84473381547133e-07	0.379318	-7.81652	0.022	0.259	0.00797138	C1QTNF4
TMEM74.1	6.90674567210226e-07	0.604544	3.60298	0.315	0.123	0.0080436	TMEM74
COPS5.1	7.20646426444086e-07	0.351698	-1.77115	0.157	0.464	0.00839265	COPS5
PDDC1.1	7.37740229548082e-07	0.361711	-1.79626	0.09	0.374	0.00859172	PDDC1
ARL6.1	7.44725022875534e-07	0.348623	-1.25347	0.213	0.497	0.00867307	ARL6
XKRX.1	7.65972067189282e-07	0.386813	-11.3428	0	0.226	0.00892051	XKRX
VPS45.1	7.67963673557868e-07	0.367552	-2.43317	0.067	0.332	0.0089437	VPS45
C1H21ORF59.1	7.84005596375977e-07	0.347759	-1.53468	0.236	0.51	0.00913053	C1H21ORF59
ZNRF3	7.9294782088038e-07	0.545364	7.00299	0.101	0.011	0.00923467	ZNRF3
ACBD7.1	7.99896063748943e-07	0.63735	1.01128	0.551	0.279	0.00931559	ACBD7
RHOQ	8.15189976585225e-07	0.545314	3.27645	0.101	0.011	0.0094937	RHOQ
TCF12.1	8.31970829308792e-07	0.637634	1.24962	0.528	0.288	0.00968913	TCF12
GRAMD1B.1	8.34758686254945e-07	0.375207	-5.52988	0.045	0.286	0.0097216	GRAMD1B
IFT22.1	8.47756265986547e-07	0.357661	-1.23043	0.124	0.413	0.00987297	IFT22
ATP6V1A	8.55541580352352e-07	0.355476	-1.78404	0.146	0.433	0.00996364	ATP6V1A
CACNA2D2.1	8.56944092877013e-07	0.375343	-2.89204	0.034	0.288	0.00997997	CACNA2D2
KCTD10.1	8.57841462396119e-07	0.373997	-3.22547	0.045	0.295	0.00999042	KCTD10
LOC107056600.1	8.72472846039187e-07	0.361897	-1.18437	0.101	0.378	0.0101608	LOC107056600
TPPP3.1	8.74723758770421e-07	0.602531	1.94956	0.315	0.119	0.010187	TPPP3
SPTAN1	8.75747459554227e-07	0.33677	-1.33499	0.562	0.774	0.010199	SPTAN1
AFG3L2.1	8.75822580856302e-07	0.354093	-1.02795	0.169	0.446	0.0101998	AFG3L2
MYLIP.1	8.90629108414913e-07	0.653216	1.42905	0.663	0.455	0.0103723	MYLIP
ARL14EP.1	9.03791567940721e-07	0.360674	-2.14749	0.112	0.389	0.0105256	ARL14EP
ANKFN1	9.04073486924395e-07	0.384591	-9.29796	0.011	0.24	0.0105288	ANKFN1
NEBL	9.09221227959047e-07	0.656859	1.16311	0.73	0.516	0.0105888	NEBL
NRG4	9.22903169275841e-07	0.371799	-3.07519	0.056	0.31	0.0107481	NRG4
CDKL1.1	9.50452614600484e-07	0.38164	-6.18447	0.022	0.255	0.011069	CDKL1
UQCRQ.1	9.54902029931219e-07	0.336819	-1.18713	0.742	0.78	0.0111208	UQCRQ
DPYSL2	1.00862009148277e-06	0.658341	1.03035	0.82	0.554	0.0117464	DPYSL2
PFKP	1.01873133775702e-06	0.341499	-1.64994	0.393	0.644	0.0118641	PFKP
NPHP3.1	1.02747767346208e-06	0.379034	-6.09261	0.034	0.27	0.011966	NPHP3
LOC100857745.1	1.03446465055167e-06	0.37943	-8.11	0.034	0.268	0.0120474	LOC100857745
WDR37.1	1.07710659877623e-06	0.36933	-3.97385	0.079	0.33	0.012544	WDR37
CHCHD1.1	1.08036704080922e-06	0.364292	-2.19874	0.101	0.367	0.012582	CHCHD1
CSRNP3.1	1.10091111409566e-06	0.378306	-2.97906	0.034	0.277	0.0128212	CSRNP3
OLFM3	1.13086789063617e-06	0.580961	1.92079	0.225	0.064	0.0131701	OLFM3
SLC25A15	1.13320213950967e-06	0.56933	1.88241	0.18	0.042	0.0131973	SLC25A15
FAM183A.1	1.13728294658597e-06	0.385653	-5.25075	0.011	0.24	0.0132448	FAM183A
TRAFD1.1	1.18176598716945e-06	0.364539	-2.37554	0.101	0.369	0.0137628	TRAFD1
SNF8.1	1.2005723996313e-06	0.367169	-1.58266	0.079	0.352	0.0139819	SNF8
RPL8	1.22955539030813e-06	0.662094	0.559902	0.944	0.813	0.0143194	RPL8
EMB.1	1.23125151071423e-06	0.598469	1.21135	0.303	0.11	0.0143392	EMB
PXDC1.1	1.25471356833168e-06	0.386517	-6.14839	0.011	0.237	0.0146124	PXDC1
SOX6	1.26757978872144e-06	0.607816	2.11423	0.337	0.145	0.0147622	SOX6
PLCXD3.1	1.27275428018028e-06	0.363279	-2.09561	0.112	0.382	0.0148225	PLCXD3
AFTPH	1.28234902064203e-06	0.36649	-2.72528	0.09	0.358	0.0149342	AFTPH
CYP51A1.1	1.29797285804878e-06	0.365798	-1.73115	0.09	0.365	0.0151162	CYP51A1
ARMC4.1	1.31823394345484e-06	0.359155	-1.29826	0.135	0.422	0.0153522	ARMC4
MID1IP1.1	1.34108586165827e-06	0.652574	1.59357	0.652	0.492	0.0156183	MID1IP1
CLIP4	1.3647765068298e-06	0.382615	-3.37036	0.022	0.259	0.0158942	CLIP4
WASF1	1.37174581329331e-06	0.383393	-4.78515	0.022	0.255	0.0159754	WASF1
MMEL1	1.37314056270924e-06	0.636523	1.73694	0.528	0.303	0.0159916	MMEL1
SNCG	1.37911588814033e-06	0.391209	-11.7386	0	0.218	0.0160612	SNCG
DDOST	1.38655895296202e-06	0.66097	1.07191	0.876	0.78	0.0161479	DDOST
SULF2.1	1.43895358548603e-06	0.644055	1.20012	0.618	0.371	0.0167581	SULF2
DNAJC12.1	1.45140388260754e-06	0.365922	-2.86987	0.112	0.365	0.016903	DNAJC12
AMOT	1.45837851346115e-06	0.645314	1.30236	0.64	0.385	0.0169843	AMOT
F2RL1	1.47115981031139e-06	0.571268	1.35212	0.191	0.046	0.0171331	F2RL1
LOC771545	1.47562185059506e-06	0.548611	3.04681	0.112	0.015	0.0171851	LOC771545
MAPK8IP3.1	1.48903681251921e-06	0.352081	-0.925446	0.225	0.505	0.0173413	MAPK8IP3
TUB.1	1.49529250569389e-06	0.367848	-2.69829	0.09	0.354	0.0174142	TUB
NDUFC2.1	1.51192908448024e-06	0.343635	-2.03021	0.472	0.642	0.0176079	NDUFC2
TMTC4.1	1.5404327898458e-06	0.360464	-0.997846	0.124	0.42	0.0179399	TMTC4
VEZT.1	1.54345009856918e-06	0.372095	-2.07624	0.067	0.325	0.017975	VEZT
VPS54.1	1.6115681701332e-06	0.374083	-3.70768	0.067	0.312	0.0187683	VPS54
ARL13B.1	1.63705806795993e-06	0.362909	-1.83242	0.135	0.396	0.0190652	ARL13B
TRAPPC6B.1	1.6411378511068e-06	0.36165	-2.26773	0.146	0.407	0.0191127	TRAPPC6B
ECE1	1.66027955208919e-06	0.56544	2.26938	0.169	0.037	0.0193356	ECE1
PTK2.1	1.66599941681938e-06	0.367181	-1.41747	0.09	0.365	0.0194022	PTK2
DOLPP1.1	1.68345084563793e-06	0.380417	-2.90882	0.034	0.277	0.0196055	DOLPP1
VTI1B	1.68460369669047e-06	0.363292	-1.07608	0.112	0.398	0.0196189	VTI1B
SERINC3.1	1.69035657848497e-06	0.651957	1.29337	0.697	0.501	0.0196859	SERINC3
SPAG1.1	1.70781341020959e-06	0.373503	-2.18115	0.067	0.319	0.0198892	SPAG1
TXNRD3	1.71095796101209e-06	0.357501	-2.51213	0.18	0.451	0.0199258	TXNRD3
LOC416147	1.75436766496436e-06	0.562329	3.3625	0.157	0.033	0.0204314	LOC416147
LLPH	1.76928602859685e-06	0.356019	-1.56118	0.18	0.473	0.0206051	LLPH
PHF14.1	1.8351637573414e-06	0.348981	-1.88263	0.315	0.567	0.0213723	PHF14
KIAA1210.1	1.84518461434347e-06	0.393407	-10.8183	0	0.213	0.021489	KIAA1210
NLGN3	1.84749587960917e-06	0.562193	2.30225	0.157	0.033	0.0215159	NLGN3
RALBP1	1.91438727257085e-06	0.650957	0.880786	0.697	0.497	0.022295	RALBP1
ABCC8.1	1.92247884361492e-06	0.616446	1.22905	0.416	0.187	0.0223892	ABCC8
PACSIN1.1	1.97331365805473e-06	0.385183	-3.77529	0.022	0.255	0.0229812	PACSIN1
CEP85L	1.97717981604899e-06	0.361131	-1.40291	0.146	0.424	0.0230262	CEP85L
CBLN2.1	2.00173334706301e-06	0.38911	-3.46775	0.011	0.235	0.0233122	CBLN2
RPL23A	2.01742877501151e-06	0.6586	0.632431	0.944	0.785	0.023495	RPL23A
LPP	2.05860869835275e-06	0.585183	0.430828	0.247	0.079	0.0239746	LPP
PPP2R5E.1	2.10927661695961e-06	0.373207	-1.72593	0.079	0.327	0.0245646	PPP2R5E
IDH3A	2.11801429189603e-06	0.352043	-1.80227	0.258	0.536	0.0246664	IDH3A
PDZD7	2.13146128682376e-06	0.394505	-8.57231	0	0.211	0.024823	PDZD7
BTF3L4	2.13636543494722e-06	0.358834	-2.63025	0.202	0.446	0.0248801	BTF3L4
SCLT1.1	2.13825015296595e-06	0.379294	-2.18159	0.045	0.29	0.0249021	SCLT1
WLS.1	2.17717996748149e-06	0.60968	1.59177	0.371	0.16	0.0253554	WLS
RPS4X	2.18480924813589e-06	0.657748	0.569896	0.899	0.756	0.0254443	RPS4X
COQ2.1	2.20000482317287e-06	0.374565	-2.34265	0.067	0.321	0.0256213	COQ2
HIST1H4I	2.20212260622476e-06	0.366169	-2.66505	0.124	0.382	0.0256459	HIST1H4I
IFFO2	2.20953600373487e-06	0.568317	1.47589	0.18	0.044	0.0257323	IFFO2
C5H11ORF9	2.22743148475085e-06	0.551673	2.42641	0.124	0.02	0.0259407	C5H11ORF9
KLHL5.1	2.23980861383587e-06	0.371108	-1.47227	0.09	0.345	0.0260848	KLHL5
SLC35B2.1	2.2679212294371e-06	0.368675	-3.40906	0.124	0.36	0.0264122	SLC35B2
CAPRIN2	2.31426307987499e-06	0.373157	-1.5415	0.079	0.332	0.0269519	CAPRIN2
WDR60	2.34027134308618e-06	0.360267	-2.61611	0.191	0.437	0.0272548	WDR60
IFIH1	2.37958728032223e-06	0.590209	2.81648	0.27	0.095	0.0277127	IFIH1
CACNB2.1	2.40390331420899e-06	0.366663	-1.26284	0.112	0.385	0.0279959	CACNB2
SMTNL2	2.41621012684166e-06	0.367836	-2.74452	0.124	0.371	0.0281392	SMTNL2
LOC107050599.1	2.41917005856703e-06	0.372861	-1.64543	0.079	0.336	0.0281737	LOC107050599
LOC101750148.1	2.46377036479329e-06	0.395604	-9.8084	0	0.209	0.0286931	LOC101750148
HSPH1.1	2.48920045709536e-06	0.359933	-1.49288	0.169	0.451	0.0289892	HSPH1
PLPP3.1	2.50956883861877e-06	0.629535	-0.254351	0.562	0.264	0.0292264	PLPP3
SUSD6.1	2.57053077226028e-06	0.38222	-3.69553	0.045	0.277	0.0299364	SUSD6
MYCBPAP.1	2.57705866308192e-06	0.377466	-3.80512	0.067	0.305	0.0300124	MYCBPAP
MEMO1	2.58956962766803e-06	0.374046	-1.36236	0.079	0.33	0.0301581	MEMO1
SDHAF3.1	2.60025591669571e-06	0.368255	-1.50011	0.101	0.376	0.0302826	SDHAF3
DYDC1.1	2.60645335158102e-06	0.392406	-7.81092	0.011	0.224	0.0303548	DYDC1
LOC107052650.1	2.62935696469944e-06	0.353056	-1.42059	0.258	0.543	0.0306215	LOC107052650
RPL9.1	2.69167862832363e-06	0.656834	0.641379	0.944	0.815	0.0313473	RPL9
DCLK2.1	2.70135123197782e-06	0.387813	-3.44043	0.022	0.248	0.0314599	DCLK2
ZC3H10.1	2.75091630945572e-06	0.343228	-1.61866	0.876	0.853	0.0320372	ZC3H10
FAM105A	2.78297484452488e-06	0.577948	0.283715	0.225	0.064	0.0324105	FAM105A
LRRC8C	2.84325525565399e-06	0.573367	1.1786	0.202	0.055	0.0331126	LRRC8C
PHTF2	2.84547444976801e-06	0.396703	-10.4386	0	0.207	0.0331384	PHTF2
PAQR9	2.84576194339994e-06	0.396703	-11.3538	0	0.207	0.0331417	PAQR9
ARSA	2.88001430274209e-06	0.570922	2.21896	0.191	0.051	0.0335406	ARSA
PPFIBP2	2.99826730237899e-06	0.38506	-2.21006	0.034	0.266	0.0349178	PPFIBP2
ENDOG.1	3.03372198545415e-06	0.367786	-1.70508	0.112	0.387	0.0353307	ENDOG
SLC9A4.1	3.04415546112234e-06	0.389925	-5.83713	0.022	0.24	0.0354522	SLC9A4
CHST11.1	3.06579599027272e-06	0.392345	-3.58483	0.011	0.229	0.0357043	CHST11
NRGN.1	3.07692051224516e-06	0.393604	-6.7493	0.011	0.222	0.0358338	NRGN
IPO13.1	3.08393615105563e-06	0.376676	-2.65369	0.079	0.316	0.0359155	IPO13
CD74.1	3.08998394143627e-06	0.589764	1.95333	0.27	0.097	0.035986	CD74
DCTN6.1	3.10514707640563e-06	0.350747	-1.27561	0.337	0.6	0.0361625	DCTN6
PSMD7	3.16889941833988e-06	0.356118	-0.886095	0.225	0.516	0.036905	PSMD7
NDE1	3.17501556970235e-06	0.561736	2.91228	0.157	0.035	0.0369762	NDE1
ERP29.1	3.23060110144117e-06	0.354377	-1.53156	0.292	0.536	0.0376236	ERP29
NDUFB2	3.23066070003274e-06	0.345006	-0.942469	0.742	0.778	0.0376243	NDUFB2
ARL6IP5.1	3.26307018005466e-06	0.3485	-1.43965	0.483	0.646	0.0380017	ARL6IP5
HEATR7B2L2.1	3.27207295367447e-06	0.393061	-4.02261	0.011	0.226	0.0381066	HEATR7B2L2
PRRG3	3.31335713281164e-06	0.588912	2.05768	0.27	0.095	0.0385874	PRRG3
THAP4.1	3.3572978499585e-06	0.368379	-1.58967	0.124	0.385	0.0390991	THAP4
PACSIN2	3.36725382015747e-06	0.625843	1.79699	0.472	0.264	0.039215	PACSIN2
SGCE	3.37175523234402e-06	0.387431	-4.46842	0.034	0.255	0.0392675	SGCE
BMP4.1	3.38868199373361e-06	0.382331	-4.99056	0.056	0.284	0.0394646	BMP4
LOC419584	3.64992164979402e-06	0.583714	0.852093	0.247	0.081	0.042507	LOC419584
SPRYD7.1	3.65434696587421e-06	0.374355	-2.66801	0.101	0.338	0.0425585	SPRYD7
PGRMC1.1	3.74301625842842e-06	0.351982	-1.19359	0.348	0.598	0.0435912	PGRMC1
SPDL1	3.76316157836148e-06	0.60158	1.60938	0.326	0.141	0.0438258	SPDL1
ZNF516	3.77584646252178e-06	0.365378	-0.733528	0.146	0.42	0.0439735	ZNF516
UBTD2.1	3.88900008180802e-06	0.390357	-2.72114	0.022	0.244	0.0452913	UBTD2
FRY	3.89258861040458e-06	0.391122	-3.59455	0.022	0.24	0.0453331	FRY
BAIAP2L1	3.93885673559745e-06	0.371577	-1.9047	0.112	0.365	0.0458719	BAIAP2L1
SGK1.1	3.95716230729429e-06	0.3626	-2.24262	0.202	0.446	0.0460851	SGK1
DEGS1.1	4.00048068150957e-06	0.368971	-1.76427	0.135	0.387	0.0465896	DEGS1
SLC33A1	4.01773688982547e-06	0.621311	1.03545	0.461	0.237	0.0467906	SLC33A1
S100A1.1	4.01939414116885e-06	0.346314	-3.0678	0.876	0.778	0.0468099	S100A1
SRSF1	4.03589667395596e-06	0.348586	-1.45143	0.506	0.695	0.0470021	SRSF1
ANKRD60	4.03696066231679e-06	0.374404	-2.20132	0.09	0.345	0.0470144	ANKRD60
CREB3L2	4.07534160699881e-06	0.641882	0.991774	0.607	0.435	0.0474614	CREB3L2
NCOR2	4.13105922749452e-06	0.651105	0.677977	0.831	0.624	0.0481103	NCOR2
SPHK1.1	4.17353139415181e-06	0.604964	0.901506	0.36	0.154	0.0486049	SPHK1
OLFML2A	4.18880171377856e-06	0.554846	2.87633	0.135	0.026	0.0487828	OLFML2A
SKA2.1	4.2868457586152e-06	0.376034	-0.9203	0.079	0.336	0.0499246	SKA2
PXMP4.1	4.29629275336092e-06	0.367527	-0.968896	0.135	0.407	0.0500346	PXMP4
TMEM117.1	4.30689651647308e-06	0.379355	-3.20239	0.079	0.31	0.0501581	TMEM117
FERMT1	4.31124411416053e-06	0.560896	1.52193	0.157	0.035	0.0502087	FERMT1
NDUFB8.1	4.36080028822077e-06	0.348697	-1.08977	0.494	0.716	0.0507859	NDUFB8
ANKDD1B.1	4.3707090597924e-06	0.4	-10.6675	0	0.2	0.0509013	ANKDD1B
EFCAB6.1	4.3707557400415e-06	0.4	-10.7674	0	0.2	0.0509018	EFCAB6
RPL21	4.383135781169e-06	0.653612	0.505206	0.966	0.844	0.051046	RPL21
COMMD10	4.40463860328334e-06	0.367477	-1.92892	0.135	0.409	0.0512964	COMMD10
LOC101750014	4.40587936798999e-06	0.351192	-1.98199	0.371	0.646	0.0513109	LOC101750014
P2RX6.1	4.44681345323074e-06	0.383442	-2.8441	0.056	0.286	0.0517876	P2RX6
MTMR9	4.45522567972243e-06	0.362514	-1.26881	0.191	0.459	0.0518856	MTMR9
DPYSL3	4.51769731856282e-06	0.590999	1.40368	0.281	0.105	0.0526131	DPYSL3
TOM1.1	4.53505765061809e-06	0.373824	-1.93518	0.101	0.354	0.0528153	TOM1
ANKFN1L.1	4.55791106318246e-06	0.387887	-2.02788	0.034	0.262	0.0530814	ANKFN1L
TTYH3.1	4.57715719483095e-06	0.357711	-1.17571	0.247	0.525	0.0533056	TTYH3
KRT8	4.63622966699952e-06	0.569428	0.36496	0.191	0.051	0.0539935	KRT8
PDLIM4	4.7277037150025e-06	0.543487	1.32411	0.101	0.013	0.0550588	PDLIM4
RERG	4.73058833726673e-06	0.375306	-1.63123	0.09	0.345	0.0550924	RERG
KREMEN1.1	4.79349418485705e-06	0.631411	0.473683	0.584	0.314	0.055825	KREMEN1
RIC1.1	4.91755487307193e-06	0.383665	-0.638769	0.056	0.288	0.0572698	RIC1
CUTA.1	4.92138891441435e-06	0.360563	-1.22084	0.202	0.495	0.0573145	CUTA
FSCN1	4.94565167704131e-06	0.596185	1.66282	0.315	0.123	0.0575971	FSCN1
STARD4.1	4.98060631653586e-06	0.371577	-1.31054	0.112	0.378	0.0580041	STARD4
CDH4.1	5.03187186467012e-06	0.603247	2.56612	0.348	0.152	0.0586012	CDH4
ATP5C1.1	5.06388718797077e-06	0.34866	-0.975814	0.64	0.752	0.058974	ATP5C1
C5H11orf58.1	5.06419318676875e-06	0.350549	-1.24757	0.483	0.681	0.0589776	C5H11orf58
CDH6.1	5.07546870862711e-06	0.393579	-5.7236	0.022	0.233	0.0591089	CDH6
TCF3	5.17485727640018e-06	0.61215	2.00354	0.393	0.196	0.0602664	TCF3
RPL37A.1	5.18435231197595e-06	0.652525	0.364633	0.978	0.873	0.060377	RPL37A
MSMO1.1	5.21039059589804e-06	0.353525	-1.31547	0.371	0.611	0.0606802	MSMO1
AMER3.1	5.23582385416776e-06	0.397358	-6.57082	0.011	0.215	0.0609764	AMER3
ADGRB1.1	5.31362426352965e-06	0.579109	3.09546	0.225	0.075	0.0618825	ADGRB1
DNAI1.1	5.44802443958521e-06	0.387776	-3.65338	0.045	0.266	0.0634477	DNAI1
PCMTD1	5.47515507170268e-06	0.37396	-2.26446	0.112	0.36	0.0637637	PCMTD1
ARHGEF3.1	5.48389188258012e-06	0.392814	-2.0258	0.022	0.24	0.0638654	ARHGEF3
TIMM22.1	5.49450415317552e-06	0.384257	-2.4383	0.056	0.288	0.063989	TIMM22
NDUFV2	5.53614109665548e-06	0.357328	-1.22401	0.281	0.549	0.0644739	NDUFV2
SH3BGRL2.1	5.53959363194739e-06	0.39721	-4.24108	0.011	0.218	0.0645141	SH3BGRL2
CHDB1.1	5.56525988837101e-06	0.388912	-0.81578	0.034	0.262	0.064813	CHDB1
XBP1	5.59564720540633e-06	0.646759	1.26995	0.708	0.567	0.0651669	XBP1
HYPK	5.70082135580461e-06	0.352105	-1.49985	0.449	0.659	0.0663918	HYPK
PSMC2.1	5.74465830404352e-06	0.360464	-1.27101	0.225	0.508	0.0669023	PSMC2
HIST1H2A4L4.1	5.76419770278136e-06	0.384208	-2.83336	0.056	0.29	0.0671298	HIST1H2A4L4
FRMPD4.1	5.80472306565955e-06	0.402198	-9.78716	0	0.196	0.0676018	FRMPD4
ABTB2	5.80520452858334e-06	0.402198	-10.5521	0	0.196	0.0676074	ABTB2
ELMO1.1	5.8718919037317e-06	0.576059	1.11149	0.225	0.066	0.0683841	ELMO1
CYB5B.1	5.87265363714467e-06	0.354661	-1.29454	0.382	0.6	0.0683929	CYB5B
ZNFX1	5.88222300782927e-06	0.558106	3.97772	0.146	0.033	0.0685044	ZNFX1
PPDPF	5.90205765417737e-06	0.613458	1.31446	0.404	0.207	0.0687354	PPDPF
HMGN1	5.94907907025242e-06	0.647166	0.897589	0.742	0.587	0.069283	HMGN1
LOC421419.1	6.01680185078876e-06	0.59579	2.19932	0.315	0.125	0.0700717	LOC421419
C21H1orf174.1	6.13057435404725e-06	0.371515	-1.43522	0.124	0.389	0.0713967	C21H1orf174
SELENOK.1	6.13349433956419e-06	0.35455	-0.678115	0.292	0.629	0.0714307	SELENOK
NOL7	6.14788257373005e-06	0.379393	-1.88652	0.079	0.325	0.0715982	NOL7
VPS33A.1	6.18405222174997e-06	0.379158	-1.29712	0.079	0.327	0.0720195	VPS33A
UQCRB	6.20215227234427e-06	0.350364	-1.02273	0.539	0.752	0.0722303	UQCRB
HIST1H46L2.1	6.27738540754662e-06	0.364835	-2.13679	0.202	0.455	0.0731064	HIST1H46L2
MBOAT1.1	6.32257429007297e-06	0.385949	-2.84949	0.056	0.281	0.0736327	MBOAT1
UBE2V2.1	6.43146063025038e-06	0.359106	-1.32169	0.258	0.538	0.0749008	UBE2V2
CEBPD	6.4959356542512e-06	0.553747	1.47518	0.135	0.026	0.0756517	CEBPD
PDHA1.1	6.50178630142041e-06	0.373824	-0.870933	0.112	0.371	0.0757198	PDHA1
FBXO28.1	6.50874887393358e-06	0.376158	-1.99996	0.101	0.352	0.0758009	FBXO28
PDRG1	6.58719284406949e-06	0.366119	-1.34905	0.169	0.448	0.0767144	PDRG1
YBX3.1	6.61579582702858e-06	0.360489	-0.958428	0.225	0.523	0.0770476	YBX3
ACBD5	6.61943928461367e-06	0.371354	-1.73532	0.146	0.391	0.07709	ACBD5
SEMA3D.1	6.68567327150757e-06	0.403297	-12.2715	0	0.193	0.0778614	SEMA3D
DCBLD1	6.71733173603093e-06	0.395345	-4.45636	0.022	0.231	0.07823	DCBLD1
SEC61A1.1	6.72583416646308e-06	0.358736	-1.95315	0.281	0.547	0.0783291	SEC61A1
DLGAP1L.1	6.75878062763267e-06	0.389579	-5.26888	0.045	0.262	0.0787128	DLGAP1L
MPDZ	6.81083427958706e-06	0.386035	-1.36499	0.056	0.284	0.079319	MPDZ
FRMD4B.1	6.94784738883271e-06	0.379294	-1.78841	0.09	0.33	0.0809146	FRMD4B
ST13	6.99332243510439e-06	0.363539	-1.39717	0.225	0.479	0.0814442	ST13
KANK1	7.01324491106852e-06	0.36602	-1.18809	0.191	0.451	0.0816763	KANK1
NDUFB7	7.02946168223039e-06	0.352673	-1.34242	0.562	0.673	0.0818651	NDUFB7
LYST.1	7.06644911720219e-06	0.365267	-0.661099	0.191	0.462	0.0822959	LYST
SKI	7.10572547502867e-06	0.621855	2.51768	0.461	0.268	0.0827533	SKI
F2RL3	7.26770559070218e-06	0.571774	1.96459	0.202	0.059	0.0846397	F2RL3
SELENOI.1	7.28127104304931e-06	0.386085	-1.05204	0.056	0.286	0.0847977	SELENOI
SLC35E3.1	7.28961898479861e-06	0.596308	0.760783	0.326	0.13	0.0848949	SLC35E3
FAM19A4.1	7.36766133814244e-06	0.385233	-3.15726	0.067	0.29	0.0858038	FAM19A4
VGLL4	7.3978855728557e-06	0.609952	1.74019	0.393	0.193	0.0861558	VGLL4
LOC112530672.1	7.40447646494726e-06	0.380714	-1.06898	0.079	0.323	0.0862325	LOC112530672
ACTC2L.1	7.43111338285804e-06	0.650068	0.556723	0.978	0.947	0.0865427	ACTC2L
ARHGEF28.1	7.48713921384181e-06	0.629485	1.26782	0.539	0.332	0.0871952	ARHGEF28
C4H4orf33	7.60471369574486e-06	0.396345	-4.3441	0.022	0.229	0.0885645	C4H4orf33
PPM1H	7.60555105084166e-06	0.374318	-1.08716	0.124	0.374	0.0885742	PPM1H
TMEM56	7.99080676726677e-06	0.387208	-2.78628	0.056	0.281	0.0930609	TMEM56
UBE2G2	8.11321361187753e-06	0.378417	-2.63803	0.101	0.343	0.0944865	UBE2G2
FKBP5	8.28480016887121e-06	0.581195	2.76156	0.236	0.086	0.0964848	FKBP5
CDC73	8.33227986431719e-06	0.377368	-2.557	0.112	0.352	0.0970377	CDC73
LOC112530523.1	8.50165011957822e-06	0.596493	1.41213	0.326	0.134	0.0990102	LOC112530523
PCOLCE	8.51755054643372e-06	0.543647	5.58281	0.101	0.015	0.0991954	PCOLCE
GALNT7	8.54497496740573e-06	0.585653	2.4703	0.258	0.099	0.0995148	GALNT7
IREB2.1	8.55609735686748e-06	0.386961	-1.35948	0.056	0.286	0.0996443	IREB2
KIF28P.1	8.686605361514e-06	0.375565	-3.76555	0.146	0.365	0.101164	KIF28P
CHMP4C	8.73359057582414e-06	0.559835	1.73238	0.157	0.037	0.101711	CHMP4C
FAM110C.1	8.78429917539046e-06	0.390616	-2.20526	0.045	0.264	0.102302	FAM110C
WDR61.1	8.80824038988216e-06	0.374552	-1.00625	0.112	0.382	0.102581	WDR61
HEY2.1	8.85508859439045e-06	0.392011	-3.94217	0.045	0.255	0.103126	HEY2
RGS7.1	8.85635211731199e-06	0.405495	-10.5158	0	0.189	0.103141	RGS7
ACKR4.1	8.85651278563927e-06	0.405495	-11.9898	0	0.189	0.103143	ACKR4
WFDC1	8.87574179993382e-06	0.553994	3.66068	0.135	0.029	0.103367	WFDC1
SLC35G1.1	8.9162264802517e-06	0.401568	-8.14543	0.011	0.207	0.103838	SLC35G1
KIAA0319	9.04461511085367e-06	0.553945	3.10697	0.135	0.029	0.105334	KIAA0319
HPRT1.1	9.11430598375771e-06	0.377429	-1.43351	0.112	0.356	0.106145	HPRT1
C14orf2.1	9.36012606386415e-06	0.353179	-1.23655	0.652	0.736	0.109008	C14orf2
RPS23.1	9.43119406124605e-06	0.643709	0.51156	0.764	0.574	0.109836	RPS23
CZH18ORF32.1	9.68103436124669e-06	0.357019	-0.816687	0.36	0.635	0.112745	CZH18ORF32
ANO6	9.80366835544819e-06	0.543351	5.54849	0.101	0.015	0.114174	ANO6
TNRC6A.1	9.84050317978634e-06	0.376763	-2.12169	0.124	0.365	0.114603	TNRC6A
HIPK2	9.86788589956781e-06	0.375244	-1.72026	0.124	0.38	0.114921	HIPK2
TMEM184A	9.88054679233635e-06	0.380812	-1.12359	0.09	0.334	0.115069	TMEM184A
CFAP57.1	1.00007811922378e-05	0.401284	-1.71065	0.011	0.211	0.116469	CFAP57
SELENOS.1	1.00206575808631e-05	0.363489	-1.3318	0.247	0.514	0.116701	SELENOS
KLF7	1.00350674894972e-05	0.543302	5.60811	0.101	0.015	0.116868	KLF7
GARNL3	1.01116817224301e-05	0.378516	-2.29789	0.112	0.352	0.117761	GARNL3
MFSD4A	1.01525789916185e-05	0.543277	4.57346	0.101	0.015	0.118237	MFSD4A
ETV4.1	1.01863812590043e-05	0.406593	-12.3174	0	0.187	0.118631	ETV4
DCLK3.1	1.0186672082142e-05	0.406593	-13.1365	0	0.187	0.118634	DCLK3
LOC107052576.1	1.01944955144359e-05	0.40263	-6.47129	0.011	0.204	0.118725	LOC107052576
KCNH7	1.02351537706041e-05	0.392431	-3.73072	0.045	0.257	0.119199	KCNH7
RPRD1A	1.02532148850371e-05	0.36402	-1.31527	0.247	0.508	0.119409	RPRD1A
TFPI.1	1.02809393516402e-05	0.388888	-4.31556	0.067	0.277	0.119732	TFPI
MB21D2	1.0342829873332e-05	0.615483	1.00751	0.461	0.233	0.120453	MB21D2
HIST1H2A4L3.1	1.03707613167292e-05	0.396024	-4.88592	0.034	0.237	0.120778	HIST1H2A4L3
PAFAH1B1	1.03748622130022e-05	0.371429	-1.49416	0.169	0.418	0.120826	PAFAH1B1
PROSER2.1	1.03826317774251e-05	0.597703	1.62247	0.337	0.143	0.120916	PROSER2
ATP2B1.1	1.04644882764789e-05	0.371848	-1.35843	0.169	0.413	0.121869	ATP2B1
NANS.1	1.0531353373094e-05	0.620052	0.991812	0.483	0.268	0.122648	NANS
MRPL15.1	1.05583041262072e-05	0.384912	-2.43165	0.079	0.305	0.122962	MRPL15
WWC1	1.05951532461765e-05	0.383294	-1.35098	0.079	0.319	0.123391	WWC1
TMEM30A	1.0705261402725e-05	0.640635	0.777257	0.73	0.516	0.124673	TMEM30A
CDK2AP1	1.07475539334573e-05	0.593616	1.73376	0.303	0.13	0.125166	CDK2AP1
MTCL1.1	1.08442006436815e-05	0.399272	-4.86277	0.022	0.222	0.126292	MTCL1
ZBBX.1	1.09425520653536e-05	0.391456	-2.1265	0.045	0.266	0.127437	ZBBX
AGPAT3.1	1.10498840569478e-05	0.631695	1.20814	0.584	0.382	0.128687	AGPAT3
ATP5O	1.12040139210176e-05	0.353698	-0.965689	0.697	0.793	0.130482	ATP5O
LOC107057078.1	1.12634212663337e-05	0.357736	-1.43221	0.449	0.629	0.131174	LOC107057078
ANGPTL2	1.1271489190608e-05	0.543055	4.19684	0.101	0.015	0.131268	ANGPTL2
SSU72.1	1.12726880840436e-05	0.364156	-0.87855	0.236	0.519	0.131282	SSU72
PACRG.1	1.13522159089394e-05	0.377392	-2.9098	0.146	0.363	0.132208	PACRG
PAPSS1.1	1.1356525297163e-05	0.643697	0.441153	0.843	0.607	0.132258	PAPSS1
PTPRF.1	1.14210100668731e-05	0.631325	0.634121	0.618	0.374	0.133009	PTPRF
ATOH8.1	1.17093629621173e-05	0.407692	-9.67771	0	0.185	0.136367	ATOH8
KCNA4.1	1.1743890515049e-05	0.402889	-3.70815	0.011	0.207	0.136769	KCNA4
EXOSC2.1	1.17736693589719e-05	0.368873	-1.24681	0.191	0.457	0.137116	EXOSC2
C5H14orf166	1.18037936754837e-05	0.359625	-0.94813	0.303	0.611	0.137467	C5H14orf166
SIPA1L1	1.18171588256751e-05	0.386393	-2.92691	0.079	0.299	0.137623	SIPA1L1
CZH5ORF63.1	1.18807297004486e-05	0.372651	-1.6431	0.157	0.415	0.138363	CZH5ORF63
KCNJ12	1.19005343304033e-05	0.571478	1.37914	0.202	0.064	0.138594	KCNJ12
PROZ.1	1.20395733387451e-05	0.379565	-1.25468	0.101	0.354	0.140213	PROZ
LMO7	1.22434467314675e-05	0.376565	-3.55149	0.146	0.376	0.142587	LMO7
PLSCR5.1	1.22782167351358e-05	0.360575	-2.08291	0.472	0.56	0.142992	PLSCR5
TRMT61A.1	1.25150155004232e-05	0.380257	-1.21511	0.101	0.349	0.14575	TRMT61A
GDPD5	1.25898760891603e-05	0.381985	-2.56934	0.101	0.334	0.146622	GDPD5
HIST1H2BF	1.26589629473441e-05	0.390962	-2.3494	0.056	0.273	0.147426	HIST1H2BF
CSGALNACT2	1.27155170287915e-05	0.374392	-0.869717	0.146	0.402	0.148085	CSGALNACT2
B4GALT3.1	1.28397067882532e-05	0.399728	-3.67027	0.022	0.224	0.149531	B4GALT3.1
RPL10A	1.2847482230391e-05	0.642548	0.796957	0.753	0.613	0.149622	RPL10A
SEC61G	1.29168009524453e-05	0.358711	-1.76103	0.438	0.631	0.150429	SEC61G
LOC112530942.1	1.2955375107492e-05	0.354365	-1.13915	0.708	0.844	0.150878	LOC112530942
FAM65B	1.29989830784506e-05	0.403383	-1.5796	0.011	0.207	0.151386	FAM65B
SUCLA2	1.30163008864971e-05	0.361427	-0.491977	0.315	0.58	0.151588	SUCLA2
RELT	1.30537401675929e-05	0.375935	-2.80209	0.146	0.387	0.152024	RELT
HRAS	1.31353290180041e-05	0.363366	-1.64148	0.292	0.543	0.152974	HRAS
IL17RC	1.32335336741695e-05	0.546413	2.65413	0.112	0.02	0.154118	IL17RC
KIAA1024L.1	1.34560871573045e-05	0.408791	-8.59219	0	0.182	0.15671	KIAA1024L
ADSSL1.1	1.34570667948163e-05	0.408791	-9.45939	0	0.182	0.156721	ADSSL1
GAS2L3.1	1.34576011666843e-05	0.408791	-10.6397	0	0.182	0.156727	GAS2L3
NDUFA11	1.35361168281073e-05	0.357266	-1.62772	0.551	0.677	0.157642	NDUFA11
SLC35A5	1.36088213996875e-05	0.389221	-0.890655	0.056	0.288	0.158488	SLC35A5
RAB2A	1.3623007135737e-05	0.360798	-1.19405	0.348	0.598	0.158654	RAB2A
INPP5F.1	1.36263375243687e-05	0.380072	-1.17155	0.112	0.354	0.158692	INPP5F
WIPF1	1.37324736173507e-05	0.546327	4.14375	0.112	0.02	0.159928	WIPF1
TSC22D1	1.3778110304319e-05	0.633226	1.77603	0.618	0.422	0.16046	TSC22D1
NUFIP2	1.37916374145754e-05	0.383023	-1.13486	0.09	0.332	0.160617	NUFIP2
EMX2	1.39030441833665e-05	0.386208	-1.74112	0.079	0.308	0.161915	EMX2
MAD2L2.1	1.39987254809576e-05	0.377602	-1.78083	0.135	0.376	0.163029	MAD2L2
TESC	1.40353463535603e-05	0.393777	-4.90778	0.056	0.257	0.163456	TESC
YBX1	1.41332645010836e-05	0.355155	-0.970554	0.82	0.798	0.164596	YBX1
UHRF2.1	1.42830971747333e-05	0.374935	-1.28575	0.169	0.4	0.166341	UHRF2
PXK.1	1.43699825015529e-05	0.368552	-1.76175	0.236	0.473	0.167353	PXK
RPIA	1.44222610242485e-05	0.591801	1.41464	0.303	0.127	0.167962	RPIA
ENKUR.1	1.4424060231408e-05	0.388678	-4.18317	0.079	0.29	0.167983	ENKUR
MCTP1	1.46776635803414e-05	0.401173	-5.17882	0.022	0.22	0.170936	MCTP1
GPBP1L1	1.46856132998253e-05	0.37875	-2.61595	0.135	0.367	0.171029	GPBP1L1
ATP13A2	1.47181769692832e-05	0.567169	1.00823	0.191	0.055	0.171408	ATP13A2
NDUFV1.1	1.4807828047626e-05	0.361378	-1.23714	0.393	0.589	0.172452	NDUFV1
RASGRP1.1	1.48668281180747e-05	0.400852	-1.6976	0.022	0.222	0.173139	RASGRP1
AMY2A.1	1.48690117251799e-05	0.404865	-4.90388	0.011	0.202	0.173165	AMY2A
SLC25A22.1	1.49206492617666e-05	0.369231	-2.01777	0.247	0.464	0.173766	SLC25A22
SMN	1.49352953632234e-05	0.372873	-1.445	0.169	0.429	0.173936	SMN
BICC1	1.51080406568188e-05	0.559106	2.74101	0.157	0.04	0.175948	BICC1
HSPG2	1.51697182407866e-05	0.556414	3.59791	0.146	0.035	0.176667	HSPG2
OSBPL3	1.5176510056558e-05	0.395197	-2.08971	0.045	0.253	0.176746	OSBPL3
NDFIP1	1.53095599956156e-05	0.355575	-0.812793	0.719	0.844	0.178295	NDFIP1
LOC420807.1	1.54596101180377e-05	0.40989	-12.1992	0	0.18	0.180043	LOC420807
RPP25	1.5459668391489e-05	0.40989	-11.4057	0	0.18	0.180043	RPP25
PLS1.1	1.55818599064486e-05	0.37438	-1.34148	0.169	0.413	0.181466	PLS1
NR4A3.1	1.57159558753589e-05	0.590949	2.2468	0.292	0.127	0.183028	NR4A3
RAB11FIP4.1	1.57196622848564e-05	0.385319	-1.87129	0.09	0.319	0.183071	RAB11FIP4
SRGAP1	1.5733991072874e-05	0.37896	-1.88863	0.135	0.369	0.183238	SRGAP1
MRPL33.1	1.57947546568154e-05	0.358279	-1.59186	0.494	0.692	0.183946	MRPL33
SRM.1	1.58799891591209e-05	0.400803	-2.37843	0.022	0.224	0.184938	SRM
SNX13	1.60186368953599e-05	0.378862	-1.87324	0.135	0.371	0.186553	SNX13
CDC14A.1	1.60213292030741e-05	0.635782	0.405121	0.685	0.477	0.186584	CDC14A
SRA1	1.66537341379229e-05	0.388912	-2.83375	0.079	0.295	0.193949	SRA1
PHKB	1.67681492001585e-05	0.378726	-1.15465	0.124	0.378	0.195282	PHKB
ARHGDIB.1	1.6832851762004e-05	0.604914	0.411014	0.404	0.187	0.196035	ARHGDIB
CPQ	1.68678013928102e-05	0.589246	1.96199	0.292	0.121	0.196442	CPQ
DNPEP.1	1.69070835164115e-05	0.378158	-1.36954	0.135	0.382	0.1969	DNPEP
KIAA2022.1	1.7034809603622e-05	0.375874	-1.76742	0.169	0.402	0.198387	KIAA2022
MAP3K5	1.70562921104866e-05	0.406371	-6.65739	0.011	0.198	0.198638	MAP3K5
PPP4R3A.1	1.70764425385156e-05	0.401568	0.797271	0.022	0.222	0.198872	PPP4R3A
NDUFA5.1	1.74787476043303e-05	0.359155	-1.04409	0.494	0.686	0.203557	NDUFA5
RHOA.1	1.75061256347071e-05	0.643783	0.42286	0.944	0.905	0.203876	RHOA
POU4F3.2	1.77360379720848e-05	0.410989	-7.29886	0	0.178	0.206554	POU4F3
HAPLN1.1	1.77510389767417e-05	0.410989	-11.9617	0	0.178	0.206729	HAPLN1
RPS6KA5.1	1.79233937644777e-05	0.375824	-0.898841	0.157	0.409	0.208736	RPS6KA5
UBE2L3	1.8142987951406e-05	0.363489	-0.795366	0.315	0.587	0.211293	UBE2L3
MRPL54	1.81904790848612e-05	0.366193	-2.01912	0.315	0.527	0.211846	MRPL54
PHYHD1	1.83777798234632e-05	0.559365	3.39855	0.157	0.042	0.214028	PHYHD1
RHOB	1.84154655710883e-05	0.599926	2.09727	0.348	0.169	0.214467	RHOB
ATP2C2	1.86266527069237e-05	0.577973	1.6329	0.236	0.086	0.216926	ATP2C2
MTFR1.1	1.86841152451172e-05	0.377405	-1.47321	0.146	0.396	0.217595	MTFR1
GABRG1.1	1.87750321016161e-05	0.581813	1.29885	0.258	0.097	0.218654	GABRG1
NOC4L	1.90564881140446e-05	0.403655	-4.97279	0.022	0.213	0.221932	NOC4L
WDR3	1.90681164113324e-05	0.385443	-2.03236	0.09	0.327	0.222067	WDR3
SWAP70.1	1.9078633680687e-05	0.585825	0.517784	0.292	0.108	0.22219	SWAP70
WDFY2	1.91579040322091e-05	0.388604	-2.80748	0.09	0.301	0.223113	WDFY2
SLX4.1	1.96408988598635e-05	0.407902	-9.27446	0.011	0.193	0.228738	SLX4
REPS2.1	1.97628483564305e-05	0.386159	-1.30406	0.09	0.323	0.230158	REPS2
LRRC73.1	2.02134712487454e-05	0.403173	-3.38587	0.022	0.218	0.235406	LRRC73
UBQLN1.1	2.02472363203384e-05	0.379294	-1.19357	0.135	0.382	0.235799	UBQLN1
RELN	2.03731207494248e-05	0.412088	-11.3476	0	0.176	0.237265	RELN
UBE2W.1	2.08482606474228e-05	0.402568	-0.986376	0.022	0.222	0.242799	UBE2W
VAMP7.1	2.09938413995834e-05	0.380133	-1.1512	0.135	0.376	0.244494	VAMP7
DNAJB14	2.10569291787461e-05	0.363798	-1.09912	0.337	0.602	0.245229	DNAJB14
GABARAPL2.1	2.12259054405661e-05	0.359464	-1.04989	0.551	0.734	0.247197	GABARAPL2
UBC.1	2.14561093061543e-05	0.357686	-0.613453	1	0.996	0.249878	UBC
POP4.1	2.15601835330031e-05	0.389838	-3.45122	0.09	0.297	0.25109	POP4
KCNS2	2.1771473532628e-05	0.39616	-4.91694	0.056	0.257	0.253551	KCNS2
EIF1B	2.17895698151903e-05	0.362143	-0.951135	0.404	0.648	0.253761	EIF1B
BIN3	2.17935229499775e-05	0.376935	-1.96943	0.18	0.407	0.253807	BIN3
RPL26L1	2.19531085807919e-05	0.641413	0.514356	0.899	0.76	0.255666	RPL26L1
RAB5B	2.22364753385672e-05	0.377219	-1.6558	0.169	0.407	0.258966	RAB5B
UXT	2.24146081659114e-05	0.375701	-1.9387	0.191	0.422	0.261041	UXT
RAB28	2.24964439688625e-05	0.396666	-0.971933	0.045	0.257	0.261994	RAB28
OTUB1	2.25369636337219e-05	0.364366	-1.19089	0.36	0.596	0.262465	OTUB1
SARAF	2.28358057280427e-05	0.634523	0.844074	0.652	0.512	0.265946	SARAF
FAM184A.1	2.31450620880647e-05	0.408273	-4.07897	0.011	0.196	0.269547	FAM184A
ARID3B.1	2.32556342219904e-05	0.389468	-1.53947	0.079	0.305	0.270835	ARID3B
C3H6orf120.1	2.32963657522221e-05	0.398173	-2.89247	0.045	0.248	0.271309	C3H6orf120
CLRN1.1	2.35098872122543e-05	0.383862	-1.94183	0.112	0.349	0.273796	CLRN1
KCNJ2.1	2.35856033829699e-05	0.404729	-3.95642	0.022	0.213	0.274678	KCNJ2
FGFR2.1	2.3603175152389e-05	0.400654	-1.32494	0.034	0.235	0.274883	FGFR2
CCSER1	2.37669137029376e-05	0.372935	-1.29349	0.213	0.462	0.276789	CCSER1
TPRA1	2.39402137180968e-05	0.409285	-9.21693	0.011	0.191	0.278808	TPRA1
DPP8	2.40042750480024e-05	0.409297	-7.56582	0.011	0.191	0.279554	DPP8
ATF3.1	2.41879802117891e-05	0.590666	3.22065	0.303	0.134	0.281693	ATF3
KCNAB1	2.45195618428394e-05	0.40121	-3.2469	0.034	0.233	0.285555	KCNAB1
TMEM120A.1	2.47189474811755e-05	0.395283	-1.59958	0.056	0.268	0.287877	TMEM120A
STX1A	2.48334169176646e-05	0.405383	-5.21005	0.022	0.211	0.28921	STX1A
IFT46.1	2.49625005649408e-05	0.380825	-1.3334	0.135	0.38	0.290713	IFT46
RHOT1.1	2.50719302380566e-05	0.404272	-1.59035	0.022	0.218	0.291988	RHOT1
KLC1.1	2.51252923927722e-05	0.383825	-1.25894	0.112	0.354	0.292609	KLC1
C22orf39.1	2.53624505976353e-05	0.382158	-1.99022	0.135	0.367	0.295371	C22orf39
SUV39H1.1	2.54871395159431e-05	0.386072	-2.5311	0.124	0.332	0.296823	SUV39H1
ARMC1	2.59296831828432e-05	0.376158	-1.11889	0.18	0.431	0.301977	ARMC1
GPC4	2.61126791004169e-05	0.569293	1.63254	0.202	0.066	0.304108	GPC4
DNAJC15.1	2.63922763425419e-05	0.374688	-1.20741	0.191	0.451	0.307364	DNAJC15
ACYP1	2.64042265412475e-05	0.370712	-1.20893	0.236	0.505	0.307504	ACYP1
ATP8B1.1	2.65025648048088e-05	0.379652	-3.39757	0.191	0.387	0.308649	ATP8B1
NTPCR.1	2.65292243692463e-05	0.369231	-0.602406	0.236	0.534	0.308959	NTPCR
TMEM14C	2.66352156454084e-05	0.588023	2.11868	0.281	0.127	0.310194	TMEM14C
CPZ	2.6670063998922e-05	0.405741	-3.99088	0.022	0.211	0.3106	CPZ
LIAS.1	2.68263877109415e-05	0.379355	-1.19481	0.157	0.398	0.31242	LIAS
TIGAR.1	2.68569250298128e-05	0.400296	-3.01723	0.045	0.24	0.312776	TIGAR
MAPKAP1.1	2.70202910059804e-05	0.396716	-2.90336	0.056	0.262	0.314678	MAPKAP1
NIM1KZ	2.73655094249571e-05	0.542351	5.85016	0.101	0.018	0.318699	NIM1KZ
CLN6.1	2.7436474816082e-05	0.366193	-1.68996	0.416	0.574	0.319525	CLN6
FBXO34	2.75560537919989e-05	0.39942	-1.63175	0.045	0.246	0.320918	FBXO34
POLR2C.1	2.76397023614535e-05	0.371527	-0.878536	0.225	0.499	0.321892	POLR2C
ENTPD5	2.76928483468791e-05	0.394123	-2.69007	0.067	0.279	0.322511	ENTPD5
TPD52L1	2.77376245290553e-05	0.555538	3.24982	0.146	0.037	0.323032	TPD52L1
COMMD2.1	2.78994549048015e-05	0.377479	-1.53298	0.18	0.42	0.324917	COMMD2
IRF1	2.79053844174766e-05	0.545759	4.62632	0.112	0.022	0.324986	IRF1
TMEM254.1	2.79747714679457e-05	0.372651	-1.14897	0.225	0.481	0.325794	TMEM254
ERGIC1	2.80642894373212e-05	0.600482	0.852027	0.382	0.18	0.326837	ERGIC1
ANK3.1	2.82468387375231e-05	0.599432	1.20143	0.371	0.176	0.328963	ANK3
ZMYND10.1	2.8289125265333e-05	0.405272	-2.14591	0.022	0.215	0.329455	ZMYND10
TPMT	2.84639019369782e-05	0.389357	-2.37107	0.09	0.314	0.331491	TPMT
KNDC1	2.84668917404474e-05	0.545709	3.83104	0.112	0.022	0.331525	KNDC1
NRDC	2.87119778445482e-05	0.391789	-2.28864	0.079	0.297	0.33438	NRDC
BCO2	2.87816467098775e-05	0.555427	2.83303	0.146	0.037	0.335191	BCO2
SLC25A14.1	2.92192315282946e-05	0.375837	-0.903926	0.18	0.446	0.340287	SLC25A14
RPL7	2.94781860239044e-05	0.637177	0.751985	0.753	0.644	0.343303	RPL7
DDB2	2.96762744076918e-05	0.400161	-1.05254	0.045	0.244	0.34561	DDB2
MARCKS.1	2.96933768848883e-05	0.364119	-1.76506	0.461	0.648	0.345809	MARCKS
PPP1R7	2.98059167184452e-05	0.363798	-0.966496	0.404	0.673	0.34712	PPP1R7
USMG5	2.99650906389045e-05	0.362106	-0.675532	0.494	0.741	0.348973	USMG5
TACC2.1	3.00861085135276e-05	0.381627	-1.68483	0.146	0.382	0.350383	TACC2
FBXO9.1	3.01045774223352e-05	0.623805	1.07667	0.562	0.369	0.350598	FBXO9
NAT8B.1	3.02302935603005e-05	0.377182	-2.09044	0.191	0.429	0.352062	NAT8B
TTC34	3.0386507642904e-05	0.407581	-6.47714	0.022	0.204	0.353881	TTC34
ADRA2A	3.05176036078132e-05	0.545536	2.66146	0.112	0.022	0.355408	ADRA2A
LPAR4.1	3.06971794707132e-05	0.568687	1.91629	0.202	0.066	0.357499	LPAR4
SPTBN5.1	3.07223458253557e-05	0.415385	-10.0308	0	0.169	0.357792	SPTBN5
EML5	3.08218316603882e-05	0.402778	-2.17149	0.034	0.231	0.358951	EML5
MYL6	3.0900632118872e-05	0.407273	-4.34834	0.022	0.207	0.359869	MYL6
ACSF2.1	3.12054864563716e-05	0.568626	1.56968	0.202	0.066	0.363419	ACSF2
CDKL2	3.13751022477655e-05	0.379652	-1.33628	0.157	0.407	0.365394	CDKL2
LCMT2	3.1521904494491e-05	0.399494	-1.56132	0.045	0.251	0.367104	LCMT2
RHOU.1	3.15651818045568e-05	0.608989	0.549492	0.461	0.233	0.367608	RHOU
CASD1	3.21024788405073e-05	0.398308	-3.05632	0.056	0.257	0.373865	CASD1
NDUFS2.1	3.23974076452904e-05	0.378985	-1.27554	0.169	0.415	0.3773	NDUFS2
ATP6AP1	3.2422449724584e-05	0.62646	1.52205	0.573	0.415	0.377592	ATP6AP1
RNASEH1	3.25290669070026e-05	0.377837	-1.25474	0.191	0.426	0.378834	RNASEH1
CLCN1.1	3.26143599425992e-05	0.375676	-1.04738	0.202	0.455	0.379827	CLCN1
TMEM223.1	3.26461836602191e-05	0.377861	-1.08539	0.169	0.431	0.380197	TMEM223
LOC101748153	3.29856210800667e-05	0.587875	0.735593	0.303	0.127	0.384151	LOC101748153
CNTNAP2.1	3.30829190345211e-05	0.411285	-4.67796	0.011	0.189	0.385284	CNTNAP2
AGMO	3.31628752901724e-05	0.559909	1.35033	0.169	0.046	0.386215	AGMO
C2H1orf35	3.33472179921132e-05	0.395777	-2.46186	0.067	0.275	0.388362	C2H1orf35
AHNAK2	3.35280344239658e-05	0.545302	2.2668	0.112	0.022	0.390467	AHNAK2
VAPA.1	3.39890072472164e-05	0.367428	-0.970206	0.36	0.593	0.395836	VAPA
RNF8	3.45343862793182e-05	0.388085	-1.3948	0.112	0.332	0.402187	RNF8
POU3F3.1	3.49257927052835e-05	0.395753	-2.39808	0.067	0.277	0.406746	POU3F3
PRADC1.1	3.49692352088534e-05	0.38569	-4.86852	0.146	0.349	0.407252	PRADC1
MAGOH	3.499031634479e-05	0.365564	-1.06848	0.449	0.642	0.407497	MAGOH
SH3GL2.1	3.50142994612407e-05	0.394901	-1.79151	0.067	0.284	0.407777	SH3GL2
NIPSNAP3L.1	3.50983314908955e-05	0.37901	-0.968134	0.169	0.422	0.408755	NIPSNAP3L
NTNG1.1	3.51998130587223e-05	0.416484	-10.4964	0	0.167	0.409937	NTNG1
UBN2.1	3.52919510682975e-05	0.365872	-1.28057	0.427	0.637	0.41101	UBN2
OPCML.1	3.58729510827771e-05	0.405754	-5.76322	0.034	0.218	0.417776	OPCML
MOB4.1	3.59796854642611e-05	0.382788	-1.64542	0.146	0.382	0.419019	MOB4
FAM18B1.1	3.60894336782533e-05	0.367947	-0.785929	0.315	0.6	0.420298	FAM18B1
SNX12	3.65912389767684e-05	0.368539	-1.54124	0.371	0.576	0.426142	SNX12
DTNBP1	3.66093904246414e-05	0.381578	-1.59204	0.169	0.393	0.426353	DTNBP1
PLPP1.1	3.689959140113e-05	0.384344	-1.83121	0.146	0.367	0.429733	PLPP1
HIST1H103	3.70796888025662e-05	0.600568	1.67827	0.36	0.196	0.43183	HIST1H103
ATG101	3.71778777486016e-05	0.397592	-2.575	0.067	0.266	0.432974	ATG101
TIMM10	3.72908368112365e-05	0.380627	-1.80604	0.18	0.404	0.434289	TIMM10
SYS1.1	3.7304491642576e-05	0.381887	-0.929483	0.135	0.398	0.434448	SYS1
CEP170.1	3.73766089772287e-05	0.40142	-1.27891	0.045	0.244	0.435288	CEP170
WHSC1	3.86242926651e-05	0.623015	1.20052	0.573	0.38	0.449819	WHSC1
CTSD.1	3.88926513200163e-05	0.617274	1.09555	0.551	0.31	0.452944	CTSD
GOLM1.1	3.89648133751744e-05	0.572663	1.96432	0.225	0.079	0.453784	GOLM1
CPD	3.91314901750286e-05	0.577071	2.71221	0.236	0.095	0.455725	CPD
EML1	3.95253628119447e-05	0.393147	-2.71663	0.09	0.299	0.460312	EML1
LINGO3.1	3.97244622807648e-05	0.413458	-9.17153	0.011	0.182	0.462631	LINGO3
RELL1	3.97294477836748e-05	0.567712	0.498553	0.202	0.066	0.462689	RELL1
SMAP2.1	3.9815535991577e-05	0.387826	-0.381889	0.112	0.343	0.463692	SMAP2
LOC101749223	3.99295260145683e-05	0.608594	1.49594	0.449	0.244	0.465019	LOC101749223
TTYH2.1	4.01063047703381e-05	0.596506	1.11179	0.36	0.171	0.467078	TTYH2
UPK1B.1	4.03233012883714e-05	0.417582	-12.4757	0	0.165	0.469605	UPK1B
OMA1.1	4.07836773295216e-05	0.392295	-0.808041	0.079	0.31	0.474967	OMA1
VIM.1	4.07985537308871e-05	0.610409	1.02189	0.472	0.257	0.47514	VIM
GPHN.1	4.13209964748252e-05	0.397901	-2.36674	0.067	0.268	0.481224	GPHN
INIP	4.13531479723991e-05	0.406137	-2.64896	0.034	0.22	0.481599	INIP
LZTS3.1	4.1573995497395e-05	0.58501	1.04778	0.292	0.121	0.484171	LZTS3
TXN	4.16343458513165e-05	0.363156	-0.890338	0.787	0.824	0.484874	TXN
AHR1B.1	4.16814621465543e-05	0.412841	-3.19939	0.011	0.187	0.485422	AHR1B
SLC25A24	4.18870855086031e-05	0.409606	-4.04646	0.022	0.202	0.487817	SLC25A24
HMBS	4.19065107235259e-05	0.384566	-1.4649	0.135	0.376	0.488043	HMBS
PCYOX1.1	4.19560073934777e-05	0.604877	0.333459	0.449	0.215	0.48862	PCYOX1
TBC1D19.1	4.1960907105371e-05	0.384973	-1.39886	0.146	0.369	0.488677	TBC1D19
PLIN2.1	4.20825253301298e-05	0.619262	1.99788	0.528	0.345	0.490093	PLIN2
EFHC1.1	4.2115600097709e-05	0.40847	-2.19788	0.022	0.209	0.490478	EFHC1
LTK.1	4.27495940857071e-05	0.412965	-2.91329	0.011	0.187	0.497862	LTK
ACSL3.1	4.30360715598425e-05	0.403198	-1.7658	0.045	0.237	0.501198	ACSL3
ATP6V1C1.1	4.33204040327676e-05	0.376503	-0.930411	0.225	0.468	0.504509	ATP6V1C1
DOCK8	4.41311402498427e-05	0.548685	4.21821	0.124	0.029	0.513951	DOCK8
CRBN	4.4981016945066e-05	0.397222	-1.32897	0.067	0.277	0.523849	CRBN
FRMD1	4.50940969658107e-05	0.409594	-0.983156	0.022	0.204	0.525166	FRMD1
STXBP4	4.53508526698563e-05	0.404507	-4.51977	0.045	0.231	0.528156	STXBP4
RBBP6.1	4.54237553225629e-05	0.374664	-1.14758	0.247	0.501	0.529005	RBBP6
COL9A2.1	4.54471654667603e-05	0.572034	0.913117	0.225	0.079	0.529278	COL9A2
CYCS	4.58881130895999e-05	0.366391	-0.998226	0.517	0.679	0.534413	CYCS
POLR1D.1	4.59019884776048e-05	0.384196	-1.8484	0.157	0.382	0.534575	POLR1D
FBXL16.1	4.61617040403941e-05	0.418681	-8.35596	0	0.163	0.537599	FBXL16
MTUS2.1	4.61650542079961e-05	0.418681	-9.73877	0	0.163	0.537638	MTUS2
RGS9BP.1	4.61655207020107e-05	0.418681	-11.9963	0	0.163	0.537644	RGS9BP
C14orf180	4.61661144269626e-05	0.418681	-14.4187	0	0.163	0.537651	C14orf180
ARGLU1	4.64509634799839e-05	0.368181	-1.11555	0.427	0.629	0.540968	ARGLU1
C9orf69.1	4.64575265657548e-05	0.403284	-2.60984	0.045	0.24	0.541044	C9orf69
TMEM68L.1	4.67155293707477e-05	0.396037	-1.04397	0.079	0.286	0.544049	TMEM68L
PARP6.1	4.67430589520816e-05	0.385085	-1.13505	0.135	0.378	0.54437	PARP6
DUSP6.1	4.70197465195589e-05	0.620447	-0.445357	0.64	0.349	0.547592	DUSP6
GNPAT.1	4.7852877205559e-05	0.409902	-2.36397	0.022	0.204	0.557295	GNPAT
AKAP9.1	4.86311761580302e-05	0.365971	-0.852624	0.562	0.716	0.566359	AKAP9
CACHD1	4.91067455119206e-05	0.585504	2.85704	0.281	0.13	0.571897	CACHD1
LNPK	4.9189316576316e-05	0.385813	-1.59683	0.135	0.374	0.572859	LNPK
RAVER2.1	4.93399260573719e-05	0.397197	-0.360227	0.067	0.281	0.574613	RAVER2
MCF2L	4.93894891426785e-05	0.414101	-2.98709	0.011	0.185	0.57519	MCF2L
ORMDL3	4.97922209083063e-05	0.385307	-1.63671	0.146	0.378	0.57988	ORMDL3
WDPCP	5.03959216866584e-05	0.414199	-2.49007	0.011	0.185	0.586911	WDPCP
KCNK5	5.10299103975073e-05	0.562798	2.05294	0.18	0.057	0.594294	KCNK5
LEKR1.1	5.10800292084944e-05	0.397123	-2.61274	0.079	0.281	0.594878	LEKR1
RNF123.1	5.11003256072722e-05	0.40063	-1.74435	0.067	0.257	0.595114	RNF123
ELOVL4.1	5.16863611284318e-05	0.378578	-1.42787	0.225	0.455	0.601939	ELOVL4
BUD31.1	5.23809098923103e-05	0.367268	-0.906701	0.483	0.692	0.610028	BUD31
GLUL.1	5.27557736691835e-05	0.594666	-1.75993	0.393	0.163	0.614394	GLUL
TBXA2R.1	5.27984005545575e-05	0.41978	-7.00136	0	0.16	0.61489	TBXA2R
GLRB	5.28293572670065e-05	0.41978	-9.67426	0	0.16	0.615251	GLRB
RFX8.1	5.28332278431813e-05	0.41978	-9.65444	0	0.16	0.615296	RFX8
FAM149A	5.28334213777488e-05	0.41978	-10.3305	0	0.16	0.615298	FAM149A
KCNA3.1	5.28345825966723e-05	0.41978	-10.6354	0	0.16	0.615312	KCNA3
PPM1B	5.32000296814591e-05	0.388801	-0.362801	0.124	0.349	0.619568	PPM1B
RNF11	5.35721020315983e-05	0.394987	-2.19189	0.09	0.299	0.623901	RNF11
BRK1	5.41355579260344e-05	0.378565	-2.86899	0.247	0.457	0.630463	BRK1
HYDIN.1	5.45177567099e-05	0.415866	-8.05035	0.011	0.178	0.634914	HYDIN
PIGK	5.48554738541752e-05	0.624793	1.21134	0.618	0.444	0.638847	PIGK
CRIPT.1	5.48876363080299e-05	0.380467	-1.53151	0.202	0.437	0.639221	CRIPT
PELI1	5.50502571156225e-05	0.391011	-0.949191	0.112	0.332	0.641115	PELI1
FAT1.1	5.51057246452972e-05	0.590875	1.58457	0.326	0.154	0.641761	FAT1
MRPL57.1	5.51537600983485e-05	0.373861	-1.11107	0.281	0.538	0.642321	MRPL57
RPL13	5.51848355352579e-05	0.632905	0.716644	0.787	0.664	0.642683	RPL13
AAK1	5.55872481060718e-05	0.379232	-1.14551	0.213	0.455	0.647369	AAK1
EBNA1BP2	5.65395388296686e-05	0.376837	-1.46395	0.258	0.488	0.658459	EBNA1BP2
ATP23	5.65765132437556e-05	0.39558	-1.21535	0.079	0.299	0.65889	ATP23
SNRNP25	5.69454586091884e-05	0.379121	-0.757082	0.202	0.462	0.663187	SNRNP25
MBP	5.70385882181652e-05	0.569947	1.17628	0.213	0.077	0.664271	MBP
CREB5.1	5.72422058716815e-05	0.398642	-2.09966	0.079	0.275	0.666643	CREB5
AP1M1	5.83608460088707e-05	0.392073	-1.67903	0.112	0.325	0.67967	AP1M1
GPR85.1	5.87908042803201e-05	0.415385	-1.67133	0.011	0.182	0.684678	GPR85
CSRP2.1	5.88047832758186e-05	0.633868	-1.20164	0.989	0.743	0.684841	CSRP2
RPL24	5.944873384679e-05	0.633671	0.58986	0.899	0.747	0.69234	RPL24
HSPE1	5.9740119570205e-05	0.369107	-1.01334	0.506	0.651	0.695733	HSPE1
BIN1	5.99944734626043e-05	0.623571	1.51919	0.607	0.435	0.698696	BIN1
HACD1.1	6.04387982788357e-05	0.413063	-5.45689	0.022	0.193	0.70387	HACD1
NTN4L.1	6.04415182347212e-05	0.420879	-12.8238	0	0.158	0.703902	NTN4L
NAA10L	6.05124667714701e-05	0.392567	-1.7049	0.112	0.323	0.704728	NAA10L
HIST1H2A4L2.1	6.09932202281072e-05	0.412718	-5.1118	0.022	0.196	0.710327	HIST1H2A4L2
TTC25.1	6.23332550806732e-05	0.399148	-2.4049	0.079	0.275	0.725933	TTC25
DEF6	6.25832590220597e-05	0.54771	2.3278	0.124	0.029	0.728845	DEF6
KLHDC2.1	6.27329804779286e-05	0.372145	-0.884972	0.337	0.593	0.730588	KLHDC2
MRPL41.1	6.32257113362049e-05	0.379862	-1.14979	0.213	0.459	0.736327	MRPL41
ANKEF1.1	6.42168143393312e-05	0.417101	-7.62644	0.011	0.176	0.747869	ANKEF1
CEP41	6.42224024011047e-05	0.624188	0.986644	0.618	0.455	0.747934	CEP41
HIST1H4D.1	6.46958229194905e-05	0.37922	-2.1558	0.247	0.466	0.753448	HIST1H4D
TEAD4.1	6.53064236089292e-05	0.569391	2.33413	0.213	0.077	0.760559	TEAD4
MFN1	6.54497275674249e-05	0.391888	-0.83692	0.112	0.334	0.762228	MFN1
ANO2.1	6.62096082656736e-05	0.416397	-2.42838	0.011	0.18	0.771077	ANO2
MSI2	6.65172167172777e-05	0.632053	0.5512	0.854	0.69	0.77466	MSI2
PLXNA4.1	6.80685887366342e-05	0.580405	2.09085	0.27	0.114	0.792727	PLXNA4
ARFGEF1.1	6.81907884368612e-05	0.377022	-1.08025	0.292	0.503	0.79415	ARFGEF1
MCOLN3.1	6.88178254704183e-05	0.375799	-1.46388	0.303	0.527	0.801452	MCOLN3
LOC112531601.1	6.91054314834812e-05	0.421978	-8.43799	0	0.156	0.804802	LOC112531601
NRG3	6.91171945702603e-05	0.421978	-10.2894	0	0.156	0.804939	NRG3
FAM19A1.1	6.91181381998919e-05	0.421978	-9.43961	0	0.156	0.80495	FAM19A1
ST14.1	7.04647557015404e-05	0.606729	1.04053	0.461	0.257	0.820633	ST14
CARMIL1	7.0648150273168e-05	0.404038	-2.33932	0.056	0.248	0.822768	CARMIL1
NRBP1.1	7.10046666867735e-05	0.406643	-1.06939	0.045	0.233	0.82692	NRBP1
MIEN1	7.14718140751566e-05	0.383393	-1.07135	0.202	0.422	0.832361	MIEN1
WASF2	7.15852030312547e-05	0.564181	1.97671	0.191	0.064	0.833681	WASF2
G6PC3	7.2819479908949e-05	0.394222	-1.82695	0.112	0.319	0.848056	G6PC3
SLC9A7.1	7.39470530019522e-05	0.378071	-1.75537	0.303	0.492	0.861187	SLC9A7
PLS3.1	7.43581303415494e-05	0.377108	-1.57124	0.337	0.505	0.865975	PLS3
EEF1G.1	7.45272284414511e-05	0.405988	-3.40471	0.056	0.237	0.867944	EEF1G
TMEM185A.1	7.46067690425318e-05	0.383381	-0.654467	0.169	0.433	0.86887	TMEM185A
AUH	7.49930961150559e-05	0.392542	-0.919388	0.112	0.336	0.87337	AUH
MAP4.1	7.53394823163187e-05	0.374948	-1.49893	0.348	0.554	0.877404	MAP4
DLG2.1	7.56462103507221e-05	0.376503	-1.0016	0.303	0.527	0.880976	DLG2
HMGCLL1	7.57674989841483e-05	0.541079	4.03148	0.101	0.02	0.882388	HMGCLL1
P3H1	7.64531817491058e-05	0.561983	2.56055	0.18	0.059	0.890374	P3H1
WDR12.1	7.69502332650194e-05	0.397987	-0.709919	0.079	0.295	0.896162	WDR12
YRDC.1	7.76321639200478e-05	0.390431	-0.401847	0.124	0.358	0.904104	YRDC
TPST1.1	7.76898063142163e-05	0.38664	-1.52248	0.169	0.393	0.904775	TPST1
CTBPL	7.77321648280877e-05	0.385949	-0.788705	0.169	0.402	0.905269	CTBPL
EIF2B3.1	7.79107353458211e-05	0.391073	-0.902484	0.124	0.352	0.907348	EIF2B3
CNDP1	7.80639670417333e-05	0.541005	3.43765	0.101	0.02	0.909133	CNDP1
RNASEK	7.81870899108016e-05	0.369589	-1.56422	0.584	0.719	0.910567	RNASEK
KIAA1958	7.82546994357105e-05	0.383566	-1.37295	0.213	0.426	0.911354	KIAA1958
GLS.1	7.84636734963769e-05	0.399975	-1.71538	0.079	0.279	0.913788	GLS
LOC107049264	7.90082549535984e-05	0.423077	-9.71176	0	0.154	0.92013	LOC107049264
TCTE1	7.90109076126918e-05	0.423077	-10.5308	0	0.154	0.920161	TCTE1
DLX5	7.95645799710635e-05	0.558402	0.463484	0.169	0.051	0.926609	DLX5
DUSP8	8.00655913860207e-05	0.419052	-7.81406	0.011	0.171	0.932444	DUSP8
RPS6KA2.1	8.10318463075938e-05	0.411187	-2.55033	0.034	0.211	0.943697	RPS6KA2
ARPP19	8.16446820891024e-05	0.375824	-0.756564	0.303	0.556	0.950834	ARPP19
ROPN1L.1	8.17536739231869e-05	0.618163	0.851315	0.607	0.38	0.952103	ROPN1L
BMPR2.1	8.25242794269851e-05	0.402247	-2.10892	0.067	0.266	0.961078	BMPR2
PDCD1LG2	8.27250775279038e-05	0.419225	-5.8676	0.011	0.171	0.963416	PDCD1LG2
CBFB	8.288925390917e-05	0.544005	2.27088	0.112	0.024	0.965328	CBFB
MRPL42.1	8.29483428639277e-05	0.390468	-2.04946	0.146	0.358	0.966016	MRPL42
LOC112530083	8.407547521206e-05	0.397024	-0.897081	0.101	0.303	0.979143	LOC112530083
ARFRP1.1	8.44496058837185e-05	0.391814	-0.941467	0.124	0.349	0.9835	ARFRP1
AMIGO2.1	8.50460319168968e-05	0.419348	-7.13978	0.011	0.171	0.990446	AMIGO2
PDCD4	9.99593742976245e-05	0.606013	1.98489	0.438	0.277	1	PDCD4
ROGDI.1	9.97517896406612e-05	0.396197	-1.09355	0.101	0.321	1	ROGDI
SELENOU.1	9.94886977033511e-05	0.39595	-1.78648	0.112	0.321	1	SELENOU
KCTD20	9.93875408131141e-05	0.41089	-4.4809	0.045	0.218	1	KCTD20
EXOSC1	9.92947126703449e-05	0.389221	-1.88771	0.169	0.382	1	EXOSC1
HIST1H2BO	9.90477456259061e-05	0.413014	-4.19205	0.034	0.207	1	HIST1H2BO
MTG2.1	9.87616371215759e-05	0.420089	-4.27377	0.011	0.171	1	MTG2
TBL2.1	9.84756430672744e-05	0.408816	-1.1473	0.045	0.231	1	TBL2
OPA1	9.77320188463096e-05	0.39653	-0.702601	0.112	0.314	1	OPA1
SMDT1.1	9.75898301807763e-05	0.378022	-1.08365	0.315	0.534	1	SMDT1
RFKL	9.58987931001075e-05	0.389715	-2.36123	0.169	0.374	1	RFKL
TTLL1.1	9.55747623625702e-05	0.403124	-2.18445	0.079	0.264	1	TTLL1
CDC123	9.54660147842791e-05	0.388591	-0.946836	0.157	0.389	1	CDC123
AIMP1.1	9.53113444385914e-05	0.38527	-0.729731	0.18	0.429	1	AIMP1
SLC6A2.1	9.50908561735147e-05	0.409618	-2.95815	0.045	0.224	1	SLC6A2
UTRN	9.46243109018403e-05	0.392987	-2.72763	0.146	0.341	1	UTRN
RAB3IP.1	9.41349639648712e-05	0.37517	-0.689448	0.382	0.587	1	RAB3IP
SRP9.1	9.33969206335094e-05	0.376935	-1.33311	0.315	0.552	1	SRP9
CFAP74.1	9.33719395439196e-05	0.416496	-5.60804	0.022	0.187	1	CFAP74
FAM126B.1	9.20479299131206e-05	0.411878	-2.56641	0.034	0.211	1	FAM126B
HIKESHI.1	9.15076643571556e-05	0.386912	-1.05904	0.169	0.404	1	HIKESHI
LOC407092	9.13986267053048e-05	0.378541	-1.29562	0.303	0.514	1	LOC407092
NDUFB3.1	9.07538627414763e-05	0.373762	-1.06043	0.382	0.622	1	NDUFB3
LYPD6.1	9.02839636878142e-05	0.424176	-10.6504	0	0.152	1	LYPD6
DPY30.1	8.9996203699036e-05	0.381726	-0.870213	0.213	0.47	1	DPY30
MICALL2	8.90020743054971e-05	0.416249	-7.68264	0.022	0.187	1	MICALL2
CGN.1	8.88037784145733e-05	0.412409	-3.58177	0.034	0.207	1	CGN
COPZ1	8.84885680003804e-05	0.375787	-0.65456	0.337	0.567	1	COPZ1
PKP2	8.80769283689491e-05	0.569268	2.11316	0.213	0.081	1	PKP2
NDUFA1.1	8.77879484184987e-05	0.370083	-0.790175	0.596	0.745	1	NDUFA1
TMEM203.1	8.75253254863413e-05	0.381393	-0.922919	0.225	0.47	1	TMEM203
LRP8.1	8.72588565186889e-05	0.41862	-2.06232	0.011	0.176	1	LRP8
GALNTL6	8.7186075736239e-05	0.54387	1.45503	0.112	0.024	1	GALNTL6
COQ3	8.68177141710299e-05	0.398222	-1.06595	0.09	0.297	1	COQ3
TNC.1	0.0099985	0.555834	1.10873	0.258	0.147	1	TNC
PFDN5	0.00996252	0.415693	-0.447004	0.494	0.67	1	PFDN5
RWDD1	0.00993268	0.420756	-0.964313	0.337	0.484	1	RWDD1
WDFY1	0.00988004	0.445388	-0.971124	0.067	0.174	1	WDFY1
GRID2	0.00987408	0.455908	-3.3615	0.022	0.11	1	GRID2
RPS7	0.00987234	0.583751	0.857701	0.652	0.598	1	RPS7
NSRP1.1	0.00978091	0.423151	-0.455586	0.27	0.431	1	NSRP1
ZFYVE21.1	0.00977919	0.434202	-0.371168	0.124	0.275	1	ZFYVE21
PODN	0.00977333	0.449673	-3.96536	0.045	0.145	1	PODN
MTHFSD	0.00977181	0.447253	-1.50318	0.056	0.16	1	MTHFSD
WDR55	0.00973793	0.434165	-0.753799	0.135	0.273	1	WDR55
EIF3B	0.00972424	0.431806	0.476774	0.157	0.299	1	EIF3B
ZBTB42	0.00971363	0.540091	-0.51695	0.146	0.064	1	ZBTB42
EXOG	0.0096969	0.451858	-1.86796	0.034	0.132	1	EXOG
FAM188A.1	0.00969508	0.434844	-1.19617	0.135	0.264	1	FAM188A
NOS2	0.00968936	0.455797	-5.12046	0.022	0.11	1	NOS2
SS18L2.1	0.00968517	0.421114	-0.337617	0.303	0.473	1	SS18L2
ADAL	0.00967843	0.451846	-1.86136	0.034	0.132	1	ADAL
DNAL1	0.00965423	0.444956	-2.03542	0.067	0.176	1	DNAL1
ABCC5	0.00965095	0.446314	-0.521373	0.056	0.167	1	ABCC5
FBF1	0.00960504	0.439141	-1.38338	0.101	0.222	1	FBF1
XPA	0.00958743	0.444635	-1.7027	0.067	0.178	1	XPA
NMNAT1	0.00956524	0.43214	-1.75624	0.157	0.292	1	NMNAT1
CWC15.1	0.00952387	0.418274	-0.392424	0.36	0.545	1	CWC15
PDK1	0.00947039	0.440363	-1.15896	0.09	0.211	1	PDK1
TMEM170A.1	0.00943649	0.443734	-0.409177	0.067	0.185	1	TMEM170A
LHPP	0.00941209	0.444499	-1.68172	0.067	0.178	1	LHPP
MAP6.1	0.0094072	0.442697	-2.19357	0.079	0.191	1	MAP6
DSCC1	0.00936593	0.556834	1.57686	0.258	0.152	1	DSCC1
CFAP54.1	0.00936201	0.438289	0.6853	0.101	0.229	1	CFAP54
COQ5	0.00932066	0.437622	-0.823577	0.101	0.235	1	COQ5
TTC38	0.00924952	0.560724	-0.299404	0.303	0.178	1	TTC38
SLC37A3	0.00924915	0.449278	-4.29307	0.045	0.145	1	SLC37A3
SRSF7L	0.00922987	0.415422	-0.713992	0.494	0.633	1	SRSF7L
UQCRC2.1	0.00921529	0.417681	-0.542694	0.404	0.545	1	UQCRC2
USP38	0.00915325	0.44403	-1.445	0.067	0.18	1	USP38
NSUN7.1	0.00914896	0.454698	-1.98985	0.022	0.114	1	NSUN7
DCTN4	0.00911056	0.429522	-2.14001	0.191	0.316	1	DCTN4
MYO9A	0.00910699	0.441227	-0.603169	0.079	0.202	1	MYO9A
ATXN10.1	0.00909095	0.436597	-1.33722	0.112	0.242	1	ATXN10
MCTS1	0.00909083	0.422793	-0.706538	0.27	0.422	1	MCTS1
TEF	0.00907636	0.438684	-2.32469	0.101	0.222	1	TEF
PSMD13	0.00898636	0.434004	-1.02421	0.135	0.266	1	PSMD13
PLEKHO1	0.00898371	0.441363	-0.436603	0.079	0.2	1	PLEKHO1
IRF2BP2	0.00895623	0.440388	-1.99516	0.09	0.207	1	IRF2BP2
GPSM2	0.00895298	0.41615	-0.375136	0.404	0.596	1	GPSM2
CMAS.1	0.00894985	0.435091	-0.344453	0.112	0.257	1	CMAS
EPHX1L.1	0.00889112	0.454908	-3.13059	0.022	0.112	1	EPHX1L
PRKG2.1	0.00882223	0.430448	-1.76626	0.18	0.301	1	PRKG2
UBE4A	0.00879738	0.44219	-1.99409	0.079	0.191	1	UBE4A
SBDS	0.00879224	0.423596	-0.577706	0.236	0.404	1	SBDS
METTL14.1	0.00876503	0.431522	-2.99754	0.169	0.288	1	METTL14
GTF3C1	0.00875087	0.433053	0.352023	0.124	0.277	1	GTF3C1
NDUFS8	0.00874994	0.41736	-0.812678	0.382	0.541	1	NDUFS8
KIDINS220	0.0087218	0.581356	0.990919	0.573	0.459	1	KIDINS220
HPF1.1	0.00871789	0.431473	0.276001	0.135	0.295	1	HPF1
HSDL2.1	0.00868487	0.429683	-0.512918	0.157	0.314	1	HSDL2
BORL4.1	0.00863114	0.424768	-1.03028	0.236	0.378	1	BORL4
SLC35F3	0.00861339	0.45434	-2.93653	0.022	0.114	1	SLC35F3
ABCD3	0.00858416	0.427534	-1.4778	0.202	0.336	1	ABCD3
ASCC3	0.00857394	0.446339	-2.6743	0.056	0.16	1	ASCC3
ARL5A	0.00857118	0.443549	-0.526212	0.067	0.18	1	ARL5A
BCL9.1	0.00854129	0.434696	0.785749	0.112	0.257	1	BCL9
INTS13	0.00851571	0.451031	-3.24624	0.034	0.132	1	INTS13
LOC112530696	0.00850189	0.454649	-4.40756	0.022	0.112	1	LOC112530696
OSBPL6.1	0.00849506	0.434078	-1.26352	0.135	0.259	1	OSBPL6
CUEDC1	0.00847818	0.558587	0.900919	0.27	0.158	1	CUEDC1
EXTL3	0.00844895	0.440894	-0.641711	0.079	0.2	1	EXTL3
DDO	0.00842322	0.537535	3.27576	0.124	0.053	1	DDO
POLR2L	0.00840118	0.412903	-0.845653	0.652	0.712	1	POLR2L
GLRX3.1	0.00838941	0.422287	-0.435468	0.247	0.42	1	GLRX3
CMPK1	0.00834283	0.426584	-1.38128	0.213	0.345	1	CMPK1
SLC39A11.1	0.00834281	0.436091	-0.47919	0.101	0.242	1	SLC39A11
BMP7.1	0.00831888	0.434091	-1.9483	0.124	0.259	1	BMP7
TRNT1	0.00831183	0.431387	-0.360271	0.135	0.29	1	TRNT1
TESK2	0.00830316	0.57596	1.42073	0.472	0.338	1	TESK2
TBC1D31.1	0.00829741	0.441005	-1.29561	0.079	0.198	1	TBC1D31
RPL30	0.00828607	0.588208	0.281043	0.966	0.802	1	RPL30
PLXNB2	0.00824953	0.56118	0.770145	0.292	0.176	1	PLXNB2
UAP1L1.1	0.00824401	0.55334	1.34077	0.225	0.123	1	UAP1L1
FBXL3	0.0082436	0.443265	-2.40463	0.067	0.18	1	FBXL3
AP1B1.1	0.00824296	0.431485	-0.933012	0.146	0.286	1	AP1B1
WDR63	0.00819098	0.454044	-3.36654	0.022	0.114	1	WDR63
DBI.1	0.00818377	0.588097	-0.645367	0.955	0.747	1	DBI
OGDH.1	0.00817338	0.428374	-0.393433	0.18	0.321	1	OGDH
EVI5	0.00816575	0.432634	-1.41849	0.135	0.273	1	EVI5
AK8.1	0.00814888	0.442388	-0.756487	0.067	0.187	1	AK8
EIF1.1	0.00814602	0.411384	-0.334647	0.966	0.941	1	EIF1
KSR1.1	0.00814168	0.44161	-2.78363	0.079	0.191	1	KSR1
AZI2	0.00813012	0.42304	-0.509601	0.247	0.398	1	AZI2
EIF2B2.1	0.00810271	0.421435	-0.670191	0.27	0.426	1	EIF2B2
RDX	0.00809531	0.584171	0.796675	0.652	0.514	1	RDX
CNEP1R1	0.00807205	0.442845	-2.11275	0.067	0.182	1	CNEP1R1
NIP7.1	0.00806989	0.431819	-0.588647	0.135	0.281	1	NIP7
MOCS1	0.00804998	0.444746	-1.87719	0.056	0.169	1	MOCS1
SLC35A4.1	0.00804658	0.421768	-0.635669	0.247	0.422	1	SLC35A4
SLC27A1.1	0.0080249	0.5636	0.957542	0.303	0.196	1	SLC27A1
C14H16ORF52.1	0.00802051	0.45392	-2.93905	0.022	0.114	1	C14H16ORF52
CCDC146.1	0.00795097	0.453488	-1.16574	0.022	0.116	1	CCDC146
COPS7B	0.00791683	0.450228	-1.74622	0.034	0.134	1	COPS7B
ORAI2	0.00790388	0.55271	1.77122	0.213	0.119	1	ORAI2
HSF3.1	0.00789408	0.441894	-1.0918	0.067	0.189	1	HSF3
FBXL2	0.00789221	0.427608	-1.35351	0.202	0.323	1	FBXL2
PRDX4	0.00788501	0.571194	0.461953	0.393	0.268	1	PRDX4
GCAT	0.00787929	0.547314	1.62818	0.18	0.09	1	GCAT
PPM1E.1	0.00784787	0.45418	-7.76754	0.022	0.112	1	PPM1E
VPS29.1	0.00784396	0.415891	-0.548921	0.371	0.554	1	VPS29
SPTSSA	0.00781884	0.56949	1.08295	0.371	0.248	1	SPTSSA
RHEB	0.00781501	0.413989	-0.440441	0.416	0.626	1	RHEB
CTNNB1	0.00780766	0.584936	0.492014	0.652	0.53	1	CTNNB1
POLR2F	0.00779089	0.41215	-0.845253	0.596	0.714	1	POLR2F
AN1ZNF5L	0.0077623	0.433893	-1.22972	0.124	0.255	1	AN1ZNF5L
BTBD10	0.00773274	0.436313	-1.11496	0.101	0.233	1	BTBD10
IGDCC4	0.00768557	0.449364	0.596438	0.034	0.138	1	IGDCC4
WSB1	0.00768146	0.419756	-0.685293	0.292	0.448	1	WSB1
THAP7.1	0.00766459	0.444413	-1.44793	0.056	0.169	1	THAP7
CDC23.1	0.00766331	0.444117	-1.44848	0.056	0.171	1	CDC23
JARID2	0.00765738	0.429337	-0.306111	0.157	0.303	1	JARID2
SHROOM2.1	0.00764246	0.435795	-3.55513	0.112	0.235	1	SHROOM2
ATG4A.1	0.00763935	0.422768	-0.954641	0.247	0.391	1	ATG4A
TAF5	0.00762162	0.449648	-0.720892	0.034	0.136	1	TAF5
RLIM.1	0.00759178	0.434301	-1.09699	0.112	0.251	1	RLIM
BCAP31.1	0.00754703	0.41415	-0.88543	0.427	0.598	1	BCAP31
TMTC2.1	0.00752814	0.565366	-0.843896	0.371	0.196	1	TMTC2
DDX24	0.0075185	0.446956	-1.27003	0.045	0.152	1	DDX24
ANKLE2	0.00749691	0.453142	-2.57901	0.022	0.116	1	ANKLE2
PIGS.1	0.00749025	0.42304	-0.356906	0.213	0.389	1	PIGS
DAD1	0.00747324	0.410977	-0.778109	0.697	0.78	1	DAD1
RPL36.1	0.00745624	0.410606	-0.909066	0.888	0.818	1	RPL36
ANGPTL4.1	0.00741892	0.4475	-2.35526	0.045	0.147	1	ANGPTL4
ARHGEF10	0.00740918	0.432732	-0.926176	0.124	0.264	1	ARHGEF10
LRRIQ1.1	0.00740909	0.438449	-1.26862	0.09	0.211	1	LRRIQ1
SHANK2	0.00740882	0.426164	-0.77111	0.191	0.338	1	SHANK2
COPG1	0.00739617	0.583158	0.62145	0.562	0.464	1	COPG1
FBXO33	0.00734366	0.440845	-1.938	0.079	0.191	1	FBXO33
GFM1	0.00731079	0.420015	-1.18191	0.292	0.431	1	GFM1
LOC112530286	0.00728947	0.44971	-3.74799	0.034	0.134	1	LOC112530286
KLHDC10.1	0.00728727	0.432029	-1.00901	0.135	0.268	1	KLHDC10
NXT2	0.00728274	0.440783	0.389441	0.067	0.193	1	NXT2
DZANK1.1	0.0072774	0.452587	-1.7329	0.022	0.119	1	DZANK1
THOC7.1	0.00725201	0.41936	-0.50835	0.303	0.442	1	THOC7
SCD5	0.00725174	0.58727	0.354996	0.708	0.593	1	SCD5
MAP3K13.1	0.00723891	0.422361	-0.347023	0.225	0.393	1	MAP3K13
RAPGEF6.1	0.00723371	0.438029	-0.456352	0.09	0.213	1	RAPGEF6
C2H8ORF37.1	0.00723369	0.438029	-0.616356	0.09	0.213	1	C2H8ORF37
TMED10	0.00722411	0.588888	0.354126	0.775	0.699	1	TMED10
PDLIM1	0.00721325	0.435115	-1.75942	0.112	0.237	1	PDLIM1
LOC100859602.1	0.00720395	0.446672	-1.95764	0.045	0.152	1	LOC100859602
C11ORF52	0.00719234	0.446981	-3.14033	0.045	0.149	1	C11ORF52
LIG3.1	0.00717195	0.433831	-0.680314	0.112	0.251	1	LIG3
TFDP1	0.0071567	0.452488	-0.988772	0.022	0.119	1	TFDP1
GPX3	0.00711876	0.411594	-1.38966	0.607	0.675	1	GPX3
LOC107049475	0.00711079	0.42683	-1.94441	0.191	0.323	1	LOC107049475
TRIP12.1	0.00707646	0.418657	0.432879	0.27	0.459	1	TRIP12
LOC416755	0.00704397	0.430115	-1.01428	0.146	0.286	1	LOC416755
NAIF1	0.00702331	0.445574	-0.493045	0.045	0.158	1	NAIF1
PCNT	0.00701476	0.57959	0.831982	0.483	0.376	1	PCNT
PI4KB	0.00700017	0.451982	1.37962	0.022	0.121	1	PI4KB
CFAP69.1	0.00693267	0.440943	0.387289	0.067	0.189	1	CFAP69
HAT1.1	0.00693238	0.434375	-0.326788	0.101	0.244	1	HAT1
ARSB	0.00691332	0.533449	4.13244	0.101	0.037	1	ARSB
IRAK1BP1	0.00689375	0.446067	-1.79764	0.045	0.154	1	IRAK1BP1
RIC8B	0.0068688	0.439585	-1.17671	0.079	0.198	1	RIC8B
GNE	0.00686278	0.439832	-1.595	0.079	0.196	1	GNE
SPINT1.1	0.00686255	0.580417	0.309088	0.539	0.378	1	SPINT1
DOHH	0.0068565	0.423682	-0.446286	0.191	0.367	1	DOHH
DNAJB13.1	0.00684757	0.425015	-0.483082	0.18	0.347	1	DNAJB13
EXOSC5	0.00684364	0.441659	-2.1109	0.067	0.182	1	EXOSC5
WSCD2	0.00683625	0.416101	-1.17299	0.371	0.499	1	WSCD2
SMARCA1	0.0068299	0.551043	1.21425	0.202	0.103	1	SMARCA1
QKI	0.00682142	0.57675	0.968715	0.438	0.325	1	QKI
CACTIN	0.0068091	0.443289	-1.47219	0.056	0.171	1	CACTIN
SNRPG	0.00680743	0.412248	-1.47391	0.483	0.626	1	SNRPG
IRF8	0.00680004	0.549302	1.93895	0.191	0.095	1	IRF8
PRKCZ	0.006799	0.451809	1.38495	0.022	0.121	1	PRKCZ
SLC52A3	0.00678211	0.445339	-1.04362	0.045	0.158	1	SLC52A3
ACTR10L	0.0067728	0.425485	-0.917235	0.18	0.338	1	ACTR10L
COL8A1	0.00675407	0.554068	0.662552	0.225	0.119	1	COL8A1
SIRT4	0.00674781	0.452142	-2.20705	0.022	0.119	1	SIRT4
HDGFRP2	0.00670874	0.419459	-0.391223	0.27	0.429	1	HDGFRP2
NHLRC2	0.0067076	0.430226	-0.532673	0.135	0.281	1	NHLRC2
EIF5B	0.00669959	0.419151	-0.549125	0.27	0.435	1	EIF5B
DNASE2B.1	0.00666732	0.562119	0.550562	0.292	0.169	1	DNASE2B
FOXM1	0.00666084	0.540165	2.69444	0.135	0.057	1	FOXM1
COA7	0.00659479	0.443067	-0.785439	0.056	0.171	1	COA7
PGS1	0.00659162	0.448734	-2.78522	0.034	0.136	1	PGS1
SUCO.1	0.00658451	0.436375	-1.03341	0.09	0.222	1	SUCO
SNX2.1	0.00658315	0.42383	-0.728444	0.191	0.358	1	SNX2
LOC107056412.1	0.00657335	0.426707	-0.425538	0.157	0.321	1	LOC107056412
DENND1A	0.00655406	0.427473	-1.38755	0.169	0.308	1	DENND1A
FAT4	0.00655022	0.432288	-1.00641	0.124	0.257	1	FAT4
STAG1	0.00650689	0.556735	3.23701	0.236	0.134	1	STAG1
MFSD5	0.00649663	0.434276	-0.619974	0.101	0.24	1	MFSD5
ZFP92	0.00648206	0.455562	-2.00279	0.011	0.101	1	ZFP92
HDHD3	0.00647581	0.424929	-1.21412	0.191	0.338	1	HDHD3
FBXO39.1	0.00645248	0.431967	-1.57217	0.124	0.259	1	FBXO39
RBFOX2.1	0.00645238	0.418101	-0.792341	0.315	0.442	1	RBFOX2
SUMF1.1	0.00643088	0.437128	-1.86787	0.09	0.213	1	SUMF1
LOC112532514.1	0.00641628	0.434177	-2.24207	0.112	0.237	1	LOC112532514
CDC42EP4	0.00641317	0.570515	1.04444	0.36	0.242	1	CDC42EP4
HEXDCL	0.00639492	0.538326	2.14131	0.124	0.051	1	HEXDCL
GOSR2	0.00639333	0.440091	-1.08848	0.067	0.191	1	GOSR2
CLAPS2	0.00639236	0.432942	-1.78277	0.124	0.248	1	CLAPS2
GABRA2.1	0.0063414	0.445833	-2.51308	0.045	0.152	1	GABRA2
POGLUT1	0.00633476	0.448142	-0.420501	0.034	0.138	1	POGLUT1
SGPL1.1	0.00632032	0.435375	-2.20958	0.101	0.226	1	SGPL1
NDUFV3.1	0.00631264	0.414039	-0.838557	0.371	0.538	1	NDUFV3
TDG	0.00630691	0.448808	-3.49776	0.034	0.134	1	TDG
PIP5K1C	0.00629212	0.433177	-0.90536	0.112	0.246	1	PIP5K1C
SPEF2.1	0.00625342	0.428053	-1.35401	0.157	0.297	1	SPEF2
FOXI2.1	0.0062484	0.455365	-2.60106	0.011	0.101	1	FOXI2
WNT5A	0.0062429	0.565169	1.34859	0.315	0.189	1	WNT5A
ASNS.1	0.0062378	0.438116	-0.762444	0.079	0.204	1	ASNS
ADK.1	0.00623565	0.448389	-1.84369	0.034	0.136	1	ADK
GLTSCR2.1	0.00620278	0.431251	-1.24896	0.124	0.264	1	GLTSCR2
SURF2.1	0.00617473	0.432004	-0.649906	0.112	0.257	1	SURF2
MRPS9.1	0.00617237	0.438795	-2.05834	0.079	0.198	1	MRPS9
LOC431003	0.00614505	0.450833	-1.11508	0.022	0.123	1	LOC431003
IFT27.1	0.00612966	0.430386	-0.531847	0.124	0.273	1	IFT27
CHST4	0.00609706	0.451167	-1.26353	0.022	0.121	1	CHST4
SNX14	0.00607619	0.418694	-0.542472	0.27	0.424	1	SNX14
PLA2G6.1	0.00605864	0.445858	-5.50622	0.045	0.149	1	PLA2G6
FHL3.1	0.00604917	0.561353	1.65008	0.27	0.16	1	FHL3
DDX17	0.00604067	0.412619	-0.767196	0.393	0.569	1	DDX17
SLC10A7.1	0.00603294	0.451105	-2.74979	0.022	0.121	1	SLC10A7
WNK1	0.00602731	0.434338	-2.59332	0.101	0.233	1	WNK1
ERCC6	0.00601592	0.432609	-0.685487	0.112	0.248	1	ERCC6
AP3S1	0.00600923	0.420817	-0.343353	0.213	0.391	1	AP3S1
C18H17orf75	0.00600804	0.444845	-1.43752	0.045	0.156	1	C18H17orf75
UNC93B1.1	0.00599881	0.533399	2.27327	0.101	0.035	1	UNC93B1
NPEPL1	0.00598775	0.429263	-0.777513	0.135	0.281	1	NPEPL1
PRELID3A.1	0.00597352	0.423484	-0.649017	0.191	0.349	1	PRELID3A
BNIP3L	0.00597075	0.419052	-0.941562	0.258	0.415	1	BNIP3L
PDZD11.1	0.00595696	0.41515	-0.618459	0.315	0.497	1	PDZD11
HIST1H2B7L2	0.00595319	0.455106	-3.91514	0.011	0.101	1	HIST1H2B7L2
LOC428541.1	0.00594603	0.445413	-3.43336	0.045	0.152	1	LOC428541
DNAJB12	0.00593132	0.421941	-1.058	0.213	0.369	1	DNAJB12
CHPF	0.00591938	0.54703	2.42916	0.169	0.081	1	CHPF
KAZN	0.00590851	0.44771	-2.0018	0.034	0.138	1	KAZN
PPP2R5A	0.00589577	0.428238	-0.250312	0.146	0.29	1	PPP2R5A
FBXO6	0.00588978	0.430436	-0.633462	0.124	0.268	1	FBXO6
WASHC1	0.0058844	0.434597	-1.60216	0.101	0.229	1	WASHC1
ZDHHC16	0.00587986	0.436449	-2.38913	0.09	0.213	1	ZDHHC16
SEMA6D.1	0.00587264	0.573491	1.48209	0.382	0.266	1	SEMA6D
SERBP1	0.0058686	0.414545	-0.752305	0.371	0.499	1	SERBP1
LOC107051973.1	0.00586666	0.433251	-2.58824	0.112	0.24	1	LOC107051973
SNIP1.1	0.00586305	0.447314	-1.16897	0.034	0.141	1	SNIP1
TRIM2.1	0.00585762	0.430584	-1.7701	0.135	0.264	1	TRIM2
ADGRL2	0.00585042	0.432177	-1.68512	0.112	0.251	1	ADGRL2
RBM19.1	0.00584555	0.429991	-0.547363	0.135	0.27	1	RBM19
PCMTD2	0.00583948	0.423139	-1.0327	0.191	0.352	1	PCMTD2
PI4KA	0.00583847	0.442227	-1.83596	0.056	0.171	1	PI4KA
ALCAM	0.00580634	0.4505	-1.67435	0.022	0.123	1	ALCAM
EWSR1	0.00580414	0.43051	-2.92829	0.135	0.264	1	EWSR1
SEPHS1	0.00578095	0.572281	1.39814	0.371	0.251	1	SEPHS1
RNF185	0.00573583	0.42383	-1.17607	0.18	0.341	1	RNF185
HIST1H2B5	0.00572184	0.454896	-5.45337	0.011	0.101	1	HIST1H2B5
GPS1	0.00570476	0.418941	-0.250108	0.225	0.415	1	GPS1
NOL11.1	0.00569204	0.437437	-0.966592	0.079	0.204	1	NOL11
SCCPDH	0.00568906	0.58585	1.08841	0.573	0.462	1	SCCPDH
CDK9.1	0.00568675	0.43693	-0.478656	0.079	0.209	1	CDK9
OSBPL9.1	0.00567259	0.438437	-3.46848	0.079	0.196	1	OSBPL9
CLINT1	0.00564328	0.410001	-0.786118	0.483	0.64	1	CLINT1
SMOX.1	0.00562538	0.550438	2.06674	0.191	0.095	1	SMOX
CCT3.1	0.00561323	0.447043	-1.50016	0.034	0.141	1	CCT3
EEF2KMT.1	0.00560389	0.444388	-2.41406	0.045	0.156	1	EEF2KMT
TBL1X	0.00555522	0.582788	0.951427	0.506	0.391	1	TBL1X
C3H6ORF203.1	0.0055514	0.425855	-0.260871	0.157	0.312	1	C3H6ORF203
SEMA5B.1	0.00554513	0.439067	-0.992637	0.067	0.191	1	SEMA5B
PIP5K1A.1	0.00550194	0.446919	-3.16396	0.034	0.141	1	PIP5K1A
EFHC2.1	0.00548932	0.454673	-7.09284	0.011	0.101	1	EFHC2
GTPBP1	0.00548932	0.436918	-1.30352	0.079	0.207	1	GTPBP1
GPATCH4.1	0.00545906	0.431004	-1.80835	0.124	0.255	1	GPATCH4
CCDC93.1	0.00544504	0.429596	-2.02555	0.124	0.27	1	CCDC93
TPM1.1	0.00544452	0.425201	-1.81712	0.18	0.314	1	TPM1
FSTL3	0.00543768	0.542623	2.53294	0.146	0.062	1	FSTL3
LOC112529954	0.00543667	0.454624	-4.88918	0.011	0.101	1	LOC112529954
CDCA4	0.0054273	0.422756	-0.700259	0.191	0.347	1	CDCA4
PIGH	0.00540168	0.450463	-2.92708	0.022	0.121	1	PIGH
NELFA.1	0.00539533	0.585924	1.2455	0.539	0.455	1	NELFA
POLR2E.1	0.00538774	0.412606	-0.655614	0.348	0.536	1	POLR2E
RBM41	0.00538759	0.454575	-7.4034	0.011	0.101	1	RBM41
MAP7D3.1	0.00537515	0.413137	-0.54692	0.382	0.512	1	MAP7D3
OSBP2	0.00535511	0.454105	-3.72768	0.011	0.103	1	OSBP2
CEP250	0.00531868	0.454068	-3.27015	0.011	0.103	1	CEP250
TNFAIP8	0.00528394	0.538103	0.928931	0.124	0.046	1	TNFAIP8
ZNF764L.1	0.00528169	0.443684	-0.871541	0.045	0.158	1	ZNF764L
GTF2E2	0.00527602	0.429337	-0.495597	0.124	0.27	1	GTF2E2
SPPL2A.1	0.00526253	0.580183	0.713425	0.472	0.336	1	SPPL2A
ACTR10.1	0.00518763	0.421509	-0.339551	0.18	0.363	1	ACTR10
TM2D1	0.0051872	0.431214	-1.64923	0.112	0.251	1	TM2D1
ZMAT5	0.00518594	0.42825	-1.41982	0.135	0.279	1	ZMAT5
ANP32B	0.00517091	0.58464	0.652505	0.551	0.409	1	ANP32B
COX5A.1	0.00516395	0.409186	-0.928478	0.573	0.615	1	COX5A
ATG3.1	0.00514446	0.41578	-0.402653	0.258	0.455	1	ATG3
PCBP4	0.0051236	0.427608	-1.15018	0.146	0.284	1	PCBP4
MRPS21	0.00512011	0.409396	-1.00517	0.472	0.62	1	MRPS21
ZCCHC14	0.00511542	0.534029	2.99705	0.101	0.035	1	ZCCHC14
RPS6	0.0051149	0.593505	0.508292	0.91	0.804	1	RPS6
NOL12	0.00511251	0.435893	-0.709047	0.079	0.211	1	NOL12
ITGA4	0.00510119	0.446104	-1.82874	0.034	0.143	1	ITGA4
VCPKMT	0.0050966	0.443771	-2.5861	0.045	0.156	1	VCPKMT
SLC37A4.1	0.00508423	0.435115	-1.47056	0.09	0.215	1	SLC37A4
LOC107055029	0.00506596	0.424102	-1.76454	0.191	0.319	1	LOC107055029
CDCA4L	0.00505131	0.440363	-0.591476	0.056	0.178	1	CDCA4L
FAM234B	0.00503387	0.443055	-1.78748	0.045	0.16	1	FAM234B
MEF2D	0.00502906	0.436276	-0.907299	0.079	0.207	1	MEF2D
ARPC1A.1	0.00501542	0.414002	-0.473749	0.292	0.486	1	ARPC1A
ACKR1.1	0.00501074	0.450031	-4.40922	0.022	0.121	1	ACKR1
ATRX	0.00500888	0.592221	0.826964	0.73	0.653	1	ATRX
EGLN1.1	0.00500869	0.417817	-0.601217	0.247	0.409	1	EGLN1
CZH5ORF30	0.00500512	0.449636	-2.41258	0.022	0.123	1	CZH5ORF30
WASHC4	0.00499552	0.449241	-1.13193	0.022	0.125	1	WASHC4
APPL1	0.00494634	0.434189	-1.39031	0.09	0.222	1	APPL1
LOC107051177	0.00494564	0.425361	-0.571191	0.157	0.305	1	LOC107051177
LOC112531599.1	0.00494546	0.449957	-6.39839	0.022	0.121	1	LOC112531599
USP46.1	0.00492235	0.421879	-0.905639	0.202	0.345	1	USP46
PPME1	0.00490936	0.448759	-1.01614	0.022	0.127	1	PPME1
ZFP36L2	0.00489147	0.550105	0.393419	0.191	0.088	1	ZFP36L2
NELFCD.1	0.00488901	0.431819	-1.20804	0.101	0.242	1	NELFCD
ACER3	0.00488807	0.436066	-1.48424	0.079	0.207	1	ACER3
MLF2.1	0.00488346	0.408137	-0.709315	0.517	0.653	1	MLF2
TAF2	0.00487308	0.424238	-0.788172	0.157	0.319	1	TAF2
PPP6R2	0.00487178	0.440116	0.485405	0.056	0.178	1	PPP6R2
RECQL5	0.0048575	0.449463	-2.73011	0.022	0.123	1	RECQL5
ROR1	0.00484816	0.534239	3.08697	0.101	0.035	1	ROR1
SCYL2	0.00481417	0.440326	-1.07691	0.056	0.176	1	SCYL2
UGCG.1	0.00480681	0.448636	-1.01035	0.022	0.127	1	UGCG
IL6ST	0.00477321	0.552155	0.64596	0.202	0.097	1	IL6ST
LARS	0.00476846	0.424213	-1.82991	0.18	0.312	1	LARS
HSPBP1.1	0.00476578	0.437721	-1.81594	0.067	0.193	1	HSPBP1
LOC112530488	0.00476163	0.453044	-3.03055	0.011	0.105	1	LOC112530488
RORA	0.00476121	0.412211	-0.334319	0.337	0.512	1	RORA
SLC40A1	0.00475458	0.536819	3.56305	0.112	0.042	1	SLC40A1
TMEM39A	0.00471798	0.452994	-4.06792	0.011	0.105	1	TMEM39A
ZRANB2	0.00471386	0.418064	-0.882661	0.225	0.398	1	ZRANB2
FIG4.1	0.00471365	0.44929	-4.1107	0.022	0.123	1	FIG4
CD109	0.00471201	0.540795	0.875033	0.135	0.053	1	CD109
EZH1	0.00470634	0.432646	-1.95176	0.101	0.231	1	EZH1
GPATCH1.1	0.00470543	0.430868	-0.633462	0.101	0.248	1	GPATCH1
LOC100859848.1	0.00469791	0.445944	-2.66305	0.034	0.141	1	LOC100859848
SLC5A3.1	0.00467129	0.419225	-1.27576	0.225	0.376	1	SLC5A3
MCF2	0.00466346	0.445549	-2.32626	0.034	0.143	1	MCF2
HSPA4L.1	0.00465562	0.407902	-0.795446	0.562	0.629	1	HSPA4L
TMEM216.1	0.0046556	0.434461	-0.895904	0.079	0.218	1	TMEM216
ACAD8.1	0.0046498	0.433016	-0.73578	0.09	0.229	1	ACAD8
CEP170B.1	0.00464012	0.576985	1.34591	0.393	0.284	1	CEP170B
NBN.1	0.00463421	0.44482	-1.14133	0.034	0.147	1	NBN
SF3B6.1	0.004617	0.413187	-0.507266	0.292	0.486	1	SF3B6
ZCCHC8	0.00458995	0.445104	-1.78398	0.034	0.145	1	ZCCHC8
LRRC49	0.00458309	0.439993	-1.75507	0.056	0.176	1	LRRC49
FEZ1	0.00458102	0.421385	-1.07971	0.191	0.345	1	FEZ1
SVEP1.1	0.00455797	0.452377	-1.39384	0.011	0.108	1	SVEP1
TCF24.1	0.00455653	0.452809	-4.02971	0.011	0.105	1	TCF24
ALG11.1	0.00454639	0.437387	-0.776041	0.067	0.193	1	ALG11
TMCO6	0.00452356	0.445364	-2.33692	0.034	0.143	1	TMCO6
AUP1.1	0.00451922	0.422472	-0.732705	0.18	0.33	1	AUP1
TCAIM	0.00451915	0.430337	-2.05723	0.112	0.248	1	TCAIM
STOX2	0.00451616	0.424929	-0.826307	0.157	0.301	1	STOX2
PCBP2	0.00451481	0.439597	-1.32598	0.056	0.178	1	PCBP2
EPB41.1	0.00450754	0.432782	-2.3453	0.101	0.226	1	EPB41
SMIM7	0.00450482	0.415508	-1.0462	0.27	0.431	1	SMIM7
DTD2	0.00449449	0.43051	-0.633851	0.101	0.248	1	DTD2
TRAF5	0.0044775	0.445302	-1.44323	0.034	0.143	1	TRAF5
DDX42	0.00447021	0.423991	-0.635186	0.157	0.312	1	DDX42
DNAJA4.1	0.00446863	0.408162	-0.804641	0.494	0.607	1	DNAJA4
ATF7	0.00445765	0.581553	1.18238	0.438	0.345	1	ATF7
PSMC6.1	0.00445703	0.414891	-0.424768	0.247	0.446	1	PSMC6
NAV3.1	0.00445609	0.434634	-1.07456	0.079	0.213	1	NAV3
CCDC59	0.00445397	0.422978	-1.22401	0.169	0.323	1	CCDC59
MBD4.1	0.00445173	0.440696	-3.44497	0.056	0.169	1	MBD4
ACTR6.1	0.00445098	0.412409	-0.585356	0.315	0.492	1	ACTR6
RMDN2	0.00444372	0.436955	-1.33218	0.067	0.196	1	RMDN2
WDR13L.1	0.00443986	0.42604	-1.36336	0.146	0.288	1	WDR13L
GUK1	0.00443383	0.432424	-0.714968	0.09	0.231	1	GUK1
COA6	0.0044303	0.57801	0.662694	0.416	0.288	1	COA6
POLD3.1	0.00442246	0.435597	-2.13465	0.079	0.204	1	POLD3
NR2E3	0.00441139	0.445561	-3.46544	0.034	0.141	1	NR2E3
LOC112530941	0.00440888	0.440635	-4.40645	0.056	0.169	1	LOC112530941
CAP1.1	0.00440408	0.419484	-1.51021	0.213	0.365	1	CAP1
LOC416263.1	0.0043927	0.452179	-2.57805	0.011	0.108	1	LOC416263
LOC112532542.1	0.00439243	0.452179	-2.39905	0.011	0.108	1	LOC112532542
RASL11B.1	0.00438083	0.438239	-2.97599	0.067	0.185	1	RASL11B
POLDIP2.1	0.00437827	0.424151	-0.852333	0.157	0.308	1	POLDIP2
CEP19.1	0.00436972	0.435511	-1.90381	0.079	0.204	1	CEP19
CLTB.1	0.00436834	0.407791	-0.532131	0.483	0.615	1	CLTB
GGH	0.00435073	0.422299	-1.05357	0.18	0.327	1	GGH
GNAI1.1	0.00432231	0.414298	-1.37332	0.303	0.442	1	GNAI1
RAP1GAP1.1	0.00431893	0.441425	-1.05939	0.045	0.165	1	RAP1GAP1
SHISA8	0.00431712	0.417373	-1.00449	0.236	0.393	1	SHISA8
FAAH	0.00431571	0.442055	-1.63647	0.045	0.16	1	FAAH
COQ4	0.00428245	0.448352	-3.80821	0.022	0.125	1	COQ4
TTC28.1	0.00427474	0.428028	-0.657812	0.112	0.268	1	TTC28
NRF1	0.00427048	0.430115	-1.17706	0.101	0.248	1	NRF1
WASHC3	0.00424227	0.418743	-0.405011	0.191	0.376	1	WASHC3
LOC112532057.1	0.00424147	0.578059	1.59917	0.404	0.286	1	LOC112532057
VAMP4.1	0.00423901	0.412792	-0.776358	0.303	0.473	1	VAMP4
ARL1.1	0.00423029	0.406532	-0.598065	0.517	0.659	1	ARL1
TTC39A	0.00422866	0.452414	-7.98066	0.011	0.105	1	TTC39A
CCT8.1	0.00420792	0.406816	-0.519807	0.494	0.644	1	CCT8
LANCL2	0.0041969	0.424843	-1.63211	0.157	0.295	1	LANCL2
RSBN1L.1	0.0041835	0.411162	-0.574114	0.315	0.51	1	RSBN1L
PLCH1	0.00417237	0.432918	-1.72953	0.09	0.222	1	PLCH1
CEP63	0.00416875	0.534152	0.702434	0.101	0.033	1	CEP63
BAMBI	0.00416429	0.563773	1.44147	0.27	0.158	1	BAMBI
AP5Z1	0.00415115	0.43903	-0.471417	0.056	0.178	1	AP5Z1
RNF138	0.00413553	0.439005	-1.052	0.056	0.178	1	RNF138
SMC3.1	0.00412626	0.585109	1.14618	0.494	0.382	1	SMC3
RBMX2	0.00411541	0.422953	-0.593892	0.146	0.319	1	RBMX2
MRPL17	0.00410556	0.418854	-0.622755	0.191	0.369	1	MRPL17
RPS13	0.00410407	0.404927	-0.949066	0.697	0.725	1	RPS13
NSMAF	0.00409653	0.42872	-0.343952	0.112	0.257	1	NSMAF
RRAD.1	0.00408314	0.438918	-2.41898	0.056	0.178	1	RRAD
VPS13D.1	0.00407707	0.420212	-0.302463	0.18	0.349	1	VPS13D
KDM1A	0.00407401	0.441363	-0.969857	0.045	0.163	1	KDM1A
SNRPF	0.00406296	0.409915	-1.45641	0.382	0.525	1	SNRPF
MRRF	0.00405983	0.439178	-1.88875	0.056	0.176	1	MRRF
NXPE3.1	0.00405482	0.447265	-2.24295	0.022	0.13	1	NXPE3
TRMT10C	0.00405335	0.433942	-1.51703	0.079	0.213	1	TRMT10C
RNPS1	0.00404972	0.412903	-0.75134	0.303	0.459	1	RNPS1
DTYMK	0.00404449	0.424003	-1.36466	0.146	0.303	1	DTYMK
USB1	0.00403186	0.426374	-1.32201	0.124	0.279	1	USB1
GALNT3.1	0.00401716	0.566872	1.83137	0.292	0.178	1	GALNT3
MAGI3	0.00401254	0.435696	-0.706357	0.067	0.2	1	MAGI3
EFCAB2.1	0.00400483	0.426127	-1.48647	0.135	0.279	1	EFCAB2
ZC3H12B	0.00400138	0.429609	-0.700214	0.101	0.248	1	ZC3H12B
ZDHHC12	0.00399762	0.443561	-1.8313	0.034	0.149	1	ZDHHC12
LYRM4.1	0.00399159	0.431399	-1.09243	0.09	0.233	1	LYRM4
C8H1orf52.1	0.00399008	0.437313	-0.796368	0.056	0.189	1	C8H1orf52
EXOC2	0.00396247	0.432053	-1.16174	0.09	0.226	1	EXOC2
PRMT8	0.00392713	0.435276	-0.364587	0.067	0.202	1	PRMT8
ARHGAP29	0.00391673	0.534387	2.6178	0.101	0.033	1	ARHGAP29
CCNK.1	0.00391357	0.425941	-0.550694	0.124	0.281	1	CCNK
EPRS.1	0.00389875	0.409223	-0.347533	0.326	0.545	1	EPRS
COMMD4	0.00389775	0.408692	-1.1749	0.382	0.552	1	COMMD4
UBE2H.1	0.00388754	0.405285	-0.36992	0.517	0.684	1	UBE2H
BAZ1A.1	0.00388635	0.428732	-0.489904	0.101	0.255	1	BAZ1A
NDUFS1.1	0.0038714	0.415533	-0.653236	0.247	0.407	1	NDUFS1
MRVI1	0.00386736	0.537054	3.83341	0.112	0.04	1	MRVI1
NEMF.1	0.00386307	0.417373	-0.566773	0.202	0.382	1	NEMF
GLG1	0.00386063	0.568379	2.53394	0.292	0.189	1	GLG1
NDUFAF8	0.00385289	0.422744	-1.39338	0.157	0.312	1	NDUFAF8
B3GAT1L.1	0.00383997	0.444364	-3.8031	0.034	0.143	1	B3GAT1L
PFDN2.1	0.00382389	0.407063	-1.11224	0.461	0.591	1	PFDN2
RBM7	0.00381136	0.432992	-0.906642	0.079	0.218	1	RBM7
SLC9A8	0.00380572	0.413397	0.334184	0.236	0.448	1	SLC9A8
PYGL	0.0038028	0.539536	1.85986	0.124	0.046	1	PYGL
NDUFA10.1	0.00380258	0.407322	-0.381833	0.404	0.589	1	NDUFA10
ABCB7	0.00379877	0.443944	-2.59087	0.034	0.145	1	ABCB7
FCF1.1	0.0037932	0.426077	0.689643	0.112	0.279	1	FCF1
CALCB	0.00378442	0.451389	-6.48206	0.011	0.108	1	CALCB
RARS2	0.00377854	0.446858	-2.27898	0.022	0.13	1	RARS2
CACNA2D4.1	0.00376696	0.451364	-5.8913	0.011	0.108	1	CACNA2D4
[truncated: 1,173 more rows]

## Sheet: Cluster_3
	p_val	auc	avg_log2FC	pct.1	pct.2	p_val_adj	gene
GSTT1L.2	7.79723444611756e-35	0.872438	3.07627	0.87	0.263	9.08065923594851e-31	GSTT1L
TMSB4X.1	1.27548856355889e-34	0.930574	2.34068	0.987	0.66	1.48543398112068e-30	TMSB4X
S100A1.2	1.51301951438714e-29	0.899274	2.10428	1	0.76	1.76206252645526e-25	S100A1
CALB1.2	1.1527900166062e-27	0.872855	1.86526	0.974	0.516	1.34253925333958e-23	CALB1
ATOH8.2	7.25531008821442e-23	0.720001	3.72639	0.519	0.094	8.44953412873451e-19	ATOH8
ID2.2	2.95744609071834e-21	0.830905	1.82445	0.948	0.638	3.44424171725058e-17	ID2
S100A6.2	3.36431447183499e-20	0.813565	1.79017	0.935	0.505	3.91808063389903e-16	S100A6
LOC112530942.2	4.00260996395386e-20	0.174393	-3.03291	0.519	0.872	4.66143956402067e-16	LOC112530942
RSRP1.1	4.03358142688106e-20	0.178968	-2.75389	0.156	0.764	4.69750892974568e-16	RSRP1
SELENOP2.2	1.39163373410615e-19	0.808157	1.77139	0.896	0.51	1.62069664674002e-15	SELENOP2
FTH1.2	1.66545126116395e-19	0.821046	1.06086	0.974	0.981	1.93958453875154e-15	FTH1
BEST1.2	1.61803495202889e-18	0.796685	1.49186	0.896	0.501	1.88436350513285e-14	BEST1
LOC101750014.1	4.83044145974752e-18	0.202244	-4.16086	0.117	0.681	5.62553212402196e-14	LOC101750014
DST.2	1.78838536471954e-17	0.207695	-2.54867	0.091	0.681	2.08275359575238e-13	DST
RTN4.1	2.92341272490768e-17	0.20116	-2.0051	0.429	0.846	3.40460645942748e-13	RTN4
SORBS2.1	3.7943825603563e-17	0.219027	-4.90585	0.026	0.589	4.41893792979094e-13	SORBS2
GSTT1	8.96269126663516e-17	0.63222	3.17368	0.299	0.034	1.04379502491233e-12	GSTT1
PLSCR5.2	1.08691322639061e-16	0.219333	-2.94655	0.065	0.625	1.26581914345451e-12	PLSCR5
TUBB2A.1	1.26320686782727e-16	0.793445	2.52169	0.922	0.816	1.47113071827163e-12	TUBB2A
DMD.1	1.33973157683911e-16	0.218179	-3.70856	0.091	0.647	1.56025139438683e-12	DMD
SGCB.2	2.17855518182185e-16	0.223963	-4.23734	0.065	0.604	2.53714536474973e-12	SGCB
TECTB.2	4.32480537668653e-16	0.774535	0.887603	0.974	0.469	5.03666834168913e-12	TECTB
ETV4.2	8.09979327740267e-16	0.680859	2.37557	0.455	0.107	9.43301925086314e-12	ETV4
SCG3.2	9.64918810886247e-16	0.228427	-4.13931	0.104	0.617	1.12374444715812e-11	SCG3
LAMP1.2	1.09163013662888e-15	0.215259	-1.36144	0.623	0.942	1.271312457118e-11	LAMP1
UCHL1.2	1.2838661820357e-15	0.763425	2.39993	0.753	0.435	1.49519055559877e-11	UCHL1
DOT1L.2	1.52472190572923e-15	0.230846	-2.97186	0.078	0.615	1.77569113141226e-11	DOT1L
ZC3H10.2	1.68499911719657e-15	0.78253	1.7481	0.896	0.85	1.96234997188712e-11	ZC3H10
MACF1.1	2.30483113271871e-15	0.236575	-4.41805	0.052	0.574	2.68420633716421e-11	MACF1
KMT2C.1	2.39902736469923e-15	0.223129	-1.94286	0.234	0.756	2.79390726892872e-11	KMT2C
SLC9A9.2	2.66961196512646e-15	0.236978	-3.62999	0.052	0.576	3.10903009458627e-11	SLC9A9
MARCKS.2	3.33444235437106e-15	0.772018	2.20589	0.883	0.574	3.88329156590053e-11	MARCKS
SON	3.59409783280494e-15	0.223741	-1.61186	0.221	0.792	4.18568633608464e-11	SON
OSBPL1A.2	4.09635734425125e-15	0.236617	-3.45994	0.078	0.595	4.77061776311501e-11	OSBPL1A
SYNE2.2	4.28230396322017e-15	0.229637	-3.88607	0.143	0.685	4.98717119556621e-11	SYNE2
SLC9A7.2	5.75347326153939e-15	0.245057	-5.44895	0.026	0.533	6.70049496038878e-11	SLC9A7
TUBB2B.1	8.43895542397423e-15	0.775383	1.5372	0.948	0.837	9.82800748676039e-11	TUBB2B
USH1C.1	9.10476235183185e-15	0.233405	-2.37896	0.13	0.679	1.06034062349434e-10	USH1C
OTOF.2	1.15512142866259e-14	0.240649	-3.61638	0.104	0.595	1.34525441582045e-10	OTOF
ATP1B1.2	1.34390775834258e-14	0.244779	-3.1487	0.065	0.563	1.56511497536576e-10	ATP1B1
ATP6V0A1.2	1.51551614158452e-14	0.239926	-2.68134	0.104	0.619	1.76497009848933e-10	ATP6V0A1
KIAA1109.1	1.68446748334049e-14	0.246155	-5.69278	0.078	0.557	1.96173083109834e-10	KIAA1109
ZONADHL.2	1.68505879378484e-14	0.248352	-5.60385	0.052	0.54	1.96241947124183e-10	ZONADHL
CDK5RAP2.2	1.80353467388684e-14	0.236784	-2.15707	0.156	0.668	2.10039648120861e-10	CDK5RAP2
NPTN.2	1.85656394767303e-14	0.228329	-1.79339	0.532	0.889	2.16215437346001e-10	NPTN
DBI.2	1.92465900867546e-14	0.770628	1.84404	0.844	0.771	2.24145788150344e-10	DBI
TMPRSS7.2	2.47320886402503e-14	0.24952	-4.35972	0.052	0.544	2.88029904304355e-10	TMPRSS7
DNAJC5B.2	2.96177022633941e-14	0.249409	-3.05288	0.052	0.552	3.44927760559488e-10	DNAJC5B
RBM5.1	4.68370883587707e-14	0.235574	-1.7914	0.286	0.771	5.45464731026243e-10	RBM5
C4H4ORF50.2	5.88009713820723e-14	0.253219	-4.56596	0.065	0.542	6.84796112715614e-10	C4H4ORF50
CCSER1.1	6.29674126828338e-14	0.260658	-7.47183	0.013	0.488	7.33318488104282e-10	CCSER1
NR2F2.2	6.50407670484464e-14	0.746128	1.50317	0.805	0.418	7.57464773046207e-10	NR2F2
SVBP	8.23579282289071e-14	0.765288	1.57365	0.87	0.927	9.59140432153852e-10	SVBP
BDNF.1	8.37707792279743e-14	0.255861	-4.39843	0.052	0.533	9.75594494888989e-10	BDNF
KMT2E.2	8.50067355243314e-14	0.247504	-3.05154	0.13	0.615	9.89988441916364e-10	KMT2E
TTYH3.2	8.928326357873e-14	0.254373	-3.59897	0.065	0.548	1.03979288763789e-09	TTYH3
DNAJA4.2	1.0340462667105e-13	0.245099	-2.12675	0.156	0.66	1.20425028221105e-09	DNAJA4
WSB1.1	1.45328658692512e-13	0.263912	-8.43847	0.026	0.488	1.69249755913299e-09	WSB1
PLS3.2	1.54794692533427e-13	0.256987	-2.9358	0.065	0.546	1.80273898924429e-09	PLS3
SLC17A8.2	1.65112246567166e-13	0.259712	-3.83599	0.052	0.525	1.92289722352122e-09	SLC17A8
LRTOMT.2	1.79982060018745e-13	0.262744	-3.13957	0.026	0.505	2.09607107097831e-09	LRTOMT
SLC38A2	2.24430610752111e-13	0.260366	-4.12359	0.052	0.531	2.61371889281908e-09	SLC38A2
RBM24.2	2.61223860251393e-13	0.261256	-3.67625	0.052	0.529	3.04221307648773e-09	RBM24
RAB15.2	2.69527813345326e-13	0.263745	-3.84402	0.039	0.51	3.13892091421967e-09	RAB15
CSPP1.2	2.90098803795541e-13	0.263342	-2.27606	0.039	0.516	3.37849066900287e-09	CSPP1
SYT14.2	3.14753119188011e-13	0.266428	-5.95551	0.039	0.493	3.66561482606357e-09	SYT14
KHDRBS3.1	3.83159947673257e-13	0.258405	-3.38437	0.104	0.567	4.46228075060276e-09	KHDRBS3
DOCK3.2	4.32031550371515e-13	0.258572	-3.32637	0.104	0.572	5.03143943562667e-09	DOCK3
LDB3.2	4.44186505595304e-13	0.272004	-8.33241	0.013	0.465	5.17299604416291e-09	LDB3
TMEM255B.2	4.55267609465639e-13	0.257043	-3.38983	0.143	0.587	5.30204657983683e-09	TMEM255B
B3GNTL.2	5.14996093543884e-13	0.263161	-3.08573	0.065	0.537	5.99764450541208e-09	B3GNTL
PNN.1	5.60754320046663e-13	0.253636	-1.38951	0.13	0.651	6.53054481126344e-09	PNN
GFI1.2	6.31699822583489e-13	0.266526	-3.64477	0.052	0.516	7.35677613380731e-09	GFI1
MAPK8IP3.2	7.1397046887878e-13	0.265928	-4.08764	0.065	0.525	8.31490008056227e-09	MAPK8IP3
CAST.2	7.61897138797033e-13	0.265121	-3.3275	0.078	0.533	8.87305407843024e-09	CAST
HSPA2.1	7.92931878288358e-13	0.258586	-3.64947	0.143	0.6	9.23448465454622e-09	HSPA2
MIF.1	8.40113197693658e-13	0.753733	2.0282	0.883	0.831	9.78395830034034e-09	MIF
RBM38.2	9.97888558080219e-13	0.268792	-3.34743	0.052	0.514	1.16214101474022e-08	RBM38
SRSF5.2	1.01478602943225e-12	0.262104	-1.21343	0.078	0.58	1.1818198098768e-08	SRSF5
OSBPL11.2	1.04921663939275e-12	0.271434	-6.23125	0.052	0.493	1.2219176982368e-08	OSBPL11
KIF21A.2	1.06320735120683e-12	0.248172	-1.24972	0.377	0.85	1.23821128121548e-08	KIF21A
RPLP1.1	1.16457150914031e-12	0.752663	0.947344	0.948	0.955	1.35625997954481e-08	RPLP1
HERC2.1	1.20030302228358e-12	0.257599	-1.44354	0.143	0.642	1.39787289975146e-08	HERC2
CADM2.2	1.44840022039574e-12	0.274396	-3.05301	0.026	0.484	1.68680689667288e-08	CADM2
CRYBA4.2	1.69675899782132e-12	0.275619	-5.43391	0.039	0.478	1.97604552886271e-08	CRYBA4
ME1.1	1.74052710935097e-12	0.265678	-3.06778	0.104	0.563	2.02701787155014e-08	ME1
AFDN.2	2.0543149540437e-12	0.269195	-3.35923	0.091	0.535	2.3924551954793e-08	AFDN
DFNB59.2	2.11304997307841e-12	0.28018	-5.08585	0.013	0.454	2.46085799864712e-08	DFNB59
CABP1.2	2.18426517269913e-12	0.275703	-3.93155	0.039	0.486	2.54379522012541e-08	CABP1
AP3D1.1	2.45817287414527e-12	0.25664	-1.71559	0.234	0.713	2.86278812922958e-08	AP3D1
LUC7L3.1	2.55898861164925e-12	0.259699	-1.72447	0.169	0.664	2.98019813712671e-08	LUC7L3
PODXL2.2	2.63775179351041e-12	0.272491	-2.46722	0.065	0.518	3.07192573872222e-08	PODXL2
LOC101748511.2	3.03969285714287e-12	0.281487	-7.60257	0.026	0.454	3.54002630142858e-08	LOC101748511
RIMBP2.1	3.2771734679134e-12	0.270336	-3.20828	0.104	0.544	3.81659622073194e-08	RIMBP2
DDT.1	3.47030983346315e-12	0.73093	1.83994	0.714	0.46	4.04152283205118e-08	DDT
MAP2	3.6252390401002e-12	0.275077	-2.19201	0.065	0.507	4.22195338610069e-08	MAP2
NDUFB4.2	3.73231593437852e-12	0.746725	1.23022	0.896	0.887	4.34665513717723e-08	NDUFB4
XIRP2.2	3.88855084650814e-12	0.277052	-4.51387	0.065	0.493	4.52860631584338e-08	XIRP2
LOC101751423.1	4.11724566274405e-12	0.270433	-2.55335	0.091	0.557	4.79494429883172e-08	LOC101751423
OTOG.2	4.31054308722136e-12	0.28164	-4.38269	0.026	0.465	5.02005847937799e-08	OTOG
RHOA.2	4.39984270089279e-12	0.745988	1.33537	0.948	0.906	5.12405680945975e-08	RHOA
OLFM1.2	4.42401204209418e-12	0.276217	-3.95675	0.065	0.505	5.15220442422288e-08	OLFM1
ERP29.2	4.47737450062169e-12	0.270266	-2.45432	0.104	0.561	5.21435034342402e-08	ERP29
ZC3H11A.1	4.96563349232676e-12	0.26882	-2.02198	0.117	0.582	5.78297676516375e-08	ZC3H11A
LYST.2	5.16177165792954e-12	0.280333	-3.53839	0.039	0.48	6.01139927282474e-08	LYST
PLEKHA5	5.63312094374099e-12	0.276871	-3.59648	0.065	0.51	6.56033265108076e-08	PLEKHA5
AK1.2	6.34872545393741e-12	0.282836	-4.68182	0.039	0.467	7.3937256636555e-08	AK1
BRSK2.2	6.42080264398007e-12	0.28132	-3.44975	0.039	0.48	7.47766675917919e-08	BRSK2
RTN1.2	6.81437613671041e-12	0.274549	-3.20339	0.091	0.537	7.93602244881295e-08	RTN1
SLC25A22.2	8.17643537902525e-12	0.280931	-2.88331	0.052	0.49	9.5222766424128e-08	SLC25A22
CXCL14.2	9.40248328780429e-12	0.271073	-3.54816	0.169	0.585	1.09501320369769e-07	CXCL14
ARL6IP5.2	1.00395365843732e-11	0.264871	-1.48849	0.208	0.687	1.1692044306161e-07	ARL6IP5
RPS2.1	1.06839939878139e-11	0.26451	-0.740586	0.208	0.702	1.2442579398208e-07	RPS2
PNISR.1	1.13461341444245e-11	0.268667	-1.53738	0.156	0.636	1.32137078245968e-07	PNISR
PAPSS1.2	1.14493696545194e-11	0.735769	1.71495	0.779	0.623	1.33339358996533e-07	PAPSS1
FAM3C.1	1.24407742848886e-11	0.275119	-2.35582	0.117	0.559	1.44885257321812e-07	FAM3C
NELL1.1	1.29165203585637e-11	0.277969	-3.51793	0.104	0.531	1.50425796095833e-07	NELL1
GPX2.1	1.33568356428654e-11	0.277928	-3.35864	0.104	0.533	1.5555370789681e-07	GPX2
FADS2.1	1.34047538907003e-11	0.73232	1.24454	0.831	0.557	1.56111763811096e-07	FADS2
CERKL.2	1.37305582562012e-11	0.286868	-3.63061	0.039	0.463	1.59906081451719e-07	CERKL
VEZF1	1.40605698263538e-11	0.28698	-2.36958	0.039	0.463	1.63749396197717e-07	VEZF1
PTPRQ.2	1.43738935074819e-11	0.286813	-4.56721	0.039	0.465	1.67398363788135e-07	PTPRQ
SCN3B.2	1.5179090231852e-11	0.286799	-3.63336	0.039	0.467	1.76775684840148e-07	SCN3B
LYSMD2.2	1.52289378545273e-11	0.272783	-2.99525	0.182	0.591	1.77356210253824e-07	LYSMD2
ANKRD11	1.53663777014083e-11	0.264982	-1.21903	0.26	0.728	1.78956834710601e-07	ANKRD11
PCSK5.2	1.56093033412542e-11	0.283921	-3.31317	0.065	0.488	1.81785946712247e-07	PCSK5
MIA3	1.58854047786679e-11	0.273923	-1.1677	0.117	0.589	1.85001424052366e-07	MIA3
OCM.1	1.79922623215168e-11	0.268403	-5.4031	0.299	0.66	2.09537886996384e-07	OCM
GRAMD1C.1	1.81076771578415e-11	0.276398	-1.64092	0.13	0.563	2.10882008180223e-07	GRAMD1C
RORA.1	1.85451287091681e-11	0.278331	-1.9324	0.117	0.544	2.15976568946972e-07	RORA
FAIM2.2	1.90471832190301e-11	0.280222	-3.28204	0.104	0.527	2.21823495768824e-07	FAIM2
MYO7A.2	1.91273168990643e-11	0.290289	-5.55852	0.039	0.448	2.22756732606503e-07	MYO7A
KCNQ2.2	1.97444142402196e-11	0.288009	-5.13657	0.052	0.465	2.29943448241597e-07	KCNQ2
CLK1	2.15595101440938e-11	0.28894	-5.06086	0.052	0.46	2.51082055138117e-07	CLK1
TALDO1.1	2.2983645752357e-11	0.279554	-1.73977	0.091	0.546	2.67667538431949e-07	TALDO1
SH3GLB2.2	2.53272011636376e-11	0.285714	-2.62342	0.065	0.493	2.94960584751724e-07	SH3GLB2
DLG2.2	2.64377099920283e-11	0.279304	-2.23874	0.104	0.555	3.07893570567161e-07	DLG2
GOLGA4.1	2.67628995690799e-11	0.274535	-2.31704	0.169	0.608	3.11680728381504e-07	GOLGA4
IQGAP2.1	2.68781732718092e-11	0.28463	-1.73478	0.065	0.505	3.1302320592349e-07	IQGAP2
SLK.2	2.72972884032441e-11	0.278053	-2.5856	0.13	0.567	3.1790422074418e-07	SLK
TMC1.2	2.92816483078671e-11	0.293932	-4.69719	0.026	0.437	3.4101407619342e-07	TMC1
SPTBN1	3.39476144661609e-11	0.265358	-1.18716	0.481	0.854	3.9535391807291e-07	SPTBN1
OAZ1.2	3.40217369726339e-11	0.735518	0.821968	0.974	0.919	3.96217148783294e-07	OAZ1
CHRNA9.2	3.48023236578948e-11	0.298326	-7.34788	0.013	0.413	4.05307861319842e-07	CHRNA9
MYH10.1	3.49614409203242e-11	0.293056	-5.05084	0.039	0.448	4.07160940958096e-07	MYH10
BAZ2B	3.53863517723095e-11	0.27694	-1.68852	0.156	0.595	4.12109452740316e-07	BAZ2B
SLC7A14.2	3.77998993585679e-11	0.29453	-5.58131	0.039	0.439	4.40217627929882e-07	SLC7A14
AP3B2.2	4.37551299887466e-11	0.293014	-3.25215	0.039	0.456	5.09572243848943e-07	AP3B2
CSRP2.2	4.50417441564101e-11	0.73289	1.41224	0.935	0.758	5.24556152445552e-07	CSRP2
TMPRSS3.2	4.59363531551001e-11	0.296282	-3.16748	0.026	0.435	5.34974768844296e-07	TMPRSS3
KIF1A.2	4.84993521775786e-11	0.28723	-2.18724	0.078	0.505	5.6482345546008e-07	KIF1A
NDUFV1.2	4.87442768121462e-11	0.276718	-1.70767	0.169	0.621	5.67675847754255e-07	NDUFV1
LHX3.2	5.17665344843472e-11	0.296546	-5.52984	0.039	0.435	6.02873060604707e-07	LHX3
STARD10.2	5.19909232513265e-11	0.283531	-3.11867	0.13	0.54	6.05486292184949e-07	STARD10
TSPAN13.2	5.49862128584118e-11	0.267012	-1.52666	0.766	0.953	6.40369434949063e-07	TSPAN13
RSF1	5.56377548744621e-11	0.293098	-5.46287	0.065	0.46	6.47957293267986e-07	RSF1
USP33.2	5.57551087773082e-11	0.28406	-1.7276	0.117	0.54	6.49323996820531e-07	USP33
LOC771069.1	6.17550017574494e-11	0.66865	2.28232	0.481	0.178	7.19198750467256e-07	LOC771069
UBL5.2	6.22804931019056e-11	0.707584	2.12317	0.662	0.375	7.25318622664793e-07	UBL5
ADGRV1.2	7.26575837654745e-11	0.298117	-5.3606	0.039	0.435	8.46170220532716e-07	ADGRV1
PCDH9.2	8.08823480074243e-11	0.30094	-5.20085	0.026	0.42	9.41955824894464e-07	PCDH9
AGBL4.2	8.34565671739252e-11	0.290511	-3.61309	0.091	0.497	9.71935181307532e-07	AGBL4
USH2A.2	8.4764018168543e-11	0.299118	-5.39738	0.039	0.433	9.87161755590851e-07	USH2A
MADD.1	8.75262084647879e-11	0.286854	-1.87944	0.117	0.533	1.01933022378092e-06	MADD
MGAT5	9.28165527911173e-11	0.304347	-6.26895	0.013	0.403	1.08094157380535e-06	MGAT5
YTHDC1.1	9.357608865593e-11	0.279276	-1.246	0.169	0.634	1.08978712848696e-06	YTHDC1
NELFA.2	9.62035628535438e-11	0.287897	-2.53972	0.104	0.529	1.12038669299237e-06	NELFA
SLC2A8.1	9.82631831303743e-11	0.290873	-2.06265	0.091	0.501	1.14437303073634e-06	SLC2A8
CHGA.2	1.00293555301215e-10	0.287717	-1.7975	0.104	0.533	1.16801874503795e-06	CHGA
LOC419602.2	1.03070318548013e-10	0.293348	-2.20344	0.065	0.484	1.20035692981016e-06	LOC419602
C9ORF58.2	1.21640749027644e-10	0.726869	0.562698	1	0.702	1.41662816317594e-06	C9ORF58
TMEM35A.2	1.23391946747658e-10	0.285075	-2.16498	0.143	0.572	1.43702261182323e-06	TMEM35A
GALNT9.2	1.40927867061344e-10	0.302928	-6.01705	0.039	0.422	1.64124593979642e-06	GALNT9
CARHSP1.2	1.42015075111173e-10	0.29681	-2.62628	0.065	0.467	1.65390756474472e-06	CARHSP1
SPECC1.1	1.42683277956393e-10	0.286966	-1.5932	0.117	0.561	1.66168945508016e-06	SPECC1
CLN6.2	1.57860737772141e-10	0.283392	-2.2287	0.208	0.604	1.83844615209436e-06	CLN6
SLC16A7.1	1.6096422679322e-10	0.295058	-2.57479	0.078	0.486	1.87458938523385e-06	SLC16A7
SYNRG.2	1.61432899233531e-10	0.304152	-8.57998	0.039	0.418	1.8800475444737e-06	SYNRG
HDGFRP2.1	1.65123940522156e-10	0.298534	-2.4356	0.052	0.46	1.92303341132103e-06	HDGFRP2
PGM2L1.2	1.80163445501885e-10	0.299716	-3.35151	0.052	0.454	2.09818348631495e-06	PGM2L1
ZNF385B.2	1.92243590010234e-10	0.293543	-2.30598	0.091	0.507	2.23886884925919e-06	ZNF385B
KIAA1958.1	2.09784991508514e-10	0.301232	-3.49554	0.052	0.448	2.44315601110815e-06	KIAA1958
OGT.2	2.40523920769459e-10	0.285186	-1.77133	0.169	0.617	2.80114158128112e-06	OGT
CCDC107.2	2.49365704372911e-10	0.291012	-2.57552	0.143	0.542	2.90411299312692e-06	CCDC107
AKAP9.2	2.69911865825157e-10	0.278887	-0.939821	0.312	0.754	3.14339358939978e-06	AKAP9
CITED4.2	2.74570362926831e-10	0.29047	-3.01989	0.156	0.552	3.19764644664587e-06	CITED4
TMEM229B.2	2.90257506570352e-10	0.297964	-3.64543	0.091	0.484	3.38033892151832e-06	TMEM229B
SPAG9	3.09538391826987e-10	0.288287	-1.96001	0.182	0.587	3.60488411121709e-06	SPAG9
SOGA3.2	3.88463790635409e-10	0.310673	-4.72821	0.026	0.403	4.52404930573997e-06	SOGA3
TM9SF2L.1	4.03444899893371e-10	0.292792	-1.61962	0.13	0.552	4.6985193041582e-06	TM9SF2L
FXR1.1	4.07375227277816e-10	0.287091	-1.5673	0.221	0.623	4.74429189687745e-06	FXR1
SHTN1.2	4.81741249075643e-10	0.300495	-2.20969	0.078	0.486	5.61035858673494e-06	SHTN1
ATP2B1.2	4.93764267887699e-10	0.308045	-4.20324	0.052	0.426	5.75037866382014e-06	ATP2B1
LOC107057310.1	5.03627502412889e-10	0.288342	-1.55025	0.195	0.625	5.86524589310051e-06	LOC107057310
TTC7A.2	5.11938476468806e-10	0.310201	-4.23283	0.039	0.413	5.96203549695571e-06	TTC7A
CDH23.1	5.35295130465806e-10	0.319058	-11.3516	0	0.362	6.23404708940478e-06	CDH23
HNRNPDL.1	5.43634452114463e-10	0.289622	-1.33959	0.208	0.608	6.33116682932504e-06	HNRNPDL
TSPAN15.2	5.51114727785915e-10	0.308031	-3.40926	0.052	0.43	6.41828211979477e-06	TSPAN15
MTUS1.1	5.55912697829772e-10	0.293473	-2.07969	0.156	0.561	6.47415927892552e-06	MTUS1
PHF14.2	5.69479806807303e-10	0.291777	-1.58548	0.156	0.587	6.63216183007785e-06	PHF14
TNFAIP8L1.2	5.73279632343691e-10	0.307155	-2.81261	0.052	0.439	6.67641459827463e-06	TNFAIP8L1
LRTM2.2	5.78246236848147e-10	0.310785	-4.38534	0.039	0.413	6.73425567433352e-06	LRTM2
KANK1.1	5.98435055874517e-10	0.30411	-1.74063	0.065	0.465	6.96937466071463e-06	KANK1
PTBP3.2	5.99128725362698e-10	0.301593	-2.42324	0.091	0.484	6.97745313557399e-06	PTBP3
SNAP91.2	6.15923940904288e-10	0.31052	-4.39534	0.039	0.418	7.17305021577134e-06	SNAP91
CASZ1.2	6.18293027149807e-10	0.306238	-2.60658	0.052	0.45	7.20064059418665e-06	CASZ1
EYA4	6.45058859157736e-10	0.285923	-0.789067	0.286	0.69	7.51235547375099e-06	EYA4
RUNDC1.1	6.72735306308489e-10	0.306655	-1.66343	0.052	0.45	7.83467537726866e-06	RUNDC1
PARP6.2	6.84215744908143e-10	0.315206	-5.47439	0.026	0.39	7.96837656520023e-06	PARP6
UQCRC2.2	7.58252564802693e-10	0.293584	-1.60013	0.156	0.582	8.83060936969216e-06	UQCRC2
LRRFIP1.1	7.82425004671297e-10	0.314608	-2.56497	0.026	0.398	9.11212160440192e-06	LRRFIP1
KIAA0408.2	7.83640894132032e-10	0.305695	-3.51383	0.091	0.458	9.12628185306164e-06	KIAA0408
TMX2.1	7.85081748473904e-10	0.293195	-1.20338	0.13	0.595	9.14306204272709e-06	TMX2
PKIG.2	7.93134780334605e-10	0.297339	-1.72169	0.13	0.54	9.2368476517768e-06	PKIG
PGK1.2	8.13808945233484e-10	0.718193	0.999319	0.935	0.895	9.47761897618915e-06	PGK1
TUBA1A.2	8.2956889434221e-10	0.717957	1.47456	0.857	0.874	9.66115934350937e-06	TUBA1A
AIFM1.2	8.51228591937716e-10	0.305403	-2.56023	0.078	0.467	9.91340818170664e-06	AIFM1
SLC38A1.1	8.53780729586549e-10	0.31383	-5.34392	0.039	0.405	9.94313037676495e-06	SLC38A1
LOC107054473.2	8.6922377570304e-10	0.318585	-5.10023	0.013	0.377	1.01229800918376e-05	LOC107054473
DHCR7	8.88522130645698e-10	0.299939	-1.58649	0.117	0.518	1.03477287334998e-05	DHCR7
CEP85L.1	9.08435265076304e-10	0.310214	-2.56924	0.052	0.433	1.05796370970786e-05	CEP85L
ATP6AP2.1	9.27813183791595e-10	0.284226	-1.12704	0.416	0.801	1.08053123384369e-05	ATP6AP2
KCNAB2.2	9.4910104599745e-10	0.312898	-3.32266	0.039	0.415	1.10532307816863e-05	KCNAB2
TMEM87A	9.51679137880604e-10	0.293404	-1.54039	0.169	0.602	1.10832552397575e-05	TMEM87A
CNKSR2.2	9.63484011221757e-10	0.314414	-4.50634	0.039	0.405	1.12207347946886e-05	CNKSR2
DNM1.2	1.01138615193164e-09	0.317069	-5.59885	0.026	0.39	1.17786031253959e-05	DNM1
FAM89A.2	1.03431758371823e-09	0.690954	2.12322	0.636	0.351	1.20456625799825e-05	FAM89A
LOC418421.1	1.10111333817042e-09	0.318098	-5.72051	0.026	0.385	1.28235659363327e-05	LOC418421
MCUB.2	1.14107099851491e-09	0.317028	-6.00129	0.039	0.392	1.32889128487047e-05	MCUB
SIK1.1	1.14439241124712e-09	0.304889	-2.38614	0.104	0.482	1.3327594021384e-05	SIK1
GATA3.2	1.17272343560086e-09	0.705067	1.31122	0.818	0.488	1.36575371310076e-05	GATA3
CTSC.2	1.1878550125527e-09	0.291526	-1.45417	0.221	0.649	1.38337594761887e-05	CTSC
KHDC4.1	1.21761951181273e-09	0.304569	-1.42347	0.091	0.49	1.4180396834571e-05	KHDC4
XBP1.1	1.22291326153452e-09	0.291582	-1.60534	0.221	0.651	1.4242047843831e-05	XBP1
ZFAND4	1.22933599421199e-09	0.317083	-5.90324	0.039	0.394	1.43168469885929e-05	ZFAND4
CALM2.2	1.29052332979344e-09	0.284546	-1.67529	0.701	0.899	1.50294346987744e-05	CALM2
RARB.1	1.30528985661876e-09	0.319544	-5.92959	0.026	0.381	1.52014056701821e-05	RARB
ABCA5.2	1.36112972398591e-09	0.31668	-4.42943	0.039	0.4	1.585171676554e-05	ABCA5
ELMOD1.2	1.38109605804456e-09	0.299091	-1.17002	0.169	0.548	1.60842446919869e-05	ELMOD1
CMTM8.2	1.38910984428697e-09	0.669513	1.82706	0.519	0.236	1.6177573246566e-05	CMTM8
ST13.1	1.39384611406079e-09	0.304847	-2.56576	0.104	0.493	1.6232731844352e-05	ST13
ACAT1.1	1.40800543053701e-09	0.309853	-1.21619	0.065	0.452	1.6397631244034e-05	ACAT1
ERC2.2	1.44077254043616e-09	0.318766	-3.46022	0.026	0.39	1.67792370059195e-05	ERC2
LSAMP.1	1.44617104740708e-09	0.307865	-3.23152	0.091	0.467	1.68421080181028e-05	LSAMP
EGR1.1	1.45628095924127e-09	0.315846	-3.75587	0.039	0.409	1.69598480513238e-05	EGR1
LMO7.1	1.52643941202147e-09	0.319044	-4.19967	0.026	0.39	1.77769133924021e-05	LMO7
RAB3IP.2	1.5701679602694e-09	0.295225	-1.62635	0.208	0.61	1.82861760652975e-05	RAB3IP
GCC2.2	1.6087585435428e-09	0.30304	-2.37831	0.13	0.516	1.87356019980994e-05	GCC2
CIB3.2	1.70355489971667e-09	0.314136	-4.82063	0.065	0.424	1.98396003621003e-05	CIB3
RNF103.2	1.72657867148746e-09	0.307878	-2.68936	0.091	0.475	2.01077352081429e-05	RNF103
PPP1R14D.1	1.73492915126777e-09	0.324522	-9.20031	0.013	0.36	2.02049848956644e-05	PPP1R14D
SQSTM1.1	1.76614769337776e-09	0.294919	-1.50211	0.195	0.63	2.05685560370774e-05	SQSTM1
SRSF3.1	1.87925179937097e-09	0.299341	-1.07875	0.143	0.572	2.18857664554743e-05	SRSF3
NME7	1.90450212957228e-09	0.300495	-0.983649	0.143	0.557	2.21798318009987e-05	NME7
SDHB.1	1.95715831964718e-09	0.300481	-1.8624	0.156	0.557	2.27930657906111e-05	SDHB
PPID.2	2.0194819765297e-09	0.313677	-3.13771	0.065	0.435	2.35188870986649e-05	PPID
ARMC4.2	2.0316571988549e-09	0.314747	-2.85054	0.052	0.428	2.36606797378641e-05	ARMC4
UTRN.1	2.06606243838343e-09	0.32569	-10.8893	0.013	0.358	2.40613631574134e-05	UTRN
NEURL1.2	2.1307701425583e-09	0.318293	-3.40601	0.039	0.405	2.4814949080234e-05	NEURL1
LPGAT1.2	2.20601156757989e-09	0.308504	-3.09471	0.104	0.48	2.56912107160355e-05	LPGAT1
LOC415641.1	2.31189336800094e-09	0.289733	-0.466727	0.364	0.792	2.6924310163739e-05	LOC415641
MCRIP1.1	2.43685619256367e-09	0.292764	-0.611287	0.273	0.707	2.83796272185965e-05	MCRIP1
LRGUK.2	2.51762587952373e-09	0.326288	-5.7277	0.013	0.36	2.93202709929334e-05	LRGUK
TUSC3.1	2.55092591343987e-09	0.28983	-1.20021	0.416	0.809	2.97080831879207e-05	TUSC3
OSBPL8.2	2.59690045025854e-09	0.322242	-3.64654	0.026	0.385	3.02435026437109e-05	OSBPL8
BIN1.1	2.63385499981548e-09	0.305473	-1.47226	0.117	0.52	3.06738753278511e-05	BIN1
SHANK2.1	2.79762892214445e-09	0.326121	-4.15853	0.013	0.364	3.25811864272943e-05	SHANK2
FBXO32.2	2.81926962588562e-09	0.322951	-7.9679	0.039	0.381	3.28332140630639e-05	FBXO32
KIF5B	2.86497165867948e-09	0.299814	-1.93677	0.208	0.589	3.33654599369812e-05	KIF5B
TWF2.2	2.90532699397501e-09	0.304583	-2.01264	0.156	0.531	3.3835438171833e-05	TWF2
SH3BGRL2.2	3.01029948589235e-09	0.642398	2.66794	0.416	0.146	3.50579478127024e-05	SH3BGRL2
HSPB8	3.01817119156584e-09	0.595386	2.979	0.234	0.047	3.51496216969758e-05	HSPB8
PIAS1	3.12434860380482e-09	0.296407	-0.927413	0.208	0.662	3.63861638399109e-05	PIAS1
ZNF821.1	3.28122623949235e-09	0.314177	-2.67852	0.078	0.45	3.82131607851279e-05	ZNF821
TM9SF2	3.35321566969333e-09	0.293487	-1.20901	0.312	0.734	3.90515496892485e-05	TM9SF2
ATP6V0B.2	3.42025442954486e-09	0.298938	-0.988585	0.195	0.623	3.98322830864794e-05	ATP6V0B
SDHA.2	3.49318071527053e-09	0.306627	-1.39837	0.117	0.525	4.06815826100406e-05	SDHA
RBFOX2.2	3.53798208567398e-09	0.311619	-2.92919	0.104	0.473	4.12033393697592e-05	RBFOX2
NBEAL1.1	3.80572347523167e-09	0.313552	-2.03915	0.078	0.463	4.4321455592548e-05	NBEAL1
WDR60.1	3.92699159220008e-09	0.315109	-2.44977	0.078	0.45	4.57337440827621e-05	WDR60
SERINC1.1	4.03353349769182e-09	0.294141	-1.03958	0.338	0.745	4.69745311141189e-05	SERINC1
EYS.2	4.38903396783875e-09	0.327317	-5.25143	0.026	0.368	5.111468958945e-05	EYS
TMEM231	4.39155768465876e-09	0.328958	-0.76757	0.013	0.36	5.11440807955359e-05	TMEM231
MAP3K13.2	4.39353885082073e-09	0.319976	-3.04803	0.052	0.418	5.11671534566582e-05	MAP3K13
PCSK2.2	4.46718822029016e-09	0.320601	-3.1932	0.052	0.413	5.20248740134992e-05	PCSK2
LOC101748311.1	4.47099083640281e-09	0.331085	-7.66872	0.013	0.347	5.20691592807471e-05	LOC101748311
GPAT3.2	4.70302224401132e-09	0.310465	-1.99668	0.13	0.497	5.47713970537558e-05	GPAT3
NME1.1	4.76585458679412e-09	0.31319	-1.7575	0.091	0.475	5.55031425178044e-05	NME1
ITFG1	4.76934206734811e-09	0.305654	-1.26903	0.143	0.555	5.55437577163361e-05	ITFG1
MMEL1.1	4.92299841445701e-09	0.324495	-2.26376	0.039	0.39	5.73332395347663e-05	MMEL1
SNX13.1	5.04302656581323e-09	0.325816	-1.70385	0.026	0.383	5.87310873854609e-05	SNX13
DYL1.1	5.32905742817788e-09	0.706082	1.47815	0.831	0.754	6.20622028085596e-05	DYL1
C4H20ORF194.1	5.57692261000593e-09	0.327234	-6.95025	0.039	0.375	6.49488407161291e-05	C4H20ORF194
CCT8.2	5.97705388371032e-09	0.299021	-1.25504	0.286	0.675	6.96087695296904e-05	CCT8
DNAJA1.1	6.14078700779793e-09	0.298604	-1.31763	0.299	0.687	7.15156054928147e-05	DNAJA1
CHRNA10.2	6.23801716403871e-09	0.328096	-5.27372	0.039	0.373	7.26479478923948e-05	CHRNA10
ARL1.2	6.26409563526932e-09	0.298562	-1.167	0.26	0.698	7.29516577683465e-05	ARL1
MYO16.1	6.64376771316755e-09	0.317626	-2.44915	0.104	0.448	7.73733187875492e-05	MYO16
KCNA6.2	6.74789011113254e-09	0.310924	-2.28424	0.143	0.512	7.85859282342495e-05	KCNA6
ARPC4.TTLL3.2	6.76783419013141e-09	0.310228	-1.19741	0.143	0.52	7.88181969782704e-05	ARPC4.TTLL3
ID3	6.98632882999405e-09	0.646431	2.34156	0.429	0.173	8.13627855541107e-05	ID3
PCDH20.2	7.05646847247349e-09	0.328708	-6.05064	0.039	0.373	8.21796318304263e-05	PCDH20
DDX31.2	7.08278336705338e-09	0.334339	-9.29091	0.013	0.34	8.24860950927036e-05	DDX31
OFCC1.2	7.12532952752224e-09	0.330015	-4.24718	0.026	0.366	8.2981587677524e-05	OFCC1
NAPB.2	7.36230350586904e-09	0.328304	-4.57853	0.039	0.377	8.57413866293509e-05	NAPB
RPS27L.2	7.42865284092212e-09	0.317528	-0.928739	0.078	0.458	8.6514090985379e-05	RPS27L
RBM39	7.44585495259606e-09	0.302789	-0.883904	0.208	0.632	8.67144267779337e-05	RBM39
DPAGT1.1	7.86982084867142e-09	0.306405	-1.50173	0.195	0.576	9.16519336036273e-05	DPAGT1
PCDH15.1	8.08426238067843e-09	0.33128	-5.14881	0.026	0.362	9.4149319685381e-05	PCDH15
CHD7	8.29336199248278e-09	0.316791	-1.73032	0.091	0.469	9.65844937644544e-05	CHD7
PLCXD3.2	8.30899935669359e-09	0.327415	-3.30574	0.039	0.388	9.67666065080536e-05	PLCXD3
KCNMA1.2	8.46492971970083e-09	0.335549	-9.83518	0.013	0.338	9.85825715156358e-05	KCNMA1
ATP6V0D1.2	8.81713055225138e-09	0.311341	-1.12729	0.143	0.525	0.000102684	ATP6V0D1
HEY2.2	9.03594430174310e-09	0.648238	1.94435	0.468	0.18	0.000105233	HEY2
CLRN2.1	9.09605558142435e-09	0.334854	-4.6625	0.013	0.345	0.000105933	CLRN2
CACNA1D.2	9.30310772639888e-09	0.328875	-4.05011	0.039	0.381	0.000108344	CACNA1D
CERS5.2	9.40187815847852e-09	0.312926	-1.31869	0.13	0.512	0.000109494	CERS5
OAT.2	9.48166004355532e-09	0.319739	-2.21084	0.078	0.45	0.000110423	OAT
AFAP1.2	9.50530501279373e-09	0.319753	-2.28449	0.091	0.448	0.000110699	AFAP1
SSR1	9.52480543303595e-09	0.299397	-0.929709	0.338	0.737	0.000110926	SSR1
SERPING1.2	9.55584620082134e-09	0.327832	-2.50792	0.039	0.39	0.000111287	SERPING1
CEP350.2	9.76241048497983e-09	0.318098	-1.94004	0.104	0.463	0.000113693	CEP350
SETBP1	9.83759068774026e-09	0.317709	-1.27195	0.104	0.467	0.000114569	SETBP1
CCT6A.1	9.86897775673093e-09	0.303485	-0.815589	0.221	0.649	0.000114934	CCT6A
SUV39H1.2	1.01757989390159e-08	0.664465	1.85218	0.532	0.259	0.000118507	SUV39H1
DDX5.2	1.03482182831808e-08	0.296796	-0.950964	0.61	0.904	0.000120515	DDX5
SYNJ2.2	1.05097180359142e-08	0.329194	-1.64179	0.039	0.383	0.000122396	SYNJ2
NF1	1.07627915456413e-08	0.325649	-1.16731	0.052	0.409	0.000125343	NF1
PDE1C.2	1.08136588613615e-08	0.322339	-2.74482	0.078	0.433	0.000125936	PDE1C
EDF1.1	1.09141753849826e-08	0.702161	1.4321	0.779	0.788	0.000127106	EDF1
PIM3.1	1.12269527111436e-08	0.328652	-4.70665	0.052	0.388	0.000130749	PIM3
CFAP43.2	1.12809331295287e-08	0.326163	-1.51088	0.052	0.407	0.000131378	CFAP43
AFG3L2.2	1.12851807274705e-08	0.320212	-1.44288	0.091	0.452	0.000131427	AFG3L2
LOC107053353.1	1.15593132595036e-08	0.62816	2.4984	0.364	0.122	0.00013462	LOC107053353
COBL.1	1.18901877574491e-08	0.314414	-1.84836	0.13	0.51	0.000138473	COBL
CDKL2.1	1.21074700207232e-08	0.325204	-1.69352	0.065	0.415	0.000141004	CDKL2
NARS.1	1.2399315519537e-08	0.317306	-1.31419	0.104	0.484	0.000144402	NARS
GFM1.1	1.27747423028973e-08	0.319989	-3.49766	0.104	0.458	0.000148775	GFM1
KCNK1.2	1.29858507392834e-08	0.326358	-0.991495	0.052	0.411	0.000151233	KCNK1
NDUFAF7.1	1.40798246864775e-08	0.333407	-4.97304	0.039	0.364	0.000163974	NDUFAF7
KAT6A	1.41541678040715e-08	0.31205	-0.968685	0.156	0.548	0.000164839	KAT6A
PABPC1	1.41855752672528e-08	0.301663	-1.11566	0.416	0.728	0.000165205	PABPC1
VPS13D.2	1.44516163532955e-08	0.332921	-5.04796	0.039	0.368	0.000168304	VPS13D
BAIAP2L2.2	1.45873240634886e-08	0.334534	-3.53643	0.026	0.36	0.000169884	BAIAP2L2
AVL9.1	1.49039793951879e-08	0.331266	-3.26264	0.039	0.381	0.000173572	AVL9
TMEM9.2	1.51485133966317e-08	0.328235	-2.31879	0.052	0.403	0.00017642	TMEM9
RUNX1T1.1	1.56933779051449e-08	0.33719	-7.55572	0.026	0.345	0.000182765	RUNX1T1
PTBP1.1	1.6044721667124e-08	0.302177	-0.715792	0.351	0.747	0.000186857	PTBP1
ANKRD44.2	1.65541579423549e-08	0.319906	-1.85259	0.117	0.471	0.00019279	ANKRD44
KIF28P.2	1.69084294437925e-08	0.332518	-5.30416	0.052	0.375	0.000196916	KIF28P
PTPN3.2	1.80946814456175e-08	0.339595	-4.13221	0.013	0.336	0.000210731	PTPN3
MAP7	1.87708308821219e-08	0.310854	-1.28814	0.195	0.585	0.000218605	MAP7
SH3PXD2A.2	1.91688633687619e-08	0.332559	-4.32633	0.052	0.379	0.000223241	SH3PXD2A
HSPH1.2	1.94730906681327e-08	0.322715	-1.41223	0.091	0.456	0.000226784	HSPH1
MINDY4B.2	1.98201703698654e-08	0.327039	-0.794194	0.065	0.422	0.000230826	MINDY4B
SC5D.1	1.99818175653524e-08	0.337092	-4.54076	0.026	0.353	0.000232708	SC5D
DDRGK1.1	2.00227186450356e-08	0.309881	-0.613088	0.208	0.606	0.000233185	DDRGK1
SCCPDH.1	2.05717479615721e-08	0.315276	-1.06943	0.143	0.535	0.000239579	SCCPDH
MID1	2.07160731012159e-08	0.323493	-1.82419	0.104	0.45	0.000241259	MID1
NAE1.1	2.1163113588732e-08	0.336091	-4.84539	0.039	0.36	0.000246466	NAE1
SMIM14.1	2.2415868508924e-08	0.676952	1.70121	0.623	0.373	0.000261055	SMIM14
CALD1.1	2.24414355903033e-08	0.336077	-4.61472	0.039	0.362	0.000261353	CALD1
B4GALNT3.2	2.24546600599337e-08	0.337662	-3.04675	0.026	0.353	0.000261507	B4GALNT3
CCDC39.2	2.28881011961203e-08	0.33744	-0.915981	0.026	0.355	0.000266555	CCDC39
MAP7D3.2	2.2970322299909e-08	0.31497	-1.16587	0.143	0.548	0.000267512	MAP7D3
PACRG.2	2.31932959891688e-08	0.334423	-2.87653	0.039	0.375	0.000270109	PACRG
LHFPL5.2	2.43025981962117e-08	0.322437	-1.93717	0.104	0.469	0.000283028	LHFPL5
UQCR10.2	2.47389440286657e-08	0.697322	1.59749	0.792	0.799	0.00028811	UQCR10
MORN5.1	2.49311867906534e-08	0.338191	-5.47945	0.039	0.351	0.000290349	MORN5
ATP2A2	2.5142294713486e-08	0.329584	-4.23443	0.078	0.409	0.000292807	ATP2A2
SMPX.2	2.6146144463096e-08	0.332462	-2.60939	0.052	0.392	0.000304498	SMPX
P4HB.2	2.79050103027805e-08	0.30742	-1.07042	0.286	0.694	0.000324982	P4HB
COPS9.1	2.79831877288825e-08	0.697002	1.4226	0.831	0.846	0.000325892	COPS9
SREBF2.2	2.86629036505584e-08	0.334353	-3.3762	0.052	0.381	0.000333808	SREBF2
LGR6.2	2.87550637604704e-08	0.324884	-2.9541	0.117	0.452	0.000334881	LGR6
RABL6.1	2.89655093313747e-08	0.325774	-1.56084	0.091	0.448	0.000337332	RABL6
EIF5.1	2.94703904301891e-08	0.303387	-0.802647	0.571	0.878	0.000343212	EIF5
ACO2	2.97549041726944e-08	0.312328	-1.24965	0.208	0.604	0.000346526	ACO2
LOC107051757.2	3.08930176157532e-08	0.325468	-2.18708	0.104	0.452	0.00035978	LOC107051757
FSCN2.2	3.19260086935257e-08	0.329598	-2.54715	0.078	0.42	0.00037181	FSCN2
SAFB	3.19454234592984e-08	0.313468	-0.685275	0.221	0.589	0.000372036	SAFB
ACOT7.2	3.22904133194295e-08	0.318835	-1.71433	0.169	0.518	0.000376054	ACOT7
CRABP1.2	3.23067684759999e-08	0.340471	-3.33461	0.026	0.347	0.000376245	CRABP1
ATP6V0E1.1	3.23215065198543e-08	0.308768	-1.15481	0.273	0.683	0.000376416	ATP6V0E1
RGS12.2	3.25341537584071e-08	0.332796	-1.74883	0.065	0.396	0.000378893	RGS12
LIMCH1.1	3.35785918371011e-08	0.312703	-0.333179	0.195	0.612	0.000391056	LIMCH1
UBN2.2	3.37129582328676e-08	0.31002	-0.900429	0.247	0.662	0.000392621	UBN2
GMPPB.2	3.39502956216189e-08	0.343057	-7.44422	0.026	0.332	0.000395385	GMPPB
PTMS.1	3.41939209326233e-08	0.331224	-2.70236	0.065	0.411	0.000398222	PTMS
HEXA.1	3.42755475025471e-08	0.312272	-0.614189	0.221	0.619	0.000399173	HEXA
ARFGEF1.2	3.46203934519993e-08	0.319239	-0.751074	0.143	0.522	0.000403189	ARFGEF1
PDLIM5.1	3.51345523216368e-08	0.349036	-10.3047	0	0.302	0.000409177	PDLIM5
CLASP2.1	3.52764523049489e-08	0.322923	-1.48264	0.117	0.484	0.00041083	CLASP2
JUN.1	3.63379435187111e-08	0.324272	-2.34413	0.13	0.469	0.000423192	JUN
HSPD1	3.64298183354477e-08	0.322159	-1.92724	0.143	0.49	0.000424262	HSPD1
RSPH1.2	3.69707413319001e-08	0.338636	-2.86378	0.039	0.362	0.000430561	RSPH1
NUP98	3.81863630107491e-08	0.327303	-0.82618	0.091	0.448	0.000444718	NUP98
MPV17L2.2	4.01161954492857e-08	0.34125	-2.6755	0.026	0.349	0.000467193	MPV17L2
HSP90B1.2	4.29551883746058e-08	0.305709	-0.870585	0.519	0.891	0.000500256	HSP90B1
ADPRH.1	4.42461754005127e-08	0.324592	-1.76819	0.117	0.48	0.000515291	ADPRH
MYCBP2	4.48310768467452e-08	0.332434	-3.3362	0.078	0.411	0.000522103	MYCBP2
ANKRD10	4.50816335231083e-08	0.342835	-4.80062	0.026	0.343	0.000525021	ANKRD10
PLS1.2	4.53945899969724e-08	0.331266	-1.21705	0.078	0.422	0.000528665	PLS1
ACSL4.2	4.56703641155388e-08	0.311271	-0.822439	0.286	0.67	0.000531877	ACSL4
HMOX2.1	4.73317683308685e-08	0.340221	-3.47713	0.039	0.36	0.000551226	HMOX2
TBC1D14.2	4.84963496979863e-08	0.319169	-0.355252	0.156	0.548	0.000564788	TBC1D14
TMEM243.1	4.94604327287253e-08	0.612767	2.86789	0.312	0.099	0.000576016	TMEM243
TBC1D19.2	4.96203565444641e-08	0.337523	-4.23519	0.065	0.377	0.000577879	TBC1D19
PFKL.1	4.97727162924012e-08	0.327693	-2.02574	0.117	0.454	0.000579653	PFKL
ATP5A1Z.1	5.04240976210046e-08	0.309394	-0.978499	0.364	0.737	0.000587239	ATP5A1Z
EPT1L.2	5.07062556325633e-08	0.345755	-8.56546	0.026	0.328	0.000590525	EPT1L
SRD5A1.2	5.08829001231431e-08	0.346812	-2.61314	0.013	0.323	0.000592582	SRD5A1
RALGPS1.2	5.09476309534275e-08	0.34061	-2.10703	0.039	0.36	0.000593336	RALGPS1
C1GALT1C1.1	5.14682008016557e-08	0.333435	-2.69554	0.078	0.409	0.000599399	C1GALT1C1
EIF3D.1	5.16903139154192e-08	0.335271	-2.7679	0.065	0.396	0.000601985	EIF3D
LOC101749175	5.20331995566075e-08	0.575336	2.75062	0.182	0.032	0.000605979	LOC101749175
LHFPL4.2	5.24458617398857e-08	0.346269	-8.97315	0.026	0.325	0.000610785	LHFPL4
RPN2.1	5.2452451994578e-08	0.308852	-0.865193	0.364	0.771	0.000610861	RPN2
IP6K2	5.33526750910963e-08	0.321102	-1.60179	0.169	0.527	0.000621345	IP6K2
MDN1.1	5.5533647222151e-08	0.341667	-3.64095	0.039	0.355	0.000646745	MDN1
ELFN1.2	5.61320796712339e-08	0.340207	-4.15566	0.052	0.364	0.000653714	ELFN1
CDK17.1	5.63663517065053e-08	0.32925	-1.40937	0.091	0.45	0.000656443	CDK17
PHF20.1	5.94724806149247e-08	0.324967	-1.28577	0.13	0.493	0.000692617	PHF20
CHD9	6.06066635367482e-08	0.329876	-1.81872	0.104	0.445	0.000705825	CHD9
BRD7.2	6.0873933848635e-08	0.327053	-1.93354	0.117	0.473	0.000708938	BRD7
TBL1XR1	6.15480190202021e-08	0.316346	-0.84685	0.208	0.61	0.000716788	TBL1XR1
CALB2.1	6.37123747433608e-08	0.333129	-2.55575	0.091	0.42	0.000741994	CALB2
ATF7IP	6.56614841652727e-08	0.327234	-1.45288	0.117	0.475	0.000764694	ATF7IP
NAV2.1	6.63385542720001e-08	0.335326	-3.65438	0.091	0.403	0.000772579	NAV2
SAFB2.1	6.73299760623877e-08	0.329612	-1.73549	0.104	0.454	0.000784125	SAFB2
ARL6.2	6.7431065282401e-08	0.3248	-1.74212	0.143	0.501	0.000785302	ARL6
NRXN3.2	6.90540147875412e-08	0.338177	-2.15851	0.052	0.388	0.000804203	NRXN3
XRN2.1	7.0091841649473e-08	0.324508	-1.34204	0.143	0.507	0.00081629	XRN2
SDR42E2.1	7.01067508598e-08	0.350914	-6.90848	0.013	0.308	0.000816463	SDR42E2
RPS29.2	7.1238042567201e-08	0.691468	0.903239	0.909	0.94	0.000829638	RPS29
LOC101747821.1	7.27338907578313e-08	0.330905	-1.9876	0.117	0.443	0.000847059	LOC101747821
SBF2	7.49268440353009e-08	0.347062	-3.02607	0.026	0.332	0.000872598	SBF2
TJP1	7.71278497016306e-08	0.344309	-3.71018	0.039	0.349	0.000898231	TJP1
RNF224.2	7.76514845993411e-08	0.346255	-3.30993	0.026	0.338	0.000904329	RNF224
TNRC6B.1	7.8328746019008e-08	0.321867	-0.80273	0.156	0.55	0.000912217	TNRC6B
DGKI.2	7.88632035656658e-08	0.348675	-6.85163	0.026	0.323	0.000918441	DGKI
TMCC2.2	7.89324299416503e-08	0.337565	-3.32424	0.078	0.394	0.000919247	TMCC2
TIA1.1	8.10921351930027e-08	0.330668	-1.38428	0.117	0.452	0.000944399	TIA1
VAPA.2	8.29422010038969e-08	0.318057	-0.999361	0.247	0.606	0.000965945	VAPA
DMXL2.1	8.47117394684824e-08	0.340944	-2.5974	0.052	0.375	0.000986553	DMXL2
USP10.1	8.68397556138346e-08	0.323215	-0.976921	0.169	0.537	0.00101134	USP10
DUSP19.2	8.73609504548975e-08	0.316388	-1.52452	0.325	0.636	0.00101741	DUSP19
SIPA1L2.2	8.84143021370488e-08	0.34791	-2.02737	0.026	0.332	0.00102967	SIPA1L2
VPS33A.2	8.84331985577755e-08	0.348244	-3.72076	0.026	0.33	0.00102989	VPS33A
NDUFV3.2	8.85053644826452e-08	0.321352	-0.980835	0.182	0.565	0.00103073	NDUFV3
LRBA.2	9.10823027295788e-08	0.341055	-2.24052	0.052	0.377	0.00106074	LRBA
CFAP52.2	9.12654149201984e-08	0.349078	-4.38672	0.026	0.325	0.00106288	CFAP52
SLC5A3.2	9.20682990192453e-08	0.338149	-1.46114	0.065	0.398	0.00107223	SLC5A3
ATP8B1.2	9.34798583857697e-08	0.337718	-3.81957	0.091	0.398	0.00108867	ATP8B1
PRPF4B.1	9.38100118655342e-08	0.333227	-0.293462	0.091	0.439	0.00109251	PRPF4B
PCLO.2	9.51275574647012e-08	0.348619	-4.47331	0.026	0.33	0.00110786	PCLO
NME2.1	1.0102027124192e-07	0.315957	-0.443478	0.26	0.681	0.00117648	NME2
FMR1.1	1.01698664048637e-07	0.327039	-1.79692	0.156	0.501	0.00118438	FMR1
SLC25A6.1	1.04489933925497e-07	0.312008	-1.2502	0.584	0.809	0.00121689	SLC25A6
HSPA9	1.06761503386007e-07	0.317028	-0.590116	0.26	0.662	0.00124334	HSPA9
ERLIN2	1.07051117131307e-07	0.316555	-0.843727	0.26	0.675	0.00124672	ERLIN2
TMEM56.1	1.08129986665291e-07	0.357602	-11.2239	0	0.285	0.00125928	TMEM56
LOC101748751.2	1.13499501603643e-07	0.343655	-1.10878	0.052	0.366	0.00132182	LOC101748751
BEND7.1	1.1609283353051e-07	0.336953	-2.25846	0.091	0.415	0.00135202	BEND7
ADAMTS3.1	1.16703484024402e-07	0.352054	-9.13633	0.026	0.315	0.00135913	ADAMTS3
KIZ.1	1.20493691138134e-07	0.351525	-5.56441	0.026	0.319	0.00140327	KIZ
RAB36.2	1.2534538062075e-07	0.348425	-4.14794	0.039	0.338	0.00145977	RAB36
MYO6.1	1.25433271883585e-07	0.312397	-1.26458	0.714	0.887	0.0014608	MYO6
COPS5.2	1.27330719904557e-07	0.332239	-1.73828	0.13	0.46	0.00148289	COPS5
FH.1	1.27776507365896e-07	0.335869	-1.20422	0.091	0.43	0.00148809	FH
PPP1R12A.2	1.27867130238527e-07	0.337495	-1.62305	0.078	0.418	0.00148914	PPP1R12A
MSMO1.2	1.30582112524707e-07	0.319934	-1.21944	0.26	0.623	0.00152076	MSMO1
ENPP4.2	1.34635132693324e-07	0.34944	-4.42797	0.039	0.334	0.00156796	ENPP4
IFT46.2	1.37933484719283e-07	0.341945	-2.22123	0.065	0.385	0.00160637	IFT46
C8H1orf123	1.39039824261168e-07	0.337968	-0.312717	0.078	0.418	0.00161926	C8H1orf123
CHD2	1.42413272667741e-07	0.33858	-1.11294	0.078	0.413	0.00165854	CHD2
AP2A2.2	1.42556486077253e-07	0.324926	-1.26555	0.208	0.55	0.00166021	AP2A2
IST1.1	1.42846237898752e-07	0.346951	-1.21202	0.039	0.353	0.00166359	IST1
CCDC186.1	1.43612453395144e-07	0.327303	-1.33552	0.156	0.525	0.00167251	CCDC186
ELAVL1	1.46327461879241e-07	0.319266	-0.826553	0.286	0.651	0.00170413	ELAVL1
CREG2.2	1.47551989168228e-07	0.346826	-3.66222	0.052	0.353	0.00171839	CREG2
MBD5	1.47738961224662e-07	0.338079	-2.00233	0.091	0.418	0.00172057	MBD5
KIAA2022.2	1.51892752218815e-07	0.339192	-3.06413	0.091	0.409	0.00176894	KIAA2022
GLT8D1.1	1.54318278003132e-07	0.345602	-2.94998	0.052	0.364	0.00179719	GLT8D1
HDAC4.2	1.57100628145434e-07	0.333074	-0.365016	0.117	0.467	0.00182959	HDAC4
KAT6B	1.59679260116004e-07	0.352638	-4.52515	0.026	0.321	0.00185962	KAT6B
TOX2.1	1.61994801611304e-07	0.348842	-2.50905	0.039	0.345	0.00188659	TOX2
HEATR5A	1.68830596637383e-07	0.344962	-3.42376	0.065	0.37	0.0019662	HEATR5A
CRNKL1.1	1.69696646255191e-07	0.331655	-0.945756	0.13	0.486	0.00197629	CRNKL1
LGMN.1	1.70843949115651e-07	0.339609	-2.10325	0.078	0.413	0.00198965	LGMN
TMEM108.2	1.71086040069219e-07	0.356851	-5.44754	0.013	0.3	0.00199247	TMEM108
RPS6KA5.2	1.72561583495899e-07	0.339428	-2.13046	0.091	0.413	0.00200965	RPS6KA5
IER3IP1.2	1.73193770658212e-07	0.332698	-0.4857	0.117	0.478	0.00201701	IER3IP1
CLIC5.2	1.78342183866229e-07	0.32786	-1.63482	0.195	0.529	0.00207697	CLIC5
RBM33	1.7893678198662e-07	0.342863	-2.90426	0.078	0.388	0.0020839	RBM33
DNALI1.1	1.83849186582374e-07	0.347715	-1.37806	0.052	0.355	0.00214111	DNALI1
LOC107049847.1	1.85766618289366e-07	0.352109	-6.35687	0.039	0.328	0.00216344	LOC107049847
SPICE1.1	1.86735326775513e-07	0.339178	-1.70799	0.091	0.42	0.00217472	SPICE1
UQCRC1.2	1.87202120278664e-07	0.325551	-0.871461	0.208	0.567	0.00218016	UQCRC1
CCNL2	1.87337014997282e-07	0.345532	-3.47766	0.065	0.37	0.00218173	CCNL2
SRPK1	1.87452644671315e-07	0.34962	-2.53606	0.039	0.345	0.00218307	SRPK1
KIF3A.1	1.91032683837653e-07	0.352248	-4.59226	0.039	0.328	0.00222477	KIF3A
SDCBP.1	1.91735308002653e-07	0.325079	-1.21058	0.208	0.578	0.00223295	SDCBP
SCG2.2	1.94155736530454e-07	0.351053	-4.05016	0.039	0.336	0.00226114	SCG2
LOC107049815.1	1.94275415178843e-07	0.325287	-1.14216	0.221	0.574	0.00226253	LOC107049815
ISL1.2	1.98646955070003e-07	0.67506	1.56777	0.688	0.505	0.00231344	ISL1
MAN2B2	2.01673464107298e-07	0.318933	-0.613108	0.286	0.722	0.00234869	MAN2B2
WDR89.1	2.08549437956102e-07	0.344503	-3.23105	0.078	0.381	0.00242877	WDR89
LPIN2	2.1372701098127e-07	0.333213	-0.456549	0.13	0.484	0.00248906	LPIN2
GPHN.2	2.14847047120442e-07	0.362955	-10.0746	0	0.274	0.00250211	GPHN
ZCCHC11.1	2.17579786005803e-07	0.33014	-0.576635	0.143	0.522	0.00253393	ZCCHC11
HSPA8.1	2.19589156600233e-07	0.31586	-0.71172	0.831	0.944	0.00255734	HSPA8
DLG1.1	2.2243938127958e-07	0.338399	-1.58572	0.104	0.435	0.00259053	DLG1
B3GAT2.1	2.25596486878579e-07	0.659042	1.5437	0.61	0.328	0.0026273	B3GAT2
SH2D4A.1	2.27814044032257e-07	0.360146	-10.3512	0.013	0.289	0.00265312	SH2D4A
NFAT5	2.28303887735575e-07	0.3415	-0.983943	0.078	0.411	0.00265883	NFAT5
ZFC3H1.1	2.33116606444335e-07	0.342098	-1.43833	0.078	0.407	0.00271488	ZFC3H1
LRRC6.1	2.4240188995913e-07	0.349509	-2.72292	0.052	0.353	0.00282301	LRRC6
HACD3.1	2.42713413904683e-07	0.33452	-0.513879	0.13	0.478	0.00282664	HACD3
TAF1D	2.44072020652044e-07	0.35902	-3.64801	0.013	0.298	0.00284246	TAF1D
DACH2.2	2.48185349817979e-07	0.355947	-3.9178	0.026	0.315	0.00289037	DACH2
AMPH.2	2.51508833127744e-07	0.352123	-3.02369	0.039	0.338	0.00292907	AMPH
SRSF2	2.5264358848032e-07	0.328457	-0.443788	0.169	0.557	0.00294229	SRSF2
SOD1.2	2.54970669944709e-07	0.318321	-0.740842	0.455	0.794	0.00296939	SOD1
ATP6V0E2.2	2.56539934292186e-07	0.334131	-0.295568	0.13	0.486	0.00298766	ATP6V0E2
EEF1A2.1	2.60812740212574e-07	0.318084	-0.695024	0.429	0.827	0.00303743	EEF1A2
CDC42BPA	2.60850958274709e-07	0.332198	-1.02529	0.156	0.507	0.00303787	CDC42BPA
ROCK1	2.60954711727763e-07	0.34962	-1.67199	0.052	0.355	0.00303908	ROCK1
SRSF7L.1	2.63941572685105e-07	0.322548	-0.902085	0.325	0.657	0.00307386	SRSF7L
CUL4A.1	2.65257751330309e-07	0.348286	-2.0278	0.052	0.366	0.00308919	CUL4A
GRXCR1.1	2.67834177063973e-07	0.358422	-8.10514	0.026	0.302	0.0031192	GRXCR1
FNDC3A.1	2.72419533486314e-07	0.344211	-2.16329	0.078	0.396	0.0031726	FNDC3A
USP8.1	2.77435140064328e-07	0.329041	-0.594768	0.182	0.555	0.00323101	USP8
CD24.1	2.79283590818451e-07	0.353625	-1.32117	0.039	0.332	0.00325254	CD24
TCHP.2	2.80547419812755e-07	0.339971	-1.61388	0.104	0.433	0.00326726	TCHP
PCNX1	2.820470066483e-07	0.365096	-11.082	0	0.27	0.00328472	PCNX1
DYTN.2	2.82055149737495e-07	0.365096	-10.7558	0	0.27	0.00328481	DYTN
TMED7	2.85110694745114e-07	0.321686	-0.569795	0.299	0.702	0.0033204	TMED7
KIAA0232.2	2.87690531650966e-07	0.329403	-1.15808	0.195	0.55	0.00335044	KIAA0232
MTFR1L.1	2.89761006199323e-07	0.342167	-1.84155	0.117	0.411	0.00337456	MTFR1L
PURA.1	2.92410239408106e-07	0.646264	-1.41941	0.545	0.251	0.00340541	PURA
FKBP4.1	2.94650050650285e-07	0.327192	-0.934981	0.208	0.589	0.00343149	FKBP4
FOS.1	2.95239939344388e-07	0.338385	-1.24626	0.104	0.452	0.00343836	FOS
DLK2.1	2.97354490411756e-07	0.357574	-2.8625	0.026	0.31	0.00346299	DLK2
SH2D4B.2	2.99597154080284e-07	0.356934	-3.08475	0.026	0.315	0.00348911	SH2D4B
INPP5F.2	2.99741595737685e-07	0.350093	-2.38962	0.052	0.358	0.00349079	INPP5F
ATRX.1	3.00163758619512e-07	0.321352	-0.591977	0.338	0.719	0.00349571	ATRX
RIMS2.2	3.03965752142751e-07	0.362357	-10.0547	0.013	0.285	0.00353999	RIMS2
THAP4.2	3.10147602385548e-07	0.346214	-0.730739	0.065	0.388	0.00361198	THAP4
SMARCE1.2	3.12286604937681e-07	0.334798	-1.11293	0.156	0.488	0.00363689	SMARCE1
ID1.1	3.16195541118891e-07	0.647557	1.25353	0.506	0.268	0.00368241	ID1
CACNB2.2	3.24625526103315e-07	0.346728	-1.49602	0.078	0.383	0.00378059	CACNB2
TXNDC12	3.28001340368943e-07	0.345519	-0.733564	0.078	0.394	0.0038199	TXNDC12
ICE1	3.34333727702285e-07	0.343933	-1.77765	0.091	0.407	0.00389365	ICE1
TXNDC15.1	3.35909521838926e-07	0.341458	-1.66498	0.104	0.428	0.003912	TXNDC15
GNG5	3.39825558854257e-07	0.652493	2.13226	0.506	0.308	0.00395761	GNG5
CTBP2.1	3.41763573206582e-07	0.346255	-2.01529	0.078	0.39	0.00398018	CTBP2
CHGB.2	3.55560098014071e-07	0.357504	-2.24982	0.026	0.317	0.00414085	CHGB
OSCP1.1	3.57185408747047e-07	0.362065	-3.96797	0.013	0.291	0.00415978	OSCP1
FAM171A1	3.64370323294454e-07	0.351748	-0.645225	0.052	0.353	0.00424346	FAM171A1
SLC9A8.1	3.8009958447534e-07	0.338719	-0.855026	0.13	0.46	0.00442664	SLC9A8
DPP7.1	3.80886616479225e-07	0.338538	-2.00825	0.143	0.46	0.00443581	DPP7
CCT5.1	3.85446495786154e-07	0.323605	-0.737685	0.312	0.702	0.00448891	CCT5
LITAF.1	3.86942910946393e-07	0.631719	1.88779	0.429	0.191	0.00450634	LITAF
CHRNA1.2	3.9067283045256e-07	0.358005	-1.92772	0.026	0.317	0.00454978	CHRNA1
ITGB1BP3.1	3.93007639781982e-07	0.322075	-0.880908	0.377	0.758	0.00457697	ITGB1BP3
DGKZ.2	3.9828453462657e-07	0.364485	-9.76364	0.013	0.281	0.00463842	DGKZ
CCDC88C	3.98703665691914e-07	0.336467	-0.972358	0.156	0.486	0.0046433	CCDC88C
ROBO1	4.01855977000841e-07	0.32334	-1.05485	0.312	0.722	0.00468001	ROBO1
ODF3L15.1	4.06981955497093e-07	0.353528	-2.89271	0.052	0.345	0.00473971	ODF3L15
PITPNM2.2	4.12652309132123e-07	0.358631	-1.40799	0.026	0.315	0.00480575	PITPNM2
CLTC.1	4.15361853921797e-07	0.337774	-2.64516	0.169	0.471	0.0048373	CLTC
SLC4A4.2	4.15949639173972e-07	0.329403	-1.66851	0.286	0.576	0.00484415	SLC4A4
MTIF3	4.16079397723343e-07	0.360369	-4.46482	0.026	0.304	0.00484566	MTIF3
ZMYND8	4.19064223941339e-07	0.341709	-2.17625	0.117	0.437	0.00488042	ZMYND8
RALGAPA2.1	4.27637965079792e-07	0.364471	-6.05942	0.013	0.283	0.00498027	RALGAPA2
DDX17.1	4.28224749227371e-07	0.32925	-0.42953	0.26	0.587	0.00498711	DDX17
ELOVL2.1	4.30838135661983e-07	0.335132	-0.696392	0.169	0.507	0.00501754	ELOVL2
CFAP20.1	4.34527739305027e-07	0.33769	-0.830225	0.13	0.482	0.00506051	CFAP20
TRIO.1	4.37021502140084e-07	0.357949	-3.62976	0.039	0.319	0.00508955	TRIO
GSTA2.2	4.40688329269894e-07	0.65672	1.40605	0.623	0.34	0.00513226	GSTA2
PCM1.1	4.41426187643824e-07	0.344629	-0.538545	0.091	0.415	0.00514085	PCM1
C9orf116.1	4.42485422256819e-07	0.349009	-1.73248	0.065	0.381	0.00515319	C9orf116
DDR1	4.51398840274099e-07	0.333477	-1.16706	0.208	0.529	0.00525699	DDR1
CLASP1	4.55333828209878e-07	0.352415	-2.3969	0.052	0.358	0.00530282	CLASP1
JAKMIP2.1	4.57089337221519e-07	0.353583	-2.64219	0.052	0.349	0.00532326	JAKMIP2
DNTTIP2	4.59320752382571e-07	0.357254	-3.58921	0.039	0.325	0.00534925	DNTTIP2
IDH3B.2	4.60361881670075e-07	0.341444	-1.38201	0.104	0.448	0.00536137	IDH3B
CLK4	4.6236922273176e-07	0.347006	-0.954193	0.078	0.398	0.00538475	CLK4
SRRM1	4.63180656396147e-07	0.336717	-1.78687	0.182	0.49	0.0053942	SRRM1
ING1.1	4.71639588668961e-07	0.351776	-2.71024	0.065	0.362	0.00549271	ING1
NOP56	4.76784990126236e-07	0.34353	-1.72111	0.104	0.428	0.00555264	NOP56
CENPX	4.79111000450428e-07	0.335952	-1.25642	0.156	0.507	0.00557973	CENPX
CANX	4.81542565848926e-07	0.321728	-0.649235	0.468	0.865	0.00560804	CANX
CEP164.1	4.82816275721815e-07	0.353889	-0.418095	0.052	0.349	0.00562288	CEP164
GOT2.1	4.8365935626202e-07	0.323785	-0.739196	0.377	0.743	0.0056327	GOT2
TET2	4.8873489034143e-07	0.360536	-3.56841	0.026	0.308	0.00569181	TET2
IQCA1.2	4.92288951335568e-07	0.362649	-5.67186	0.026	0.296	0.0057332	IQCA1
LIAS.2	4.92767180853414e-07	0.346659	-2.01004	0.091	0.403	0.00573877	LIAS
UBB	4.94589853103329e-07	0.678717	0.327039	1	0.998	0.00575999	UBB
SMAP1.1	4.96935216062539e-07	0.670222	2.59577	0.636	0.533	0.00578731	SMAP1
MKL2.1	5.09446955783337e-07	0.364999	-4.32484	0.013	0.285	0.00593302	MKL2
VPS54.2	5.17909783109222e-07	0.360174	-2.06728	0.026	0.313	0.00603158	VPS54
MAP1A.2	5.17915430378963e-07	0.332601	-1.65538	0.247	0.55	0.00603164	MAP1A
MPP2.1	5.26003618775566e-07	0.348244	-1.45208	0.091	0.392	0.00612584	MPP2
GEMIN5	5.33515257260223e-07	0.356823	-4.05951	0.052	0.332	0.00621332	GEMIN5
H2AFY	5.34520037387805e-07	0.336953	-1.0297	0.156	0.503	0.00622502	H2AFY
JAG2.1	5.47918184997097e-07	0.353736	-2.67838	0.065	0.353	0.00638106	JAG2
RBM25	5.48962967274513e-07	0.338441	-1.14238	0.143	0.488	0.00639322	RBM25
KIDINS220.1	5.59581780295656e-07	0.335271	-1.63934	0.182	0.527	0.00651689	KIDINS220
PARP1	5.63512176358366e-07	0.330182	-1.10157	0.247	0.606	0.00656266	PARP1
EIF3H.1	5.72445950979279e-07	0.327109	-0.80921	0.338	0.67	0.00666671	EIF3H
TTC28.2	5.74584776055791e-07	0.366362	-6.20815	0.013	0.281	0.00669161	TTC28
MRPS23	5.7864547661066e-07	0.343433	-1.23446	0.117	0.439	0.00673891	MRPS23
CARS.1	5.78743658310574e-07	0.334228	-0.523065	0.195	0.544	0.00674005	CARS
PAX2.1	5.81703603894532e-07	0.361801	-3.41442	0.026	0.306	0.00677452	PAX2
TMEM185A.2	5.81923463082092e-07	0.343878	-1.51684	0.13	0.433	0.00677708	TMEM185A
CMTM4.2	5.82710295807666e-07	0.33687	-0.527248	0.156	0.512	0.00678624	CMTM4
PSMA6.2	5.89030963137064e-07	0.340096	-1.17297	0.143	0.473	0.00685985	PSMA6
GRAMD1B.2	5.9232064009434e-07	0.365778	-1.98891	0.013	0.285	0.00689817	GRAMD1B
CDCP2.1	5.97084772466543e-07	0.346408	-2.22284	0.117	0.411	0.00695365	CDCP2
PTK2.2	6.02943839762094e-07	0.353166	-2.34606	0.065	0.362	0.00702188	PTK2
ADAM23.2	6.03421830302459e-07	0.363025	-4.42852	0.026	0.3	0.00702745	ADAM23
SACM1L.1	6.06515792193523e-07	0.346506	-2.10184	0.104	0.413	0.00706348	SACM1L
HMGCS1	6.09386563695081e-07	0.341403	-0.500184	0.117	0.465	0.00709692	HMGCS1
AMPD3	6.1967370151771e-07	0.366751	-4.7142	0.013	0.281	0.00721672	AMPD3
IRX2.2	6.19896954124657e-07	0.367126	-5.45801	0.013	0.278	0.00721932	IRX2
SPEN.1	6.2285791983382e-07	0.343878	-1.04512	0.117	0.439	0.0072538	SPEN
KIF9.1	6.30261783624421e-07	0.37152	-11.2192	0	0.257	0.00734003	KIF9
BRD1	6.34178689379497e-07	0.349579	-1.57727	0.078	0.392	0.00738565	BRD1
PRRC2B.1	6.38153104387315e-07	0.33972	-0.445702	0.13	0.486	0.00743193	PRRC2B
EP400	6.42607498261948e-07	0.359715	-2.79992	0.039	0.321	0.00748381	EP400
LOC107054716.1	6.44240729226398e-07	0.349245	-1.7227	0.091	0.394	0.00750283	LOC107054716
NECAB3.2	6.47801474947185e-07	0.3582	-4.07696	0.052	0.33	0.0075443	NECAB3
ARHGAP32.1	6.60654728953848e-07	0.345699	-1.0665	0.13	0.422	0.00769398	ARHGAP32
DPF3.1	6.67849085737431e-07	0.334492	-0.386027	0.195	0.555	0.00777777	DPF3
MARCH5.2	6.69796996091911e-07	0.337593	-1.57589	0.182	0.51	0.00780046	MARCH5
EIF2S3.1	6.74221894341372e-07	0.346033	-1.27398	0.104	0.424	0.00785199	EIF2S3
REPS2.2	6.78566306580495e-07	0.359382	-2.54048	0.039	0.325	0.00790258	REPS2
LOC776067	6.82208492764174e-07	0.342098	-0.966195	0.156	0.458	0.007945	LOC776067
ARL13B.2	6.92740898080779e-07	0.34937	-1.71442	0.091	0.396	0.00806766	ARL13B
WSCD2.1	6.95109848911564e-07	0.336647	-1.0344	0.182	0.527	0.00809525	WSCD2
GPX1.1	7.28384413593636e-07	0.670138	1.45191	0.662	0.585	0.00848276	GPX1
PIN4.1	7.4607001244246e-07	0.670528	1.73236	0.662	0.6	0.00868873	PIN4
SPAG1.2	7.62424887218694e-07	0.361286	-3.46471	0.039	0.317	0.0088792	SPAG1
C20H20orf96.2	7.68832080574634e-07	0.359451	-3.70077	0.052	0.328	0.00895382	C20H20orf96
AKNAD1.2	7.70676901548034e-07	0.353764	-2.66674	0.078	0.366	0.0089753	AKNAD1
SRSF6	7.96522365723757e-07	0.329389	-0.45798	0.286	0.677	0.0092763	SRSF6
NFATC1.1	8.20879786305978e-07	0.373662	-10.4297	0	0.253	0.00955997	NFATC1
HMGCR.1	8.29853012647969e-07	0.343127	-1.14268	0.143	0.463	0.00966447	HMGCR
CCT7	8.54277546677761e-07	0.332434	-0.5234	0.234	0.619	0.00994892	CCT7
ARHGEF7	8.60952110950863e-07	0.361634	-2.59587	0.039	0.319	0.0100266	ARHGEF7
TIAL1.1	8.757375927284e-07	0.340388	-0.761767	0.169	0.497	0.0101988	TIAL1
TEX9.1	8.88339930103054e-07	0.364749	-0.522427	0.026	0.302	0.0103456	TEX9
STMN1.1	9.02772678293354e-07	0.663297	1.45507	0.662	0.473	0.0105137	STMN1
ABCF2.2	9.18778551476617e-07	0.34645	-0.648291	0.104	0.439	0.0107001	ABCF2
NFASC.2	9.28553175695677e-07	0.365666	-2.82974	0.026	0.298	0.0108139	NFASC
FARSB.2	9.30745127469936e-07	0.348411	-1.82816	0.117	0.418	0.0108395	FARSB
TCTEX1D2.1	9.41744888857315e-07	0.345032	-0.866561	0.117	0.454	0.0109676	TCTEX1D2
PTPN21.1	9.42121512066197e-07	0.369671	-3.64484	0.013	0.276	0.0109719	PTPN21
CLTB.2	9.59408790710607e-07	0.331795	-0.879169	0.299	0.642	0.0111733	CLTB
DAW1.2	9.60192751927994e-07	0.364498	-4.22925	0.039	0.304	0.0111824	DAW1
SELENOT.1	9.69930453332987e-07	0.330793	-0.363246	0.299	0.672	0.0112958	SELENOT
ZNF207	9.88341161127501e-07	0.333407	-0.773121	0.26	0.615	0.0115102	ZNF207
RSPH9.1	9.88638889512739e-07	0.353416	-1.71898	0.078	0.381	0.0115137	RSPH9
NBEA.1	9.89287992281754e-07	0.371437	-9.03432	0.013	0.268	0.0115212	NBEA
SPTSSB	1.00458759183572e-06	0.337273	-0.656551	0.221	0.548	0.0116994	SPTSSB
SLC30A5	1.00751515168006e-06	0.352068	-1.96151	0.091	0.392	0.0117335	SLC30A5
P2RX6.2	1.02004891029446e-06	0.368267	-5.37709	0.026	0.285	0.0118795	P2RX6
MYO18B.1	1.03647990425814e-06	0.357087	-1.7019	0.065	0.355	0.0120708	MYO18B
NDUFB9.1	1.04576994395628e-06	0.334075	-0.776949	0.26	0.608	0.012179	NDUFB9
ANKRD24.2	1.05104719835529e-06	0.371367	-5.00921	0.013	0.27	0.0122405	ANKRD24
GRIA2.2	1.0556248746926e-06	0.371771	-7.02041	0.013	0.268	0.0122938	GRIA2
LTA4H.1	1.06322075592066e-06	0.343266	-1.23211	0.143	0.48	0.0123823	LTA4H
LOC112530673.2	1.07476397013123e-06	0.36714	-2.94118	0.026	0.293	0.0125167	LOC112530673
TMEM68L.2	1.08012892909831e-06	0.367863	-4.0563	0.026	0.289	0.0125792	TMEM68L
GNAO1.1	1.09172483839058e-06	0.367571	-3.50452	0.026	0.291	0.0127142	GNAO1
KIF16B.1	1.11213579084777e-06	0.358881	-2.51938	0.065	0.345	0.0129519	KIF16B
FRYL.1	1.1464836766559e-06	0.34645	-0.685447	0.143	0.448	0.0133519	FRYL
EIF4E2.1	1.15513991588467e-06	0.360244	-1.18068	0.052	0.338	0.0134528	EIF4E2
TRMT61A.2	1.15713388021463e-06	0.358547	-3.74881	0.078	0.347	0.013476	TRMT61A
CISD2.2	1.17410415137734e-06	0.670027	1.34747	0.766	0.672	0.0136736	CISD2
ANKRD26.1	1.18759759562166e-06	0.363414	-2.4622	0.039	0.319	0.0138308	ANKRD26
EPB41L2.1	1.19070111124863e-06	0.648099	1.73519	0.558	0.325	0.0138669	EPB41L2
ZC3H6.1	1.23750421986708e-06	0.358937	-2.49901	0.065	0.349	0.014412	ZC3H6
CCT4.2	1.24202457183587e-06	0.329917	-0.912529	0.429	0.749	0.0144646	CCT4
EIF2AK4.1	1.24813310211051e-06	0.350204	-1.29642	0.117	0.418	0.0145358	EIF2AK4
LOXHD1.2	1.2503891150184e-06	0.36187	-2.80554	0.052	0.33	0.014562	LOXHD1
USP15	1.25309158283373e-06	0.369365	-5.22054	0.026	0.285	0.0145935	USP15
PCCB.2	1.25406910730952e-06	0.351762	-1.54421	0.104	0.405	0.0146049	PCCB
ARHGEF6	1.25472874852823e-06	0.36372	-3.04924	0.052	0.317	0.0146126	ARHGEF6
RALY.2	1.25577945605151e-06	0.363414	-1.25169	0.039	0.321	0.0146248	RALY
VAV3.2	1.27150899751744e-06	0.368739	-3.71956	0.026	0.289	0.014808	VAV3
SLC12A7.1	1.27244106358654e-06	0.358547	-2.09133	0.065	0.353	0.0148188	SLC12A7
ATP1A1.1	1.3029449083942e-06	0.330793	-0.735462	0.364	0.734	0.0151741	ATP1A1
SDF4	1.30686543872055e-06	0.343586	-1.00487	0.169	0.488	0.0152198	SDF4
XKR6.1	1.3094158002777e-06	0.362733	-4.08393	0.052	0.325	0.0152495	XKR6
SMIM4	1.314959160139e-06	0.354376	-1.05342	0.091	0.385	0.015314	SMIM4
NKAP.1	1.32204776219907e-06	0.341667	-0.369226	0.169	0.516	0.0153966	NKAP
STOX1.2	1.33318233264336e-06	0.35147	-2.61539	0.117	0.409	0.0155262	STOX1
GIPC3.2	1.33444726176942e-06	0.338775	-1.16846	0.234	0.552	0.015541	GIPC3
TTC8.1	1.34676983836009e-06	0.359423	-1.84062	0.065	0.349	0.0156845	TTC8
SIRT2.1	1.35250296907014e-06	0.351998	-1.49541	0.104	0.407	0.0157512	SIRT2
DAGLB	1.35799819536039e-06	0.370505	-6.4224	0.026	0.281	0.0158152	DAGLB
NELFE.1	1.35901464203779e-06	0.356559	-1.7433	0.078	0.37	0.0158271	NELFE
CAB39L.2	1.36051170880503e-06	0.368072	-2.50393	0.026	0.296	0.0158445	CAB39L
SLC12A2.1	1.36924960086011e-06	0.370909	-7.66971	0.026	0.278	0.0159463	SLC12A2
ECI2.1	1.37236373184943e-06	0.354153	-1.96821	0.104	0.388	0.0159825	ECI2
CFAP126.2	1.37260444893242e-06	0.365806	-3.01606	0.039	0.308	0.0159854	CFAP126
ANAPC4.2	1.41942537142991e-06	0.357588	-0.57941	0.078	0.364	0.0165306	ANAPC4
UBE2J2.1	1.44128518965704e-06	0.358464	-1.78224	0.065	0.36	0.0167852	UBE2J2
MTCH2.1	1.44328299654633e-06	0.346965	-1.06504	0.13	0.46	0.0168085	MTCH2
UNC50.1	1.44949688137803e-06	0.343155	-1.13309	0.169	0.503	0.0168808	UNC50
NDUFS1.2	1.45424310851799e-06	0.35051	-0.466556	0.117	0.424	0.0169361	NDUFS1
MYT1.2	1.45704225698871e-06	0.367113	-2.64293	0.039	0.302	0.0169687	MYT1
GPS1.1	1.46608697049763e-06	0.350149	-1.0648	0.117	0.428	0.017074	GPS1
DLGAP1L.2	1.47539501296642e-06	0.374663	-8.61403	0.013	0.261	0.0171825	DLGAP1L
POLR2J.2	1.49964968807263e-06	0.353528	-1.18326	0.091	0.4	0.0174649	POLR2J
BTG2.1	1.50715147143407e-06	0.33598	-1.06395	0.286	0.617	0.0175523	BTG2
TFPI.2	1.51203095343566e-06	0.371437	-5.70428	0.026	0.278	0.0176091	TFPI
WWC2.1	1.55162558622257e-06	0.363692	-2.59166	0.052	0.325	0.0180702	WWC2
AUH.1	1.55232211522972e-06	0.361648	-1.39904	0.052	0.34	0.0180783	AUH
DNAH5.2	1.55643788766093e-06	0.370881	-4.61366	0.026	0.283	0.0181263	DNAH5
CHDB1.2	1.56644064887137e-06	0.375358	-9.72523	0.013	0.259	0.0182428	CHDB1
SMN.1	1.57330607662233e-06	0.350385	-1.95266	0.13	0.428	0.0183227	SMN
H2AFZ.2	1.57516971160008e-06	0.332851	-1.00179	0.364	0.704	0.0183444	H2AFZ
CFAP54.2	1.5783065858143e-06	0.379015	-10.8404	0	0.242	0.018381	CFAP54
NDEL1.1	1.6102020263746e-06	0.360188	-1.83402	0.065	0.351	0.0187524	NDEL1
NSRP1.2	1.61586635918106e-06	0.348605	-1.72792	0.143	0.448	0.0188184	NSRP1
ZNF827.1	1.62343481367249e-06	0.364554	-1.3731	0.052	0.321	0.0189065	ZNF827
TMBIM4.1	1.63059770003486e-06	0.334715	-0.69925	0.325	0.657	0.0189899	TMBIM4
SLTM	1.63797918837871e-06	0.350038	-0.976096	0.117	0.437	0.0190759	SLTM
GAL3ST1.1	1.6472468690467e-06	0.356698	-1.73756	0.078	0.379	0.0191838	GAL3ST1
USP9X	1.65221144170347e-06	0.357212	-2.89116	0.091	0.373	0.0192417	USP9X
GALNT18	1.67166375172889e-06	0.366264	-1.92342	0.039	0.313	0.0194682	GALNT18
GTF2A1	1.68103265880922e-06	0.352248	-0.548597	0.104	0.418	0.0195773	GTF2A1
PPP1CB	1.6894472578399e-06	0.338316	-0.262695	0.247	0.589	0.0196753	PPP1CB
MTFR1.2	1.70659846976742e-06	0.354543	-0.576338	0.091	0.398	0.019875	MTFR1
UNC119B.1	1.71614569256771e-06	0.360021	-1.16566	0.078	0.353	0.0199862	UNC119B
ARID3B.2	1.72712870474728e-06	0.367405	-2.92808	0.039	0.306	0.0201141	ARID3B
HYOU1	1.72816795499553e-06	0.33719	-0.746472	0.286	0.61	0.0201262	HYOU1
COG2.1	1.74056613743227e-06	0.364346	-1.06864	0.052	0.325	0.0202706	COG2
ZMPSTE24.2	1.74487712362663e-06	0.361759	-2.61866	0.065	0.343	0.0203208	ZMPSTE24
SELENOU.2	1.75336329486171e-06	0.364387	-1.84527	0.052	0.325	0.0204197	SELENOU
TSPAN3	1.7764917121871e-06	0.330237	-0.60412	0.714	0.964	0.020689	TSPAN3
GLG1.1	1.79662188754546e-06	0.380086	-11.5414	0	0.24	0.0209235	GLG1
STK39.1	1.80293617871525e-06	0.34271	-0.451774	0.195	0.527	0.020997	STK39
BACH2	1.82195042589839e-06	0.355405	0.294375	0.091	0.394	0.0212184	BACH2
CKB.1	1.83114282709743e-06	0.331016	-2.73382	0.649	0.835	0.0213255	CKB
PIGS.2	1.84197480723746e-06	0.354334	-1.44255	0.104	0.403	0.0214516	PIGS
TNNC2.1	1.84450005515937e-06	0.376596	-7.73746	0.013	0.257	0.021481	TNNC2
EIF4A3.1	1.85977745633766e-06	0.339498	-0.937348	0.234	0.58	0.021659	EIF4A3
TRIM71.2	1.87732565673116e-06	0.365986	-2.79058	0.052	0.317	0.0218633	TRIM71
UGT8.1	1.88128917523786e-06	0.359771	-2.15711	0.078	0.36	0.0219095	UGT8
PNAT3	1.88327790544818e-06	0.55523	5.14992	0.13	0.021	0.0219327	PNAT3
CSGALNACT2.1	1.88385799456369e-06	0.354473	-2.62279	0.13	0.398	0.0219394	CSGALNACT2
QARS.1	1.88854872939674e-06	0.36511	-2.15822	0.052	0.323	0.021994	QARS
SRGAP1.1	1.8909221516749e-06	0.358269	-1.17325	0.078	0.373	0.0220217	SRGAP1
CCSER2.1	1.89307895232151e-06	0.3561	-0.538503	0.091	0.39	0.0220468	CCSER2
SARAF.1	1.89611952362906e-06	0.339414	-0.803844	0.234	0.585	0.0220822	SARAF
CCDC177.2	1.89792013622674e-06	0.36956	-4.56223	0.039	0.296	0.0221032	CCDC177
CUX1	1.93779813563331e-06	0.355321	-1.85447	0.104	0.396	0.0225676	CUX1
TMTC4.2	1.95154254738472e-06	0.353389	-0.53965	0.117	0.413	0.0227277	TMTC4
TIMP2.2	1.99864888117424e-06	0.344517	-1.16033	0.182	0.512	0.0232763	TIMP2
TRAPPC2L.2	2.00685813859496e-06	0.344114	-0.612435	0.182	0.518	0.0233719	TRAPPC2L
RANBP3	2.02249866794234e-06	0.362343	-0.548857	0.065	0.345	0.023554	RANBP3
HIPK3.1	2.02338510333001e-06	0.35674	-1.44427	0.091	0.388	0.0235643	HIPK3
TJAP1.2	2.03627786961398e-06	0.363219	-2.36576	0.065	0.338	0.0237145	TJAP1
ARHGEF3.2	2.04346453133035e-06	0.381156	-10.1414	0	0.238	0.0237982	ARHGEF3
LOC419390.1	2.04514677792915e-06	0.366779	-4.52701	0.052	0.315	0.0238178	LOC419390
STT3A	2.06983908233618e-06	0.352109	-2.08239	0.13	0.428	0.0241053	STT3A
SGPP2	2.07173055821471e-06	0.376818	-5.09501	0.013	0.259	0.0241274	SGPP2
SYN3.2	2.0720236253903e-06	0.360605	-1.97987	0.078	0.358	0.0241308	SYN3
IDS	2.07458737222156e-06	0.362218	-2.48078	0.078	0.345	0.0241606	IDS
CLDND1.1	2.0758646677614e-06	0.343919	-0.96198	0.182	0.525	0.0241755	CLDND1
SLC20A2.1	2.08318939667975e-06	0.360118	-1.23916	0.078	0.362	0.0242608	SLC20A2
MICAL3.2	2.086117338812e-06	0.36568	-1.04446	0.052	0.323	0.0242949	MICAL3
ARGLU1.1	2.09187545669326e-06	0.337051	-0.867865	0.286	0.647	0.024362	ARGLU1
SLC17A6.2	2.12452571514232e-06	0.372216	-2.75253	0.026	0.285	0.0247422	SLC17A6
MPZL3.1	2.12661842558093e-06	0.354348	-1.42999	0.117	0.409	0.0247666	MPZL3
TRA2B.1	2.14075821127861e-06	0.350955	-0.703144	0.13	0.443	0.0249313	TRA2B
PDPK1.1	2.17376136024104e-06	0.353847	-1.95855	0.13	0.413	0.0253156	PDPK1
MOB4.2	2.18656413319416e-06	0.357449	-2.17152	0.104	0.383	0.0254647	MOB4
PLBD2	2.25571059118185e-06	0.355586	-1.11922	0.104	0.403	0.02627	PLBD2
SLC11A2.1	2.26515698459133e-06	0.356295	-0.739066	0.091	0.398	0.02638	SLC11A2
ROPN1L.2	2.285958631509e-06	0.349551	-0.83546	0.13	0.465	0.0266223	ROPN1L
EFCAB1.2	2.30409876662778e-06	0.36479	-2.79338	0.065	0.332	0.0268335	EFCAB1
N4BP2	2.31642733357014e-06	0.369365	-0.338378	0.039	0.304	0.0269771	N4BP2
KCNQ5.2	2.319493558058e-06	0.37857	-11.2626	0.013	0.253	0.0270128	KCNQ5
EXOC1.1	2.32415728170375e-06	0.361551	-1.82686	0.078	0.355	0.0270671	EXOC1
LOC107055489.1	2.33502289948861e-06	0.356948	-1.2628	0.104	0.392	0.0271937	LOC107055489
ERLEC1	2.33883584324145e-06	0.347368	-1.63768	0.169	0.488	0.0272381	ERLEC1
LEPROT	2.3527036785167e-06	0.351748	-1.29564	0.143	0.439	0.0273996	LEPROT
LRCH3.1	2.38053001614162e-06	0.375316	-6.98793	0.026	0.27	0.0277237	LRCH3
C5H11orf49	2.39001916281225e-06	0.363052	-0.959176	0.065	0.347	0.0278342	C5H11orf49
SERF2.2	2.39805282653561e-06	0.655483	2.11909	0.597	0.465	0.0279277	SERF2
TOMM6.1	2.39808618836863e-06	0.666314	1.76426	0.727	0.754	0.0279281	TOMM6
SPOCK3.2	2.40846749650135e-06	0.36073	-2.87835	0.091	0.362	0.028049	SPOCK3
SH3GL1	2.40944581269516e-06	0.36048	-1.57403	0.078	0.366	0.0280604	SH3GL1
PPM1L.1	2.41445374172747e-06	0.365931	-2.35677	0.065	0.325	0.0281187	PPM1L
TERAL2.1	2.41471320615465e-06	0.355572	-0.997312	0.104	0.407	0.0281217	TERAL2
CTSA.1	2.45164836811415e-06	0.362663	-1.81325	0.065	0.351	0.0285519	CTSA
AHSA2.2	2.45851115926597e-06	0.35724	-1.49107	0.104	0.392	0.0286318	AHSA2
PA2G4.1	2.46949114040919e-06	0.667274	0.721209	0.896	0.884	0.0287597	PA2G4
COPB1	2.49423506655473e-06	0.34702	-0.417308	0.169	0.499	0.0290479	COPB1
KCNH7.1	2.49543832781345e-06	0.378181	-4.94152	0.013	0.257	0.0290619	KCNH7
RFFL	2.52204864367663e-06	0.374552	-3.37573	0.026	0.276	0.0293718	RFFL
CSRNP3.2	2.52613786727523e-06	0.375275	-5.08284	0.026	0.272	0.0294194	CSRNP3
ARNT.2	2.53277534831242e-06	0.37565	-5.3805	0.026	0.27	0.0294967	ARNT
PRPF39	2.53339282768974e-06	0.353986	-1.01989	0.13	0.422	0.0295039	PRPF39
SLC25A3.1	2.53601135274365e-06	0.338163	-0.896044	0.312	0.649	0.0295344	SLC25A3
SMAP2.2	2.54363125145351e-06	0.363692	-1.19027	0.065	0.345	0.0296231	SMAP2
GLB1L2.2	2.55750581528035e-06	0.374983	-4.41514	0.026	0.274	0.0297847	GLB1L2
MYO3A.2	2.56527325769705e-06	0.365416	-2.49454	0.065	0.332	0.0298752	MYO3A
BBX	2.585025617409e-06	0.344072	-0.387816	0.221	0.54	0.0301052	BBX
GNB1L.1	2.64281087348751e-06	0.383298	-10.6566	0	0.233	0.0307782	GNB1L
PES1.2	2.66729932404155e-06	0.365361	-1.4625	0.065	0.334	0.0310634	PES1
LLGL2	2.68246263986347e-06	0.353361	-0.510522	0.117	0.435	0.03124	LLGL2
OSBPL3.1	2.6980758605111e-06	0.379363	-6.436	0.013	0.253	0.0314218	OSBPL3
MRPL23.1	2.74222084103026e-06	0.345115	-1.34582	0.195	0.533	0.0319359	MRPL23
SPATA6.2	2.74660098529581e-06	0.374315	-3.27632	0.026	0.281	0.0319869	SPATA6
ASAP1.2	2.79547077057045e-06	0.378403	-2.67143	0.013	0.259	0.0325561	ASAP1
GPR78.1	2.80072911327188e-06	0.370436	-1.10725	0.039	0.304	0.0326173	GPR78
VPS16.1	2.81180237693896e-06	0.36511	-1.97776	0.065	0.338	0.0327463	VPS16
EIF3G	2.82192477762116e-06	0.341931	-0.439843	0.221	0.591	0.0328641	EIF3G
ANKFN1L.2	2.8408464124896e-06	0.378487	-2.58479	0.013	0.259	0.0330845	ANKFN1L
ERICH3.2	2.85811276508048e-06	0.376665	-6.69734	0.026	0.268	0.0332856	ERICH3
SEH1L.1	2.85828109672202e-06	0.354751	-0.904913	0.117	0.424	0.0332875	SEH1L
BTBD3.1	2.92212156395151e-06	0.368517	-2.13289	0.052	0.317	0.034031	BTBD3
RASAL2.2	2.92635830358682e-06	0.372299	-3.53455	0.039	0.293	0.0340804	RASAL2
DENND1A.1	2.95126663831619e-06	0.367683	-1.16532	0.052	0.323	0.0343705	DENND1A
ZNF644	2.99920297636632e-06	0.350802	-1.42158	0.156	0.467	0.0349287	ZNF644
PTPRT.2	3.00879851048331e-06	0.376582	-5.83753	0.026	0.27	0.0350405	PTPRT
NUCKS1.1	3.00937150200303e-06	0.345616	-0.7444	0.195	0.535	0.0350471	NUCKS1
DTD1.1	3.01422803491594e-06	0.360605	-0.936025	0.091	0.375	0.0351037	DTD1
IQCK.1	3.01639387023695e-06	0.366084	-2.45187	0.065	0.334	0.0351289	IQCK
LOC776275.1	3.01957228169439e-06	0.351887	-1.1504	0.143	0.456	0.0351659	LOC776275
CCT2.1	3.03124620915279e-06	0.341166	-0.87206	0.273	0.61	0.0353019	CCT2
POU4F3.1.1	3.07265939946292e-06	0.372911	-3.53827	0.039	0.291	0.0357842	POU4F3.1
ARL14EP.2	3.07702828834727e-06	0.359548	-2.1087	0.104	0.383	0.0358351	ARL14EP
RIC1.2	3.13020088492315e-06	0.374009	-6.2017	0.039	0.285	0.0364543	RIC1
KCNB2.1	3.14717174397764e-06	0.373036	-3.7335	0.039	0.291	0.036652	KCNB2
TMEM120A.2	3.18392709984944e-06	0.377249	-5.13505	0.026	0.268	0.03708	TMEM120A
TTC36.1	3.20433172866226e-06	0.367293	-2.78686	0.065	0.328	0.0373176	TTC36
C1H11ORF70.2	3.20746122928143e-06	0.376929	-4.41251	0.026	0.27	0.0373541	C1H11ORF70
RPL7A	3.28513241770774e-06	0.337384	-0.755118	0.364	0.732	0.0382587	RPL7A
COL13A1.2	3.29330522781868e-06	0.367738	-0.80571	0.052	0.328	0.0383538	COL13A1
IFT57.1	3.33242836335663e-06	0.353986	-0.566583	0.13	0.441	0.0388095	IFT57
MMD.2	3.35596209556357e-06	0.349148	-1.58645	0.195	0.493	0.0390835	MMD
GSTA4L.2	3.39227766678152e-06	0.643344	1.68385	0.532	0.347	0.0395065	GSTA4L
SYF2.1	3.39644221608206e-06	0.349537	-1.73734	0.182	0.49	0.039555	SYF2
GALNT3.2	3.41032018096261e-06	0.385439	-10.7996	0	0.229	0.0397166	GALNT3
RNPC3.1	3.48057654182801e-06	0.369532	-2.4915	0.052	0.317	0.0405348	RNPC3
DHX29.1	3.53357383552198e-06	0.356309	-0.637803	0.117	0.422	0.041152	DHX29
MAP4.2	3.55591803799666e-06	0.344601	-0.537027	0.247	0.565	0.0414122	MAP4
SMIM5.1	3.55632507336161e-06	0.374385	-2.60889	0.039	0.287	0.041417	SMIM5
DPYSL2.1	3.55889979076726e-06	0.340707	-0.857435	0.299	0.647	0.0414469	DPYSL2
GADL1.2	3.59405266420874e-06	0.356017	-4.2346	0.156	0.42	0.0418563	GADL1
GORASP2	3.60423397862142e-06	0.350705	-0.731436	0.156	0.484	0.0419749	GORASP2
THOC5.1	3.61443143524342e-06	0.370046	-2.65886	0.052	0.315	0.0420937	THOC5
C2CD5.1	3.65581054009553e-06	0.369518	-0.570844	0.052	0.319	0.0425756	C2CD5
CAMSAP1	3.65779550141889e-06	0.372271	-1.66273	0.039	0.302	0.0425987	CAMSAP1
CLEC16A	3.66382700797128e-06	0.381754	-6.55859	0.013	0.248	0.0426689	CLEC16A
COL5A1.1	3.69446254565995e-06	0.342835	-2.15256	0.338	0.593	0.0430257	COL5A1
GPR137B	3.70202074244167e-06	0.369004	-1.49665	0.065	0.321	0.0431137	GPR137B
ITPA.1	3.74361961359043e-06	0.357699	-0.63239	0.104	0.413	0.0435982	ITPA
CLCN3.1	3.76343843892664e-06	0.357324	-1.26148	0.117	0.415	0.043829	CLCN3
GSTAL2.1	3.79554321949215e-06	0.645722	1.71784	0.558	0.377	0.0442029	GSTAL2
GGH.1	3.81295204673707e-06	0.366376	-0.679552	0.065	0.343	0.0444056	GGH
CXADR.2	3.81620794555411e-06	0.356601	-1.65642	0.143	0.42	0.0444436	CXADR
NRG4.1	3.83103110586024e-06	0.37191	-3.25444	0.052	0.304	0.0446162	NRG4
ERC1.1	3.83278335919457e-06	0.353625	-1.20208	0.143	0.454	0.0446366	ERC1
FKBP1B.1	3.83709479546932e-06	0.378626	-4.52078	0.026	0.266	0.0446868	FKBP1B
PSMD4.2	3.83798201242007e-06	0.354904	-0.466081	0.117	0.443	0.0446971	PSMD4
MED30.1	3.86288009965618e-06	0.366723	-1.44121	0.065	0.34	0.0449871	MED30
MED12L.2	3.87258040070005e-06	0.38651	-10.5077	0	0.227	0.0451001	MED12L
TMC2.2	3.87269795779229e-06	0.38651	-12.3092	0	0.227	0.0451014	TMC2
BIRC6	3.87888726963617e-06	0.362162	-1.11456	0.091	0.375	0.0451735	BIRC6
SQLE.2	3.88705888216947e-06	0.377625	-2.66113	0.026	0.272	0.0452687	SQLE
AGRN.1	3.88819639380205e-06	0.348286	-1.15613	0.208	0.518	0.0452819	AGRN
SNAPIN	3.90812354158395e-06	0.368461	-0.751245	0.052	0.33	0.045514	SNAPIN
SGF29.1	3.93289464651204e-06	0.362969	-0.494505	0.078	0.37	0.0458025	SGF29
BRD9.1	3.97404702047277e-06	0.366111	-3.74807	0.078	0.345	0.0462818	BRD9
TMEM135	3.97806693899405e-06	0.35788	-0.664019	0.117	0.413	0.0463286	TMEM135
PRKG1.1	3.99337690903622e-06	0.382992	-9.09038	0.013	0.244	0.0465069	PRKG1
GARS.2	4.0386638590606e-06	0.362649	-1.45833	0.091	0.373	0.0470343	GARS
SYNJ1	4.05166212819326e-06	0.373495	-1.50855	0.039	0.298	0.0471857	SYNJ1
WDR13L.2	4.06142373385443e-06	0.372883	-1.90071	0.039	0.302	0.0472993	WDR13L
CEP162.1	4.08995914226734e-06	0.383117	-9.30702	0.013	0.244	0.0476317	CEP162
TMTC3.1	4.09213116907011e-06	0.359326	-1.59511	0.117	0.4	0.047657	TMTC3
SKI.1	4.11535928855541e-06	0.367377	-2.02502	0.065	0.338	0.0479275	SKI
HSD17B7.2	4.12567095471771e-06	0.378306	-1.49751	0.026	0.27	0.0480476	HSD17B7
DNAJC18.2	4.13014067687153e-06	0.346909	-0.32675	0.208	0.548	0.0480996	DNAJC18
NCKAP5.1	4.18780252924888e-06	0.362399	-1.70492	0.104	0.375	0.0487711	NCKAP5
TMEM9B.1	4.23679812100349e-06	0.339776	-0.734752	0.351	0.711	0.0493418	TMEM9B
NKTR	4.29671475623747e-06	0.357769	0.464293	0.117	0.42	0.0500395	NKTR
TMEM206.2	4.33595518372152e-06	0.349301	-0.371668	0.182	0.518	0.0504965	TMEM206
GLS.2	4.34258222571783e-06	0.376512	-4.62072	0.039	0.281	0.0505737	GLS
CALML4.1	4.372070852327e-06	0.349912	-1.77063	0.208	0.505	0.0509171	CALML4
CYB5R4.1	4.3772747171783e-06	0.378987	-3.40809	0.026	0.268	0.0509777	CYB5R4
PACSIN1.2	4.41778833265298e-06	0.382394	-3.52879	0.013	0.251	0.0514496	PACSIN1
COQ2.2	4.4300734832389e-06	0.370936	-0.407457	0.052	0.317	0.0515926	COQ2
KARS.2	4.43378664915783e-06	0.34385	-0.583682	0.273	0.61	0.0516359	KARS
HNRNPU	4.46108691570183e-06	0.353597	-1.24285	0.169	0.463	0.0519538	HNRNPU
TRIM36.2	4.47926239174441e-06	0.374065	-5.20566	0.052	0.296	0.0521655	TRIM36
CACNA2D2.2	4.53562095126765e-06	0.376762	-4.67377	0.039	0.281	0.0528218	CACNA2D2
CSTB.1	4.58527064018589e-06	0.643747	2.01365	0.545	0.37	0.0534001	CSTB
BRWD3	4.58996290018011e-06	0.370561	-0.794693	0.052	0.321	0.0534547	BRWD3
MTRF1L.1	4.59600510122943e-06	0.379613	-4.20309	0.026	0.266	0.0535251	MTRF1L
SCAF11.1	4.60847935247956e-06	0.366459	-2.17861	0.078	0.349	0.0536704	SCAF11
SYNCRIP	4.63379593593202e-06	0.364471	-0.708158	0.091	0.364	0.0539652	SYNCRIP
IWS1.1	4.6652822148901e-06	0.35197	-0.311379	0.169	0.488	0.0543319	IWS1
MKKS	4.66680689268515e-06	0.356183	-0.859307	0.143	0.439	0.0543496	MKKS
TAX1BP1.1	4.70019437926861e-06	0.340916	-0.70525	0.338	0.698	0.0547385	TAX1BP1
KLC1.2	4.78026113877539e-06	0.366167	-1.44109	0.091	0.351	0.0556709	KLC1
CNIH1.1	4.81517926943603e-06	0.354612	-0.841416	0.143	0.46	0.0560776	CNIH1
UBQLN1.2	4.83012925997273e-06	0.362594	-0.981192	0.104	0.381	0.0562517	UBQLN1
LRP6	4.9580676335889e-06	0.383757	-5.82355	0.013	0.246	0.0577417	LRP6
ADRM1.1	4.9822194013364e-06	0.363483	-0.686645	0.091	0.377	0.0580229	ADRM1
RNF128	4.98511235101088e-06	0.356434	-0.578932	0.143	0.441	0.0580566	RNF128
PPP2R5E.2	4.99943342656662e-06	0.370491	-2.5154	0.065	0.323	0.0582234	PPP2R5E
BICD1.1	5.01097836940478e-06	0.380447	-5.04608	0.026	0.263	0.0583579	BICD1
BAALC.2	5.08911881863684e-06	0.376081	-2.39936	0.039	0.289	0.0592679	BAALC
CD47	5.10406535282594e-06	0.371479	-3.4818	0.065	0.317	0.0594419	CD47
CD81.2	5.14098086582847e-06	0.66199	0.40883	0.948	0.914	0.0598719	CD81
OMA1.2	5.1822247365448e-06	0.37305	-2.3396	0.052	0.308	0.0603522	OMA1
FKBP7.2	5.19531341177794e-06	0.364457	-2.59521	0.117	0.366	0.0605046	FKBP7
CACFD1.1	5.22429671370113e-06	0.360883	-0.981425	0.104	0.403	0.0608422	CACFD1
TBX3.2	5.22985342984471e-06	0.376248	-1.31423	0.039	0.289	0.0609069	TBX3
SDK1.1	5.30690772886042e-06	0.373189	-1.76277	0.052	0.308	0.0618042	SDK1
SCLT1.2	5.32847310154136e-06	0.376999	-2.95601	0.039	0.285	0.0620554	SCLT1
HECTD1	5.3346139847733e-06	0.355127	-0.886984	0.156	0.46	0.0621269	HECTD1
CAPRIN1	5.36145804642636e-06	0.345379	-0.648267	0.26	0.608	0.0624395	CAPRIN1
NDUFA9.1	5.41566236672833e-06	0.350427	-0.653164	0.195	0.522	0.0630708	NDUFA9
SPCS3	5.41846105286079e-06	0.351664	-0.390637	0.169	0.507	0.0631034	SPCS3
POMGNT2	5.43276909848005e-06	0.383854	-2.08086	0.013	0.248	0.06327	POMGNT2
KTN1	5.44269010763997e-06	0.359298	-0.781421	0.117	0.42	0.0633856	KTN1
ERGIC3	5.45699994554317e-06	0.365486	-0.480096	0.078	0.366	0.0635522	ERGIC3
LOC107056600.2	5.47987193133472e-06	0.364554	-0.340812	0.091	0.373	0.0638186	LOC107056600
TCP1.1	5.49403473323097e-06	0.343822	-0.957661	0.325	0.642	0.0639835	TCP1
TMED2	5.52697015852501e-06	0.34524	0.256025	0.286	0.612	0.0643671	TMED2
RPL22L1.1	5.55213822085517e-06	0.347827	-0.634982	0.247	0.563	0.0646602	RPL22L1
CZH18ORF25	5.55232412912111e-06	0.371979	-3.51652	0.065	0.317	0.0646624	CZH18ORF25
PXK.2	5.56675406991287e-06	0.353945	-1.27007	0.169	0.478	0.0648304	PXK
IGSF21.2	5.5769210155424e-06	0.379279	-5.64381	0.039	0.272	0.0649488	IGSF21
HMP19.2	5.59007699210144e-06	0.376943	-2.81064	0.039	0.287	0.065102	HMP19
PSMD14.1	5.64359386022518e-06	0.357254	-1.06652	0.143	0.441	0.0657253	PSMD14
RAD50.1	5.65292550508627e-06	0.376359	-1.39454	0.039	0.291	0.065834	RAD50
CXorf23.1	5.65350436135217e-06	0.389722	-10.185	0	0.221	0.0658407	CXorf23
LAPTM4A.1	5.72413991331845e-06	0.66117	0.754412	0.857	0.919	0.0666633	LAPTM4A
FBXO34.1	5.7269212617936e-06	0.384521	-3.21017	0.013	0.246	0.0666957	FBXO34
STK16.2	5.75757540285243e-06	0.367822	-0.70137	0.078	0.349	0.0670527	STK16
LOC112530672.2	5.84332529430408e-06	0.371993	-1.54469	0.065	0.319	0.0680514	LOC112530672
TMEM53.2	5.91502569124347e-06	0.369031	-1.23877	0.078	0.34	0.0688864	TMEM53
POLE3	5.97253600101114e-06	0.358742	-0.741176	0.13	0.43	0.0695562	POLE3
RUVBL1	6.00620683156871e-06	0.367571	-1.50653	0.078	0.353	0.0699483	RUVBL1
ASPA	6.01650538852366e-06	0.561598	3.08592	0.156	0.034	0.0700682	ASPA
CPSF3.1	6.03131095906213e-06	0.363998	-0.754795	0.091	0.383	0.0702406	CPSF3
AKTIP	6.215116936438e-06	0.362858	-0.756048	0.104	0.394	0.0723813	AKTIP
AGA	6.24992321288009e-06	0.36333	-1.61636	0.104	0.39	0.0727866	AGA
SEC31A	6.28286211275604e-06	0.373884	-0.420422	0.052	0.31	0.0731702	SEC31A
G3BP2.2	6.29276302491727e-06	0.352276	-0.391614	0.221	0.505	0.0732855	G3BP2
UXS1.2	6.30105286005402e-06	0.363164	-1.44022	0.104	0.392	0.0733821	UXS1
DNAJC12.2	6.34185334187629e-06	0.366668	-2.21738	0.091	0.362	0.0738572	DNAJC12
CCNT2	6.35781474486392e-06	0.385467	-4.07511	0.013	0.244	0.0740431	CCNT2
DCDC2.2	6.38912638452651e-06	0.381434	-2.76732	0.026	0.266	0.0744078	DCDC2
EPHA5.1	6.39746788436343e-06	0.34905	-0.936181	0.234	0.561	0.0745049	EPHA5
GRB10.1	6.44979597605615e-06	0.357963	-1.01432	0.156	0.441	0.0751143	GRB10
CLDN3.1	6.57090127209037e-06	0.377875	-2.14159	0.039	0.287	0.0765247	CLDN3
C6H10ORF90.2	6.65028157984147e-06	0.373634	-1.71373	0.065	0.313	0.0774492	C6H10ORF90
NRIP1.1	6.73487855137036e-06	0.380002	-3.95093	0.039	0.274	0.0784344	NRIP1
ARL6IP4.2	6.80232264090616e-06	0.356934	-0.64498	0.156	0.458	0.0792198	ARL6IP4
JARID2.1	6.83524734180496e-06	0.373509	-2.39037	0.065	0.315	0.0796033	JARID2
NMNAT2.2	6.85203967997833e-06	0.382894	-3.79208	0.026	0.259	0.0797989	NMNAT2
DENND5B.2	6.90854450224227e-06	0.379808	-4.23577	0.039	0.276	0.0804569	DENND5B
MRPL22	6.92547388387833e-06	0.362913	-0.912242	0.117	0.398	0.0806541	MRPL22
ATP2B2.2	6.93951079843435e-06	0.346881	-2.1475	0.39	0.595	0.0808175	ATP2B2
ATP9B.1	6.94379336477127e-06	0.372744	-1.25764	0.065	0.321	0.0808674	ATP9B
SCN8A.2	6.94522206891636e-06	0.386329	-3.95384	0.013	0.242	0.0808841	SCN8A
THBS2.1	6.99596575113742e-06	0.580773	0.811175	0.234	0.071	0.081475	THBS2
CIRBP.1	7.0046407829869e-06	0.340819	-0.953979	0.623	0.844	0.081576	CIRBP
EIF2B2.2	7.03916239752101e-06	0.358547	-0.769555	0.143	0.443	0.0819781	EIF2B2
NCOA3	7.13095204627852e-06	0.377068	-2.00088	0.052	0.293	0.0830471	NCOA3
ACAD8.2	7.16506541303523e-06	0.387274	-5.20285	0.013	0.238	0.0834444	ACAD8
SLC35A3	7.18423217512892e-06	0.378709	-1.73341	0.039	0.285	0.0836676	SLC35A3
B3GLCT.2	7.19182888239407e-06	0.378069	-0.254239	0.039	0.289	0.083756	B3GLCT
TUBA1A1.2	7.1963435802274e-06	0.659459	0.720134	0.909	0.919	0.0838086	TUBA1A1
MIA2.1	7.20855191377183e-06	0.363817	-0.473442	0.104	0.394	0.0839508	MIA2
NUCB2.1	7.26430703510341e-06	0.344225	-0.591348	0.338	0.694	0.0846001	NUCB2
MGA	7.34261709187106e-06	0.372243	-4.3033	0.078	0.325	0.0855121	MGA
RFX3.1	7.34908680813684e-06	0.363511	-1.75747	0.117	0.396	0.0855875	RFX3
SNCAIP	7.35003248316401e-06	0.371701	-0.960912	0.065	0.332	0.0855985	SNCAIP
PELI1.1	7.35720369522227e-06	0.371437	-0.253593	0.065	0.334	0.085682	PELI1
HECTD3.1	7.38403628100677e-06	0.369615	-0.715697	0.078	0.347	0.0859945	HECTD3
BAZ1B	7.42931096356517e-06	0.372313	-0.730006	0.065	0.328	0.0865218	BAZ1B
FLCN.1	7.47227581457325e-06	0.376721	-2.69889	0.052	0.298	0.0870221	FLCN
VEZT.2	7.50693754069627e-06	0.373495	-0.69944	0.065	0.319	0.0874258	VEZT
NHLRC2.1	7.54038707699399e-06	0.377708	-1.29572	0.039	0.293	0.0878153	NHLRC2
DRG1.1	7.55433360133329e-06	0.360299	-0.709338	0.13	0.43	0.0879778	DRG1
MYO15A.2	7.57462461143529e-06	0.383451	-2.13009	0.026	0.259	0.0882141	MYO15A
LOC101751399	7.57899178554745e-06	0.376804	-2.56332	0.052	0.298	0.0882649	LOC101751399
SLC25A5.2	7.66475279186539e-06	0.345616	-0.734278	0.351	0.657	0.0892637	SLC25A5
BPTF	7.71628500240927e-06	0.350719	0.559908	0.208	0.559	0.0898639	BPTF
MTIF2	7.7227246102957e-06	0.376304	-2.77656	0.052	0.302	0.0899389	MTIF2
MLF1.1	7.81064434763761e-06	0.353917	-0.907267	0.182	0.51	0.0909628	MLF1
RTCB	7.82816874759745e-06	0.364999	-0.922327	0.104	0.388	0.0911669	RTCB
SLC45A1	7.95914067191883e-06	0.376484	-1.41616	0.052	0.302	0.0926922	SLC45A1
GTF3C1.1	8.01157475018512e-06	0.379015	-2.03062	0.039	0.287	0.0933028	GTF3C1
TRRAP.1	8.02363824303874e-06	0.368878	-1.56798	0.091	0.355	0.0934433	TRRAP
HTT.1	8.035394597518e-06	0.388679	-8.61504	0.013	0.233	0.0935802	HTT
PPFIBP2.1	8.03665590370048e-06	0.383423	-3.24071	0.026	0.261	0.0935949	PPFIBP2
AARS.1	8.09754703454934e-06	0.366334	-0.482236	0.091	0.379	0.094304	AARS
LOC418927.2	8.10127025420652e-06	0.358116	-0.892583	0.169	0.456	0.0943474	LOC418927
SLC4A8.2	8.1221230053174e-06	0.368225	-2.42427	0.104	0.36	0.0945902	SLC4A8
ATP6V1E1.2	8.14419312299223e-06	0.356698	-0.86932	0.182	0.473	0.0948473	ATP6V1E1
ATG3.2	8.15747611673919e-06	0.357504	-0.765223	0.156	0.467	0.095002	ATG3
TPP1.1	8.17357089699879e-06	0.360271	-0.919914	0.143	0.435	0.0951894	TPP1
CCDC27.1	8.18794603834578e-06	0.381448	-4.15793	0.039	0.272	0.0953568	CCDC27
ASXL3.1	8.22300908507069e-06	0.392934	-9.622	0	0.214	0.0957652	ASXL3
MFSD1.2	8.26564154006701e-06	0.354042	-0.486023	0.182	0.514	0.0962617	MFSD1
H3F3B.1	8.34955168467368e-06	0.658375	0.503368	0.987	0.976	0.0972389	H3F3B
IQUB.2	8.42671708742548e-06	0.377736	-2.42436	0.052	0.296	0.0981375	IQUB
PRPF38B.1	8.45912192481226e-06	0.360869	-0.783298	0.156	0.428	0.0985149	PRPF38B
EIF3M.1	8.6465133761006e-06	0.358895	-1.15006	0.156	0.454	0.100697	EIF3M
LZTR1	8.74428965113241e-06	0.383896	-2.89098	0.026	0.261	0.101836	LZTR1
CHD6	8.79832134342663e-06	0.361884	0.756487	0.13	0.424	0.102465	CHD6
HPRT1.2	8.80945422875495e-06	0.369713	-0.840528	0.078	0.355	0.102595	HPRT1
CHST6	8.82674444896274e-06	0.359896	-0.436419	0.156	0.443	0.102796	CHST6
CLRN1.2	8.82935681166102e-06	0.370477	-0.444259	0.078	0.349	0.102827	CLRN1
ZC3H12B.1	8.86970196102235e-06	0.384688	-1.90232	0.026	0.257	0.103297	ZC3H12B
C1QTNF4.2	8.89275696831918e-06	0.385425	-4.78304	0.026	0.253	0.103565	C1QTNF4
NHS	8.98189394440963e-06	0.381977	-3.22577	0.039	0.272	0.104603	NHS
CCDC90B.2	9.00370847265385e-06	0.3634	-1.34969	0.13	0.409	0.104857	CCDC90B
CSRNP1	9.02269109393415e-06	0.374329	-1.67017	0.065	0.321	0.105078	CSRNP1
DOCK9.1	9.08820800148634e-06	0.371423	-1.73058	0.078	0.343	0.105841	DOCK9
ENOX1.1	9.13487716295498e-06	0.38594	-4.66572	0.026	0.251	0.106385	ENOX1
MED17.1	9.14856570294349e-06	0.374413	-1.45381	0.065	0.321	0.106544	MED17
KIAA1671	9.23177331072052e-06	0.37419	-1.44585	0.065	0.323	0.107513	KIAA1671
MTSS1.2	9.27236002654881e-06	0.376498	-1.01949	0.052	0.308	0.107986	MTSS1
ATF6	9.28212600482405e-06	0.369073	-0.992669	0.091	0.362	0.1081	ATF6
CTSH.1	9.29276227374724e-06	0.373954	-1.01075	0.065	0.325	0.108224	CTSH
PECAM1	9.31064823199136e-06	0.394004	-10.7297	0	0.212	0.108432	PECAM1
DHX35	9.31093202993633e-06	0.394004	-11.0714	0	0.212	0.108435	DHX35
OLA1.2	9.32351826525051e-06	0.361523	-0.732125	0.143	0.43	0.108582	OLA1
ZNF639.1	9.35807294186461e-06	0.378973	-1.68672	0.052	0.291	0.108984	ZNF639
SS2.2	9.39215901923648e-06	0.385008	-3.74925	0.026	0.257	0.109381	SS2
TMIE.2	9.56366670316728e-06	0.38961	-4.99463	0.013	0.233	0.111378	TMIE
RABL2L.2	9.568691766276e-06	0.389221	-3.979	0.013	0.236	0.111437	RABL2L
RGS2.1	9.57075429445063e-06	0.386565	-5.89607	0.026	0.248	0.111461	RGS2
SLC25A47	9.58002124979662e-06	0.385119	-3.22639	0.026	0.257	0.111569	SLC25A47
HLCS.1	9.60258569110934e-06	0.373342	-1.95434	0.078	0.33	0.111832	HLCS
GTPBP4.2	9.60544082001854e-06	0.381365	-0.862354	0.039	0.278	0.111865	GTPBP4
MPZL1	9.62767226732476e-06	0.354334	-0.872343	0.221	0.52	0.112124	MPZL1
LEKR1.2	9.69327795865629e-06	0.380767	-0.499268	0.039	0.283	0.112888	LEKR1
TWSG1.1	9.74714511147386e-06	0.370352	-1.86737	0.091	0.353	0.113515	TWSG1
LOC107056412.2	1.00901492063661e-05	0.373648	-0.727415	0.065	0.332	0.11751	LOC107056412
STT3B	1.0152156854419e-05	0.36917	-1.43132	0.104	0.364	0.118232	STT3B
SCAPER.1	1.02132417534309e-05	0.358575	-0.341746	0.169	0.471	0.118943	SCAPER
ZMYND11	1.02659080621185e-05	0.353333	-0.815839	0.221	0.546	0.119557	ZMYND11
RRAGA.1	1.02748937538854e-05	0.368322	-1.37076	0.117	0.37	0.119661	RRAGA
EFTUD2.1	1.0297114845652e-05	0.379849	-3.40435	0.052	0.289	0.11992	EFTUD2
WDR12.2	1.04836243207703e-05	0.379335	-1.56539	0.052	0.293	0.122092	WDR12
ANKRD12.1	1.0605421133368e-05	0.382269	-2.98961	0.039	0.276	0.123511	ANKRD12
AAK1.1	1.06545496659949e-05	0.359993	-0.690889	0.169	0.456	0.124083	AAK1
PPARD	1.0814405988958e-05	0.38238	-1.97526	0.039	0.276	0.125945	PPARD
MLST8.1	1.08470972477959e-05	0.372786	-1.73078	0.078	0.34	0.126325	MLST8
LOC112532833.1	1.09084031082546e-05	0.353097	-0.653867	0.234	0.557	0.127039	LOC112532833
INO80D	1.09515306612996e-05	0.38587	-2.68079	0.026	0.257	0.127542	INO80D
SEM1.1	1.10019671484347e-05	0.654509	1.45718	0.74	0.715	0.128129	SEM1
CPEB4.2	1.10219799222309e-05	0.366376	-0.994285	0.13	0.392	0.128362	CPEB4
YIPF3.2	1.1027495532795e-05	0.373147	-1.6974	0.078	0.338	0.128426	YIPF3
ENKUR.2	1.10281570957149e-05	0.380266	-1.35687	0.052	0.289	0.128434	ENKUR
THYN1.1	1.10842434776723e-05	0.382853	-2.84582	0.039	0.274	0.129087	THYN1
SERPINI1.2	1.1278855279352e-05	0.363178	-1.62177	0.169	0.422	0.131354	SERPINI1
PRPF38A.2	1.12989176140036e-05	0.382964	-2.62932	0.039	0.274	0.131587	PRPF38A
FAM169A.1	1.12994438597045e-05	0.376262	-1.66616	0.065	0.317	0.131593	FAM169A
DGCR6L.1	1.13761652532161e-05	0.356976	-0.889926	0.182	0.503	0.132487	DGCR6L
IMP4.2	1.142791992056e-05	0.375775	-1.84859	0.065	0.321	0.13309	IMP4
NCLN	1.14403547851975e-05	0.381101	-3.68637	0.052	0.285	0.133234	NCLN
LMBRD1	1.171222422376e-05	0.372508	-0.846963	0.078	0.347	0.136401	LMBRD1
PARD3	1.18166479977814e-05	0.37914	-0.771532	0.052	0.3	0.137617	PARD3
OGDH.2	1.18219779449396e-05	0.374107	-2.19914	0.078	0.334	0.137679	OGDH
PGLS.1	1.18402002775453e-05	0.370394	1.30848	0.091	0.364	0.137891	PGLS
LOC112532998.2	1.18690160443159e-05	0.387761	-3.97523	0.026	0.248	0.138227	LOC112532998
NT5C2	1.20830488565567e-05	0.383353	-2.07631	0.039	0.274	0.140719	NT5C2
XPO1	1.21868023606205e-05	0.371534	-2.30659	0.104	0.353	0.141928	XPO1
NTM.2	1.22447912700563e-05	0.377889	-2.57809	0.065	0.308	0.142603	NTM
HDAC2	1.22742097428713e-05	0.363386	-0.418829	0.143	0.43	0.142945	HDAC2
FGF3.1	1.24420927733891e-05	0.392614	-8.68144	0.013	0.225	0.144901	FGF3
ICA1	1.24481500096134e-05	0.37191	-0.478087	0.091	0.353	0.144971	ICA1
C21H1orf174.2	1.25754203102475e-05	0.368308	-1.43101	0.117	0.383	0.146453	C21H1orf174
USP16.1	1.26134417823224e-05	0.36988	-1.47521	0.104	0.37	0.146896	USP16
HOOK1.1	1.26335375264764e-05	0.367071	-0.824414	0.117	0.396	0.14713	HOOK1
SLC39A10	1.28161992107835e-05	0.391196	-2.07402	0.013	0.233	0.149257	SLC39A10
FEZ2.1	1.29177731869652e-05	0.36892	-0.895111	0.117	0.379	0.15044	FEZ2
SGCE.1	1.31077578060682e-05	0.387956	-3.51677	0.026	0.251	0.152653	SGCE
MBIP.2	1.3118384510527e-05	0.369685	-0.70421	0.104	0.375	0.152777	MBIP
LOC428824.1	1.32716054461539e-05	0.388387	-4.40097	0.026	0.248	0.154561	LOC428824
DUT	1.33961668733172e-05	0.375149	-0.322356	0.078	0.332	0.156012	DUT
ARFRP1.2	1.34309002223351e-05	0.372883	-0.843483	0.091	0.349	0.156416	ARFRP1
LOC112532770.1	1.34771488331866e-05	0.377346	-1.55234	0.065	0.317	0.156955	LOC112532770
MARCH8	1.34782397916631e-05	0.397216	-10.2799	0	0.206	0.156968	MARCH8
GNE.1	1.34783301659951e-05	0.397216	-10.0934	0	0.206	0.156969	GNE
RAPGEF2.1	1.35051955304848e-05	0.381768	-2.3754	0.052	0.287	0.157282	RAPGEF2
UBN1.1	1.35650959393452e-05	0.388873	-4.52185	0.026	0.246	0.157979	UBN1
SLC37A4.2	1.37625131811843e-05	0.393156	-6.11243	0.013	0.225	0.160278	SLC37A4
MDK.2	1.38345996259193e-05	0.362802	-1.76138	0.169	0.443	0.161118	MDK
ORMDL1.2	1.39145320390939e-05	0.358964	-1.54402	0.221	0.488	0.162049	ORMDL1
MRPS31.2	1.42104882091991e-05	0.378514	-1.94575	0.065	0.31	0.165495	MRPS31
PLEKHB1.2	1.42199138200228e-05	0.365124	-1.19218	0.143	0.422	0.165605	PLEKHB1
NUP188	1.42643373946782e-05	0.365708	-0.740995	0.13	0.418	0.166122	NUP188
FBXL5.2	1.42686943252596e-05	0.360758	0.497293	0.169	0.473	0.166173	FBXL5
CHKA	1.42849573924031e-05	0.381796	-3.00045	0.052	0.289	0.166363	CHKA
RPAP2.1	1.43902763474741e-05	0.381532	-0.578124	0.052	0.291	0.167589	RPAP2
UBXN7.1	1.45523037780942e-05	0.382213	-3.00285	0.052	0.287	0.169476	UBXN7
EIF3E.1	1.4739098997701e-05	0.365555	-0.843644	0.13	0.422	0.171652	EIF3E
DNER.1	1.47467886694231e-05	0.346867	-0.704272	0.519	0.82	0.171741	DNER
HARS.1	1.4898293223424e-05	0.376609	-0.768364	0.065	0.328	0.173506	HARS
CTNNBL1.2	1.49609357284647e-05	0.368406	-0.831305	0.117	0.394	0.174235	CTNNBL1
DYNC2H1.1	1.49609907686662e-05	0.381462	-0.775986	0.052	0.293	0.174236	DYNC2H1
THOC7.2	1.50958298022851e-05	0.362093	-0.561078	0.169	0.46	0.175806	THOC7
SPATA17.2	1.51369772049741e-05	0.385995	-3.67447	0.039	0.266	0.176285	SPATA17
MEF2A	1.51418602044124e-05	0.374148	-2.02354	0.091	0.345	0.176342	MEF2A
TTC1.1	1.51518914499177e-05	0.365374	-0.967742	0.143	0.424	0.176459	TTC1
PSMC6.2	1.51631100282885e-05	0.362607	-0.796707	0.169	0.454	0.17659	PSMC6
GCLC	1.518214031439e-05	0.388428	-2.73681	0.026	0.253	0.176811	GCLC
MSH4	1.52999505056477e-05	0.389916	-5.07828	0.026	0.244	0.178183	MSH4
ARRDC1.1	1.53618891711916e-05	0.371173	-1.30064	0.117	0.368	0.178905	ARRDC1
BMPR2.2	1.53904041061003e-05	0.386092	-2.99085	0.039	0.266	0.179237	BMPR2
ENDOG.2	1.54825343014252e-05	0.370116	-0.625674	0.104	0.381	0.18031	ENDOG
GLUL.2	1.55122953895027e-05	0.607372	2.04203	0.364	0.173	0.180656	GLUL
MRPS27.2	1.55822530015522e-05	0.389652	-3.34586	0.026	0.246	0.181471	MRPS27
EML5.1	1.56347322841725e-05	0.393059	-3.25856	0.013	0.229	0.182082	EML5
DSCAML1.2	1.56757969008462e-05	0.390055	-5.40427	0.026	0.244	0.18256	DSCAML1
LBR	1.57847271077907e-05	0.382088	-1.44157	0.052	0.291	0.183829	LBR
TBC1D12.2	1.5838177482083e-05	0.389026	-3.20506	0.026	0.251	0.184451	TBC1D12
TOE1	1.58655007825173e-05	0.364095	-0.729398	0.143	0.443	0.18477	TOE1
BOD1L1	1.59998952795776e-05	0.374009	-1.02099	0.091	0.349	0.186335	BOD1L1
MRNIP	1.60260310636612e-05	0.385661	-2.18778	0.039	0.27	0.186639	MRNIP
TMEM50B.1	1.60352993272868e-05	0.3733	-1.08737	0.104	0.353	0.186747	TMEM50B
IKZF2	1.60416974100681e-05	0.35838	-0.689509	0.221	0.514	0.186822	IKZF2
BCL9.2	1.6149969137225e-05	0.386371	-3.17197	0.039	0.266	0.188083	BCL9
TANC2.2	1.62994012142917e-05	0.382283	-1.39827	0.052	0.291	0.189823	TANC2
NSG1.1	1.63905875592362e-05	0.376165	-1.56118	0.078	0.334	0.190885	NSG1
ADIPOR2.1	1.67207942125443e-05	0.366793	-1.05586	0.13	0.418	0.19473	ADIPOR2
S100Z.1	1.68707041662853e-05	0.393865	-3.5639	0.013	0.227	0.196476	S100Z
COQ6.2	1.69914274097169e-05	0.382533	-3.93356	0.065	0.289	0.197882	COQ6
DDX23	1.69978767931734e-05	0.38872	-0.816859	0.026	0.255	0.197957	DDX23
JKAMP.1	1.71587322078722e-05	0.377235	-1.77941	0.078	0.328	0.199831	JKAMP
BFAR	1.72175842330895e-05	0.399358	-10.2532	0	0.201	0.200516	BFAR
PAQR9.1	1.72177132402101e-05	0.399358	-11.1073	0	0.201	0.200517	PAQR9
UBA2.1	1.7329358694581e-05	0.369393	0.734812	0.117	0.394	0.201818	UBA2
PRELID3A.2	1.73769438118226e-05	0.373119	-0.847483	0.091	0.362	0.202372	PRELID3A
GPX4	1.73925015330144e-05	0.649184	1.68952	0.649	0.642	0.202553	GPX4
DDB1.1	1.74345359918175e-05	0.370269	-0.586431	0.117	0.385	0.203043	DDB1
[truncated: 2,652 more rows]

## Sheet: Cluster_4
	p_val	auc	avg_log2FC	pct.1	pct.2	p_val_adj	gene
[truncated: 2,877 more rows]

[truncated: 4 more sheets: Cluster_5, Cluster_6, Cluster_7, Cluster_8]
