# Supplementary material for: Transcriptomic comparison of avian auditory and vestibular sensory epithelia
Source: iScience. 2025 Oct 15;28(11):113780. doi: 10.1016/j.isci.2025.113780 (PMC12616014; doi:10.1016/j.isci.2025.113780)
Supplement: Table S6. List of genes included in Venn diagrams in Figure 5D, related to Figure 5 — (List 1) Top 200 differentially expressed genes in regenerated basilar papilla hair cells compared to basilar papilla hair cells (logFC>|2| and adj_p_value = 1E-4). (List 2) Top 200 differentially expressed genes in utricle hair cells compared to basilar papilla hair cells. (List 3) The overlapping 35 genes in List 1 and List 2. (List 4) Top 200 differentially expressed genes in regenerated basilar papilla hair cells compared to utricle hair cells. (List 5) Top 200 differentially expressed genes in basilar papilla hair cells compared to utricle hair cells. (List 6) The overlapping 26 genes in List 1 and List 2. [file mmc7.xlsx]

## Sheet: top200_pd96hHCs_vs_BPHCs_DEGs
	p_val	auc	avg_log2FC	pct.1	pct.2	p_val_adj	pct.1-pct.2
BPIFB2	4.83e-13	0.796875	15.5879	0.594	0	5.63e-09	0.594
VSIG10L	9.41e-23	0.984375	14.5407	0.969	0	1.1e-18	0.969
GNG13	4.01e-20	0.9375	13.8739	0.875	0	4.67e-16	0.875
GSTA4L	1.24e-17	0.890625	13.8278	0.781	0	1.44e-13	0.781
LOC418355	5.53e-21	0.953125	13.7812	0.906	0	6.44e-17	0.906
LOC112532717	4.01e-20	0.9375	13.2494	0.875	0	4.67e-16	0.875
METTL7A	7.34e-22	0.96875	13.214	0.938	0	8.55e-18	0.938
TRAPPC3L	5.53e-21	0.953125	13.1882	0.906	0	6.44e-17	0.906
TAGLN3	1.24e-17	0.890625	13.1878	0.781	0	1.44e-13	0.781
CREB5	2.81e-19	0.921875	12.9082	0.844	0	3.27e-15	0.844
CXCR4	6.5e-09	0.703125	12.896	0.406	0	7.57e-05	0.406
NHLH1	7.34e-22	0.96875	12.6178	0.938	0	8.55e-18	0.938
HEPACAM2	6.34e-11	0.75	12.4786	0.5	0	7.38e-07	0.5
CRABP1	4.83e-13	0.796875	12.4485	0.594	0	5.63e-09	0.594
ASS1	4.83e-13	0.796875	12.3303	0.594	0	5.62e-09	0.594
DUSP27	2.89e-08	0.6875	12.2708	0.375	0	0.000336516	0.375
TCERG1L	7.81e-17	0.875	12.2449	0.75	0	9.1e-13	0.75
LSAMP	1.24e-17	0.890625	12.1387	0.781	0	1.44e-13	0.781
TMEM100	8.97e-14	0.8125	11.9702	0.625	0	1.04e-09	0.625
HTR3A	6.5e-09	0.703125	11.9323	0.406	0	7.57e-05	0.406
MAP3K19	1.61e-14	0.828125	11.928	0.656	0	1.88e-10	0.656
SELENBP1	3.04e-10	0.734375	11.8739	0.469	0	3.55e-06	0.469
TOX	2.81e-19	0.921875	11.8278	0.844	0	3.27e-15	0.844
SOCS3	6.5e-09	0.703125	11.6791	0.406	0	7.57e-05	0.406
FHL2	2.89e-08	0.6875	11.6157	0.375	0	0.000336427	0.375
KCNB1	3.05e-10	0.734375	11.5582	0.469	0	3.55e-06	0.469
SSFA2	1.24e-17	0.890625	11.537	0.781	0	1.44e-13	0.781
TPH2	2.53e-12	0.78125	11.5235	0.562	0	2.94e-08	0.562
TMPRSS13	6.34e-11	0.75	11.4949	0.5	0	7.38e-07	0.5
TMEM200C	8.97e-14	0.8125	11.4856	0.625	0	1.04e-09	0.625
NEUROD6	1.28e-11	0.765625	11.4322	0.531	0	1.49e-07	0.531
SCN5A	4.83e-13	0.796875	11.3918	0.594	0	5.63e-09	0.594
TES	6.5e-09	0.703125	11.3541	0.406	0	7.57e-05	0.406
KCNB2	6.5e-09	0.703125	11.3503	0.406	0	7.57e-05	0.406
EHD4	1.28e-11	0.765625	11.2484	0.531	0	1.49e-07	0.531
KCNK3	4.77e-16	0.859375	11.1853	0.719	0	5.56e-12	0.719
PROX1	1.24e-17	0.890625	11.1402	0.781	0	1.44e-13	0.781
DNASE1	6.5e-09	0.703125	11.0549	0.406	0	7.57e-05	0.406
TP53I11	3.38e-10	0.74641	10.9534	0.5	0.014	3.93e-06	0.486
CALN1	4.82e-13	0.796875	10.896	0.594	0	5.61e-09	0.594
PDGFRL	2.89e-08	0.6875	10.8942	0.375	0	0.000336516	0.375
ABCC3	6.5e-09	0.703125	10.6933	0.406	0	7.57e-05	0.406
MRVI1	1.43e-09	0.71875	10.6668	0.438	0	1.66e-05	0.438
VSTM5	3.05e-10	0.734375	10.6607	0.469	0	3.55e-06	0.469
ZNF217L	2.89e-08	0.6875	10.6273	0.375	0	0.000336161	0.375
FOXJ1	6.5e-09	0.703125	10.6018	0.406	0	7.57e-05	0.406
LOC107049019	2.8e-19	0.921875	10.4335	0.844	0	3.26e-15	0.844
PDK4	2.89e-08	0.6875	10.2674	0.375	0	0.000336249	0.375
COL25A1	2.89e-08	0.6875	10.1867	0.375	0	0.000336427	0.375
GRIN1	1.42e-09	0.71875	10.0982	0.438	0	1.66e-05	0.438
ST8SIA2	3.04e-10	0.734375	10.0039	0.469	0	3.54e-06	0.469
HS3ST3B1	1.42e-09	0.71875	9.93397	0.438	0	1.66e-05	0.438
STRA6	3.04e-10	0.734375	9.82416	0.469	0	3.54e-06	0.469
HYDIN	2.89e-08	0.6875	9.7602	0.375	0	0.000336427	0.375
HVCN1	3.53e-19	0.963682	9.66756	0.938	0.081	4.11e-15	0.857
NEURL1B	2.81e-15	0.84375	9.66478	0.688	0	3.28e-11	0.688
NOL4	1.42e-09	0.71875	9.63152	0.438	0	1.65e-05	0.438
DDTNFR23	6.33e-11	0.75	9.60177	0.5	0	7.37e-07	0.5
HES4	2.89e-08	0.6875	9.59316	0.375	0	0.000336516	0.375
TM4SF18	2.89e-08	0.6875	9.58449	0.375	0	0.000336427	0.375
CAMK1D	3.03e-10	0.734375	9.48558	0.469	0	3.53e-06	0.469
BCL11B	2.46e-12	0.78125	9.39433	0.562	0	2.87e-08	0.562
CALB2	5.21e-22	0.999578	9.3923	1	0.054	6.07e-18	0.946
BCL11A	8.49e-11	0.760769	9.32059	0.531	0.014	9.89e-07	0.517
CNTN3	3.04e-10	0.734375	9.30749	0.469	0	3.55e-06	0.469
CFAP126	1.23e-17	0.890625	9.29692	0.781	0	1.43e-13	0.781
INSM1	5.39e-21	0.953125	8.90989	0.906	0	6.28e-17	0.906
CACNA1E	2.88e-08	0.6875	8.86766	0.375	0	0.000335628	0.375
EPHA4	4.03e-10	0.756757	8.79817	0.531	0.027	4.69e-06	0.504
NREP	6.04e-19	0.982052	8.79706	0.969	0.149	7.03e-15	0.82
PDE4B	2.89e-08	0.6875	8.7717	0.375	0	0.000336072	0.375
CEP126	6.48e-09	0.703125	8.66888	0.406	0	7.55e-05	0.406
FSCN1	5.91e-17	0.88788	8.65791	0.781	0.014	6.88e-13	0.767
TMSB15B	1.6e-14	0.828125	8.62731	0.656	0	1.87e-10	0.656
LOC424918	2.89e-08	0.6875	8.33874	0.375	0	0.000336072	0.375
FABP2	1.42e-09	0.71875	8.30749	0.438	0	1.66e-05	0.438
SRRM4	4.16e-23	0.998733	8.15505	1	0.014	4.84e-19	0.986
ATP8B4	7.11e-16	0.868666	7.7622	0.75	0.014	8.28e-12	0.736
DUSP4	6.26e-09	0.738598	7.52926	0.5	0.041	7.29e-05	0.459
PENK	1.29e-10	0.758235	7.44123	0.531	0.014	1.5e-06	0.517
SDK1	6.91e-17	0.887035	7.3064	0.781	0.014	8.04e-13	0.767
HHATL	1.76e-09	0.752323	7.19435	0.531	0.041	2.05e-05	0.49
CHGB	5.2e-09	0.739865	7.15557	0.5	0.041	6.06e-05	0.459
ATOH1	4.16e-22	0.982052	6.86562	0.969	0.014	4.84e-18	0.955
TMEM63C	1.06e-11	0.8106	6.82416	0.656	0.054	1.24e-07	0.602
TTYH2	3.11e-19	0.932221	6.67074	0.875	0.014	3.62e-15	0.861
ACCSL	2.82e-10	0.769637	6.60726	0.562	0.041	3.28e-06	0.521
LOC107053413	9.77e-13	0.830659	6.50407	0.688	0.054	1.14e-08	0.634
PQLC2L	2.65e-20	0.978252	6.33442	0.969	0.068	3.09e-16	0.901
MSTN	2.86e-08	0.6875	6.25385	0.375	0	0.000332538	0.375
CCND3	3.29e-10	0.768581	6.23736	0.562	0.041	3.84e-06	0.521
STMN1	1.62e-18	1	6.22679	1	0.257	1.89e-14	0.743
RASGEF1C	3.13e-14	0.836149	6.08392	0.688	0.014	3.65e-10	0.674
NLRP1L	9.64e-11	0.771326	6.02484	0.562	0.027	1.12e-06	0.535
ARHGDIB	1.9e-17	0.899493	6.00494	0.812	0.014	2.22e-13	0.798
KCNA4	7.05e-19	0.955659	5.98888	0.938	0.068	8.21e-15	0.87
SLITRK6	2.28e-21	0.987331	5.97119	1	0.041	2.66e-17	0.959
PLPPR1	4.99e-12	0.789485	5.93176	0.594	0.014	5.81e-08	0.58
TGIF1	4.32e-11	0.786951	5.90194	0.594	0.041	5.03e-07	0.553
LOC107051857	8.87e-21	0.996199	5.75171	1	0.095	1.03e-16	0.905
PDZRN3	6.16e-16	0.880068	5.67986	0.781	0.027	7.17e-12	0.754
SCHIP1	3.29e-15	0.865287	5.60925	0.75	0.027	3.84e-11	0.723
C14orf132	4.46e-13	0.83087	5.55384	0.688	0.041	5.19e-09	0.647
SLC6A2	1.3e-11	0.818201	5.46422	0.688	0.068	1.51e-07	0.62
LOC101750583	1.2e-15	0.903294	5.45757	0.844	0.081	1.39e-11	0.763
ZC3H12C	1.36e-11	0.799409	5.43618	0.625	0.041	1.58e-07	0.584
C2CD4A	7.53e-10	0.752745	5.38737	0.531	0.027	8.77e-06	0.504
CISH	4.92e-10	0.75549	5.35384	0.531	0.027	5.73e-06	0.504
CDKN1C	1.14e-14	0.862965	5.35081	0.75	0.041	1.33e-10	0.709
GADD45G	2.16e-17	0.956926	5.33851	0.969	0.135	2.51e-13	0.834
RND3	1.41e-08	0.711149	5.32337	0.438	0.014	0.000164468	0.424
2025-09-09	6.94e-10	0.741976	5.2772	0.5	0.014	8.08e-06	0.486
USP18	4.36e-15	0.899071	5.23824	0.844	0.095	5.07e-11	0.749
LFNG	1.07e-12	0.82538	5.2242	0.688	0.041	1.25e-08	0.647
ZNF423	1.21e-10	0.780194	5.21526	0.594	0.041	1.41e-06	0.553
LOC112533491	2.64e-11	0.773649	5.20945	0.562	0.014	3.08e-07	0.548
SORCS1	1.33e-08	0.722973	5.05344	0.469	0.027	0.000154539	0.442
LOC100857745	1.12e-12	0.804054	5.02963	0.625	0.014	1.31e-08	0.611
SERPINH1	3.17e-09	0.726562	5.01681	0.469	0.014	3.7e-05	0.455
TWF1	1.59e-16	0.927365	5.0146	0.906	0.095	1.85e-12	0.811
SYN3	5.56e-10	0.779139	5.00689	0.594	0.068	6.47e-06	0.526
ELAVL4	4.01e-14	0.868877	5.00308	0.781	0.068	4.68e-10	0.713
CCND1	4.33e-11	0.796664	4.97301	0.625	0.054	5.05e-07	0.571
EGR1	1.08e-13	0.897382	4.97055	0.844	0.176	1.26e-09	0.668
ADGRG1	1.59e-10	0.756968	4.96834	0.531	0.014	1.85e-06	0.517
DNAI2	2.96e-14	0.875	4.95308	0.781	0.081	3.44e-10	0.7
PDGFA	5.19e-09	0.758657	4.93551	0.562	0.068	6.04e-05	0.494
ROPN1L	4.7e-15	0.8731	4.91359	0.781	0.041	5.47e-11	0.74
BTG2	1.37e-17	0.979307	4.90611	1	0.216	1.59e-13	0.784
RSPH1	4.75e-15	0.902238	4.86124	0.844	0.108	5.53e-11	0.736
CIB3	5.75e-13	0.888091	4.79519	0.844	0.189	6.69e-09	0.655
GSTAL2	8.8e-16	0.905194	4.79256	0.844	0.081	1.02e-11	0.763
TEKT1	5.15e-10	0.765625	4.74017	0.562	0.041	5.99e-06	0.521
NFASC	7.45e-19	0.986909	4.71676	1	0.162	8.67e-15	0.838
KIF19	1.59e-10	0.756968	4.67602	0.531	0.014	1.85e-06	0.517
MEX3A	1.42e-17	0.929899	4.65659	0.906	0.054	1.65e-13	0.852
ST7	2.32e-09	0.773015	4.60898	0.594	0.081	2.7e-05	0.513
CDK2AP1	4.2e-09	0.736064	4.60088	0.5	0.027	4.89e-05	0.473
ST6GALNAC2	1.07e-08	0.75739	4.52367	0.562	0.081	0.000124903	0.481
UCHL1	5.29e-16	0.967272	4.51853	0.969	0.311	6.16e-12	0.658
EPCAM	6.51e-18	0.986486	4.51169	1	0.23	7.59e-14	0.77
VOPP1	2.64e-16	0.916596	4.48182	0.875	0.081	3.07e-12	0.794
POMGNT2	1.69e-16	0.9375	4.47803	0.938	0.122	1.97e-12	0.816
CDC42EP4	2.97e-14	0.870777	4.40353	0.781	0.068	3.46e-10	0.713
DAW1	9.21e-11	0.791596	4.34884	0.625	0.054	1.07e-06	0.571
COL9A1	1.47e-11	0.817356	4.34776	0.688	0.068	1.71e-07	0.62
STYX	2.98e-08	0.760557	4.34497	0.594	0.108	0.000346605	0.486
CCDC13	6.12e-10	0.852196	4.31575	0.812	0.338	7.12e-06	0.474
HTATIP2	4.74e-10	0.77576	4.30095	0.594	0.054	5.51e-06	0.54
LRRC73	5.44e-13	0.873733	4.28287	0.812	0.135	6.34e-09	0.677
FUT9	2.06e-08	0.720017	4.22954	0.469	0.027	0.000239642	0.442
MYCL	2.07e-11	0.830659	4.21974	0.719	0.108	2.41e-07	0.611
HMGB2	4.48e-11	0.828547	4.14648	0.75	0.108	5.21e-07	0.642
JUP	4.99e-13	0.886402	4.12903	0.844	0.176	5.81e-09	0.668
ENAH	4.6e-10	0.775971	4.12101	0.594	0.054	5.35e-06	0.54
KAZALD1	1.06e-08	0.74451	4.10382	0.531	0.054	0.000123864	0.477
ZDHHC13	1.02e-09	0.78315	4.08632	0.625	0.081	1.19e-05	0.544
CFAP44	1.8e-12	0.855152	3.96845	0.781	0.108	2.1e-08	0.673
TMEM132B	6.57e-13	0.865709	3.92185	0.812	0.108	7.65e-09	0.704
NSG1	1.37e-16	0.980152	3.91441	1	0.324	1.6e-12	0.676
PDE10A	4.77e-09	0.73522	3.88216	0.5	0.027	5.55e-05	0.473
ACTB	1.1e-14	0.972973	3.87991	1	0.743	1.29e-10	0.257
DUSP10	1.27e-12	0.864443	3.87242	0.812	0.122	1.48e-08	0.69
SVIP	5.34e-09	0.758446	3.86412	0.562	0.068	6.22e-05	0.494
PAK1	1.44e-08	0.76288	3.85648	0.594	0.095	0.000167207	0.499
KIF5C	7.34e-13	0.871622	3.85517	0.844	0.122	8.54e-09	0.722
NF2	1.06e-15	0.925676	3.85372	0.938	0.122	1.24e-11	0.816
MGAT3	2e-09	0.785684	3.84459	0.656	0.095	2.33e-05	0.561
MGST1	1.73e-14	0.886402	3.84172	0.844	0.081	2.01e-10	0.763
SETD7	1.14e-15	0.949747	3.84077	0.969	0.23	1.32e-11	0.739
FBXO39	1.01e-12	0.851774	3.83019	0.781	0.081	1.18e-08	0.7
EFHC1	9.21e-10	0.771115	3.79442	0.594	0.054	1.07e-05	0.54
SOGA1	1.46e-11	0.825591	3.78649	0.719	0.081	1.69e-07	0.638
FGFRL1	2.17e-10	0.802365	3.78176	0.688	0.081	2.53e-06	0.607
CCND2	1.18e-13	0.843961	3.70823	0.719	0.041	1.37e-09	0.678
DLK2	6.85e-12	0.912162	3.6873	0.969	0.514	7.98e-08	0.455
FAR2	2.64e-08	0.718328	3.68032	0.469	0.027	0.000306899	0.442
KIF16B	6.14e-09	0.73353	3.67602	0.5	0.027	7.15e-05	0.473
TRAFD1	3.77e-14	0.92272	3.64512	0.938	0.23	4.39e-10	0.708
MED27	8.95e-12	0.869932	3.6259	0.812	0.216	1.04e-07	0.596
SART3	2.49e-15	0.956292	3.553	0.969	0.311	2.9e-11	0.658
AMOT	1.32e-09	0.768581	3.52191	0.594	0.054	1.53e-05	0.54
PLOD2	5.42e-13	0.885769	3.51447	0.875	0.162	6.31e-09	0.713
LINGO3	4.29e-11	0.801309	3.48588	0.656	0.054	5e-07	0.602
EYA1	5.93e-11	0.883868	3.46089	1	0.365	6.9e-07	0.635
TPM1	1.82e-11	0.871199	3.44907	0.875	0.23	2.12e-07	0.645
CORO1C	1.8e-08	0.771537	3.44173	0.625	0.122	0.000209375	0.503
LHFPL3	2.76e-13	0.896115	3.42249	0.938	0.162	3.21e-09	0.776
PTPRA	2.72e-09	0.796664	3.41819	0.688	0.135	3.17e-05	0.553
BLMH	2.36e-10	0.831081	3.41782	0.75	0.176	2.75e-06	0.574
CHRNA1	7.66e-14	0.939823	3.38122	0.969	0.392	8.92e-10	0.577
CDKL1	1.25e-12	0.896537	3.37654	0.875	0.257	1.46e-08	0.618
WHSC1	2.7e-08	0.757812	3.33973	0.594	0.095	0.000314767	0.499
GM2A	2.79e-08	0.767736	3.32493	0.656	0.108	0.000324547	0.548
PFKFB4L	5.62e-09	0.781039	3.31264	0.656	0.108	6.54e-05	0.548
RAB36	9.73e-11	0.846073	3.29841	0.812	0.189	1.13e-06	0.623
MAP1A	3.52e-10	0.864443	3.26927	0.844	0.392	4.1e-06	0.452
CTHRC1	3.46e-14	0.91364	3.25526	0.906	0.189	4.03e-10	0.717
LASP1	8.85e-11	0.86761	3.23454	0.906	0.284	1.03e-06	0.622
FZD9	2.56e-09	0.805954	3.23131	0.719	0.162	2.98e-05	0.557

## Sheet: top200_utrHCs_vs_BPHCs_DEGs
	p_val	auc	avg_log2FC	pct.1	pct.2	p_val_adj	pct.1-pct.2
CRABP1	9.97534e-30	0.950331	15.1691	0.901	0	1.16173e-25	0.901
ATP8B1	9.96196e-30	0.950331	14.449	0.901	0	1.16017e-25	0.901
RASL11B	1.29142e-13	0.758278	14.3369	0.517	0	1.50399e-09	0.517
LOC112532998	7.24744e-24	0.890728	13.9193	0.781	0	8.44036e-20	0.781
NMB	3.60542e-24	0.89404	13.7299	0.788	0	4.19887e-20	0.788
LOC771456	5.06705e-10	0.698675	13.673	0.397	0	5.90109e-06	0.397
LSAMP	4.4349e-30	0.953642	13.5966	0.907	0	5.16488e-26	0.907
AMIGO2	1.29082e-13	0.758278	13.0498	0.517	0	1.50329e-09	0.517
KCNB2	5.70527e-21	0.857616	13.0165	0.715	0	6.64436e-17	0.715
ANO2	1.71884e-14	0.771523	12.975	0.543	0	2.00176e-10	0.543
RASD2	1.49511e-11	0.725166	12.8654	0.45	0	1.7412e-07	0.45
C22H8ORF4	9.46292e-12	0.728477	12.5039	0.457	0	1.10205e-07	0.457
VIM	1.15616e-20	0.855513	12.427	0.715	0.014	1.34646e-16	0.701
HSPB9	6.30005e-11	0.718096	12.3718	0.444	0.014	7.33704e-07	0.43
HYDIN	9.46186e-12	0.728477	12.3247	0.457	0	1.10193e-07	0.457
VAMP2	1.36757e-08	0.672185	12.2273	0.344	0	0.000159267	0.344
GPC3	3.44989e-13	0.751656	12.223	0.503	0	4.01774e-09	0.503
NKAIN4	2.14689e-10	0.705298	12.2133	0.411	0	2.50027e-06	0.411
SULF1	2.14685e-10	0.705298	12.1902	0.411	0	2.50023e-06	0.411
ATF3	2.70402e-09	0.68543	12.1144	0.371	0	3.1491e-05	0.371
EFCAB6	1.42002e-16	0.801325	12.0924	0.603	0	1.65376e-12	0.603
KIAA1210	1.42006e-16	0.801325	12.0809	0.603	0	1.6538e-12	0.603
FAM107A	3.68722e-11	0.718543	12.0212	0.437	0	4.29413e-07	0.437
KCNA3	1.46095e-12	0.741722	11.9604	0.483	0	1.70142e-08	0.483
CREB5	1.25195e-15	0.788079	11.9323	0.576	0	1.45802e-11	0.576
GSTA4L	6.12337e-09	0.678808	11.8043	0.358	0	7.13128e-05	0.358
TRIB3	1.25237e-15	0.788079	11.8033	0.576	0	1.45851e-11	0.576
ACSM4L	5.75685e-11	0.715232	11.7752	0.43	0	6.70443e-07	0.43
TLL2	2.34534e-11	0.721854	11.775	0.444	0	2.73138e-07	0.444
CFAP99	3.30368e-10	0.701987	11.5936	0.404	0	3.84747e-06	0.404
TEKT4	9.16587e-09	0.675497	11.5621	0.351	0	0.000106746	0.351
TTC6	6.11848e-09	0.678808	11.4701	0.358	0	7.12558e-05	0.358
SLC26A4	7.741e-10	0.695364	11.377	0.391	0	9.01517e-06	0.391
STK32A	7.83462e-09	0.68109	11.321	0.371	0.014	9.1242e-05	0.357
CAMK1D	8.96274e-11	0.711921	11.2457	0.424	0	1.0438e-06	0.424
TNC	2.35173e-11	0.721854	11.2163	0.444	0	2.73882e-07	0.444
COL7A1L	3.01213e-08	0.665563	11.2071	0.331	0	0.000350793	0.331
PDE4B	1.38947e-10	0.708609	11.1609	0.417	0	1.61817e-06	0.417
DRD3	1.17851e-09	0.692053	11.0845	0.384	0	1.37249e-05	0.384
EPB41L4A	3.68594e-11	0.718543	11.0688	0.437	0	4.29265e-07	0.437
PLXNA2	1.1774e-09	0.692053	11.0161	0.384	0	1.37119e-05	0.384
HCN1	1.36737e-08	0.672185	11.0027	0.344	0	0.000159244	0.344
LOC425001	7.74113e-10	0.695364	10.9548	0.391	0	9.01532e-06	0.391
KALRN	5.06356e-10	0.698675	10.9242	0.397	0	5.89703e-06	0.397
RIBC2	1.49297e-11	0.725166	10.8004	0.45	0	1.73872e-07	0.45
FAM19A1	3.74602e-12	0.735099	10.7647	0.47	0	4.36262e-08	0.47
RASSF9	6.12287e-09	0.678808	10.71	0.358	0	7.1307e-05	0.358
RSPO3	4.07567e-09	0.682119	10.6615	0.364	0	4.74652e-05	0.364
CFAP73	2.70478e-09	0.68543	10.6297	0.371	0	3.14999e-05	0.371
HPCAL1	6.02214e-10	0.701226	10.5665	0.411	0.014	7.01338e-06	0.397
RBFOX3	1.78742e-09	0.688742	10.4931	0.377	0	2.08163e-05	0.377
CFAP126	8.71457e-25	0.900662	10.4734	0.801	0	1.0149e-20	0.801
DSEL	9.15965e-09	0.675497	10.4554	0.351	0	0.000106673	0.351
PLXNA4	1.35767e-08	0.672185	10.432	0.344	0	0.000158115	0.344
DYDC1	4.61227e-17	0.807947	10.0939	0.616	0	5.37145e-13	0.616
CFAP161	2.03277e-08	0.668874	10.0065	0.338	0	0.000236736	0.338
NEK10	7.72555e-10	0.695364	10.0017	0.391	0	8.99718e-06	0.391
CHGB	2.39537e-24	0.899275	9.76859	0.808	0.041	2.78965e-20	0.767
LOC112531801	3.01123e-08	0.665563	9.6355	0.331	0	0.000350688	0.331
FHOD3	3.43719e-09	0.687713	9.59127	0.384	0.014	4.00295e-05	0.37
TBX3	4.62137e-18	0.821192	9.41503	0.642	0	5.38204e-14	0.642
GHRHR.LR	6.06767e-09	0.678808	9.29635	0.358	0	7.0664e-05	0.358
PCDH8	3.01265e-08	0.665563	9.26796	0.331	0	0.000350854	0.331
TPPP3	6.11988e-09	0.678808	9.16827	0.358	0	7.12721e-05	0.358
BCL11A	3.90515e-09	0.687041	9.0542	0.384	0.014	4.54794e-05	0.37
CALB2	1.40352e-23	0.892474	8.97267	0.801	0.054	1.63454e-19	0.747
STOX1	7.9001e-16	0.793762	8.69235	0.596	0.014	9.20045e-12	0.582
BAALC	3.84506e-24	0.895069	8.49993	0.795	0.014	4.47796e-20	0.781
AGPAT4	2.49899e-15	0.789422	8.15788	0.596	0.027	2.91033e-11	0.569
GRTP1	2.32693e-23	0.88876	8.10331	0.788	0.041	2.70994e-19	0.747
TBX2	1.74548e-09	0.688742	7.74584	0.377	0	2.03279e-05	0.377
BMP2	5.13236e-20	0.854126	7.72882	0.735	0.068	5.97715e-16	0.667
FHL3	1.7059e-10	0.710936	7.60519	0.43	0.014	1.98669e-06	0.416
CIB3	7.81206e-28	0.941248	7.49211	0.914	0.189	9.09793e-24	0.725
SDK1	4.61019e-13	0.753311	7.28565	0.517	0.014	5.36903e-09	0.503
TFPI	3.17236e-21	0.868624	7.15777	0.762	0.081	3.69453e-17	0.681
OTOG	1.24613e-19	0.852783	7.11888	0.748	0.095	1.45124e-15	0.653
LOC100857745	3.07474e-15	0.785887	7.09754	0.583	0.014	3.58084e-11	0.569
NREP	3.14521e-30	0.961652	6.90104	0.947	0.149	3.66291e-26	0.798
SYN3	1.06587e-26	0.92581	6.8106	0.874	0.068	1.24131e-22	0.806
KRT222	3.45663e-12	0.739664	6.74871	0.49	0.014	4.02559e-08	0.476
LOC424748	1.4294e-08	0.685296	6.60687	0.404	0.041	0.000166468	0.363
TMEM68L	6.29376e-22	0.873948	6.46671	0.768	0.041	7.32971e-18	0.727
ST8SIA6	5.41699e-12	0.73944	6.43593	0.497	0.027	6.30863e-08	0.47
BEGAIN	1.63867e-18	0.834885	6.40541	0.695	0.054	1.90839e-14	0.641
LOC431653	8.41607e-09	0.689279	6.26855	0.411	0.041	9.80135e-05	0.37
ROPN1L	1.52529e-22	0.880795	6.26414	0.781	0.041	1.77635e-18	0.74
ARID5B	4.79121e-09	0.685967	6.24814	0.384	0.014	5.57985e-05	0.37
LOC417013	2.37934e-08	0.672857	6.15875	0.358	0.014	0.000277098	0.344
DAW1	9.27251e-22	0.873009	6.07636	0.768	0.054	1.07988e-17	0.714
PACRG	1.43085e-27	0.936952	6.05284	0.901	0.135	1.66637e-23	0.766
SPEF2	1.30387e-15	0.801638	6.04414	0.649	0.081	1.51848e-11	0.568
RSPH1	2.86746e-27	0.933238	5.81654	0.894	0.108	3.33945e-23	0.786
NPHP3	2.1022e-17	0.824414	5.72845	0.695	0.068	2.44822e-13	0.627
MYO3B	1.72594e-16	0.8109	5.61928	0.662	0.054	2.01003e-12	0.608
FAM183A	5.77e-16	0.800967	5.49419	0.629	0.041	6.71974e-12	0.588
PEAK1	3.45542e-08	0.675228	5.48846	0.377	0.027	0.000402418	0.35
ZMYND10	6.37492e-11	0.73049	5.4878	0.503	0.068	7.42423e-07	0.435
SCHIP1	6.31155e-16	0.798908	5.43465	0.623	0.027	7.35043e-12	0.596
ADAMTS2	2.44362e-10	0.713263	5.42444	0.45	0.027	2.84584e-06	0.423
DRCC1	3.80011e-09	0.702121	5.34407	0.457	0.068	4.42561e-05	0.389
RRAD	2.87787e-11	0.734652	5.31873	0.51	0.054	3.35157e-07	0.456
LPGAT1	6.78763e-32	0.977492	5.30801	0.993	0.176	7.90487e-28	0.817
DSCC1	1.8147e-08	0.679882	5.2359	0.384	0.027	0.00021134	0.357
PALLD	4.42109e-15	0.798461	5.20276	0.662	0.108	5.14881e-11	0.554
LOC112530673	7.68688e-23	0.889431	5.18104	0.821	0.108	8.95214e-19	0.713
STXBP5L	1.92907e-09	0.697288	5.15666	0.417	0.027	2.24659e-05	0.39
HSPA2	2.44589e-24	0.915518	5.15589	0.954	0.405	2.84849e-20	0.549
AMY2A	9.84333e-12	0.7483	5.05678	0.563	0.081	1.14635e-07	0.482
GUCY1B4	2.85709e-10	0.715366	4.99806	0.464	0.041	3.32737e-06	0.423
DNAI2	8.22091e-15	0.790183	4.99793	0.623	0.081	9.57407e-11	0.542
TEKT1	2.8833e-11	0.731967	4.84265	0.497	0.041	3.35789e-07	0.456
FGFR2	8.92845e-14	0.769375	4.73367	0.57	0.027	1.03981e-09	0.543
PCP4	3.39021e-12	0.762037	4.70036	0.609	0.149	3.94824e-08	0.46
MTSS1	1.0128e-14	0.793897	4.64184	0.656	0.108	1.17951e-10	0.548
IL1RAP	1.00203e-13	0.773716	4.61698	0.596	0.054	1.16696e-09	0.542
CKB	3.38245e-32	0.984965	4.54951	1	0.878	3.9392e-28	0.122
KIF16B	2.84905e-14	0.77649	4.52898	0.583	0.027	3.31801e-10	0.556
OPCML	6.33415e-14	0.774342	4.48892	0.589	0.041	7.37676e-10	0.548
SOX13	1.76881e-08	0.680016	4.4835	0.384	0.027	0.000205995	0.357
HSF5	2.84684e-08	0.691963	4.47599	0.457	0.095	0.000331543	0.362
MAP6	1.21717e-08	0.691024	4.45403	0.43	0.054	0.000141752	0.376
RGS2	2.3479e-12	0.762082	4.3978	0.603	0.122	2.73436e-08	0.481
PTPRG	3.14434e-08	0.688965	4.34508	0.444	0.081	0.000366189	0.363
CFAP74	4.11157e-09	0.701674	4.32043	0.457	0.068	4.78834e-05	0.389
LRRIQ1	1.64468e-10	0.723734	4.30204	0.497	0.054	1.91539e-06	0.443
GULP1	1.33118e-09	0.704269	4.27149	0.444	0.041	1.55029e-05	0.403
MGST1	3.77999e-12	0.754027	4.19533	0.57	0.081	4.40218e-08	0.489
AMOT	1.64022e-13	0.770539	4.10052	0.589	0.054	1.9102e-09	0.535
LTK	1.99533e-08	0.700107	4.06728	0.497	0.122	0.000232376	0.375
DNAI1	4.92215e-12	0.76065	3.93657	0.616	0.149	5.73234e-08	0.467
GALNT6	1.41655e-09	0.696796	3.93228	0.411	0.014	1.64971e-05	0.397
VRK2	2.52713e-11	0.731699	3.90155	0.497	0.027	2.94309e-07	0.47
FKBP1B	4.90649e-12	0.756891	3.85369	0.589	0.122	5.7141e-08	0.467
FHIT	1.65441e-08	0.691919	3.85229	0.444	0.068	0.000192673	0.376
EFHC1	2.0587e-09	0.705566	3.81628	0.464	0.054	2.39757e-05	0.41
EYA1	3.18535e-09	0.737963	3.81468	0.795	0.365	3.70966e-05	0.43
RSPH9	2.22738e-13	0.790675	3.63507	0.735	0.297	2.59401e-09	0.438
ELFN1	6.16096e-22	0.884464	3.62738	0.861	0.135	7.17505e-18	0.726
LOC107052576	5.81071e-09	0.713576	3.6191	0.536	0.162	6.76715e-05	0.374
KCNA6	1.82726e-12	0.758502	3.59401	0.583	0.068	2.12803e-08	0.515
STARD10	2.63502e-31	0.976597	3.56698	1	0.473	3.06874e-27	0.527
RAB36	4.40269e-14	0.794702	3.38672	0.715	0.189	5.12737e-10	0.526
PTPRZ1	4.2189e-23	0.90102	3.32441	0.927	0.243	4.91333e-19	0.684
NCKAP5	7.89627e-10	0.739619	3.31479	0.669	0.27	9.196e-06	0.399
USP46	4.33633e-11	0.760292	3.27876	0.715	0.297	5.05009e-07	0.418
PAX2	6.81547e-10	0.733354	3.27071	0.609	0.176	7.9373e-06	0.433
RIPK4	7.38576e-10	0.722481	3.25336	0.536	0.095	8.60146e-06	0.441
MORN5	2.43891e-15	0.810005	3.22856	0.728	0.189	2.84035e-11	0.539
BTG2	4.76022e-14	0.79685	3.21126	0.742	0.216	5.54376e-10	0.526
PTPRQ	9.64476e-14	0.805038	3.21033	0.881	0.743	1.12323e-09	0.138
EFCAB1	9.04971e-13	0.782799	3.19793	0.722	0.311	1.05393e-08	0.411
SLC9A9	4.48032e-17	0.84455	3.12357	0.914	0.797	5.21778e-13	0.117
USH1C	3.6424e-19	0.867236	3.0624	0.974	0.784	4.24194e-15	0.19
OSBPL6	3.04378e-12	0.761992	3.03795	0.616	0.122	3.54479e-08	0.494
TMEM117	2.93907e-13	0.767675	3.03557	0.589	0.054	3.42284e-09	0.535
LRGUK	2.14588e-12	0.779667	3.00951	0.762	0.297	2.49909e-08	0.465
LOC101750148	2.95143e-12	0.757473	3.0038	0.596	0.068	3.43723e-08	0.528
HMGB2	7.68664e-09	0.707312	2.9886	0.517	0.108	8.95187e-05	0.409
ARL13B	2.13255e-16	0.831708	2.98251	0.828	0.378	2.48357e-12	0.45
GNG10	8.05167e-10	0.727269	2.90855	0.57	0.135	9.37698e-06	0.435
LOC107049033	2.34159e-08	0.701137	2.88694	0.51	0.135	0.000272702	0.375
TWF1	1.94186e-08	0.69957	2.85159	0.503	0.095	0.000226149	0.408
RARB	5.70893e-12	0.771568	2.83546	0.722	0.27	6.64862e-08	0.452
ANXA5	9.67908e-20	0.868982	2.82188	0.907	0.324	1.12723e-15	0.583
MID1IP1	1.09262e-12	0.782441	2.82125	0.748	0.284	1.27247e-08	0.464
CFAP61	1.79219e-08	0.708296	2.81621	0.556	0.162	0.000208718	0.394
MAP1A	1.03981e-10	0.757786	2.78176	0.728	0.392	1.21096e-06	0.336
FBXO39	3.31071e-09	0.709415	2.74499	0.503	0.081	3.85565e-05	0.422
ANXA4	5.29436e-10	0.74208	2.73073	0.662	0.284	6.16582e-06	0.378
NINJ1	2.192e-12	0.76244	2.67606	0.616	0.095	2.5528e-08	0.521
LDHB	2.95807e-25	0.926302	2.65144	1	0.878	3.44497e-21	0.122
B3GLCT	7.6287e-11	0.743825	2.64507	0.616	0.108	8.88438e-07	0.508
C20H20orf96	4.11646e-16	0.820789	2.64054	0.768	0.176	4.79403e-12	0.592
CUTA	9.87141e-10	0.740021	2.60818	0.675	0.324	1.14962e-05	0.351
SLC9A3R2	1.32725e-08	0.716753	2.54388	0.623	0.203	0.000154572	0.42
TMCC2	1.32342e-21	0.886075	2.52091	0.94	0.176	1.54126e-17	0.764
LOC419602	7.14313e-25	0.921827	2.49325	1	0.486	8.31889e-21	0.514
PCDH20	3.43243e-13	0.793181	2.43914	0.801	0.392	3.99741e-09	0.409
NME1	7.01006e-13	0.792375	2.42177	0.828	0.581	8.16391e-09	0.247
ME1	2.59615e-12	0.78535	2.3927	0.841	0.595	3.02347e-08	0.246
EHD3	1.07696e-10	0.755549	2.38534	0.715	0.324	1.25423e-06	0.391
GSTO1	2.09576e-10	0.758547	2.30747	0.788	0.635	2.44073e-06	0.153
BASP1	4.20842e-10	0.741453	2.30454	0.669	0.203	4.90113e-06	0.466
C9orf116	5.46571e-10	0.743691	2.17703	0.689	0.297	6.36537e-06	0.392
ARMC4	1.35678e-09	0.746823	2.16118	0.795	0.649	1.58011e-05	0.146
OSBPL1A	1.37473e-15	0.827949	2.14682	0.98	0.878	1.60101e-11	0.102
CFAP52	1.4438e-14	0.803338	2.13248	0.755	0.203	1.68145e-10	0.552
SLK	7.02148e-09	0.73501	2.12331	0.808	0.527	8.17722e-05	0.281
ENTPD3	2.14262e-08	0.729238	2.06365	0.881	0.757	0.00024953	0.124
NFASC	3.21056e-10	0.738858	2.00548	0.629	0.162	3.73902e-06	0.467
MRPS6	4.75113e-19	0.866028	1.9963	0.98	0.77	5.53316e-15	0.21
KHDRBS3	2.98103e-15	0.823519	1.97744	0.921	0.716	3.47171e-11	0.205
TIMP2	4.28211e-12	0.774208	1.95655	0.755	0.243	4.98694e-08	0.512
LIAS	4.88592e-10	0.750134	1.95	0.788	0.378	5.69015e-06	0.41
MAP4	4.9354e-11	0.769286	1.92829	0.921	0.662	5.74776e-07	0.259
TTC25	4.14729e-09	0.719706	1.86323	0.576	0.176	4.82993e-05	0.4
FAM166A	5.07762e-13	0.796223	1.82927	0.914	0.838	5.91339e-09	0.076
PHF5A	3.07459e-08	0.722391	1.67209	0.742	0.459	0.000358067	0.283
DYNLT1	1.84451e-12	0.788885	1.6639	0.914	0.743	2.14812e-08	0.171

## Sheet: Gene_overlap_pd96hHCs&utrHCs
	Gene
1	CRABP1
2	LSAMP
3	KCNB2
4	HYDIN
5	CREB5
6	GSTA4L
7	CAMK1D
8	PDE4B
9	CFAP126
10	CHGB
11	BCL11A
12	CALB2
13	CIB3
14	SDK1
15	LOC100857745
16	NREP
17	SYN3
18	ROPN1L
19	DAW1
20	RSPH1
21	SCHIP1
22	DNAI2
23	TEKT1
24	KIF16B
25	MGST1
26	AMOT
27	EFHC1
28	EYA1
29	RAB36
30	BTG2
31	HMGB2
32	TWF1
33	MAP1A
34	FBXO39
35	NFASC

## Sheet: top200_pd96hHCs_vs_utrHCs_DEGs
	p_val	auc	avg_log2FC	pct.1	pct.2	p_val_adj	pct.1-pct.2
BPIFB2	2.48548e-23	0.796875	16.6168	0.594	0	2.89459e-19	0.594
SLITRK6	5.61435e-41	1	14.9601	1	0	6.53847e-37	1
SFRP2	2.28577e-18	0.734375	14.3135	0.469	0	2.66201e-14	0.469
LOC112532717	2.75659e-35	0.9375	14.2784	0.875	0	3.21032e-31	0.875
TAGLN3	3.56793e-31	0.890625	14.2168	0.781	0	4.15521e-27	0.781
CXCR4	5.84358e-16	0.703125	13.9249	0.406	0	6.80543e-12	0.406
NR2F2	2.75712e-35	0.9375	13.8224	0.875	0	3.21094e-31	0.875
ST6GAL1	3.43176e-27	0.84375	13.7101	0.688	0	3.99663e-23	0.688
HEPACAM2	1.37102e-19	0.75	13.5075	0.5	0	1.59669e-15	0.5
PKN3	2.28577e-18	0.734375	13.2071	0.469	0	2.66201e-14	0.469
MYCL	1.66687e-28	0.859375	13.0752	0.719	0	1.94124e-24	0.719
HTR3A	5.84358e-16	0.703125	12.9612	0.406	0	6.80543e-12	0.406
TPH2	4.52336e-22	0.78125	12.5524	0.562	0	5.26791e-18	0.562
NEUROD6	7.99095e-21	0.765625	12.4612	0.531	0	9.30626e-17	0.531
UCK2	7.83379e-30	0.875	12.4158	0.75	0	9.12323e-26	0.75
ACCSL	4.52258e-22	0.78125	12.2801	0.562	0	5.267e-18	0.562
C14orf132	3.43114e-27	0.84375	12.2552	0.688	0	3.99591e-23	0.688
SMIM28	3.70466e-17	0.71875	12.1483	0.438	0	4.31444e-13	0.438
CORO2A	1.37102e-19	0.75	12.1256	0.5	0	1.59669e-15	0.5
TMEFF1	3.88594e-10	0.625	11.9037	0.25	0	4.52557e-06	0.25
CA8	1.95861e-12	0.65625	11.8252	0.312	0	2.281e-08	0.312
TMOD1	1.34215e-13	0.671875	11.7521	0.344	0	1.56307e-09	0.344
TSHZ2	2.78926e-11	0.640625	11.7422	0.281	0	3.24837e-07	0.281
VSTM5	2.28577e-18	0.734375	11.6896	0.469	0	2.66201e-14	0.469
GATA2	7.99095e-21	0.765625	11.6435	0.531	0	9.30626e-17	0.531
LOC107049019	6.68882e-34	0.921875	11.4624	0.844	0	7.7898e-30	0.844
LOC427400	3.88534e-10	0.625	11.3547	0.25	0	4.52486e-06	0.25
GDF9	5.30068e-09	0.609375	11.3045	0.219	0	6.17317e-05	0.219
ARHGAP22	5.30068e-09	0.609375	11.1332	0.219	0	6.17317e-05	0.219
PTCHD1	1.34236e-13	0.671875	11.1271	0.344	0	1.56332e-09	0.344
GRIN1	3.7022e-17	0.71875	11.1271	0.438	0	4.31158e-13	0.438
CAV2	1.34236e-13	0.671875	11.023	0.344	0	1.56332e-09	0.344
BEND3	3.88534e-10	0.625	11.0099	0.25	0	4.52486e-06	0.25
METTL7A	3.93207e-36	0.968129	10.921	0.938	0.013	4.57929e-32	0.925
ARHGAP20	3.88534e-10	0.625	10.8678	0.25	0	4.52486e-06	0.25
EFR3B	1.34215e-13	0.671875	10.8678	0.344	0	1.56307e-09	0.344
LOC395381	3.88594e-10	0.625	10.8083	0.25	0	4.52557e-06	0.25
FOXN4	3.88594e-10	0.625	10.7892	0.25	0	4.52557e-06	0.25
LOC424919	3.88594e-10	0.625	10.7776	0.25	0	4.52557e-06	0.25
SLC6A6	5.30068e-09	0.609375	10.706	0.219	0	6.17317e-05	0.219
FGFR3	2.79014e-11	0.640625	10.5422	0.281	0	3.24939e-07	0.281
SYT17	3.88594e-10	0.625	10.4958	0.25	0	4.52557e-06	0.25
KIAA1524	5.30068e-09	0.609375	10.4911	0.219	0	6.17317e-05	0.219
NR2F1	4.19987e-38	0.96875	10.4527	0.938	0	4.89117e-34	0.938
SYN2	3.88594e-10	0.625	10.4479	0.25	0	4.52557e-06	0.25
FAM26E	1.9583e-12	0.65625	10.3417	0.312	0	2.28063e-08	0.312
TSHZ3	3.88594e-10	0.625	10.2384	0.25	0	4.52557e-06	0.25
LYN	5.30068e-09	0.609375	10.175	0.219	0	6.17317e-05	0.219
TEAD4	4.78708e-10	0.638245	10.1108	0.281	0.007	5.57504e-06	0.274
NTRK2	3.88534e-10	0.625	10.0328	0.25	0	4.52486e-06	0.25
RAB17	3.88534e-10	0.625	10.0132	0.25	0	4.52486e-06	0.25
RAI14	6.65644e-09	0.622517	9.97987	0.25	0.007	7.75209e-05	0.243
RET	1.3415e-13	0.671875	9.95265	0.344	0	1.56231e-09	0.344
ASPM	1.95799e-12	0.65625	9.92491	0.312	0	2.28027e-08	0.312
PLPP5	5.30068e-09	0.609375	9.89662	0.219	0	6.17317e-05	0.219
CACNA1E	8.95795e-15	0.6875	9.89662	0.375	0	1.04324e-10	0.375
RTN4R	3.88473e-10	0.625	9.83832	0.25	0	4.52415e-06	0.25
MAP6D1	5.30068e-09	0.609375	9.7541	0.219	0	6.17317e-05	0.219
MARCO	5.30068e-09	0.609375	9.65626	0.219	0	6.17317e-05	0.219
LOC424918	8.96523e-15	0.6875	9.36769	0.375	0	1.04409e-10	0.375
FABP2	3.70343e-17	0.71875	9.33644	0.438	0	4.31301e-13	0.438
LHFPL3	2.78618e-34	0.96668	9.29542	0.938	0.026	3.24479e-30	0.912
KCNK5	2.56557e-11	0.667425	9.28006	0.344	0.013	2.98786e-07	0.331
P4HA3	2.78926e-11	0.640625	9.18092	0.281	0	3.24837e-07	0.281
ITGA8	5.7204e-10	0.637624	8.7795	0.281	0.007	6.66198e-06	0.274
LOC107051636	5.29985e-09	0.609375	8.71414	0.219	0	6.17221e-05	0.219
LOC107052288	1.3415e-13	0.671875	8.54219	0.344	0	1.56231e-09	0.344
HEG1	1.02277e-14	0.700952	8.41433	0.406	0.007	1.19112e-10	0.399
LOC101751877	2.7897e-11	0.640625	8.2384	0.281	0	3.24888e-07	0.281
EPHB2	6.65725e-09	0.622517	8.04254	0.25	0.007	7.75303e-05	0.243
LOC100859304	3.88534e-10	0.625	7.99329	0.25	0	4.52486e-06	0.25
CSDC2	2.78485e-11	0.640625	7.69784	0.281	0	3.24324e-07	0.281
BARHL1	2.78793e-11	0.640625	7.59596	0.281	0	3.24683e-07	0.281
LOC418355	9.21028e-33	0.950228	7.42645	0.906	0.026	1.07263e-28	0.88
CALB1	1.55459e-26	0.942467	7.35591	0.906	0.086	1.81047e-22	0.82
SDK2	5.29738e-09	0.609375	7.2828	0.219	0	6.16933e-05	0.219
MSTN	8.90716e-15	0.6875	7.2828	0.375	0	1.03733e-10	0.375
C5H11ORF96	1.94772e-12	0.65625	7.2384	0.312	0	2.26831e-08	0.312
GATA3	3.15708e-33	0.998448	7.236	1	0.066	3.67674e-29	0.934
FGFRL1	1.7787e-23	0.835886	7.12105	0.688	0.02	2.07147e-19	0.668
HVCN1	9.0397e-30	0.961714	6.81387	0.938	0.066	1.05276e-25	0.872
SERPINH1	4.45834e-14	0.725166	6.54326	0.469	0.026	5.19219e-10	0.443
ZC3H12C	4.51196e-22	0.80743	6.51825	0.625	0.013	5.25463e-18	0.612
STRA6	7.3617e-15	0.726511	6.39368	0.469	0.02	8.57343e-11	0.449
GSN	6.331e-24	0.894454	6.3352	0.812	0.066	7.37309e-20	0.746
SRRM4	4.44577e-35	0.993584	6.31299	1	0.04	5.17754e-31	0.96
KIF5C	6.153e-30	0.912873	6.26846	0.844	0.02	7.16578e-26	0.824
CDO1	8.28372e-24	0.879967	6.04755	0.781	0.053	9.64722e-20	0.728
MRVI1	7.11263e-13	0.709023	5.9409	0.438	0.026	8.28337e-09	0.412
CPE	1.26179e-19	0.788493	5.88733	0.594	0.02	1.46948e-15	0.574
ITGB6	6.06854e-10	0.637417	5.85194	0.281	0.007	7.06742e-06	0.274
UAP1L1	1.58582e-09	0.661838	5.83956	0.344	0.026	1.84685e-05	0.318
SLC6A2	2.30722e-21	0.829884	5.8151	0.688	0.033	2.68699e-17	0.655
COL9A1	9.01468e-18	0.824296	5.72303	0.688	0.073	1.04985e-13	0.615
BCL11B	4.14266e-18	0.770488	5.66839	0.562	0.02	4.82454e-14	0.542
TTYH2	9.61597e-24	0.920633	5.57586	0.875	0.099	1.11988e-19	0.776
TRIM2	4.36382e-11	0.665459	5.57581	0.344	0.013	5.0821e-07	0.331
CASKIN2	1.1778e-13	0.710575	5.55591	0.438	0.02	1.37166e-09	0.418
GNG13	7.79466e-26	0.924048	5.53653	0.875	0.073	9.07767e-22	0.802
DUSP27	6.30138e-10	0.675497	5.51842	0.375	0.033	7.33858e-06	0.342
MEX3A	1.18805e-25	0.942156	5.45493	0.906	0.099	1.3836e-21	0.807
SSFA2	1.10522e-26	0.882968	5.32755	0.781	0.026	1.28714e-22	0.755
NHLH1	4.78764e-30	0.954884	5.23311	0.938	0.053	5.57569e-26	0.885
LOC772080	2.80072e-10	0.663907	5.23076	0.344	0.02	3.26172e-06	0.324
STYX	2.17783e-13	0.770178	5.07846	0.594	0.079	2.5363e-09	0.515
CCNY	2.56046e-12	0.693295	5.04347	0.406	0.02	2.98191e-08	0.386
TMSB15B	5.76649e-17	0.81219	5.0124	0.656	0.073	6.71566e-13	0.583
MCM6	7.67424e-10	0.710472	4.99231	0.469	0.073	8.93741e-06	0.396
TMEM100	2.69911e-18	0.798427	4.98232	0.625	0.04	3.14338e-14	0.585
PDZRN3	5.88235e-26	0.87738	4.97074	0.781	0.026	6.85058e-22	0.755
FAM169B	9.43622e-09	0.621275	4.96686	0.25	0.007	0.000109894	0.243
INSM1	6.75632e-28	0.93274	4.93884	0.906	0.053	7.86841e-24	0.853
ARHGDIB	3.89578e-23	0.887417	4.88919	0.812	0.066	4.53703e-19	0.746
TRPS1	4.31349e-10	0.686258	4.84333	0.406	0.04	5.0235e-06	0.366
DUSP10	1.27238e-22	0.882761	4.80621	0.812	0.066	1.48182e-18	0.746
STMN1	7.48954e-21	0.990687	4.78141	1	0.377	8.72231e-17	0.623
NR3C1	8.27864e-19	0.812603	4.75508	0.656	0.046	9.64131e-15	0.61
FAM177A1	3.66533e-11	0.701987	4.73417	0.438	0.04	4.26864e-07	0.398
FAAH	1.66526e-15	0.793253	4.72934	0.625	0.073	1.93937e-11	0.552
HHATL	1.56338e-11	0.737997	4.7208	0.531	0.073	1.82072e-07	0.458
TMSB4X	1.5241e-23	0.977442	4.69329	1	0.205	1.77497e-19	0.795
LYPD6B	1.32725e-18	0.810741	4.68872	0.656	0.046	1.54572e-14	0.61
RRBP1	3.14976e-11	0.759623	4.66613	0.625	0.106	3.66822e-07	0.519
KHDRBS2	2.47888e-17	0.794392	4.66238	0.625	0.046	2.88691e-13	0.579
MDK	5.85518e-14	0.847372	4.65916	0.812	0.205	6.81894e-10	0.607
DUSP4	2.29713e-13	0.73334	4.65699	0.5	0.04	2.67524e-09	0.46
KIF19	4.58153e-16	0.753311	4.64084	0.531	0.026	5.33565e-12	0.505
ATL1	2.16156e-09	0.660493	4.59694	0.344	0.026	2.51735e-05	0.318
CCND3	1.33178e-15	0.764176	4.59389	0.562	0.04	1.55099e-11	0.522
TMEM169	8.76341e-10	0.695157	4.54235	0.438	0.053	1.02059e-05	0.385
TMPRSS13	2.08428e-13	0.733754	4.53512	0.5	0.04	2.42735e-09	0.46
FHL2	2.72165e-10	0.674358	4.50506	0.375	0.026	3.16964e-06	0.349
NLRP1L	4.37576e-13	0.755691	4.48393	0.562	0.066	5.09601e-09	0.496
CRMP1	3.11399e-24	0.883589	4.47463	0.812	0.046	3.62655e-20	0.766
IQSEC3	1.4015e-08	0.669288	4.46274	0.375	0.046	0.000163218	0.329
PDIA5	2.4027e-11	0.716784	4.43634	0.469	0.053	2.79819e-07	0.416
TMPRSS5	2.20736e-16	0.766453	4.42528	0.562	0.033	2.57069e-12	0.529
LOC112533491	3.10405e-16	0.765108	4.4019	0.562	0.033	3.61498e-12	0.529
NPTXR	2.13042e-18	0.87262	4.36911	0.812	0.126	2.48109e-14	0.686
SACS	9.17491e-17	0.742136	4.33929	0.5	0.013	1.06851e-12	0.487
GSE1	2.60903e-09	0.659665	4.33151	0.344	0.026	3.03848e-05	0.318
CBFA2T2	3.6376e-15	0.800704	4.31417	0.656	0.086	4.23635e-11	0.57
FAM76B	1.88909e-10	0.675911	4.30399	0.375	0.026	2.20003e-06	0.349
CCDC50	8.94595e-10	0.695054	4.29455	0.438	0.053	1.04184e-05	0.385
TECTB	2.19309e-14	0.805153	4.28747	0.688	0.106	2.55407e-10	0.582
LASP1	1.76984e-19	0.912459	4.22192	0.906	0.172	2.06115e-15	0.734
CDKN1C	2.94795e-16	0.8393	4.20044	0.75	0.119	3.43319e-12	0.631
SF3A2	5.78265e-14	0.838887	4.19127	0.781	0.185	6.73448e-10	0.596
EZR	1.24796e-13	0.72113	4.19025	0.469	0.026	1.45337e-09	0.443
KSR1	7.59914e-26	0.947641	4.15721	0.938	0.099	8.84995e-22	0.839
POU4F3.1	1.53286e-20	0.987583	4.14937	1	0.384	1.78517e-16	0.616
SESN1	9.72601e-09	0.692984	4.14561	0.438	0.073	0.000113269	0.365
CORO1C	2.4031e-15	0.787666	4.1151	0.625	0.066	2.79865e-11	0.559
TUBB3	5.37718e-15	0.869516	4.11151	0.844	0.225	6.26226e-11	0.619
STK38L	1.62986e-20	0.907699	4.10806	0.906	0.132	1.89814e-16	0.774
LOC107053919	4.34152e-15	0.739445	4.10173	0.5	0.026	5.05614e-11	0.474
LANCL2	1.50008e-21	0.97351	4.09241	1	0.265	1.747e-17	0.735
RABGAP1L	1.56788e-08	0.656147	4.09207	0.344	0.033	0.000182596	0.311
SATB1	3.33973e-14	0.789942	4.07003	0.656	0.086	3.88945e-10	0.57
NMNAT3	1.37491e-08	0.656767	4.06106	0.344	0.033	0.000160122	0.311
SINHCAF	3.30787e-19	0.857823	4.05022	0.781	0.086	3.85234e-15	0.695
AOX1	3.90703e-13	0.731064	4.04736	0.5	0.04	4.55013e-09	0.46
TMEM63C	1.10796e-13	0.790459	4.04576	0.656	0.099	1.29033e-09	0.557
LOC107053413	2.9467e-19	0.825849	4.04117	0.688	0.053	3.43172e-15	0.635
FSCN1	8.91542e-20	0.859789	4.01444	0.781	0.079	1.03829e-15	0.702
PQLC2L	5.54742e-24	0.952815	3.99372	0.969	0.139	6.46053e-20	0.83
CCND2	2.83402e-15	0.821813	3.98307	0.719	0.113	3.3005e-11	0.606
JPT2	1.4772e-08	0.721544	3.98134	0.531	0.126	0.000172035	0.405
DDTNFR23	1.03402e-12	0.731271	3.97251	0.5	0.046	1.20422e-08	0.454
TRAPPC3L	5.84063e-22	0.913493	3.968	0.906	0.113	6.80199e-18	0.793
VSIG10L	2.62715e-22	0.95178	3.94572	0.969	0.179	3.05958e-18	0.79
S100A1	7.20526e-21	0.984582	3.91823	1	0.351	8.39125e-17	0.649
FADS2	7.99722e-19	0.916598	3.91373	0.906	0.205	9.31356e-15	0.701
EPCAM	8.87663e-23	0.981995	3.89241	1	0.245	1.03377e-18	0.755
SART3	1.63564e-21	0.9613	3.89168	0.969	0.232	1.90486e-17	0.737
PAK1	1.28877e-12	0.764694	3.8894	0.594	0.086	1.5009e-08	0.508
CAP1	2.19913e-14	0.827918	3.86463	0.75	0.146	2.5611e-10	0.604
TPST1	8.07506e-23	0.946606	3.86169	0.969	0.152	9.40422e-19	0.817
ELAVL4	5.77975e-15	0.842922	3.86122	0.781	0.159	6.7311e-11	0.622
NF2	6.7439e-21	0.925911	3.85888	0.938	0.159	7.85394e-17	0.779
DNASE1	8.92823e-11	0.688845	3.82651	0.406	0.033	1.03978e-06	0.373
TUBB	4.10708e-15	0.75952	3.80956	0.562	0.04	4.7831e-11	0.522
DLL1	2.6812e-15	0.852028	3.8073	0.812	0.166	3.12253e-11	0.646
ITGA6	8.40871e-14	0.791908	3.79252	0.656	0.099	9.79278e-10	0.557
TGIF1	7.22508e-12	0.762003	3.78212	0.594	0.099	8.41433e-08	0.495
VASH1	8.08473e-10	0.695571	3.77989	0.438	0.053	9.41548e-06	0.385
ANKRD60	3.79908e-21	0.963059	3.76802	1	0.245	4.42441e-17	0.755
GNG2	8.4238e-21	0.873655	3.74157	0.812	0.079	9.81035e-17	0.733
TAX1BP3	2.14165e-08	0.678291	3.72873	0.406	0.06	0.000249417	0.346
RAB33B	3.656e-08	0.664321	3.70824	0.375	0.046	0.000425778	0.329
ADAMTS5	1.96914e-09	0.670323	3.70546	0.375	0.033	2.29326e-05	0.342
C2orf88	1.9764e-11	0.725683	3.69626	0.5	0.06	2.30172e-07	0.44
FUT9	1.5386e-13	0.720302	3.67803	0.469	0.026	1.79186e-09	0.443
CD99L2	1.10502e-11	0.724545	3.64811	0.5	0.053	1.2869e-07	0.447
LOC107051857	2.55957e-20	0.982616	3.62377	1	0.371	2.98087e-16	0.629
FAM174B	1.69802e-20	0.895178	3.60838	0.875	0.113	1.97751e-16	0.762
CNTN3	1.21486e-15	0.727132	3.58155	0.469	0.013	1.41483e-11	0.456
SPINT1	6.0599e-19	0.951159	3.56829	1	0.305	7.05736e-15	0.695
UCHL1	1.84835e-17	0.951676	3.55668	0.969	0.424	2.15258e-13	0.545
TRPC5	1.90688e-08	0.655215	3.5245	0.344	0.033	0.000222075	0.311

## Sheet: top200_BPHCs_vs_utrHCs_DEGs
	p_val	auc	avg_log2FC	pct.1	pct.2	p_val_adj
HAPLN1	2.06837e-38	0.918919	15.1124	0.838	0	2.40882e-34
NR2F2	5.78553e-44	0.966216	15.0025	0.932	0	6.73783e-40
SYNPO2	1.82289e-32	0.864865	14.1671	0.73	0	2.12294e-28
NEFM	3.50299e-15	0.682432	13.9241	0.365	0	4.07958e-11
EGLN3	1.20687e-29	0.837838	13.5456	0.676	0	1.40552e-25
SYT15	1.29253e-14	0.675676	13.3146	0.351	0	1.50528e-10
FBXO41	2.85662e-28	0.824324	13.2004	0.649	0	3.32682e-24
NCF4	6.15182e-25	0.790541	12.9813	0.581	0	7.16441e-21
ST6GAL1	2.48827e-16	0.695946	12.9604	0.392	0	2.89784e-12
GSTT1L	1.038e-09	0.614865	12.6247	0.23	0	1.20885e-05
GPR68	6.52143e-17	0.702703	12.5859	0.405	0	7.59486e-13
SMIM28	1.70634e-13	0.662162	12.4945	0.324	0	1.9872e-09
OMP	4.72191e-14	0.668919	12.4827	0.338	0	5.49914e-10
RORB	3.50262e-15	0.682432	12.2869	0.365	0	4.07916e-11
NR2F1	6.49258e-34	0.878378	12.2523	0.757	0	7.56125e-30
COL4A1	1.09731e-18	0.722973	12.173	0.446	0	1.27793e-14
SAMSN1	1.09689e-18	0.722973	12.0883	0.446	0	1.27744e-14
KCNG3	2.62835e-11	0.635135	12.0513	0.27	0	3.06097e-07
GPR160	2.48787e-16	0.695946	11.7128	0.392	0	2.89738e-12
GFRAL	2.16025e-12	0.648649	11.6149	0.297	0	2.51583e-08
CPLX1	5.25648e-23	0.77027	11.6064	0.541	0	6.1217e-19
C14ORF39	2.48748e-16	0.695946	11.4531	0.392	0	2.89692e-12
COL4A2	1.29293e-14	0.675676	11.45	0.351	0	1.50575e-10
CDH12	1.293e-14	0.675676	11.4436	0.351	0	1.50583e-10
LOC395381	3.78282e-08	0.594595	11.4341	0.189	0	0.000441
CALB1	8.14975e-44	0.999911	11.4041	1	0.086	9.4912e-40
CSMD1	2.25333e-22	0.763514	11.3464	0.527	0	2.62423e-18
ST6GALNAC3	9.03543e-11	0.628378	11.3373	0.257	0	1.05227e-06
ARHGAP20	3.47115e-09	0.608108	11.3097	0.216	0	4.0425e-05
AIM1	2.16046e-12	0.648649	11.2311	0.297	0	2.51608e-08
CXCL13L2	3.07665e-10	0.621622	11.1138	0.243	0	3.58307e-06
SLN	1.0378e-09	0.614865	11.0692	0.23	0	1.20862e-05
FAXC	2.62809e-11	0.635135	11.0332	0.27	0	3.06067e-07
CYP4V2	1.09563e-18	0.722973	10.9313	0.446	0	1.27597e-14
FGFR3	9.03323e-11	0.628378	10.8838	0.257	0	1.05201e-06
APELA	1.3581e-25	0.797297	10.8459	0.595	0	1.58165e-21
RET	3.07651e-10	0.621622	10.7822	0.243	0	3.5829e-06
LYPD6	2.62822e-11	0.635135	10.7119	0.27	0	3.06082e-07
ST3GAL1	2.44436e-36	0.9046	10.6475	0.811	0.007	2.84671e-32
HTR4	1.038e-09	0.614865	10.5128	0.23	0	1.20885e-05
POU3F2	2.41295e-30	0.844595	10.4636	0.689	0	2.81012e-26
SLC9A3	9.03323e-11	0.628378	10.4552	0.257	0	1.05201e-06
PKN3	3.07621e-10	0.621622	10.4018	0.243	0	3.58255e-06
LRRC4C	1.03775e-09	0.614865	10.2863	0.23	0	1.20856e-05
RHBDL3	3.78299e-08	0.594595	10.2863	0.189	0	0.000441
IL7	7.57234e-12	0.641892	10.1812	0.284	0	8.81874e-08
ARSH	1.038e-09	0.614865	10.1659	0.23	0	1.20885e-05
PKDCCB	6.10192e-13	0.655405	10.1427	0.311	0	7.1063e-09
LOC112530510	1.09593e-18	0.722973	9.59881	0.446	0	1.27632e-14
KCNQ4	1.03775e-09	0.614865	9.45102	0.23	0	1.20856e-05
WIPF3	2.15971e-12	0.648649	9.05132	0.297	0	2.5152e-08
GCFC2	6.09977e-13	0.655405	8.98315	0.311	0	7.1038e-09
BARHL1	1.70349e-13	0.662162	8.84273	0.324	0	1.98388e-09
TRIM2	2.88536e-37	0.916905	8.35881	0.838	0.013	3.36029e-33
SLC34A2	2.61604e-43	0.991901	8.03653	0.986	0.073	3.04664e-39
PIP4K2A	6.24737e-21	0.754206	8.03623	0.514	0.007	7.27569e-17
LOC112531800	3.77998e-08	0.594595	7.86184	0.189	0	0.00044
ESAM	9.27625e-22	0.756757	7.79714	0.514	0	1.08031e-17
PKIA	8.99374e-11	0.628378	7.5208	0.257	0	1.04741e-06
RGS9BP	5.93421e-36	0.91968	7.43286	0.851	0.04	6.91098e-32
GATA3	1.82994e-35	0.926257	7.32361	0.865	0.066	2.13115e-31
LOC107054382	6.03019e-13	0.655405	6.88693	0.311	0	7.02276e-09
NLGN4L	7.23474e-24	0.803249	6.80878	0.622	0.033	8.42558e-20
PPFIBP1	1.88025e-12	0.663236	6.40293	0.338	0.013	2.18973e-08
CNTNAP5	1.1006e-25	0.826562	6.34824	0.676	0.04	1.28176e-21
LOC112531388	6.24629e-18	0.778906	6.18426	0.608	0.113	7.27442e-14
CA2	3.45968e-22	0.801906	6.17296	0.635	0.06	4.02914e-18
RAB32	4.29627e-14	0.688339	6.16372	0.392	0.02	5.00344e-10
FAM110C	1.19211e-24	0.803875	6.12951	0.622	0.02	1.38833e-20
GK	1.83102e-08	0.628289	5.93472	0.284	0.033	0.000213
NRGN	1.48126e-41	0.979685	5.91648	0.973	0.073	1.72508e-37
NR3C1	6.3084e-24	0.812332	5.90031	0.649	0.046	7.34677e-20
C14orf180	2.00475e-23	0.831081	5.89122	0.703	0.099	2.33473e-19
MYO1H	1.42297e-30	0.917845	5.77799	0.865	0.172	1.6572e-26
BMP4	6.31709e-34	0.953777	5.54025	0.932	0.205	7.35688e-30
STK38L	2.00189e-28	0.890013	5.52775	0.824	0.132	2.3314e-24
FGL1	1.46061e-11	0.658985	5.49037	0.338	0.02	1.70102e-07
WLS	9.98985e-17	0.729551	5.38381	0.486	0.033	1.16342e-12
SLC9A4	1.57393e-10	0.655226	5.37768	0.338	0.033	1.833e-06
CRMP1	9.06626e-28	0.851038	5.37368	0.73	0.046	1.05586e-23
EPB41L3	3.92278e-26	0.835869	5.36048	0.703	0.046	4.56847e-22
C4H4orf33	9.0416e-30	0.909433	5.35859	0.851	0.166	1.05299e-25
NRIP3	1.2344e-15	0.716708	5.33881	0.459	0.033	1.43758e-11
TCP11L1	8.70044e-11	0.68279	5.31392	0.419	0.079	1.01325e-06
CHSY1	8.93375e-30	0.887014	5.25944	0.811	0.086	1.04042e-25
AOX1	1.36886e-10	0.660104	5.24353	0.351	0.04	1.59417e-06
CWH43	1.7554e-22	0.795821	5.22661	0.622	0.04	2.04433e-18
ATP6V1C2	2.54471e-36	0.958922	5.16038	0.946	0.139	2.96357e-32
ST3GAL4	5.61564e-12	0.692277	5.14193	0.432	0.066	6.53997e-08
IGFBP5	6.64028e-24	0.83296	5.12581	0.716	0.086	7.73327e-20
SMURF1	5.56455e-09	0.630616	5.09934	0.284	0.026	6.48048e-05
GSE1	5.05184e-09	0.630974	5.0587	0.284	0.026	5.88337e-05
LOC107049264	2.19204e-16	0.772597	5.05314	0.622	0.139	2.55285e-12
GADL1	2.08131e-27	0.942232	4.97691	0.932	0.675	2.42389e-23
LOC107051973	3.41586e-16	0.738008	4.97671	0.514	0.06	3.97812e-12
CDS1	4.27626e-11	0.662252	4.94699	0.351	0.033	4.98013e-07
CCDC50	1.1432e-15	0.729774	4.92665	0.5	0.053	1.33138e-11
NXPH2	2.39405e-19	0.766646	4.86679	0.568	0.046	2.78812e-15
LOC107049357	4.26583e-13	0.702255	4.84172	0.446	0.06	4.96799e-09
CENPV	4.14384e-13	0.687802	4.8003	0.405	0.033	4.82592e-09
MMD2	1.56525e-25	0.829694	4.7426	0.689	0.046	1.82289e-21
CDH8	1.81877e-09	0.632316	4.73617	0.284	0.02	2.11814e-05
FAM46A	8.67154e-20	0.785618	4.72372	0.622	0.073	1.00989e-15
PRKG2	8.79606e-27	0.852023	4.7177	0.743	0.066	1.02439e-22
S100A1	9.32458e-35	0.982325	4.6978	0.986	0.351	1.08594e-30
ADAM5P	4.85386e-17	0.738545	4.69284	0.514	0.04	5.65281e-13
GALM	6.30192e-21	0.782307	4.6843	0.595	0.046	7.33922e-17
TUSC2	1.84881e-09	0.637014	4.6792	0.297	0.026	2.15312e-05
NLGN1	9.06031e-09	0.628781	4.66375	0.284	0.026	0.000106
EZR	8.39145e-10	0.64225	4.66051	0.311	0.026	9.77268e-06
TRPS1	7.98202e-19	0.758502	4.617	0.554	0.04	9.29587e-15
PLAGL1	2.33867e-13	0.731341	4.57316	0.541	0.119	2.72361e-09
FIGN	1.14712e-16	0.777877	4.55972	0.649	0.139	1.33593e-12
RCAN1	8.6887e-15	0.7402	4.53828	0.541	0.099	1.01189e-10
B3GALT2	6.41327e-25	0.858019	4.52768	0.77	0.132	7.46889e-21
MYO3A	3.09345e-31	0.953105	4.49095	0.959	0.331	3.60263e-27
SLC20A2	2.16223e-25	0.883032	4.45799	0.851	0.205	2.51813e-21
PRKAA1	2.7294e-09	0.657643	4.45022	0.365	0.066	3.17866e-05
NMRAL1	8.82805e-22	0.798908	4.44775	0.635	0.06	1.02812e-17
LOC429054	8.384e-13	0.69174	4.43988	0.419	0.046	9.764e-09
DCLK3	9.13832e-37	0.93986	4.42228	0.919	0.06	1.06425e-32
FAM149A	1.97685e-23	0.839091	4.40768	0.743	0.113	2.30224e-19
KLHL5	3.87504e-25	0.87538	4.40668	0.824	0.185	4.51288e-21
EDIL3	5.35835e-14	0.707938	4.40382	0.459	0.046	6.24034e-10
SVEP1	6.55673e-22	0.782978	4.36599	0.595	0.026	7.63597e-18
RAPGEF2	4.74178e-25	0.863254	4.34898	0.784	0.146	5.52228e-21
TTC7B	1.47106e-12	0.699391	4.34083	0.446	0.066	1.7132e-08
ENOX1	3.22765e-29	0.886478	4.33098	0.824	0.093	3.75893e-25
PROSER2	1.13048e-17	0.759576	4.30449	0.568	0.066	1.31656e-13
GFOD1	7.4829e-28	0.884374	4.29115	0.824	0.126	8.71459e-24
NHS	3.63589e-10	0.716843	4.27978	0.568	0.225	4.23436e-06
ARHGEF28	3.68143e-28	0.872382	4.26904	0.797	0.079	4.28739e-24
LOC112531598	3.42622e-12	0.729864	4.26872	0.554	0.166	3.99018e-08
CNOT6L	2.01685e-10	0.649767	4.2627	0.324	0.026	2.34882e-06
NELL2	7.90444e-16	0.726955	4.24065	0.486	0.046	9.20551e-12
POU3F3	2.13067e-14	0.742751	4.23917	0.554	0.119	2.48137e-10
WASF1	3.04191e-30	0.920351	4.21399	0.905	0.179	3.54261e-26
LMO7	1.23909e-29	0.955835	4.18623	0.959	0.53	1.44304e-25
IQSEC3	2.1537e-08	0.635851	4.13287	0.311	0.046	0.000251
SEMA5B	5.89023e-23	0.825846	4.121	0.716	0.086	6.85977e-19
SUV39H1	1.87563e-20	0.81184	4.09245	0.689	0.126	2.18436e-16
ST3GAL5	3.65396e-13	0.704761	4.08981	0.459	0.06	4.2554e-09
CLDN5	8.112e-18	0.75085	4.07507	0.541	0.046	9.44724e-14
NEFL	1.21368e-16	0.73756	4.06949	0.514	0.046	1.41345e-12
FAM102B	6.88537e-14	0.722078	4.06147	0.5	0.079	8.0187e-10
EEF1G	1.57084e-14	0.716261	4.02895	0.473	0.053	1.8294e-10
CAPN7	1.08213e-08	0.636701	4.02895	0.311	0.04	0.000126
LOC420807	7.30921e-12	0.673125	4.01013	0.378	0.033	8.51231e-08
TECTB	9.24849e-16	0.761231	3.99873	0.635	0.106	1.07708e-11
CACNA2D4	4.64788e-13	0.687399	3.96292	0.405	0.033	5.41292e-09
CLCN4	4.016e-12	0.683864	3.9573	0.405	0.046	4.67703e-08
AKAP2	1.76531e-21	0.859943	3.93997	0.811	0.298	2.05588e-17
ARHGAP42	1.83988e-19	0.765393	3.91529	0.568	0.04	2.14273e-15
RBP14L	1.11911e-10	0.688026	3.91031	0.446	0.093	1.30332e-06
SNCG	1.09438e-22	0.855289	3.90464	0.797	0.199	1.27451e-18
TMEM241	7.41186e-13	0.724987	3.89846	0.527	0.119	8.63186e-09
WAPL	1.64464e-21	0.877036	3.89556	0.865	0.45	1.91535e-17
PKD2	8.15795e-16	0.728924	3.89237	0.5	0.046	9.50074e-12
KCNH7	1.13602e-20	0.833497	3.88976	0.797	0.172	1.32301e-16
SULT4A1	2.31963e-09	0.644935	3.88154	0.324	0.04	2.70144e-05
LMO3	1.02912e-17	0.761768	3.83	0.581	0.066	1.19851e-13
LRRC1	3.81652e-17	0.780875	3.8298	0.649	0.132	4.44472e-13
KLHL2	4.95435e-10	0.684446	3.82802	0.446	0.106	5.76984e-06
SMARCA5	1.28889e-18	0.781412	3.81868	0.635	0.086	1.50104e-14
MARS	2.48586e-08	0.642563	3.80856	0.338	0.06	0.00029
ALS2CL	5.84573e-12	0.673931	3.7729	0.378	0.033	6.80794e-08
FCHSD2	1.56163e-08	0.648201	3.76418	0.351	0.066	0.000182
STK26	5.371e-23	0.824459	3.74369	0.703	0.086	6.25506e-19
GLDC	2.99426e-10	0.657106	3.72687	0.351	0.04	3.48712e-06
IGFBP2	4.81522e-21	0.84625	3.72151	0.811	0.225	5.60781e-17
SULF2	4.25821e-22	0.855513	3.71594	0.811	0.225	4.95911e-18
GPAM	6.36061e-21	0.782486	3.71226	0.608	0.04	7.40757e-17
GSN	3.59856e-08	0.644398	3.70244	0.351	0.066	0.000419
PRKAR2B	2.4178e-11	0.670888	3.67717	0.378	0.04	2.81577e-07
CCP110	2.49195e-19	0.772597	3.67269	0.595	0.053	2.90213e-15
HNRNPUL2	3.79473e-09	0.646904	3.66638	0.338	0.046	4.41934e-05
CDO1	2.66187e-15	0.726776	3.65704	0.5	0.053	3.10001e-11
DCLK1	1.08368e-27	0.944111	3.64973	0.959	0.642	1.26205e-23
PUS10	2.35178e-08	0.68722	3.63633	0.527	0.199	0.000274
MBLAC2	2.59707e-09	0.644487	3.62831	0.324	0.04	3.02455e-05
HTR1B	6.80061e-13	0.686057	3.61944	0.405	0.033	7.91999e-09
NALCN	9.24714e-10	0.641892	3.61802	0.311	0.026	1.07692e-05
TP53INP1	4.99844e-23	0.860345	3.61643	0.811	0.205	5.82118e-19
KCTD10	4.21829e-20	0.820163	3.59947	0.73	0.159	4.91262e-16
ITPKB	2.20266e-18	0.776087	3.54406	0.608	0.086	2.56521e-14
LOC426456	6.3904e-16	0.762708	3.54253	0.608	0.119	7.44226e-12
UBL5	2.48083e-20	0.82692	3.5208	0.743	0.185	2.88918e-16
NEO1	1.51805e-24	0.895964	3.51048	0.919	0.325	1.76792e-20
TRIM36	5.17505e-19	0.848309	3.50819	0.851	0.397	6.02686e-15
SACM1L	2.69496e-19	0.858242	3.47096	0.851	0.503	3.13856e-15
IGF1R	2.25808e-19	0.839583	3.46842	0.838	0.278	2.62977e-15
SERF2	2.35683e-20	0.858556	3.45816	0.838	0.384	2.74476e-16
DRP2	4.4794e-13	0.711249	3.4562	0.486	0.073	5.21671e-09
SALL3	5.31308e-29	0.936325	3.44554	0.946	0.344	6.18761e-25
LGI1	1.20801e-08	0.664892	3.4436	0.419	0.099	0.000141
NEDD8	2.86269e-16	0.806112	3.43577	0.73	0.318	3.33388e-12
PIK3IP1	2.3262e-21	0.840612	3.42213	0.784	0.185	2.70909e-17
VSTM2A	2.81276e-09	0.659254	3.41722	0.378	0.066	3.27574e-05
GTF2IRD1	8.86886e-18	0.777609	3.35346	0.635	0.099	1.03287e-13
CA5A	7.69585e-20	0.836316	3.34119	0.797	0.238	8.96259e-16

## Sheet: Gene_overlap_pd96hHCs&BPHCs
	Gene
1	NR2F2
2	ST6GAL1
3	PKN3
4	SMIM28
5	ARHGAP20
6	LOC395381
7	FGFR3
8	NR2F1
9	RET
10	BARHL1
11	CALB1
12	GATA3
13	GSN
14	CDO1
15	TRIM2
16	TRPS1
17	NR3C1
18	CRMP1
19	IQSEC3
20	GSE1
21	CCDC50
22	TECTB
23	EZR
24	STK38L
25	AOX1
26	S100A1
