# Supplementary material for: Transcriptomic comparison of avian auditory and vestibular sensory epithelia
Source: iScience. 2025 Oct 15;28(11):113780. doi: 10.1016/j.isci.2025.113780 (PMC12616014; doi:10.1016/j.isci.2025.113780)
Supplement: Table S7. Marker genes for clusters 1–7 identified in a combined dataset of the basilar papilla and utricle hair cells and supporting cells, regenerated basilar papilla hair cells at 96 h post sisomicin treatment, and differentiating utricle hair cells, related to Figure S2 [file mmc8.xlsx]

## Sheet: Cluster_1
	p_val	auc	avg_log2FC	pct.1	pct.2	p_val_adj	gene
FGFR3	1.48204e-70	0.956842	4.88383	0.964	0.19	1.75133e-66	FGFR3
TECTB	3.01828e-54	0.945762	3.14856	1	0.397	3.5667e-50	TECTB
CD81	4.95135e-41	0.910186	2.43546	1	0.905	5.85101e-37	CD81
PLEKHG1	1.39675e-40	0.810359	3.75978	0.709	0.144	1.65054e-36	PLEKHG1
TECTA	2.30621e-39	0.859466	2.89663	0.891	0.307	2.72524e-35	TECTA
ID2	7.11959e-38	0.885902	2.14513	0.991	0.588	8.41321e-34	ID2
SEMA3D	2.44917e-37	0.743235	3.19155	0.545	0.059	2.89418e-33	SEMA3D
PRLR	3.415e-37	0.775341	2.88695	0.645	0.104	4.03551e-33	PRLR
SORCS3	3.98399e-37	0.692504	5.65103	0.4	0.017	4.70788e-33	SORCS3
NTN4L	6.0534e-36	0.720104	5.58292	0.473	0.044	7.1533e-32	NTN4L
HS3ST1	2.93249e-35	0.77612	3.42378	0.645	0.125	3.46532e-31	HS3ST1
HEY2	1.01997e-33	0.761513	2.36395	0.627	0.108	1.2053e-29	HEY2
CLDN8	1.64672e-33	0.839208	2.69949	0.864	0.37	1.94593e-29	CLDN8
GRK5	2.41354e-33	0.680338	3.85655	0.382	0.019	2.85208e-29	GRK5
COL14A1	4.39641e-33	0.812099	3.70968	0.755	0.256	5.19524e-29	COL14A1
OTOGL	1.02147e-32	0.810273	2.61031	0.791	0.247	1.20708e-28	OTOGL
UPK1B	1.16484e-32	0.711753	3.12037	0.473	0.049	1.37649e-28	UPK1B
ITPR1	1.23205e-32	0.725533	3.79362	0.509	0.066	1.45592e-28	ITPR1
COL2A1	2.61794e-32	0.712954	4.18142	0.473	0.053	3.09362e-28	COL2A1
FZD10	2.72174e-31	0.678974	3.92345	0.382	0.025	3.21628e-27	FZD10
GATA2	6.24821e-31	0.760677	2.93493	0.627	0.137	7.38351e-27	GATA2
SGPL1	1.01337e-30	0.746521	3.2506	0.582	0.112	1.1975e-26	SGPL1
TIMP3	1.4259e-30	0.804517	4.50603	0.727	0.288	1.68499e-26	TIMP3
OTOA	1.80622e-29	0.801826	2.7523	0.773	0.294	2.1344e-25	OTOA
LOC107050073	2.21739e-29	0.652575	4.48963	0.318	0.013	2.62029e-25	LOC107050073
GATA3	3.41689e-29	0.822141	1.70847	0.927	0.412	4.03774e-25	GATA3
SPOCK1	9.26085e-29	0.783442	2.52506	0.727	0.233	1.09435e-24	SPOCK1
LOC101750640	5.7697e-28	0.645214	8.09464	0.3	0.013	6.81805e-24	LOC101750640
SLC6A2	2.87964e-27	0.724995	3.84338	0.527	0.108	3.40287e-23	SLC6A2
SLC25A6	4.63955e-27	0.171968	-2.60476	0.482	0.867	5.48255e-23	SLC25A6
OTOF	4.99708e-27	0.184653	-4.95842	0.082	0.677	5.90505e-23	OTOF
STC1	8.81599e-27	0.786095	1.3188	0.818	0.279	1.04179e-22	STC1
PLSCR5	1.01001e-26	0.185105	-4.64865	0.118	0.687	1.19353e-22	PLSCR5
CSRP2	1.80559e-26	0.824015	2.26031	0.964	0.744	2.13367e-22	CSRP2
FGFRL1	4.52141e-26	0.741985	3.26551	0.609	0.154	5.34295e-22	FGFRL1
B3GNTL	9.87027e-26	0.198578	-7.19547	0.036	0.622	1.16637e-21	B3GNTL
SCG3	1.27245e-25	0.192706	-3.98737	0.091	0.685	1.50365e-21	SCG3
SLC9A4	2.21139e-25	0.718922	3.50111	0.518	0.116	2.61321e-21	SLC9A4
S100A1	3.21545e-25	0.81527	1.26604	0.982	0.721	3.79969e-21	S100A1
MTCL1	3.30172e-25	0.713358	2.51835	0.518	0.104	3.90164e-21	MTCL1
CKB	3.49405e-25	0.183798	-4.26211	0.555	0.886	4.12892e-21	CKB
ADAMTS17	4.51182e-25	0.672852	3.08336	0.391	0.047	5.33162e-21	ADAMTS17
CLCA2	6.4595e-25	0.785259	2.00266	0.827	0.342	7.63319e-21	CLCA2
DST	7.19001e-25	0.193619	-3.67113	0.173	0.727	8.49644e-21	DST
CALB1	1.36188e-24	0.797838	1.25816	0.991	0.44	1.60933e-20	CALB1
C4H4ORF50	1.76056e-24	0.205891	-5.30225	0.055	0.624	2.08045e-20	C4H4ORF50
HS3ST6	2.09194e-24	0.680338	2.78966	0.418	0.059	2.47205e-20	HS3ST6
RORB	2.57199e-24	0.708485	2.44781	0.509	0.104	3.03932e-20	RORB
NR2F1	3.31069e-24	0.772814	2.40422	0.755	0.304	3.91224e-20	NR2F1
TMSB4X	4.54182e-24	0.80542	1.24446	0.973	0.641	5.36707e-20	TMSB4X
CMTM6	7.5143e-24	0.69631	3.04165	0.473	0.087	8.87964e-20	CMTM6
COL27A1	7.95381e-24	0.661099	2.90781	0.364	0.04	9.39901e-20	COL27A1
GSTT1L	1.019e-23	0.755747	0.725198	0.791	0.218	1.20416e-19	GSTT1L
LRTOMT	2.39492e-23	0.21748	-4.77447	0.027	0.588	2.83008e-19	LRTOMT
S100A6	2.41369e-23	0.789458	1.46543	0.882	0.463	2.85225e-19	S100A6
SDC1	2.58037e-23	0.710657	2.66932	0.518	0.121	3.04922e-19	SDC1
CXCL14	3.41121e-23	0.208976	-4.48218	0.145	0.668	4.03103e-19	CXCL14
ZONADHL	4.70492e-23	0.216	-5.1975	0.064	0.613	5.5598e-19	ZONADHL
PPP2R3A	6.77825e-23	0.70861	3.02121	0.518	0.121	8.00985e-19	PPP2R3A
GLRA3	9.95795e-23	0.625207	7.49275	0.264	0.015	1.17673e-18	GLRA3
DNAJC5B	1.0852e-22	0.217067	-4.87972	0.091	0.622	1.28238e-18	DNAJC5B
TMEM255B	1.10007e-22	0.213819	-3.94989	0.127	0.653	1.29996e-18	TMEM255B
VWA1	1.45408e-22	0.685297	3.62039	0.436	0.082	1.71829e-18	VWA1
TMTC2	1.62147e-22	0.714982	3.591	0.527	0.144	1.9161e-18	TMTC2
PLOD2	1.75205e-22	0.777936	2.4397	0.791	0.421	2.07039e-18	PLOD2
GJB6	1.76226e-22	0.794868	1.25197	1	0.649	2.08246e-18	GJB6
GFI1	2.36832e-22	0.221891	-4.75439	0.064	0.6	2.79864e-18	GFI1
ANTXR1	3.11493e-22	0.670517	2.71026	0.4	0.061	3.68091e-18	ANTXR1
OSBPL1A	3.72514e-22	0.216961	-4.59904	0.145	0.655	4.402e-18	OSBPL1A
GPX2	3.80376e-22	0.222074	-5.6294	0.1	0.605	4.49491e-18	GPX2
GRIK4	7.24793e-22	0.658399	3.28362	0.364	0.049	8.56488e-18	GRIK4
LOC419602	8.31744e-22	0.229243	-6.3739	0.045	0.569	9.82872e-18	LOC419602
SH3BGRL2	9.67534e-22	0.692447	1.31874	0.491	0.097	1.14334e-17	SH3BGRL2
SORBS2	1.03729e-21	0.22265	-4.24632	0.109	0.63	1.22577e-17	SORBS2
ATP6V0A1	1.07629e-21	0.218124	-3.66029	0.182	0.677	1.27185e-17	ATP6V0A1
GPR162	1.15802e-21	0.713079	2.50024	0.555	0.146	1.36843e-17	GPR162
CARHSP1	1.18826e-21	0.233404	-5.9047	0.018	0.548	1.40417e-17	CARHSP1
CISD2	1.2879e-21	0.787699	1.70321	0.9	0.641	1.52192e-17	CISD2
FADS2	1.51726e-21	0.782731	1.6015	0.891	0.543	1.79294e-17	FADS2
APOA1	1.66118e-21	0.616663	4.42242	0.245	0.013	1.96302e-17	APOA1
CHGA	2.65665e-21	0.22709	-2.47167	0.082	0.617	3.13936e-17	CHGA
FAM89A	4.26104e-21	0.753978	1.89066	0.736	0.313	5.03527e-17	FAM89A
RAB15	5.21459e-21	0.233529	-4.76919	0.064	0.575	6.16208e-17	RAB15
RBM24	5.23885e-21	0.229887	-3.00259	0.073	0.611	6.19075e-17	RBM24
USH1C	6.20885e-21	0.220421	-2.92238	0.245	0.717	7.337e-17	USH1C
ACOT7	8.88289e-21	0.231674	-3.59307	0.091	0.605	1.04969e-16	ACOT7
TMPRSS9	9.12132e-21	0.72808	2.18534	0.618	0.209	1.07787e-16	TMPRSS9
RBM38	1.41049e-20	0.236296	-3.88747	0.064	0.577	1.66677e-16	RBM38
TFCP2L1	1.59681e-20	0.597771	5.31262	0.2	0.004	1.88695e-16	TFCP2L1
CD164	1.73145e-20	0.759706	2.45422	0.745	0.387	2.04605e-16	CD164
CAST	2.12169e-20	0.234144	-3.74682	0.1	0.605	2.50721e-16	CAST
GAPDH	2.34771e-20	0.21724	-1.023	0.955	0.983	2.77428e-16	GAPDH
STARD10	2.46246e-20	0.23351	-4.65472	0.127	0.611	2.90989e-16	STARD10
GIPC3	2.77159e-20	0.232337	-2.06707	0.136	0.628	3.27518e-16	GIPC3
SLC17A8	2.91155e-20	0.236258	-3.98745	0.091	0.594	3.44058e-16	SLC17A8
BDNF	3.69666e-20	0.236229	-2.34071	0.082	0.605	4.36834e-16	BDNF
SLITRK2	3.91595e-20	0.685364	3.10627	0.464	0.106	4.62748e-16	SLITRK2
CABP1	4.42492e-20	0.242639	-5.32982	0.055	0.552	5.22892e-16	CABP1
COL24A1	4.77578e-20	0.682664	2.74061	0.455	0.101	5.64354e-16	COL24A1
KCNQ2	4.82679e-20	0.244801	-5.33229	0.036	0.539	5.70381e-16	KCNQ2
KHDRBS3	8.37853e-20	0.235633	-3.32347	0.127	0.632	9.90091e-16	KHDRBS3
MYO6	9.49745e-20	0.222122	-2.02302	0.709	0.913	1.12231e-15	MYO6
TMEM35A	1.13879e-19	0.235499	-2.50906	0.136	0.645	1.34571e-15	TMEM35A
TYRO3	1.22675e-19	0.737555	2.86458	0.673	0.283	1.44965e-15	TYRO3
SPTBN1	1.37411e-19	0.223996	-2.33548	0.564	0.871	1.62378e-15	SPTBN1
AK1	2.06939e-19	0.250432	-4.90728	0.036	0.529	2.44539e-15	AK1
LOC107057310	2.22016e-19	0.233855	-2.51313	0.209	0.687	2.62356e-15	LOC107057310
GALNT9	2.54006e-19	0.253633	-7.62967	0.027	0.51	3.00159e-15	GALNT9
NOTCH1	3.97574e-19	0.722035	2.43582	0.609	0.23	4.69813e-15	NOTCH1
ENTPD1	4.23895e-19	0.632654	3.20709	0.3	0.036	5.00917e-15	ENTPD1
PGM2L1	4.54974e-19	0.254094	-5.75958	0.036	0.518	5.37643e-15	PGM2L1
LHX3	4.5771e-19	0.253604	-5.00699	0.036	0.522	5.40876e-15	LHX3
KIF1A	5.59555e-19	0.248251	-2.55253	0.073	0.569	6.61227e-15	KIF1A
OLFM1	5.84987e-19	0.247367	-2.56742	0.082	0.577	6.91279e-15	OLFM1
CADM2	6.92733e-19	0.251989	-4.98444	0.064	0.541	8.18603e-15	CADM2
PKIG	8.07161e-19	0.243504	-2.85455	0.145	0.619	9.53823e-15	PKIG
GJA1	8.45533e-19	0.690688	2.23088	0.509	0.133	9.99167e-15	GJA1
SCN3B	1.09271e-18	0.257034	-4.50391	0.036	0.516	1.29125e-14	SCN3B
MDH1	1.13473e-18	0.231972	-1.72095	0.5	0.827	1.34091e-14	MDH1
SEC61A1	1.25557e-18	0.751749	2.73465	0.809	0.425	1.48371e-14	SEC61A1
OSBPL11	1.34178e-18	0.253825	-5.20262	0.073	0.541	1.58558e-14	OSBPL11
EGFR	1.46499e-18	0.711407	1.98678	0.591	0.201	1.73118e-14	EGFR
TWF2	1.57856e-18	0.246329	-2.88415	0.136	0.613	1.86539e-14	TWF2
TMPRSS7	3.61921e-18	0.250048	-2.85638	0.127	0.603	4.27682e-14	TMPRSS7
DSG2	3.71842e-18	0.683961	2.15088	0.491	0.127	4.39406e-14	DSG2
FYN	3.78329e-18	0.677965	1.888	0.473	0.112	4.47071e-14	FYN
UQCRQ	4.11672e-18	0.235854	-1.74734	0.545	0.85	4.86473e-14	UQCRQ
CALM2	5.79737e-18	0.236075	-1.93588	0.782	0.905	6.85076e-14	CALM2
SYT14	5.79766e-18	0.255699	-4.10157	0.109	0.56	6.85109e-14	SYT14
DUSP19	5.86163e-18	0.242994	-3.27443	0.336	0.691	6.92668e-14	DUSP19
LOC771069	6.00991e-18	0.686527	1.63359	0.509	0.135	7.10191e-14	LOC771069
RTN1	6.10844e-18	0.254296	-3.27523	0.1	0.579	7.21835e-14	RTN1
NDUFS5	6.14743e-18	0.242216	-1.962	0.245	0.734	7.26442e-14	NDUFS5
CHRNA9	6.85762e-18	0.27167	-13.2886	0	0.457	8.10365e-14	CHRNA9
ARMC4	7.39896e-18	0.263752	-3.45415	0.036	0.51	8.74335e-14	ARMC4
TMC1	7.42216e-18	0.263761	-2.98355	0.036	0.51	8.77076e-14	TMC1
KIF21A	9.02022e-18	0.238497	-1.75275	0.6	0.844	1.06592e-13	KIF21A
CA4	9.44852e-18	0.602047	3.99081	0.218	0.015	1.11653e-13	CA4
AGBL4	1.05465e-17	0.257842	-4.59179	0.109	0.558	1.24628e-13	AGBL4
DSE	1.05987e-17	0.636095	2.93123	0.318	0.049	1.25245e-13	DSE
DFNB59	1.07936e-17	0.264194	-4.72302	0.055	0.512	1.27548e-13	DFNB59
TGFBR2	1.17641e-17	0.591851	8.54035	0.191	0.008	1.39017e-13	TGFBR2
CALM1	1.21814e-17	0.238507	-1.25009	0.809	0.96	1.43947e-13	CALM1
LPL	1.31133e-17	0.636748	3.44413	0.318	0.051	1.5496e-13	LPL
XIRP2	1.38925e-17	0.257947	-2.86079	0.1	0.569	1.64168e-13	XIRP2
ADGRV1	1.4412e-17	0.267663	-5.57079	0.036	0.495	1.70306e-13	ADGRV1
TTYH3	1.59907e-17	0.254949	-3.4389	0.155	0.596	1.88962e-13	TTYH3
GSTO1	1.62798e-17	0.260917	-4.09245	0.091	0.545	1.92379e-13	GSTO1
TMPRSS3	1.69029e-17	0.266116	-6.27049	0.064	0.505	1.99742e-13	TMPRSS3
LRTM2	1.78294e-17	0.268864	-4.8969	0.036	0.49	2.1069e-13	LRTM2
COL5A1	1.94923e-17	0.749404	1.77477	0.836	0.51	2.30341e-13	COL5A1
A2ML3	2.17229e-17	0.657669	3.04845	0.391	0.085	2.56699e-13	A2ML3
KIAA0408	2.22694e-17	0.264597	-3.17021	0.055	0.529	2.63157e-13	KIAA0408
WISP1	2.28185e-17	0.624784	2.01428	0.291	0.036	2.69646e-13	WISP1
HSPA8	2.33309e-17	0.240803	-1.00382	0.873	0.949	2.75701e-13	HSPA8
TNFAIP8L1	2.44073e-17	0.265126	-3.63426	0.064	0.524	2.88421e-13	TNFAIP8L1
CLN6	2.50517e-17	0.250106	-2.49227	0.218	0.677	2.96036e-13	CLN6
LOC112533023	3.10319e-17	0.673631	2.90562	0.445	0.121	3.66704e-13	LOC112533023
LYSMD2	3.11029e-17	0.252316	-2.72485	0.209	0.653	3.67543e-13	LYSMD2
ZHX3	3.60457e-17	0.74039	1.90159	0.736	0.438	4.25952e-13	ZHX3
S100A14	3.65315e-17	0.607486	2.63683	0.236	0.021	4.31693e-13	S100A14
FSCN2	3.81314e-17	0.275447	-6.31156	0.018	0.463	4.50599e-13	FSCN2
CERKL	3.85771e-17	0.26503	-4.0062	0.082	0.535	4.55866e-13	CERKL
ISL1	5.3992e-17	0.74113	1.58967	0.8	0.448	6.38024e-13	ISL1
SGCB	5.61536e-17	0.254997	-2.39391	0.2	0.645	6.63567e-13	SGCB
PACRG	7.67729e-17	0.27882	-7.64336	0.018	0.455	9.07226e-13	PACRG
NF2L	8.01598e-17	0.57636	10.8509	0.155	0.002	9.47248e-13	NF2L
MUC13	8.47648e-17	0.634259	3.06711	0.318	0.053	1.00167e-12	MUC13
AP3B2	9.59039e-17	0.270046	-3.67516	0.073	0.518	1.1333e-12	AP3B2
SLC7A14	1.06092e-16	0.273525	-4.46948	0.055	0.495	1.25369e-12	SLC7A14
MACF1	1.12189e-16	0.260561	-2.25847	0.136	0.613	1.32574e-12	MACF1
MYO7A	1.29515e-16	0.272689	-3.42151	0.055	0.507	1.53048e-12	MYO7A
ESPN	1.30878e-16	0.260475	-2.63261	0.164	0.615	1.54658e-12	ESPN
CRABP1	1.3219e-16	0.282654	-7.23203	0.009	0.442	1.56209e-12	CRABP1
LOC101748511	1.33663e-16	0.272074	-5.58387	0.082	0.507	1.57949e-12	LOC101748511
C1H21ORF59	1.57943e-16	0.26405	-2.78701	0.136	0.584	1.86642e-12	C1H21ORF59
NREP	1.69816e-16	0.255285	-2.16907	0.282	0.691	2.00671e-12	NREP
SLITRK6	1.78298e-16	0.661983	2.65774	0.418	0.104	2.10694e-12	SLITRK6
DKK2	1.85212e-16	0.600826	5.41713	0.218	0.019	2.18865e-12	DKK2
FKBP7	1.85354e-16	0.282798	-8.50392	0.018	0.446	2.19033e-12	FKBP7
OCM	1.94728e-16	0.254478	-4.20374	0.345	0.706	2.3011e-12	OCM
SMPX	2.11639e-16	0.283519	-7.84768	0.018	0.444	2.50094e-12	SMPX
USH2A	2.33244e-16	0.277628	-5.48951	0.055	0.482	2.75625e-12	USH2A
SOX10	2.42105e-16	0.685854	2.38806	0.509	0.169	2.86096e-12	SOX10
PLBD1	2.56709e-16	0.663204	2.39272	0.427	0.108	3.03353e-12	PLBD1
RSPH1	2.81277e-16	0.282933	-6.48435	0.027	0.452	3.32384e-12	RSPH1
SHTN1	2.81316e-16	0.270776	-2.80503	0.082	0.543	3.32431e-12	SHTN1
LAPTM4A	3.03797e-16	0.749856	1.2408	0.936	0.911	3.58997e-12	LAPTM4A
SORL1	3.10326e-16	0.704843	2.15656	0.609	0.241	3.66713e-12	SORL1
LPGAT1	3.49687e-16	0.270306	-4.38168	0.118	0.548	4.13225e-12	LPGAT1
NTRK2	3.58377e-16	0.634365	4.12033	0.318	0.059	4.23494e-12	NTRK2
SLCO5A1	3.92293e-16	0.669345	1.61019	0.455	0.125	4.63573e-12	SLCO5A1
SH3GLB2	3.96526e-16	0.271122	-3.31345	0.109	0.545	4.68574e-12	SH3GLB2
IGFBP5	4.14762e-16	0.72389	2.0018	0.727	0.355	4.90124e-12	IGFBP5
SLC35B2	4.1671e-16	0.70467	2.68004	0.591	0.249	4.92426e-12	SLC35B2
PCDH9	4.71691e-16	0.282058	-3.58192	0.036	0.469	5.57398e-12	PCDH9
SIK1	5.08499e-16	0.273832	-3.00998	0.109	0.526	6.00894e-12	SIK1
LHFPL5	5.24144e-16	0.273092	-3.19157	0.1	0.537	6.19381e-12	LHFPL5
COX5A	5.67867e-16	0.258245	-1.78704	0.3	0.719	6.71049e-12	COX5A
LOC425756	6.3987e-16	0.663002	2.5605	0.427	0.114	7.56134e-12	LOC425756
C13H5orf15	7.18276e-16	0.745166	1.86912	0.845	0.748	8.48786e-12	C13H5orf15
PTPRQ	7.31024e-16	0.275927	-4.4344	0.091	0.522	8.63851e-12	PTPRQ
APLP2	8.46224e-16	0.74606	0.907634	0.955	0.911	9.99983e-12	APLP2
NR2F2	9.52757e-16	0.72339	1.43264	0.791	0.362	1.12587e-11	NR2F2
SPARC	1.01602e-15	0.734692	0.564205	0.945	0.469	1.20063e-11	SPARC
TRPM7	1.07754e-15	0.700308	2.08314	0.6	0.239	1.27333e-11	TRPM7
NELL1	1.08892e-15	0.270238	-2.7603	0.164	0.584	1.28678e-11	NELL1
GPR146	1.27307e-15	0.633654	2.71512	0.327	0.061	1.50439e-11	GPR146
ACTC2L	1.45047e-15	0.25591	-1.09584	0.927	0.964	1.71402e-11	ACTC2L
RAB3IP	1.49273e-15	0.264463	-2.20602	0.264	0.668	1.76395e-11	RAB3IP
CRYBA4	1.53614e-15	0.277609	-3.58114	0.1	0.529	1.81526e-11	CRYBA4
CALD1	1.65953e-15	0.294455	-10.9961	0.009	0.416	1.96106e-11	CALD1
TRAPPC4	1.90838e-15	0.260033	-1.32898	0.391	0.78	2.25514e-11	TRAPPC4
SOGA3	2.16687e-15	0.288439	-3.02785	0.036	0.459	2.56059e-11	SOGA3
LOC107054473	2.60809e-15	0.293398	-4.59887	0.018	0.431	3.08198e-11	LOC107054473
ATP1B1	2.612e-15	0.270459	-1.17716	0.191	0.617	3.0866e-11	ATP1B1
LOC101748751	3.10659e-15	0.294273	-4.41514	0.018	0.429	3.67106e-11	LOC101748751
EPB41L2	3.38374e-15	0.704834	1.62772	0.627	0.283	3.99857e-11	EPB41L2
CIB3	3.59728e-15	0.283615	-4.19137	0.091	0.501	4.2509e-11	CIB3
PODXL2	3.87798e-15	0.275581	-2.08101	0.127	0.581	4.58261e-11	PODXL2
MCUB	3.99518e-15	0.291024	-3.46007	0.036	0.455	4.72111e-11	MCUB
ERC2	4.17303e-15	0.292293	-2.92765	0.036	0.446	4.93127e-11	ERC2
SLC9A7	4.90762e-15	0.275764	-2.71159	0.155	0.584	5.79933e-11	SLC9A7
OAZ1	4.90777e-15	0.26058	-1.01595	0.8	0.964	5.79951e-11	OAZ1
PFKFB3	5.3276e-15	0.681933	1.51417	0.545	0.182	6.29563e-11	PFKFB3
COX6C	5.51955e-15	0.261147	-1.48883	0.755	0.924	6.52246e-11	COX6C
PLS1	5.65602e-15	0.287767	-3.17646	0.064	0.484	6.68372e-11	PLS1
UBC	5.82636e-15	0.261205	-0.977859	0.982	1	6.88501e-11	UBC
ORMDL1	7.51071e-15	0.277792	-2.16298	0.155	0.577	8.87541e-11	ORMDL1
HIPK1	8.14077e-15	0.711935	1.93452	0.709	0.342	9.61995e-11	HIPK1
INPP5B	8.1563e-15	0.702258	2.00894	0.609	0.29	9.6383e-11	INPP5B
MORN5	8.51753e-15	0.297886	-5.49558	0.027	0.425	1.00652e-10	MORN5
CASZ1	8.9124e-15	0.286979	-3.17049	0.082	0.501	1.05318e-10	CASZ1
CLTA	1.02856e-14	0.269249	-2.13551	0.336	0.704	1.21544e-10	CLTA
MAP4	1.06218e-14	0.274265	-2.45066	0.227	0.63	1.25518e-10	MAP4
ELMOD1	1.06986e-14	0.276456	-2.41495	0.191	0.605	1.26425e-10	ELMOD1
2024-03-06	1.08733e-14	0.709495	2.11676	0.664	0.34	1.28489e-10	2024-03-06
TTC7A	1.11474e-14	0.291841	-4.20297	0.064	0.469	1.31729e-10	TTC7A
BAIAP2L2	1.13483e-14	0.299443	-5.97985	0.027	0.421	1.34103e-10	BAIAP2L2
DENND3	1.20953e-14	0.645551	3.36489	0.373	0.095	1.42931e-10	DENND3
SELENOP2	1.21961e-14	0.725351	1.06759	0.864	0.484	1.44121e-10	SELENOP2
ATP6V1G1	1.22808e-14	0.265702	-1.43979	0.518	0.818	1.45122e-10	ATP6V1G1
RPL22L1	1.27658e-14	0.274572	-2.15234	0.227	0.636	1.50853e-10	RPL22L1
TCFL5	1.45118e-14	0.584144	2.68341	0.182	0.013	1.71486e-10	TCFL5
VIM	1.49496e-14	0.30222	-6.09505	0.018	0.41	1.76659e-10	VIM
KCNAB2	1.49992e-14	0.29211	-3.21845	0.064	0.476	1.77245e-10	KCNAB2
RGS11	1.65195e-14	0.580809	3.61784	0.173	0.011	1.95211e-10	RGS11
A2M	1.70122e-14	0.645435	2.39019	0.382	0.095	2.01033e-10	A2M
OTOG	1.78947e-14	0.288978	-4.10035	0.1	0.501	2.11461e-10	OTOG
UQCRC1	1.88005e-14	0.276398	-1.944	0.236	0.628	2.22165e-10	UQCRC1
SLC9B2	1.93104e-14	0.626139	3.61824	0.309	0.061	2.28191e-10	SLC9B2
BAG3	1.97794e-14	0.282837	-2.74641	0.145	0.56	2.33733e-10	BAG3
AFAP1	2.04956e-14	0.289679	-3.47375	0.1	0.499	2.42197e-10	AFAP1
GOT2	2.23183e-14	0.269152	-1.2978	0.418	0.784	2.63736e-10	GOT2
PCSK2	2.3429e-14	0.298376	-4.73646	0.045	0.442	2.76861e-10	PCSK2
SLC25A22	2.54462e-14	0.286123	-2.35014	0.118	0.539	3.00698e-10	SLC25A22
TNS1	2.77297e-14	0.649644	2.71996	0.4	0.108	3.27682e-10	TNS1
SOD1	3.05419e-14	0.269191	-1.53032	0.527	0.82	3.60913e-10	SOD1
OAT	3.08586e-14	0.28819	-1.83604	0.109	0.526	3.64656e-10	OAT
DNAJB13	3.38943e-14	0.302499	-5.19511	0.036	0.423	4.00529e-10	DNAJB13
BSG	3.43755e-14	0.731837	0.944941	0.964	0.945	4.06215e-10	BSG
CYCS	3.47249e-14	0.272045	-1.61379	0.391	0.746	4.10344e-10	CYCS
NDUFV1	3.55845e-14	0.276725	-1.62302	0.245	0.664	4.20502e-10	NDUFV1
MPZL2	3.61422e-14	0.693907	1.22073	0.645	0.258	4.27093e-10	MPZL2
MAP1LC3B	3.71367e-14	0.270037	-1.13206	0.473	0.829	4.38845e-10	MAP1LC3B
EYA1	4.35926e-14	0.727167	1.70924	0.791	0.658	5.15134e-10	EYA1
BRSK2	5.04491e-14	0.28843	-2.84048	0.145	0.535	5.96157e-10	BRSK2
HSPA2	5.07705e-14	0.27931	-2.65518	0.236	0.643	5.99955e-10	HSPA2
MRPS6	5.19358e-14	0.272871	-1.22988	0.382	0.776	6.13725e-10	MRPS6
CITED4	5.3856e-14	0.282481	-3.13112	0.227	0.596	6.36416e-10	CITED4
ERBB4	5.47198e-14	0.637574	1.99062	0.364	0.085	6.46624e-10	ERBB4
NME1	5.75216e-14	0.289669	-2.89183	0.127	0.531	6.79733e-10	NME1
TIMM17A	5.88094e-14	0.271632	-1.44284	0.536	0.829	6.94951e-10	TIMM17A
DAW1	6.44388e-14	0.308341	-4.64172	0.018	0.402	7.61473e-10	DAW1
CTSC	6.49399e-14	0.277196	-2.08839	0.291	0.693	7.67395e-10	CTSC
TIMP2	6.66457e-14	0.286152	-2.17225	0.164	0.571	7.87552e-10	TIMP2
PCSK5	7.03112e-14	0.290986	-2.08042	0.118	0.526	8.30868e-10	PCSK5
ATP5F1	7.44116e-14	0.274092	-1.40338	0.409	0.778	8.79322e-10	ATP5F1
ST13	7.96872e-14	0.290486	-2.43069	0.127	0.535	9.41663e-10	ST13
TALDO1	8.07093e-14	0.285316	-2.37248	0.191	0.586	9.53741e-10	TALDO1
NECAB3	8.18308e-14	0.308831	-7.8152	0.027	0.402	9.66995e-10	NECAB3
NME2	8.21317e-14	0.276648	-1.54367	0.309	0.727	9.7055e-10	NME2
UQCRFS1	8.32668e-14	0.275485	-1.25916	0.373	0.751	9.83964e-10	UQCRFS1
RAB36	8.77296e-14	0.305737	-5.8416	0.045	0.421	1.0367e-09	RAB36
DYL1	9.78629e-14	0.726485	1.17998	0.855	0.765	1.15645e-09	DYL1
EFCAB1	1.04236e-13	0.309024	-4.82669	0.027	0.406	1.23175e-09	EFCAB1
DYNLT1	1.10712e-13	0.281318	-1.872	0.264	0.655	1.30828e-09	DYNLT1
CACNA1D	1.14776e-13	0.307246	-7.19493	0.045	0.416	1.35631e-09	CACNA1D
CCT2	1.19944e-13	0.280617	-1.60679	0.245	0.681	1.41737e-09	CCT2
LDB3	1.1996e-13	0.296022	-3.00654	0.1	0.499	1.41757e-09	LDB3
RSPH9	1.27715e-13	0.303431	-4.25791	0.064	0.444	1.50921e-09	RSPH9
TCHP	1.37492e-13	0.297396	-1.98037	0.091	0.493	1.62474e-09	TCHP
PTPRF	1.43696e-13	0.701778	2.32885	0.655	0.355	1.69805e-09	PTPRF
MLF2	1.53391e-13	0.278493	-1.13346	0.364	0.734	1.81262e-09	MLF2
GRAMD1C	1.59063e-13	0.286892	-2.68686	0.218	0.594	1.87965e-09	GRAMD1C
RRAS2	1.59851e-13	0.603363	1.46224	0.245	0.036	1.88896e-09	RRAS2
PEBP4	1.60052e-13	0.595368	2.80907	0.218	0.027	1.89133e-09	PEBP4
SALL1	1.6328e-13	0.723736	1.95058	0.836	0.725	1.92948e-09	SALL1
SFRP2	1.7796e-13	0.650903	2.1193	0.418	0.125	2.10295e-09	SFRP2
EFNB1	1.87568e-13	0.650759	1.93512	0.418	0.125	2.21649e-09	EFNB1
CCT6A	2.11169e-13	0.281578	-1.38597	0.309	0.696	2.49538e-09	CCT6A
APBA1	2.35367e-13	0.313358	-5.79014	0.027	0.395	2.78133e-09	APBA1
DNAJA1	2.37958e-13	0.280252	-1.73345	0.382	0.729	2.81195e-09	DNAJA1
DOCK5	2.52543e-13	0.606688	3.38476	0.255	0.042	2.9843e-09	DOCK5
NDUFV2	2.60983e-13	0.286844	-1.64719	0.227	0.624	3.08403e-09	NDUFV2
PDE1C	2.62598e-13	0.301326	-1.63519	0.082	0.48	3.10312e-09	PDE1C
ARSJ	2.70203e-13	0.674169	1.97397	0.518	0.209	3.19299e-09	ARSJ
TSPAN15	2.83746e-13	0.301153	-2.0302	0.091	0.482	3.35303e-09	TSPAN15
AFF3	2.91219e-13	0.591909	3.26242	0.209	0.025	3.44133e-09	AFF3
FKBP4	3.00635e-13	0.28645	-1.67159	0.227	0.641	3.5526e-09	FKBP4
HSP90AA1	3.30568e-13	0.277302	-0.690814	0.973	0.992	3.90633e-09	HSP90AA1
ADGRG6	3.34752e-13	0.718758	1.25755	0.855	0.632	3.95576e-09	ADGRG6
TEX2	3.35292e-13	0.624899	1.45737	0.318	0.072	3.96214e-09	TEX2
MPP4	3.3881e-13	0.58915	3.88632	0.2	0.023	4.00371e-09	MPP4
CFAP43	3.4002e-13	0.304882	-2.39679	0.073	0.459	4.01802e-09	CFAP43
ROBO1	3.62793e-13	0.718547	2.1536	0.782	0.653	4.28712e-09	ROBO1
CALB2	3.69537e-13	0.299952	-4.58114	0.127	0.495	4.36681e-09	CALB2
KCNB2	3.78739e-13	0.319566	-5.88962	0.009	0.37	4.47556e-09	KCNB2
CLCN2	4.15603e-13	0.554545	11.5285	0.109	0	4.91118e-09	CLCN2
FAIM2	4.35668e-13	0.296127	-2.81631	0.173	0.533	5.14829e-09	FAIM2
BIN1	4.47326e-13	0.293398	-1.67758	0.173	0.569	5.28605e-09	BIN1
LOC101748311	4.53736e-13	0.321209	-8.90549	0.009	0.364	5.3618e-09	LOC101748311
SDCBP	4.80316e-13	0.288305	-1.82813	0.236	0.638	5.6759e-09	SDCBP
C20H20orf96	4.82518e-13	0.318047	-3.60416	0.018	0.383	5.70192e-09	C20H20orf96
LOC112529956	5.06242e-13	0.619066	2.41249	0.3	0.063	5.98226e-09	LOC112529956
LRRC6	5.11691e-13	0.314501	-3.96926	0.036	0.404	6.04666e-09	LRRC6
CYB5B	5.27445e-13	0.286786	-1.78517	0.291	0.664	6.23282e-09	CYB5B
RNF224	5.42112e-13	0.314703	-4.25933	0.036	0.404	6.40614e-09	RNF224
LOC419390	6.56318e-13	0.318461	-9.28561	0.027	0.385	7.75571e-09	LOC419390
NDUFV3	6.61535e-13	0.291774	-0.936523	0.2	0.609	7.81735e-09	NDUFV3
EYS	7.11334e-13	0.31477	-4.70492	0.045	0.408	8.40583e-09	EYS
LHFPL4	7.13605e-13	0.318749	-5.45115	0.027	0.385	8.43267e-09	LHFPL4
NEURL1	7.4473e-13	0.307255	-1.99687	0.073	0.463	8.80047e-09	NEURL1
ATP6V0D1	7.60425e-13	0.294551	-2.03372	0.191	0.577	8.98594e-09	ATP6V0D1
MARCKS	7.68736e-13	0.713761	0.995693	0.845	0.586	9.08415e-09	MARCKS
LOC100857975	7.69604e-13	0.591447	4.80564	0.209	0.027	9.09441e-09	LOC100857975
LRGUK	8.85594e-13	0.313559	-4.22688	0.055	0.421	1.04651e-08	LRGUK
DMD	8.96912e-13	0.288929	-1.38325	0.327	0.655	1.05988e-08	DMD
ITGB1	9.71533e-13	0.673756	1.55073	0.564	0.22	1.14806e-08	ITGB1
CACNB2	1.00208e-12	0.311071	-1.96651	0.064	0.442	1.18416e-08	CACNB2
RANBP17	1.04207e-12	0.597684	3.74395	0.227	0.036	1.23141e-08	RANBP17
PLS3	1.05037e-12	0.295243	-1.64507	0.191	0.586	1.24122e-08	PLS3
ATP5A1Z	1.05122e-12	0.284797	-1.39383	0.445	0.772	1.24223e-08	ATP5A1Z
IQCA1	1.08209e-12	0.327696	-11.7877	0	0.345	1.2787e-08	IQCA1
CFAP52	1.16091e-12	0.319498	-5.5058	0.036	0.389	1.37185e-08	CFAP52
MGAT5	1.24804e-12	0.312647	-2.77628	0.064	0.436	1.47481e-08	MGAT5
MYT1	1.25279e-12	0.325687	-6.8084	0.009	0.357	1.48043e-08	MYT1
TUBB2B	1.36537e-12	0.71651	0.876383	0.927	0.852	1.61346e-08	TUBB2B
AMPH	1.42627e-12	0.323083	-8.73408	0.027	0.372	1.68542e-08	AMPH
DGCR6L	1.48671e-12	0.297943	-2.07653	0.173	0.571	1.75684e-08	DGCR6L
GM2A	1.49078e-12	0.692889	1.58491	0.636	0.357	1.76165e-08	GM2A
H2AFZ	1.4994e-12	0.287171	-1.57766	0.427	0.74	1.77184e-08	H2AFZ
SNAP91	1.62954e-12	0.309927	-3.46829	0.1	0.459	1.92563e-08	SNAP91
SYNE2	1.63345e-12	0.289477	-2.30457	0.327	0.702	1.93024e-08	SYNE2
DGKI	1.63364e-12	0.32981	-12.1123	0	0.34	1.93047e-08	DGKI
LOC112530673	1.63399e-12	0.32981	-12.1366	0	0.34	1.93089e-08	LOC112530673
HEY1	1.63917e-12	0.638901	1.92274	0.382	0.112	1.93701e-08	HEY1
FAT1	1.7739e-12	0.643927	2.29897	0.4	0.127	2.09622e-08	FAT1
HMP19	1.78421e-12	0.327936	-7.34659	0.009	0.351	2.1084e-08	HMP19
RPL19	1.82868e-12	0.284816	-0.747942	0.645	0.901	2.16095e-08	RPL19
CCDC107	1.84544e-12	0.298059	-2.39091	0.218	0.571	2.18076e-08	CCDC107
TFPI	1.86142e-12	0.32808	-8.13061	0.009	0.351	2.19964e-08	TFPI
CLTB	1.93979e-12	0.290429	-1.89983	0.355	0.689	2.29224e-08	CLTB
LIAS	2.08823e-12	0.310619	-2.42612	0.082	0.465	2.46766e-08	LIAS
NARS	2.13757e-12	0.302989	-2.06452	0.136	0.533	2.52596e-08	NARS
ITGB1BP3	2.50651e-12	0.28792	-1.23254	0.455	0.795	2.96194e-08	ITGB1BP3
COL9A3	2.70415e-12	0.595868	2.72461	0.227	0.036	3.19549e-08	COL9A3
CFAP126	2.79239e-12	0.325101	-4.63253	0.027	0.374	3.29976e-08	CFAP126
AP3S2	2.8595e-12	0.306333	-2.71591	0.145	0.505	3.37907e-08	AP3S2
DNAJA4	2.89202e-12	0.292495	-1.75308	0.355	0.679	3.4175e-08	DNAJA4
ITGB5	3.12788e-12	0.62686	2.64201	0.336	0.089	3.69622e-08	ITGB5
SH3BGRL3	3.13207e-12	0.304661	-2.22806	0.164	0.524	3.70117e-08	SH3BGRL3
SERPINE2	3.16305e-12	0.685191	1.18776	0.655	0.309	3.73778e-08	SERPINE2
SDR42E2	3.17385e-12	0.330963	-9.02428	0.009	0.345	3.75054e-08	SDR42E2
RTFDC1	3.2021e-12	0.291764	-1.49562	0.364	0.708	3.78392e-08	RTFDC1
HEG1	3.20763e-12	0.654372	2.2042	0.464	0.163	3.79046e-08	HEG1
PSMA1	3.26526e-12	0.294234	-1.33249	0.282	0.666	3.85856e-08	PSMA1
UST	3.28212e-12	0.656564	2.00487	0.464	0.173	3.87848e-08	UST
ATP5J	3.3132e-12	0.2894	-1.20542	0.436	0.784	3.91521e-08	ATP5J
MYCBP	3.32055e-12	0.291572	-1.35799	0.318	0.729	3.92389e-08	MYCBP
CLRN2	3.43901e-12	0.325197	-3.46986	0.027	0.378	4.06387e-08	CLRN2
LOC101748060	3.6093e-12	0.586354	1.33122	0.2	0.025	4.26511e-08	LOC101748060
RPL4	3.65193e-12	0.287988	-0.829351	0.627	0.873	4.31548e-08	RPL4
OSBPL8	3.67446e-12	0.318191	-3.30166	0.064	0.423	4.34211e-08	OSBPL8
RPL9	4.08258e-12	0.288257	-1.00476	0.673	0.894	4.82438e-08	RPL9
SLC4A4	4.08505e-12	0.702556	2.29078	0.764	0.507	4.8273e-08	SLC4A4
QSER1	4.11864e-12	0.697982	2.45312	0.673	0.455	4.867e-08	QSER1
DPYSL2	4.46872e-12	0.294234	-1.42063	0.291	0.696	5.28069e-08	DPYSL2
ZNF385B	4.53435e-12	0.303786	-2.16983	0.182	0.55	5.35824e-08	ZNF385B
NRXN3	4.61663e-12	0.315741	-2.8332	0.082	0.446	5.45548e-08	NRXN3
EIF3E	4.67608e-12	0.312118	-3.1645	0.118	0.471	5.52572e-08	EIF3E
CCDC126	4.69232e-12	0.680905	1.84618	0.618	0.294	5.54492e-08	CCDC126
PRR15	4.78617e-12	0.657102	1.14281	0.491	0.175	5.65582e-08	PRR15
TMEM199	5.05662e-12	0.295003	-1.14251	0.3	0.687	5.97541e-08	TMEM199
THAP4	5.54884e-12	0.315722	-1.94525	0.082	0.452	6.55707e-08	THAP4
TMEM68L	5.699e-12	0.333682	-6.8885	0.009	0.34	6.73451e-08	TMEM68L
PRDX1	5.97435e-12	0.2904	-1.10932	0.591	0.85	7.05989e-08	PRDX1
UQCRC2	6.19934e-12	0.299385	-1.61114	0.245	0.624	7.32575e-08	UQCRC2
PCLO	6.25565e-12	0.327955	-2.50381	0.027	0.374	7.3923e-08	PCLO
GRXCR1	6.40707e-12	0.328676	-4.07116	0.027	0.37	7.57123e-08	GRXCR1
LOC112531968	6.41976e-12	0.311474	-1.52228	0.109	0.493	7.58623e-08	LOC112531968
PLAT	7.10221e-12	0.650961	1.95	0.455	0.161	8.39269e-08	PLAT
ANXA5	7.70404e-12	0.296464	-1.68686	0.345	0.685	9.10387e-08	ANXA5
DPY30	7.86361e-12	0.308149	-2.50201	0.164	0.526	9.29243e-08	DPY30
SLC22A23	8.21161e-12	0.694878	1.86964	0.682	0.448	9.70366e-08	SLC22A23
LOC107052650	8.55871e-12	0.302278	-1.30027	0.218	0.603	1.01138e-07	LOC107052650
GPAT3	8.60076e-12	0.306064	-2.21566	0.191	0.552	1.01635e-07	GPAT3
SLC22A7	8.6387e-12	0.588247	2.02628	0.209	0.03	1.02083e-07	SLC22A7
PDIA4	8.86184e-12	0.708072	1.20748	0.918	0.795	1.0472e-07	PDIA4
TRPV4	8.97331e-12	0.553373	2.2593	0.109	0.002	1.06038e-07	TRPV4
ATP6V1B2	9.22737e-12	0.29926	-1.23843	0.282	0.651	1.0904e-07	ATP6V1B2
OFCC1	9.27041e-12	0.323506	-3.05348	0.055	0.41	1.09548e-07	OFCC1
RPL8	9.27338e-12	0.291851	-1.08511	0.682	0.888	1.09584e-07	RPL8
TJAP1	9.34005e-12	0.326071	-3.51657	0.045	0.393	1.10371e-07	TJAP1
POLR2C	9.55525e-12	0.305737	-1.69001	0.173	0.567	1.12914e-07	POLR2C
CREG2	9.68769e-12	0.325629	-4.389	0.055	0.395	1.14479e-07	CREG2
NRARP	1.037e-11	0.653738	2.19682	0.455	0.18	1.22543e-07	NRARP
PTMS	1.06515e-11	0.319162	-1.86254	0.073	0.446	1.25869e-07	PTMS
IFT46	1.0728e-11	0.319671	-2.30017	0.082	0.44	1.26773e-07	IFT46
SELENOU	1.09774e-11	0.328138	-3.77508	0.045	0.383	1.29719e-07	SELENOU
ARL13B	1.144e-11	0.316241	-2.72054	0.109	0.467	1.35186e-07	ARL13B
COL13A1	1.15997e-11	0.3308	-4.77982	0.036	0.368	1.37074e-07	COL13A1
RPSA	1.16952e-11	0.293398	-1.01959	0.527	0.858	1.38203e-07	RPSA
NDUFS3	1.25131e-11	0.302105	-1.29651	0.255	0.626	1.47867e-07	NDUFS3
EIF3H	1.51836e-11	0.298145	-1.57504	0.373	0.715	1.79425e-07	EIF3H
AIFM1	1.55394e-11	0.312666	-2.60237	0.164	0.505	1.83629e-07	AIFM1
SPAG1	1.63911e-11	0.332683	-4.4996	0.036	0.364	1.93694e-07	SPAG1
GMSRAL	1.66516e-11	0.295608	-1.26358	0.518	0.81	1.96772e-07	GMSRAL
JAG1	1.72092e-11	0.681491	0.501881	0.709	0.321	2.03361e-07	JAG1
ST3GAL1	1.77995e-11	0.66058	1.50235	0.536	0.207	2.10337e-07	ST3GAL1
ATP6V0E2	1.91991e-11	0.311099	-1.98995	0.164	0.535	2.26875e-07	ATP6V0E2
ARL6	1.99216e-11	0.309975	-1.02134	0.182	0.548	2.35413e-07	ARL6
ELOVL1	2.04451e-11	0.656362	2.30225	0.482	0.199	2.41599e-07	ELOVL1
ELOVL6	2.11882e-11	0.647031	2.46883	0.427	0.165	2.50381e-07	ELOVL6
CDH11	2.14719e-11	0.625697	2.09647	0.345	0.099	2.53734e-07	CDH11
SRI	2.17719e-11	0.308428	-1.291	0.209	0.569	2.57279e-07	SRI
ANKRD24	2.23204e-11	0.343552	-11.6173	0	0.313	2.6376e-07	ANKRD24
ABCA5	2.43037e-11	0.323794	-3.22262	0.082	0.431	2.87197e-07	ABCA5
NDUFA5	2.55e-11	0.299491	-1.31532	0.391	0.742	3.01334e-07	NDUFA5
AHSA1	2.71159e-11	0.30641	-1.36163	0.255	0.607	3.20428e-07	AHSA1
CCDC177	2.78769e-11	0.339227	-5.30131	0.018	0.338	3.29422e-07	CCDC177
FAT3	2.90076e-11	0.579108	2.75723	0.182	0.023	3.42783e-07	FAT3
UBA2	2.95292e-11	0.323823	-1.9685	0.073	0.44	3.48947e-07	UBA2
CDCP2	2.98557e-11	0.318979	-2.59923	0.127	0.474	3.52805e-07	CDCP2
ARL6IP5	2.99543e-11	0.301115	-1.68107	0.436	0.7	3.5397e-07	ARL6IP5
ATP6V1E1	2.99902e-11	0.31183	-1.53731	0.182	0.545	3.54395e-07	ATP6V1E1
LDHA	3.0346e-11	0.305045	-2.07556	0.291	0.634	3.58599e-07	LDHA
ERICH3	3.06334e-11	0.341678	-4.5778	0.009	0.328	3.61995e-07	ERICH3
SPOCK3	3.16597e-11	0.329214	-3.66753	0.064	0.4	3.74122e-07	SPOCK3
RALY	3.22812e-11	0.333606	-4.27676	0.045	0.372	3.81467e-07	RALY
NAPB	3.25503e-11	0.326168	-3.05069	0.082	0.421	3.84647e-07	NAPB
DNAH5	3.32145e-11	0.339852	-4.98973	0.018	0.338	3.92496e-07	DNAH5
STK16	3.5571e-11	0.329656	-3.34974	0.064	0.4	4.20342e-07	STK16
C9orf116	3.62559e-11	0.323919	-1.50992	0.082	0.444	4.28437e-07	C9orf116
NDUFA4	3.65707e-11	0.298203	-0.933805	0.591	0.873	4.32156e-07	NDUFA4
TUBB2A	3.95089e-11	0.701624	0.616998	0.909	0.825	4.66876e-07	TUBB2A
SLC41A3	4.02425e-11	0.576091	3.63691	0.173	0.021	4.75546e-07	SLC41A3
LOC419409	4.20618e-11	0.609495	1.31228	0.291	0.068	4.97045e-07	LOC419409
TPST1	4.20804e-11	0.673583	1.71957	0.6	0.307	4.97264e-07	TPST1
LHFP	4.35883e-11	0.590371	2.98955	0.218	0.038	5.15083e-07	LHFP
FKBP1C	4.40444e-11	0.299077	-0.941826	0.545	0.879	5.20473e-07	FKBP1C
C1H11ORF70	4.48697e-11	0.342668	-6.95597	0.018	0.328	5.30226e-07	C1H11ORF70
LOC420807	4.75105e-11	0.624111	2.81892	0.336	0.104	5.61432e-07	LOC420807
GMPPB	4.77128e-11	0.332155	-2.77458	0.055	0.391	5.63822e-07	GMPPB
LOC112532134	4.84535e-11	0.31181	-1.20742	0.218	0.567	5.72574e-07	LOC112532134
SQSTM1	4.99294e-11	0.305718	-1.12458	0.3	0.666	5.90016e-07	SQSTM1
JPH1	5.40779e-11	0.634922	2.12407	0.391	0.133	6.39038e-07	JPH1
TXNDC15	5.51966e-11	0.319124	-1.10401	0.136	0.497	6.52258e-07	TXNDC15
RPA3	5.56288e-11	0.322314	-2.15149	0.118	0.467	6.57365e-07	RPA3
SLC17A6	5.76049e-11	0.341486	-6.52011	0.027	0.338	6.80717e-07	SLC17A6
PAX2	5.85769e-11	0.336123	-3.80381	0.045	0.37	6.92203e-07	PAX2
PRDX6	5.8973e-11	0.305391	-1.18485	0.327	0.687	6.96884e-07	PRDX6
LOC112532998	5.92715e-11	0.348837	-13.0863	0	0.302	7.00412e-07	LOC112532998
SLC38A1	5.95431e-11	0.325879	-2.29283	0.1	0.44	7.03621e-07	SLC38A1
C4H4orf54	6.46445e-11	0.578868	2.85804	0.182	0.025	7.63904e-07	C4H4orf54
FGF10	6.93937e-11	0.307255	-1.4014	0.282	0.668	8.20025e-07	FGF10
COPE	7.02659e-11	0.303748	-1.16765	0.418	0.746	8.30332e-07	COPE
MCRIP1	7.18438e-11	0.304113	-1.03573	0.418	0.736	8.48979e-07	MCRIP1
FER1L4	7.29414e-11	0.54901	8.7808	0.1	0.002	8.61949e-07	FER1L4
TPT1	8.04747e-11	0.301538	-0.907915	0.655	0.896	9.50969e-07	TPT1
AKT3	8.08516e-11	0.307428	-1.76426	0.373	0.66	9.55423e-07	AKT3
CD151	8.11891e-11	0.677167	1.18932	0.682	0.347	9.59412e-07	CD151
B3GNT2	8.22988e-11	0.612868	2.82812	0.3	0.08	9.72525e-07	B3GNT2
PSMA4	8.29679e-11	0.304007	-1.3152	0.464	0.757	9.80432e-07	PSMA4
BAG2	8.33352e-11	0.32314	-1.96503	0.118	0.476	9.84772e-07	BAG2
HHIPL1	8.49939e-11	0.548837	3.21345	0.1	0.002	1.00437e-06	HHIPL1
LOC107057078	8.6093e-11	0.306852	-1.31736	0.345	0.689	1.01736e-06	LOC107057078
QSOX1	8.65692e-11	0.614107	1.51801	0.309	0.082	1.02299e-06	QSOX1
FAM103A1	8.82655e-11	0.306602	-0.884167	0.364	0.696	1.04303e-06	FAM103A1
IRX2	9.07963e-11	0.34484	-3.96971	0.018	0.33	1.07294e-06	IRX2
PPP1R14D	9.09388e-11	0.333529	-2.81319	0.064	0.397	1.07462e-06	PPP1R14D
B3GAT2	9.2123e-11	0.669767	1.31003	0.627	0.294	1.08862e-06	B3GAT2
RPS27A	9.3159e-11	0.303902	-1.02802	0.482	0.784	1.10086e-06	RPS27A
PLEKHH2	9.61668e-11	0.556035	7.64772	0.118	0.006	1.1364e-06	PLEKHH2
RERG	9.71216e-11	0.33571	-2.9563	0.055	0.385	1.14769e-06	RERG
NMNAT2	1.05606e-10	0.352008	-10.5632	0	0.296	1.24794e-06	NMNAT2
PCDH20	1.07774e-10	0.332356	-3.36367	0.082	0.408	1.27356e-06	PCDH20
CTNNAL1	1.08909e-10	0.624688	2.77006	0.345	0.112	1.28698e-06	CTNNAL1
WWC2	1.11267e-10	0.340976	-3.18876	0.036	0.355	1.31485e-06	WWC2
RUNX1T1	1.13575e-10	0.334394	-2.26833	0.064	0.397	1.34211e-06	RUNX1T1
FAM32A	1.13836e-10	0.303354	-0.97907	0.618	0.871	1.3452e-06	FAM32A
RABL6	1.16877e-10	0.323746	-2.38059	0.155	0.476	1.38113e-06	RABL6
CDH23	1.18379e-10	0.334288	-1.68894	0.073	0.397	1.39888e-06	CDH23
TUSC3	1.19639e-10	0.304161	-1.01094	0.582	0.82	1.41378e-06	TUSC3
GCC2	1.24563e-10	0.316836	-1.49881	0.209	0.554	1.47196e-06	GCC2
TAX1BP1	1.28856e-10	0.306929	-0.833872	0.391	0.736	1.52269e-06	TAX1BP1
SMIM14	1.28887e-10	0.675062	1.51249	0.636	0.355	1.52306e-06	SMIM14
IFT57	1.29276e-10	0.322477	-1.94595	0.155	0.495	1.52766e-06	IFT57
SMARCA2	1.30625e-10	0.691534	1.39625	0.773	0.598	1.54359e-06	SMARCA2
GALNT1	1.31803e-10	0.673333	1.6836	0.627	0.34	1.55751e-06	GALNT1
EXOSC2	1.38717e-10	0.31971	-1.29478	0.164	0.531	1.63922e-06	EXOSC2
WDR60	1.40125e-10	0.327129	-3.2613	0.136	0.452	1.65585e-06	WDR60
SDHB	1.51225e-10	0.313886	-1.45376	0.255	0.607	1.78702e-06	SDHB
EPB41L4B	1.57702e-10	0.654834	2.29633	0.5	0.228	1.86356e-06	EPB41L4B
PCP4	1.61959e-10	0.344936	-1.76352	0.027	0.34	1.91387e-06	PCP4
MTCH2	1.72806e-10	0.321958	-1.73426	0.155	0.516	2.04205e-06	MTCH2
DLK2	1.74734e-10	0.339102	-1.12749	0.045	0.378	2.06483e-06	DLK2
DBI	1.87811e-10	0.69385	0.955041	0.818	0.776	2.21936e-06	DBI
PTBP3	1.88006e-10	0.321334	-1.99733	0.182	0.522	2.22166e-06	PTBP3
RTN4	1.9437e-10	0.306035	-1.04027	0.645	0.841	2.29687e-06	RTN4
PEPD	1.99251e-10	0.319162	-1.77968	0.2	0.552	2.35455e-06	PEPD
SERPINF2	2.02104e-10	0.670728	0.71649	0.691	0.317	2.38827e-06	SERPINF2
TBC1D19	2.02637e-10	0.332424	-2.81331	0.1	0.425	2.39456e-06	TBC1D19
FAM107B	2.03275e-10	0.336412	-2.79369	0.073	0.397	2.40211e-06	FAM107B
DNAI1	2.0916e-10	0.349962	-4.67712	0.018	0.317	2.47165e-06	DNAI1
PTPN3	2.09469e-10	0.339804	-3.87903	0.064	0.374	2.47529e-06	PTPN3
ZBBX	2.25205e-10	0.350942	-6.42925	0.018	0.313	2.66125e-06	ZBBX
SLK	2.27385e-10	0.316269	-1.51218	0.255	0.596	2.68701e-06	SLK
SH2D4B	2.28861e-10	0.343081	-4.70999	0.055	0.355	2.70446e-06	SH2D4B
CDH1	2.33916e-10	0.588776	2.54459	0.218	0.042	2.76419e-06	CDH1
NDUFAF7	2.34472e-10	0.3362	-3.1328	0.082	0.402	2.77075e-06	NDUFAF7
LOC418421	2.39191e-10	0.336537	-3.07387	0.082	0.4	2.82652e-06	LOC418421
LYPD6	2.45408e-10	0.612627	2.84061	0.3	0.089	2.89999e-06	LYPD6
NDUFB9	2.47601e-10	0.313319	-1.26987	0.291	0.658	2.9259e-06	NDUFB9
DNAI2	2.5478e-10	0.3463	-3.69919	0.036	0.34	3.01074e-06	DNAI2
PTPRT	2.62128e-10	0.353681	-5.51385	0.009	0.302	3.09756e-06	PTPRT
GLTP	2.68906e-10	0.312858	-1.31292	0.364	0.662	3.17766e-06	GLTP
COX4I1	2.69339e-10	0.307707	-0.70844	0.6	0.837	3.18278e-06	COX4I1
PFKL	2.75461e-10	0.323794	-1.07853	0.145	0.52	3.25512e-06	PFKL
FAM110C	2.76468e-10	0.638555	1.92052	0.427	0.165	3.26703e-06	FAM110C
AGMAT	2.95522e-10	0.684278	1.7649	0.682	0.531	3.49218e-06	AGMAT
LOC107055568	3.01001e-10	0.597655	1.80989	0.255	0.057	3.55693e-06	LOC107055568
PPFIBP1	3.07749e-10	0.629483	2.26464	0.382	0.135	3.63668e-06	PPFIBP1
STXBP6	3.1411e-10	0.624284	1.43341	0.364	0.118	3.71184e-06	STXBP6
CRCP	3.18615e-10	0.338718	-3.3018	0.082	0.391	3.76507e-06	CRCP
ZBTB47	3.23555e-10	0.605074	1.21873	0.282	0.072	3.82345e-06	ZBTB47
CCSER1	3.29935e-10	0.325581	-0.931094	0.145	0.507	3.89884e-06	CCSER1
SOX9	3.35485e-10	0.656342	1.59481	0.527	0.252	3.96443e-06	SOX9
FBXO32	3.36325e-10	0.33449	-2.34488	0.1	0.425	3.97435e-06	FBXO32
ACBD7	3.37502e-10	0.657486	0.826346	0.573	0.249	3.98826e-06	ACBD7
ANKFN1L	3.40983e-10	0.352451	-4.7636	0.018	0.313	4.0294e-06	ANKFN1L
CLDN1	3.45794e-10	0.673871	0.745208	0.718	0.37	4.08625e-06	CLDN1
NDUFS8	3.58951e-10	0.317759	-0.711378	0.236	0.611	4.24172e-06	NDUFS8
CHRNA10	3.60263e-10	0.334307	-2.284	0.109	0.427	4.25723e-06	CHRNA10
MRPL9	3.6048e-10	0.317999	-0.791706	0.236	0.607	4.25979e-06	MRPL9
MAP1LC3A	3.63316e-10	0.321113	-1.26747	0.209	0.56	4.2933e-06	MAP1LC3A
ENPP4	3.86421e-10	0.344791	-2.63563	0.045	0.359	4.56634e-06	ENPP4
SPSB1	3.90268e-10	0.605295	2.30503	0.282	0.074	4.6118e-06	SPSB1
DLGAP1L	3.95562e-10	0.355535	-4.27425	0.009	0.3	4.67436e-06	DLGAP1L
ZBTB38	3.99007e-10	0.33127	-2.08941	0.118	0.459	4.71507e-06	ZBTB38
CHCHD3	4.14685e-10	0.322814	-1.23481	0.191	0.548	4.90033e-06	CHCHD3
CMTM8	4.20993e-10	0.649856	1.25014	0.5	0.22	4.97487e-06	CMTM8
MMEL1	4.24364e-10	0.338584	-1.55218	0.073	0.404	5.01472e-06	MMEL1
TMEM223	4.351e-10	0.329099	-1.13227	0.136	0.482	5.14158e-06	TMEM223
FAM183A	4.80804e-10	0.360465	-10.113	0	0.279	5.68166e-06	FAM183A
SKP1	4.81856e-10	0.310725	-1.06754	0.545	0.827	5.69409e-06	SKP1
NAE1	4.96022e-10	0.339717	-2.12847	0.073	0.4	5.86149e-06	NAE1
TMEM53	5.08251e-10	0.341909	-2.11916	0.073	0.383	6.00601e-06	TMEM53
GRTP1	5.09949e-10	0.345868	-3.30255	0.055	0.357	6.02607e-06	GRTP1
GPR78	5.10022e-10	0.355353	-5.96617	0.018	0.304	6.02694e-06	GPR78
TRMT61A	5.10842e-10	0.339583	-2.33714	0.082	0.4	6.03663e-06	TRMT61A
LOXHD1	5.26627e-10	0.345406	-3.76239	0.055	0.362	6.22315e-06	LOXHD1
CTBP2	5.48412e-10	0.335153	-2.5992	0.118	0.433	6.48059e-06	CTBP2
DLG2	5.52633e-10	0.321449	-1.65596	0.236	0.579	6.53046e-06	DLG2
MDH2	5.71214e-10	0.312752	-1.06075	0.491	0.761	6.75004e-06	MDH2
LOC776275	5.71705e-10	0.328138	-0.781198	0.145	0.505	6.75584e-06	LOC776275
CCDC90B	5.94652e-10	0.333365	-1.94717	0.118	0.455	7.027e-06	CCDC90B
DPCD	5.96317e-10	0.334	-1.83488	0.118	0.448	7.04668e-06	DPCD
GRIA2	5.98458e-10	0.353825	-5.45638	0.027	0.315	7.07198e-06	GRIA2
MLF1	6.00677e-10	0.322449	-1.17411	0.2	0.577	7.0982e-06	MLF1
PLPP1	6.23015e-10	0.34039	-2.96296	0.091	0.397	7.36217e-06	PLPP1
USP44	6.34563e-10	0.585681	3.07873	0.209	0.042	7.49863e-06	USP44
ATF4	6.46146e-10	0.313598	-1.3578	0.445	0.759	7.63551e-06	ATF4
MGAT3	6.47178e-10	0.656852	1.63669	0.555	0.268	7.6477e-06	MGAT3
DNM1	6.49884e-10	0.338372	-1.91233	0.091	0.416	7.67968e-06	DNM1
ABCD3	6.57687e-10	0.655699	2.10827	0.527	0.266	7.77188e-06	ABCD3
NKIRAS1	6.58817e-10	0.342418	-2.04859	0.073	0.387	7.78525e-06	NKIRAS1
TMEM51	6.6525e-10	0.645435	1.26938	0.482	0.207	7.86126e-06	TMEM51
NEDD4	7.02128e-10	0.349529	-4.61161	0.045	0.342	8.29705e-06	NEDD4
ME1	7.04695e-10	0.320623	-1.67249	0.282	0.605	8.32738e-06	ME1
LAMP2	7.14553e-10	0.685451	1.16432	0.818	0.651	8.44387e-06	LAMP2
ANTXR2	7.29642e-10	0.597088	2.73153	0.255	0.061	8.62217e-06	ANTXR2
DYNLL2	7.33412e-10	0.31649	-1.01638	0.336	0.698	8.66673e-06	DYNLL2
TNFRSF11B	7.37535e-10	0.554901	3.514	0.118	0.008	8.71545e-06	TNFRSF11B
ATP5G3	7.45483e-10	0.313982	-0.911974	0.491	0.763	8.80938e-06	ATP5G3
ENPP1	7.52922e-10	0.557909	1.0701	0.127	0.011	8.89728e-06	ENPP1
MRPL41	7.6581e-10	0.329589	-1.55941	0.164	0.499	9.04957e-06	MRPL41
PDHB	7.7268e-10	0.319931	-1.014	0.273	0.63	9.13076e-06	PDHB
NDUFS6	8.0101e-10	0.316135	-0.763808	0.373	0.715	9.46554e-06	NDUFS6
DNAL4	8.0886e-10	0.336565	-2.15727	0.118	0.436	9.5583e-06	DNAL4
ROBO2	8.10882e-10	0.640755	2.24592	0.445	0.192	9.58219e-06	ROBO2
KIF28P	8.19042e-10	0.340534	-5.68738	0.118	0.4	9.67862e-06	KIF28P
ATP6V0E1	8.21938e-10	0.317029	-1.12202	0.327	0.7	9.71284e-06	ATP6V0E1
DDX19B	8.31784e-10	0.320969	-1.27331	0.273	0.615	9.82919e-06	DDX19B
TTC28	8.62921e-10	0.354853	-4.94573	0.027	0.317	1.01971e-05	TTC28
FAM3C	8.63558e-10	0.321987	-0.934413	0.255	0.603	1.02047e-05	FAM3C
KIAA1324L	8.80344e-10	0.603825	1.9155	0.282	0.076	1.0403e-05	KIAA1324L
EFCAB2	9.01185e-10	0.351115	-2.11453	0.036	0.34	1.06493e-05	EFCAB2
CTNNBL1	9.16493e-10	0.337094	-1.51049	0.109	0.438	1.08302e-05	CTNNBL1
DCDC2	9.17512e-10	0.35787	-4.55258	0.018	0.302	1.08422e-05	DCDC2
COL7A1	9.18081e-10	0.547905	4.04815	0.1	0.004	1.0849e-05	COL7A1
NDUFS7	9.47209e-10	0.317115	-1.06066	0.382	0.706	1.11932e-05	NDUFS7
GNG10	9.61032e-10	0.352306	-4.43022	0.045	0.332	1.13565e-05	GNG10
PELI1	9.92444e-10	0.347338	-1.77366	0.055	0.366	1.17277e-05	PELI1
TTLL7	1.03787e-09	0.647079	2.01541	0.482	0.228	1.22646e-05	TTLL7
PSMA2	1.0597e-09	0.319172	-1.29522	0.345	0.668	1.25225e-05	PSMA2
GRAMD1B	1.0615e-09	0.357352	-1.03189	0.018	0.309	1.25437e-05	GRAMD1B
THBS1	1.06649e-09	0.646973	3.27559	0.473	0.23	1.26027e-05	THBS1
COBLL1	1.06852e-09	0.641207	1.17439	0.482	0.192	1.26267e-05	COBLL1
GPX1	1.11105e-09	0.680136	1.35159	0.745	0.562	1.31293e-05	GPX1
SRD5A1	1.12003e-09	0.350135	-3.5485	0.055	0.349	1.32354e-05	SRD5A1
UCHL5	1.1906e-09	0.332568	-1.20494	0.155	0.488	1.40693e-05	UCHL5
BAALC	1.19164e-09	0.349789	-2.76589	0.055	0.353	1.40816e-05	BAALC
TEAD1	1.19227e-09	0.667057	1.99325	0.6	0.381	1.4089e-05	TEAD1
AFAP1L2	1.20634e-09	0.570056	2.14062	0.164	0.023	1.42553e-05	AFAP1L2
TNNC2	1.21607e-09	0.365751	-12.4214	0	0.268	1.43703e-05	TNNC2
NMB	1.21609e-09	0.365751	-12.7692	0	0.268	1.43705e-05	NMB
CLASP2	1.2543e-09	0.331107	-1.71192	0.182	0.503	1.48221e-05	CLASP2
SLC35F1	1.26034e-09	0.642697	1.68439	0.473	0.207	1.48934e-05	SLC35F1
LOC107051757	1.27793e-09	0.33152	-2.86111	0.191	0.497	1.51012e-05	LOC107051757
ENKUR	1.28052e-09	0.352499	-3.18312	0.045	0.338	1.51319e-05	ENKUR
MTX2	1.29887e-09	0.329992	-1.3915	0.173	0.522	1.53488e-05	MTX2
PPID	1.32848e-09	0.334865	-1.99554	0.155	0.467	1.56986e-05	PPID
TRIM71	1.35475e-09	0.350298	-1.30816	0.045	0.355	1.60091e-05	TRIM71
MRPL57	1.4547e-09	0.325072	-1.44741	0.255	0.59	1.71902e-05	MRPL57
MXRA5	1.46078e-09	0.59828	1.96127	0.264	0.068	1.7262e-05	MXRA5
LZTS3	1.46556e-09	0.612973	1.94183	0.327	0.101	1.73186e-05	LZTS3
TCP1	1.49488e-09	0.319748	-1.07414	0.382	0.691	1.7665e-05	TCP1
FDPS	1.52529e-09	0.336229	-1.6156	0.127	0.465	1.80244e-05	FDPS
MICAL3	1.71026e-09	0.351518	-2.43179	0.055	0.351	2.02101e-05	MICAL3
BEST1	1.73841e-09	0.674822	0.704157	0.782	0.497	2.05428e-05	BEST1
MAPKAPK2	1.76853e-09	0.602595	2.22894	0.282	0.078	2.08987e-05	MAPKAPK2
SSBP3	1.79636e-09	0.347031	-2.46943	0.073	0.383	2.12276e-05	SSBP3
NUDC	1.81729e-09	0.331511	-1.39264	0.182	0.52	2.1475e-05	NUDC
PLCXD3	1.81769e-09	0.34088	-1.3	0.109	0.429	2.14796e-05	PLCXD3
CD164L2	1.82143e-09	0.361868	-4.11312	0.018	0.294	2.15238e-05	CD164L2
FGD3	1.82258e-09	0.618778	1.45108	0.355	0.121	2.15375e-05	FGD3
FKBP1B	1.83288e-09	0.356727	-3.70899	0.036	0.321	2.16591e-05	FKBP1B
PIWIL1	1.8488e-09	0.585941	2.0366	0.218	0.047	2.18473e-05	PIWIL1
SLC1A3	1.9466e-09	0.661926	0.373349	0.691	0.326	2.3003e-05	SLC1A3
FAHD2AL	1.97251e-09	0.347674	-1.47082	0.073	0.381	2.33092e-05	FAHD2AL
BMP2	2.02404e-09	0.358428	-5.53236	0.036	0.313	2.39181e-05	BMP2
SLC9A9	2.08922e-09	0.326658	-2.62517	0.3	0.581	2.46883e-05	SLC9A9
TMEM229B	2.09364e-09	0.331703	-1.90534	0.2	0.522	2.47406e-05	TMEM229B
HSPE1	2.10548e-09	0.320382	-0.898618	0.373	0.729	2.48804e-05	HSPE1
CHMP4B	2.11562e-09	0.321757	-1.02284	0.345	0.689	2.50003e-05	CHMP4B
WSCD2	2.13032e-09	0.670594	1.93791	0.664	0.45	2.5174e-05	WSCD2
PTPA	2.13742e-09	0.347232	-1.92853	0.073	0.387	2.52579e-05	PTPA
CD63	2.16672e-09	0.639948	2.39266	0.455	0.207	2.56041e-05	CD63
ARPC4	2.17987e-09	0.328493	-1.11656	0.209	0.573	2.57596e-05	ARPC4
TWSG1	2.19016e-09	0.346079	-2.65262	0.091	0.393	2.58811e-05	TWSG1
RPS27L	2.20009e-09	0.334451	-1.37499	0.164	0.497	2.59985e-05	RPS27L
BCL2	2.20563e-09	0.332241	-0.998241	0.164	0.526	2.60639e-05	BCL2
LITAF	2.21453e-09	0.630079	0.927085	0.427	0.159	2.61691e-05	LITAF
LOC112531967	2.21912e-09	0.341313	-2.00307	0.127	0.429	2.62233e-05	LOC112531967
IFT43	2.25205e-09	0.350086	-2.5706	0.064	0.368	2.66124e-05	IFT43
HSP90B1	2.27794e-09	0.682481	1.33613	0.836	0.852	2.69184e-05	HSP90B1
DCTN6	2.40789e-09	0.32388	-1.12509	0.291	0.66	2.8454e-05	DCTN6
AIMP1	2.4519e-09	0.337757	-1.79411	0.155	0.465	2.89741e-05	AIMP1
INPP5F	2.47037e-09	0.347328	-2.67646	0.091	0.387	2.91923e-05	INPP5F
FUNDC1	2.49593e-09	0.328522	-1.53502	0.264	0.571	2.94945e-05	FUNDC1
LRP3	2.51907e-09	0.620219	3.42916	0.345	0.133	2.97678e-05	LRP3
ARL6IP1	2.52671e-09	0.318864	-0.912004	0.573	0.814	2.98581e-05	ARL6IP1
EIF1	2.53463e-09	0.317749	-0.646834	0.882	0.964	2.99517e-05	EIF1
EFCAB10	2.56928e-09	0.356765	-4.13957	0.045	0.328	3.03612e-05	EFCAB10
NAA20	2.60558e-09	0.325476	-1.25616	0.282	0.632	3.07902e-05	NAA20
HSPH1	2.60886e-09	0.336066	-1.96967	0.164	0.486	3.08289e-05	HSPH1
ITGA8	2.62635e-09	0.596022	2.8931	0.255	0.068	3.10356e-05	ITGA8
EPT1L	2.64527e-09	0.356256	-2.66981	0.045	0.332	3.12591e-05	EPT1L
AKR1B10L1	2.68265e-09	0.329963	-1.23987	0.218	0.562	3.17009e-05	AKR1B10L1
PSAP	2.74471e-09	0.681107	1.27008	0.845	0.786	3.24342e-05	PSAP
CHGB	2.74562e-09	0.349827	-3.53591	0.082	0.372	3.2445e-05	CHGB
ATP5O	2.76006e-09	0.318922	-0.965718	0.645	0.833	3.26156e-05	ATP5O
PLD1	2.76095e-09	0.641034	1.46088	0.482	0.214	3.26262e-05	PLD1
TSPAN13	2.77146e-09	0.318211	-1.24882	0.927	0.934	3.27503e-05	TSPAN13
IPO5	2.9261e-09	0.648568	2.26988	0.509	0.262	3.45777e-05	IPO5
MTFR1L	2.94125e-09	0.339314	-1.55362	0.145	0.459	3.47568e-05	MTFR1L
LOC418927	2.95571e-09	0.334816	-1.18811	0.191	0.503	3.49276e-05	LOC418927
TP63	3.00268e-09	0.367817	-5.96956	0.009	0.273	3.54827e-05	TP63
NFASC	3.18367e-09	0.353729	-1.41332	0.055	0.353	3.76214e-05	NFASC
TBX3	3.2255e-09	0.355843	-1.66194	0.045	0.34	3.81157e-05	TBX3
ADIPOR1	3.22993e-09	0.329281	-0.862968	0.255	0.581	3.8168e-05	ADIPOR1
LGR5	3.23245e-09	0.616423	2.72778	0.336	0.123	3.81979e-05	LGR5
HMOX2	3.29984e-09	0.346137	-1.249	0.091	0.408	3.89942e-05	HMOX2
USP2	3.34262e-09	0.368211	-5.29043	0.009	0.273	3.94998e-05	USP2
TRIB2	3.37663e-09	0.338276	-1.9855	0.155	0.476	3.99017e-05	TRIB2
RPL3	3.40576e-09	0.319287	-0.760356	0.782	0.939	4.02459e-05	RPL3
ELFN1	3.45717e-09	0.345647	-2.8923	0.118	0.408	4.08534e-05	ELFN1
EIF2B2	3.47913e-09	0.336364	-1.46257	0.173	0.497	4.11129e-05	EIF2B2
APP	3.53371e-09	0.68055	0.851869	0.918	0.922	4.17578e-05	APP
CPEB4	3.57226e-09	0.34359	-1.18288	0.127	0.427	4.22134e-05	CPEB4
TOX2	3.57588e-09	0.350404	-3.511	0.091	0.374	4.22561e-05	TOX2
NME7	3.58428e-09	0.329435	-0.574541	0.245	0.59	4.23554e-05	NME7
PRPF38B	3.58966e-09	0.338199	-1.27819	0.164	0.478	4.2419e-05	PRPF38B
SPECC1	3.7056e-09	0.328839	-1.59364	0.282	0.596	4.37891e-05	SPECC1
MTFR1	3.74987e-09	0.341553	-1.37909	0.127	0.45	4.43123e-05	MTFR1
HMCES	3.77582e-09	0.348376	-1.2589	0.091	0.393	4.46189e-05	HMCES
ARHGDIA	3.81037e-09	0.325408	-1.09923	0.327	0.67	4.50272e-05	ARHGDIA
TRAPPC2L	3.90726e-09	0.330876	-0.805681	0.227	0.575	4.61721e-05	TRAPPC2L
C1H12ORF73	3.9796e-09	0.355209	-2.12227	0.055	0.349	4.70269e-05	C1H12ORF73
C1H21ORF33	4.05637e-09	0.340188	-1.30865	0.145	0.465	4.79341e-05	C1H21ORF33
OLA1	4.06048e-09	0.338756	-0.920889	0.145	0.482	4.79827e-05	OLA1
MANF	4.12932e-09	0.678897	1.34818	0.809	0.778	4.87962e-05	MANF
NTM	4.23883e-09	0.351634	-2.60712	0.082	0.372	5.00902e-05	NTM
ABCF2	4.27339e-09	0.338132	-1.48406	0.173	0.486	5.04987e-05	ABCF2
GGCT	4.33912e-09	0.354151	-2.6639	0.064	0.357	5.12753e-05	GGCT
PACSIN1	4.35922e-09	0.366615	-3.02333	0.018	0.285	5.1513e-05	PACSIN1
PSMC1	4.43267e-09	0.338468	-1.48035	0.155	0.488	5.23809e-05	PSMC1
RABGGTA	4.5725e-09	0.356102	-2.00384	0.055	0.347	5.40332e-05	RABGGTA
GSTA3	4.68192e-09	0.562887	2.44537	0.145	0.019	5.53262e-05	GSTA3
NUDCD3	4.68234e-09	0.341582	-1.35823	0.127	0.461	5.53312e-05	NUDCD3
MYO15A	4.72911e-09	0.365453	-5.98489	0.027	0.292	5.58839e-05	MYO15A
CEP41	4.75272e-09	0.666183	1.51441	0.664	0.44	5.61628e-05	CEP41
GNAO1	4.75446e-09	0.360773	-1.489	0.036	0.319	5.61835e-05	GNAO1
SERPINI1	4.87323e-09	0.341015	-1.86853	0.155	0.463	5.7587e-05	SERPINI1
CSPP1	4.9396e-09	0.334816	-1.74741	0.218	0.531	5.83712e-05	CSPP1
CISD1	5.01172e-09	0.325226	-1.14693	0.418	0.698	5.92235e-05	CISD1
TMIE	5.10818e-09	0.367538	-4.11189	0.018	0.283	6.03634e-05	TMIE
FH	5.11307e-09	0.340688	-1.7128	0.164	0.467	6.04212e-05	FH
LOC428824	5.20272e-09	0.374207	-11.7581	0	0.252	6.14805e-05	LOC428824
LOC112532057	5.24566e-09	0.64335	1.66384	0.491	0.245	6.1988e-05	LOC112532057
CYP26B1	5.25929e-09	0.560234	4.06144	0.136	0.017	6.2149e-05	CYP26B1
FAM168B	5.27637e-09	0.327157	-0.600022	0.327	0.666	6.23508e-05	FAM168B
IP6K2	5.27895e-09	0.332193	-1.54375	0.255	0.571	6.23814e-05	IP6K2
TOM1	5.33835e-09	0.348904	-2.22109	0.109	0.397	6.30832e-05	TOM1
NDUFB5	5.40124e-09	0.324159	-0.898204	0.427	0.755	6.38265e-05	NDUFB5
KCNK1	5.65116e-09	0.345397	-2.32851	0.127	0.429	6.67797e-05	KCNK1
AFDN	5.7601e-09	0.333327	-1.76024	0.264	0.556	6.80671e-05	AFDN
HPRT1	5.82412e-09	0.350711	-1.83727	0.091	0.389	6.88237e-05	HPRT1
MINDY4B	5.96009e-09	0.341207	-1.96219	0.164	0.469	7.04304e-05	MINDY4B
DNALI1	5.96185e-09	0.351057	-1.7629	0.091	0.387	7.04512e-05	DNALI1
CETN2	6.21854e-09	0.330828	-1.43768	0.291	0.605	7.34844e-05	CETN2
SPATA17	6.27028e-09	0.364146	-4.46282	0.036	0.304	7.4096e-05	SPATA17
ENTPD3	6.27555e-09	0.32341	-1.31764	0.573	0.82	7.41582e-05	ENTPD3
PARP6	6.45566e-09	0.346829	-2.0108	0.127	0.421	7.62865e-05	PARP6
B4GALT3.1	6.50611e-09	0.620719	2.62899	0.364	0.146	7.68827e-05	B4GALT3.1
MRPL47	6.60117e-09	0.351249	-2.08835	0.1	0.387	7.8006e-05	MRPL47
MAP2	6.64715e-09	0.336777	-0.990623	0.2	0.526	7.85494e-05	MAP2
SH3GL2	6.75067e-09	0.360004	-2.54618	0.055	0.33	7.97727e-05	SH3GL2
CCDC173L	6.75638e-09	0.352085	-2.9925	0.091	0.383	7.98401e-05	CCDC173L
DYDC1	6.7944e-09	0.369719	-5.84178	0.018	0.277	8.02895e-05	DYDC1
ACTG1	6.89235e-09	0.325264	-1.00508	0.464	0.753	8.14469e-05	ACTG1
JPT1	6.93017e-09	0.332712	-1.34695	0.255	0.586	8.18938e-05	JPT1
ATP5H	7.07977e-09	0.324582	-0.746975	0.5	0.791	8.36617e-05	ATP5H
NINJ1	7.16111e-09	0.36601	-2.47501	0.027	0.298	8.46229e-05	NINJ1
KARS	7.23421e-09	0.329108	-1.34431	0.345	0.651	8.54867e-05	KARS
SEPT2L	7.24711e-09	0.331876	-1.25695	0.264	0.605	8.56391e-05	SEPT2L
ATG3	7.31883e-09	0.338853	-1.54839	0.209	0.501	8.64866e-05	ATG3
PTBP1	7.48039e-09	0.325245	-1.17428	0.536	0.759	8.83957e-05	PTBP1
COMMD1	7.64034e-09	0.344743	-1.56518	0.127	0.45	9.02858e-05	COMMD1
COX20	7.67656e-09	0.342543	-1.23651	0.155	0.469	9.07139e-05	COX20
CDC14A	7.74189e-09	0.665847	1.47724	0.655	0.476	9.1486e-05	CDC14A
C6H10ORF90	7.82204e-09	0.357986	-2.77479	0.064	0.347	9.2433e-05	C6H10ORF90
ADPRH	7.94206e-09	0.337478	-0.886084	0.2	0.529	9.38513e-05	ADPRH
GJB2	7.98131e-09	0.659802	0.661147	0.718	0.37	9.43151e-05	GJB2
THYN1	8.0248e-09	0.363809	-2.81766	0.036	0.313	9.48291e-05	THYN1
COX19	8.21831e-09	0.335902	-0.979401	0.209	0.554	9.71157e-05	COX19
SLC45A3	8.25194e-09	0.546752	2.12107	0.1	0.006	9.75132e-05	SLC45A3
HMCN1	8.41141e-09	0.576302	2.74555	0.191	0.038	9.93976e-05	HMCN1
AHSA2	8.47956e-09	0.34804	-1.6136	0.118	0.423	0.000100203	AHSA2
KCNMA1	8.4895e-09	0.357765	-1.80897	0.064	0.351	0.00010032	KCNMA1
C14orf2	8.80315e-09	0.325572	-0.848379	0.482	0.803	0.000104027	C14orf2
ID1	8.8507e-09	0.640938	2.10123	0.491	0.243	0.000104589	ID1
LSAMP	8.89314e-09	0.338439	-2.16738	0.227	0.516	0.00010509	LSAMP
COQ3	9.08715e-09	0.362118	-3.39585	0.055	0.323	0.000107383	COQ3
RALGAPA2	9.27517e-09	0.364069	-3.62007	0.045	0.313	0.000109605	RALGAPA2
UQCR11	9.28282e-09	0.325697	-0.769101	0.509	0.808	0.000109695	UQCR11
SMARCE1	9.34663e-09	0.336777	-0.91879	0.2	0.552	0.000110449	SMARCE1
PPP1R26	9.36671e-09	0.359014	-2.55357	0.064	0.345	0.000110686	PPP1R26
ANOS1	9.50532e-09	0.616692	1.67558	0.364	0.133	0.000112324	ANOS1
POU4F3.1	9.52284e-09	0.359379	-1.96018	0.055	0.345	0.000112531	POU4F3.1
RHPN2	9.52636e-09	0.633212	1.63114	0.445	0.203	0.000112573	RHPN2
P2RY2	9.64951e-09	0.575995	2.01726	0.191	0.038	0.000114028	P2RY2
USP8	9.73967e-09	0.333942	-1.53672	0.291	0.586	0.000115094	USP8
ANXA4	9.76299e-09	0.353181	-2.39546	0.1	0.385	0.000115369	ANXA4
RAB11A	9.91612e-09	0.329867	-1.28152	0.355	0.672	0.000117179	RAB11A
RBFOX2	1.00612e-08	0.340352	-1.15987	0.2	0.503	0.000118893	RBFOX2
AMY2A	1.06159e-08	0.378436	-12.2368	0	0.243	0.000125448	AMY2A
ARL8BL	1.06993e-08	0.354555	-2.00415	0.091	0.378	0.000126434	ARL8BL
PNRC1	1.07367e-08	0.325668	-0.825498	0.555	0.873	0.000126875	PNRC1
SYNRG	1.08471e-08	0.347309	-0.468171	0.136	0.438	0.00012818	SYNRG
DCTN3	1.08886e-08	0.332289	-1.28996	0.3	0.632	0.000128671	DCTN3
ENDOG	1.08912e-08	0.348741	-1.57471	0.127	0.425	0.000128702	ENDOG
GAS2	1.10703e-08	0.656631	0.644455	0.673	0.359	0.000130818	GAS2
CHRNA1	1.13863e-08	0.355824	-1.2964	0.073	0.374	0.000134551	CHRNA1
C4H20ORF194	1.17207e-08	0.350125	-1.08324	0.118	0.416	0.000138503	C4H20ORF194
PIK3IP1	1.19094e-08	0.645714	1.63257	0.536	0.281	0.000140733	PIK3IP1
TTC25	1.20444e-08	0.363569	-3.5788	0.055	0.321	0.000142329	TTC25
TCTEX1D2	1.22057e-08	0.343158	-1.5345	0.173	0.484	0.000144235	TCTEX1D2
DNAJC12	1.23715e-08	0.351672	-2.57569	0.118	0.404	0.000146193	DNAJC12
LOC101750148	1.26647e-08	0.379493	-10.2842	0	0.241	0.000149659	LOC101750148
C22H8ORF4	1.26711e-08	0.379493	-12.5841	0	0.241	0.000149735	C22H8ORF4
PHB2	1.28615e-08	0.332452	-0.790048	0.318	0.645	0.000151984	PHB2
KCNJ2	1.28778e-08	0.373996	-6.84612	0.018	0.266	0.000152177	KCNJ2
TSPAN7	1.29865e-08	0.615155	2.73663	0.345	0.135	0.000153462	TSPAN7
UBE2T	1.34798e-08	0.372689	-3.95488	0.018	0.275	0.000159291	UBE2T
PCCB	1.35348e-08	0.347732	-0.90327	0.145	0.442	0.000159941	PCCB
C21H1orf174	1.36846e-08	0.350605	-2.02787	0.127	0.416	0.000161711	C21H1orf174
LAMA5	1.38336e-08	0.594205	1.32736	0.264	0.074	0.000163472	LAMA5
NDUFAB1	1.43727e-08	0.32932	-1.05977	0.418	0.748	0.000169842	NDUFAB1
CFAP45	1.45279e-08	0.376754	-5.19387	0.009	0.256	0.000171677	CFAP45
EIF4A2	1.46641e-08	0.327052	-0.695887	0.691	0.879	0.000173285	EIF4A2
MED30	1.48687e-08	0.355497	-1.31751	0.091	0.383	0.000175703	MED30
SLC25A14	1.52133e-08	0.344032	-0.796887	0.155	0.49	0.000179776	SLC25A14
SNCAIP	1.53168e-08	0.359437	-2.41851	0.073	0.355	0.000180998	SNCAIP
CTH	1.54457e-08	0.358159	-2.40302	0.082	0.364	0.000182522	CTH
GNLY	1.5538e-08	0.362262	-2.62167	0.064	0.336	0.000183612	GNLY
CCT7	1.57365e-08	0.332702	-0.803387	0.309	0.668	0.000185958	CCT7
MBIP	1.58341e-08	0.350846	-1.80485	0.127	0.421	0.000187111	MBIP
CENPX	1.58445e-08	0.340381	-1.37402	0.191	0.537	0.000187235	CENPX
CD24	1.5881e-08	0.360129	-3.76861	0.082	0.349	0.000187666	CD24
MANBAL1	1.60193e-08	0.352825	-1.67564	0.1	0.408	0.0001893	MANBAL1
GRIP1	1.62776e-08	0.586143	2.37591	0.227	0.059	0.000192353	GRIP1
YWHAB	1.63921e-08	0.328512	-0.847901	0.564	0.805	0.000193705	YWHAB
SOD2	1.69879e-08	0.33523	-1.10561	0.3	0.615	0.000200746	SOD2
THOC7	1.70089e-08	0.342408	-1.03219	0.182	0.514	0.000200994	THOC7
NDUFS4	1.7057e-08	0.335624	-1.40387	0.291	0.609	0.000201563	NDUFS4
HSPB9	1.80193e-08	0.381607	-13.0148	0	0.237	0.000212934	HSPB9
COQ7	1.81965e-08	0.342014	-1.41603	0.209	0.518	0.000215028	COQ7
DDX31	1.82669e-08	0.357621	-2.08869	0.091	0.372	0.00021586	DDX31
SPA17	1.85903e-08	0.347895	-0.914972	0.136	0.459	0.000219682	SPA17
HIPK3	1.87844e-08	0.351009	-2.09337	0.136	0.425	0.000221975	HIPK3
PCDH15	1.93029e-08	0.353882	-1.69242	0.109	0.404	0.000228102	PCDH15
PLPP3	1.94909e-08	0.639794	2.40055	0.473	0.264	0.000230324	PLPP3
HNRNPDL	1.95615e-08	0.334576	-0.941965	0.327	0.643	0.000231158	HNRNPDL
IQGAP2	1.9629e-08	0.342524	-1.76624	0.227	0.512	0.000231956	IQGAP2
ATP6V1C1	2.04255e-08	0.342158	-1.14674	0.209	0.524	0.000241368	ATP6V1C1
PAICS	2.10031e-08	0.352547	-2.72345	0.136	0.414	0.000248194	PAICS
AOX2	2.11996e-08	0.55271	3.51756	0.118	0.013	0.000250515	AOX2
DSEL	2.12835e-08	0.625187	1.48757	0.409	0.182	0.000251507	DSEL
KREMEN1	2.13453e-08	0.648405	1.79859	0.555	0.328	0.000252238	KREMEN1
EXOSC1	2.15066e-08	0.35123	-1.63393	0.136	0.429	0.000254143	EXOSC1
SERPINA3.4L	2.19626e-08	0.552652	3.04454	0.118	0.013	0.000259532	SERPINA3.4L
MND1	2.21645e-08	0.57045	3.87733	0.173	0.034	0.000261918	MND1
IQUB	2.23094e-08	0.362666	-2.85386	0.073	0.342	0.00026363	IQUB
PRKG1	2.24829e-08	0.3729	-2.28231	0.027	0.283	0.00026568	PRKG1
MPP2	2.29509e-08	0.352335	-1.46125	0.118	0.425	0.000271211	MPP2
CEP350	2.30558e-08	0.345224	-0.929973	0.191	0.493	0.00027245	CEP350
COMT	2.30907e-08	0.655228	0.874716	0.664	0.389	0.000272863	COMT
SESN3	2.31875e-08	0.660898	1.62865	0.691	0.476	0.000274007	SESN3
DACH2	2.37853e-08	0.361589	-2.0566	0.073	0.353	0.000281071	DACH2
RIMS2	2.38197e-08	0.364059	-2.36309	0.064	0.336	0.000281478	RIMS2
SUMF1	2.40868e-08	0.617336	0.847385	0.382	0.148	0.000284634	SUMF1
FGF3	2.55673e-08	0.383721	-10.292	0	0.233	0.000302129	FGF3
MYH10	2.56263e-08	0.348001	-2.29277	0.173	0.467	0.000302826	MYH10
ZBTB20	2.56842e-08	0.66971	0.948195	0.845	0.799	0.00030351	ZBTB20
PLXNB2	2.66936e-08	0.618191	2.57091	0.373	0.156	0.000315438	PLXNB2
RGS2	2.67401e-08	0.3729	-4.80021	0.036	0.285	0.000315987	RGS2
KIAA1210	2.79041e-08	0.380771	-5.50053	0.009	0.247	0.000329742	KIAA1210
LOC107049033	2.84684e-08	0.377772	-4.26619	0.018	0.262	0.000336411	LOC107049033
LMO7	2.87425e-08	0.3559	-4.48744	0.136	0.395	0.00033965	LMO7
ATP6V1H	2.89271e-08	0.351067	-0.783131	0.136	0.446	0.000341831	ATP6V1H
ZCRB1	2.95857e-08	0.347694	-1.13903	0.173	0.48	0.000349614	ZCRB1
DYTN	3.00792e-08	0.372698	-2.51983	0.036	0.29	0.000355446	DYTN
CKLF	3.0189e-08	0.346992	-1.45063	0.164	0.493	0.000356744	CKLF
GABRA3	3.02405e-08	0.558332	1.92966	0.136	0.019	0.000357352	GABRA3
HSD17B7	3.03403e-08	0.369825	-2.61797	0.045	0.307	0.000358531	HSD17B7
PSMC2	3.03917e-08	0.341466	-1.08594	0.255	0.558	0.000359139	PSMC2
VAMP4	3.11714e-08	0.343177	-0.827338	0.209	0.541	0.000368353	VAMP4
ATP5C1	3.16234e-08	0.332001	-0.917861	0.582	0.799	0.000373693	ATP5C1
CRIP2	3.18851e-08	0.348876	-1.7309	0.173	0.469	0.000376787	CRIP2
NTPCR	3.19551e-08	0.340928	-0.898591	0.264	0.571	0.000377614	NTPCR
BMP7	3.26603e-08	0.625274	1.6839	0.427	0.188	0.000385946	BMP7
IGSF21	3.30139e-08	0.36601	-1.11712	0.064	0.332	0.000390125	IGSF21
GDI2	3.37323e-08	0.335681	-0.939493	0.373	0.683	0.000398615	GDI2
NAT9	3.40297e-08	0.358697	-0.647708	0.082	0.389	0.000402129	NAT9
ROPN1L	3.46412e-08	0.345301	-1.49092	0.218	0.514	0.000409355	ROPN1L
TNFRSF11A	3.48119e-08	0.57562	5.21508	0.191	0.044	0.000411372	TNFRSF11A
HNRNPH3	3.6286e-08	0.334432	-0.902191	0.427	0.734	0.000428791	HNRNPH3
TRIM36	3.63529e-08	0.367567	-3.94412	0.064	0.323	0.000429582	TRIM36
AMER3	3.68481e-08	0.381818	-3.20387	0.009	0.247	0.000435434	AMER3
ZSWIM7	3.75007e-08	0.354007	-2.11108	0.136	0.427	0.000443146	ZSWIM7
DSCAML1	3.81073e-08	0.373333	-2.5796	0.036	0.292	0.000450314	DSCAML1
FAM81A	3.91114e-08	0.373102	-4.58295	0.045	0.292	0.00046218	FAM81A
PRELID3A	3.93308e-08	0.358437	-0.506487	0.1	0.393	0.000464772	PRELID3A
SSBP2	4.08608e-08	0.360696	-2.66336	0.1	0.374	0.000482852	SSBP2
TBC1D12	4.10956e-08	0.375303	-5.4408	0.036	0.281	0.000485627	TBC1D12
BORL4	4.16806e-08	0.354113	-0.791932	0.155	0.427	0.00049254	BORL4
LGALSL	4.2188e-08	0.376091	-6.72817	0.036	0.277	0.000498535	LGALSL
FAM135A	4.28166e-08	0.642495	1.33105	0.555	0.3	0.000505963	FAM135A
ATP6AP2	4.28721e-08	0.333577	-0.998509	0.6	0.799	0.00050662	ATP6AP2
ATP5L	4.32196e-08	0.33276	-0.862873	0.664	0.894	0.000510727	ATP5L
PDHA1	4.33111e-08	0.355881	-1.17497	0.127	0.416	0.000511807	PDHA1
TULP4	4.41184e-08	0.35198	-1.0059	0.155	0.455	0.000521347	TULP4
BTBD3	4.46108e-08	0.365116	-2.73334	0.082	0.345	0.000527165	BTBD3
SGCG	4.53357e-08	0.376379	-2.0792	0.027	0.279	0.000535731	SGCG
APBB2	4.64876e-08	0.618835	1.52289	0.391	0.167	0.000549345	APBB2
ATOH8	4.65089e-08	0.602066	0.476888	0.318	0.104	0.000549596	ATOH8
PTP4A2	4.68209e-08	0.654536	1.39025	0.627	0.44	0.000553283	PTP4A2
DRG1	4.73225e-08	0.350778	-1.92541	0.182	0.467	0.00055921	DRG1
TAL2	4.77553e-08	0.560811	2.10406	0.145	0.023	0.000564324	TAL2
EIF3M	4.7825e-08	0.349231	-1.48389	0.191	0.486	0.000565148	EIF3M
LOC107055082	4.83292e-08	0.383634	-4.04032	0.009	0.243	0.000571107	LOC107055082
SPPL2A	4.85241e-08	0.641486	1.63731	0.527	0.302	0.000573409	SPPL2A
HSPA4L	4.86183e-08	0.337065	-1.02549	0.391	0.698	0.000574522	HSPA4L
NONO	4.86924e-08	0.345282	-1.51073	0.245	0.535	0.000575398	NONO
ACAD6L	4.8749e-08	0.361253	-2.7116	0.109	0.374	0.000576067	ACAD6L
IER3IP1	4.88433e-08	0.347425	-1.08803	0.191	0.514	0.000577181	IER3IP1
CBLN2	4.94667e-08	0.382164	-8.48141	0.018	0.249	0.000584548	CBLN2
ADPRHL1	4.97533e-08	0.369479	-2.9632	0.064	0.319	0.000587934	ADPRHL1
TSPO	5.01197e-08	0.358447	-1.63856	0.109	0.402	0.000592264	TSPO
ST8SIA6	5.0223e-08	0.381463	-4.54714	0.018	0.254	0.000593485	ST8SIA6
ACAT1	5.04194e-08	0.349491	-0.951522	0.182	0.488	0.000595806	ACAT1
TRIB3	5.11457e-08	0.387949	-11.0114	0	0.224	0.000604389	TRIB3
HNRNPA2B1	5.17952e-08	0.335037	-1.01294	0.545	0.778	0.000612064	HNRNPA2B1
COX6A1	5.36013e-08	0.333827	-0.638911	0.718	0.907	0.000633406	COX6A1
STARD4	5.41444e-08	0.355929	-1.72387	0.136	0.425	0.000639825	STARD4
RAB8A	5.41756e-08	0.353498	-1.24144	0.155	0.448	0.000640193	RAB8A
CACFD1	5.43082e-08	0.356141	-0.569715	0.136	0.423	0.000641759	CACFD1
MPV17L2	5.4494e-08	0.361292	-0.325142	0.091	0.383	0.000643956	MPV17L2
MSMO1	5.59164e-08	0.339064	-0.678701	0.382	0.658	0.000660764	MSMO1
CST3	5.72089e-08	0.665952	0.692228	0.918	0.92	0.000676037	CST3
ZMYND10	5.77084e-08	0.382001	-4.28368	0.018	0.254	0.00068194	ZMYND10
RABL2L	5.7901e-08	0.379099	-3.68918	0.027	0.268	0.000684216	RABL2L
PDLIM5	5.84901e-08	0.370171	-3.33835	0.064	0.319	0.000691178	PDLIM5
ATG4A	5.87348e-08	0.354795	-1.96167	0.155	0.438	0.00069407	ATG4A
SURF4	5.90025e-08	0.626792	2.54975	0.418	0.216	0.000697233	SURF4
MDN1	5.95812e-08	0.361013	-1.63181	0.118	0.383	0.000704071	MDN1
RPL23A	5.98998e-08	0.334701	-0.738302	0.6	0.877	0.000707836	RPL23A
EIF3G	6.0095e-08	0.340621	-0.397975	0.3	0.643	0.000710143	EIF3G
LINGO3	6.02432e-08	0.382923	-5.89018	0.018	0.249	0.000711893	LINGO3
ZNF704	6.06279e-08	0.563435	2.99314	0.155	0.027	0.000716439	ZNF704
EFCAB6	6.07447e-08	0.389006	-11.2046	0	0.222	0.00071782	EFCAB6
OTOL1	6.07467e-08	0.389006	-13.7079	0	0.222	0.000717844	OTOL1
OSCP1	6.09212e-08	0.368922	-2.33512	0.064	0.33	0.000719906	OSCP1
PLEKHA3	6.24945e-08	0.367125	-1.09206	0.073	0.342	0.000738497	PLEKHA3
MYO3B	6.27809e-08	0.371055	-3.49979	0.064	0.315	0.000741882	MYO3B
OPCML	6.31176e-08	0.378743	-2.83247	0.027	0.273	0.00074586	OPCML
LPIN2	6.38109e-08	0.348895	-1.27145	0.191	0.512	0.000754054	LPIN2
SYN3	6.39964e-08	0.358322	-2.33858	0.136	0.408	0.000756246	SYN3
MMD	6.40616e-08	0.347175	-1.69399	0.236	0.529	0.000757015	MMD
BEGAIN	6.51399e-08	0.361195	-3.22015	0.127	0.383	0.000769758	BEGAIN
MED10	6.56278e-08	0.369806	-1.39615	0.064	0.326	0.000775523	MED10
TMPRSS13	6.61317e-08	0.610254	1.82165	0.345	0.14	0.000781479	TMPRSS13
TJP1	6.66463e-08	0.361753	-1.2687	0.1	0.385	0.00078756	TJP1
PGD	6.77073e-08	0.345531	-1.08633	0.273	0.554	0.000800097	PGD
FSTL3	6.78019e-08	0.573996	1.76741	0.191	0.044	0.000801216	FSTL3
PARK7	6.87932e-08	0.338641	-0.716479	0.382	0.71	0.00081293	PARK7
TBRG4	7.05586e-08	0.367394	-2.73651	0.082	0.342	0.000833791	TBRG4
MRPS11	7.19323e-08	0.344244	-1.63785	0.3	0.579	0.000850024	MRPS11
ZNF804A	7.2096e-08	0.38104	-4.73942	0.027	0.262	0.000851958	ZNF804A
LOC107052576	7.21061e-08	0.390063	-10.7798	0	0.22	0.000852077	LOC107052576
SLC4A8	7.2349e-08	0.358899	-1.5047	0.127	0.41	0.000854948	SLC4A8
DECR2	7.26795e-08	0.362377	-1.74448	0.109	0.381	0.000858854	DECR2
ANAPC4	7.70086e-08	0.360446	-1.65115	0.118	0.4	0.00091001	ANAPC4
DGKZ	7.80403e-08	0.375629	-1.9015	0.045	0.294	0.000922202	DGKZ
PRUNE2	7.81941e-08	0.598789	1.11357	0.3	0.101	0.00092402	PRUNE2
ARPC1A	7.92942e-08	0.347636	-0.743541	0.227	0.541	0.00093702	ARPC1A
PEX10	8.02885e-08	0.363992	-1.49826	0.1	0.372	0.000948769	PEX10
NUTF2	8.19721e-08	0.3436	-0.976739	0.291	0.611	0.000968665	NUTF2
OGDH	8.27842e-08	0.365087	-1.55368	0.091	0.366	0.000978261	OGDH
LOC112530461	8.44529e-08	0.565626	1.48375	0.164	0.032	0.00099798	LOC112530461
GPN3	8.51042e-08	0.351634	-1.88984	0.209	0.488	0.00100568	GPN3
FDFT1	8.51149e-08	0.358274	-0.597413	0.136	0.423	0.0010058	FDFT1
CYP27A1	8.54628e-08	0.57882	2.45503	0.209	0.055	0.00100991	CYP27A1
GPC3	8.55502e-08	0.391121	-11.6199	0	0.218	0.00101095	GPC3
EDKM	8.59635e-08	0.565587	1.58418	0.164	0.032	0.00101583	EDKM
KCNAB1	8.76139e-08	0.388286	-12.871	0.009	0.23	0.00103533	KCNAB1
TOMM5	8.84457e-08	0.339737	-0.921408	0.382	0.721	0.00104516	TOMM5
VAPB	9.17211e-08	0.341697	-0.850323	0.345	0.666	0.00108387	VAPB
GABARAPL2	9.24955e-08	0.338411	-1.02443	0.545	0.763	0.00109302	GABARAPL2
UAP1L1	9.29985e-08	0.598213	1.72379	0.291	0.104	0.00109896	UAP1L1
EFHC1	9.44386e-08	0.382116	-3.73681	0.027	0.262	0.00111598	EFHC1
PDE6D	9.48553e-08	0.3436	-0.637202	0.3	0.628	0.00112091	PDE6D
SESN1	9.5537e-08	0.624457	1.14563	0.445	0.207	0.00112896	SESN1
ST6GAL1	9.55794e-08	0.617836	1.31527	0.409	0.173	0.00112946	ST6GAL1
VAPA	9.80029e-08	0.342908	-0.792357	0.345	0.641	0.0011581	VAPA
CD3E	1.00751e-07	0.573016	1.74202	0.191	0.044	0.00119057	CD3E
SERINC5	1.014e-07	0.594734	2.04646	0.282	0.093	0.00119825	SERINC5
FGF1	1.02669e-07	0.567913	0.938289	0.173	0.036	0.00121324	FGF1
EIF4A3	1.02702e-07	0.344273	-1.14171	0.327	0.615	0.00121363	EIF4A3
SCUBE2	1.04135e-07	0.592985	1.76512	0.273	0.089	0.00123056	SCUBE2
VAMP7	1.04425e-07	0.360436	-1.37066	0.127	0.412	0.00123399	VAMP7
TMEM141	1.08756e-07	0.365856	-1.84609	0.091	0.37	0.00128517	TMEM141
DHCR7	1.09749e-07	0.349433	-0.310952	0.236	0.537	0.0012969	DHCR7
CGNL1	1.11195e-07	0.629262	1.19257	0.491	0.237	0.00131399	CGNL1
FNDC3A	1.11444e-07	0.358072	-0.683084	0.136	0.44	0.00131693	FNDC3A
RPL10A	1.12588e-07	0.341101	-0.876892	0.436	0.706	0.00133045	RPL10A
USP33	1.13743e-07	0.348107	-1.69724	0.291	0.552	0.0013441	USP33
SS2	1.1475e-07	0.381165	-4.26984	0.036	0.271	0.001356	SS2
NUDT21	1.16843e-07	0.353229	-0.830843	0.191	0.493	0.00138073	NUDT21
C8H1orf123	1.19657e-07	0.357179	-0.896413	0.155	0.45	0.00141399	C8H1orf123
ANO2	1.20228e-07	0.393235	-12.2664	0	0.214	0.00142074	ANO2
PLEKHB1	1.20473e-07	0.358091	-1.44967	0.164	0.438	0.00142362	PLEKHB1
DAPK1	1.26587e-07	0.589496	2.46421	0.255	0.082	0.00149588	DAPK1
TXN	1.30761e-07	0.338939	-0.638244	0.655	0.877	0.0015452	TXN
RPAP3	1.30818e-07	0.374803	-2.82759	0.064	0.311	0.00154587	RPAP3
NECTIN3	1.3292e-07	0.615799	1.23296	0.391	0.173	0.00157072	NECTIN3
GCLC	1.39605e-07	0.383692	-2.04793	0.027	0.262	0.00164971	GCLC
RBBP4	1.40959e-07	0.342187	-0.877269	0.427	0.715	0.00166571	RBBP4
ADAM10	1.42473e-07	0.642639	1.53399	0.573	0.362	0.00168361	ADAM10
ABHD1	1.4312e-07	0.387815	-5.29796	0.018	0.241	0.00169125	ABHD1
UTP6	1.44247e-07	0.380444	-2.18423	0.036	0.281	0.00170457	UTP6
C1QTNF4	1.45927e-07	0.374419	-2.14359	0.064	0.317	0.00172442	C1QTNF4
VTI1A	1.47645e-07	0.349808	-1.29439	0.273	0.55	0.00174472	VTI1A
EPCAM	1.47778e-07	0.65344	0.754051	0.745	0.51	0.00174629	EPCAM
SLC6A6	1.50682e-07	0.575091	2.76226	0.2	0.051	0.00178061	SLC6A6
GFPT2	1.50807e-07	0.609245	1.92199	0.355	0.148	0.00178209	GFPT2
CDH3	1.50883e-07	0.631184	2.33438	0.473	0.268	0.00178298	CDH3
ACTR3B	1.51566e-07	0.371593	-0.825611	0.073	0.338	0.00179106	ACTR3B
RASAL2	1.52349e-07	0.372948	-1.96202	0.073	0.328	0.00180031	RASAL2
ISCA2	1.53024e-07	0.348722	-0.449469	0.255	0.579	0.00180829	ISCA2
ADAMTS1	1.53624e-07	0.548107	2.80374	0.109	0.013	0.00181538	ADAMTS1
SCG5	1.54167e-07	0.388487	-6.11569	0.018	0.239	0.00182179	SCG5
EML4	1.55739e-07	0.575005	0.909094	0.2	0.051	0.00184036	EML4
RNF123	1.59298e-07	0.379579	-1.71533	0.045	0.288	0.00188243	RNF123
SCNN1B	1.606e-07	0.565097	1.95184	0.164	0.034	0.00189781	SCNN1B
NELFCD	1.60671e-07	0.380252	-3.08364	0.045	0.283	0.00189865	NELFCD
ITM2A	1.60674e-07	0.660263	0.453739	0.973	0.979	0.00189869	ITM2A
EEF1B2	1.65697e-07	0.342245	-0.790846	0.436	0.753	0.00195805	EEF1B2
TBCA	1.66564e-07	0.348097	-0.777583	0.291	0.594	0.00196828	TBCA
ANKRD44	1.68271e-07	0.353959	-1.1941	0.2	0.507	0.00198846	ANKRD44
MESDC1	1.68547e-07	0.395349	-9.38852	0	0.209	0.00199172	MESDC1
RRAD	1.68611e-07	0.395349	-12.6085	0	0.209	0.00199248	RRAD
TTC8	1.6869e-07	0.364367	-1.83449	0.127	0.395	0.00199341	TTC8
AP3S1	1.69046e-07	0.359062	-1.16782	0.164	0.446	0.00199761	AP3S1
VAV3	1.7284e-07	0.376888	-1.7451	0.064	0.304	0.00204245	VAV3
GADL1	1.74438e-07	0.360273	-4.56236	0.182	0.429	0.00206133	GADL1
PSMC3	1.75921e-07	0.345166	-0.779102	0.345	0.668	0.00207886	PSMC3
LOC428541	1.76925e-07	0.392581	-10.6911	0.009	0.222	0.00209073	LOC428541
B4GALNT3	1.77039e-07	0.367884	-1.90174	0.109	0.368	0.00209207	B4GALNT3
SERPINH1	1.7967e-07	0.611666	1.32272	0.373	0.161	0.00212316	SERPINH1
STON2	1.80703e-07	0.608149	1.81328	0.355	0.146	0.00213537	STON2
CNTNAP2	1.83053e-07	0.392716	-8.09717	0.009	0.222	0.00216314	CNTNAP2
CDKL2	1.86323e-07	0.360244	-2.08144	0.173	0.436	0.00220178	CDKL2
NDUFAF4	1.86342e-07	0.361695	-1.62269	0.155	0.423	0.002202	NDUFAF4
ARFRP1	1.96233e-07	0.365722	-1.20229	0.118	0.391	0.00231888	ARFRP1
TBXA2R	1.9922e-07	0.396406	-7.61505	0	0.207	0.00235419	TBXA2R
RPS25	2.00629e-07	0.341342	-0.652318	0.673	0.875	0.00237083	RPS25
AKR1B10L3	2.015e-07	0.349885	-1.23793	0.291	0.577	0.00238113	AKR1B10L3
CSRNP3	2.04739e-07	0.374005	-2.83988	0.082	0.328	0.0024194	CSRNP3
KLHDC2	2.05394e-07	0.346771	-1.1872	0.355	0.643	0.00242714	KLHDC2
WDR77	2.06805e-07	0.393177	-5.84188	0.009	0.222	0.00244382	WDR77
ANKRD26	2.06849e-07	0.372487	-2.11569	0.082	0.34	0.00244434	ANKRD26
DLL1	2.08747e-07	0.386037	-2.39292	0.027	0.258	0.00246676	DLL1
TIPRL	2.12534e-07	0.365895	-1.26396	0.118	0.393	0.00251152	TIPRL
LOC112532789	2.12855e-07	0.390909	-8.11201	0.018	0.233	0.00251531	LOC112532789
SH2D4A	2.13102e-07	0.377513	-4.04541	0.073	0.304	0.00251823	SH2D4A
RARB	2.15502e-07	0.363742	-2.05816	0.155	0.408	0.00254659	RARB
ATP2B1	2.17777e-07	0.362464	-1.79941	0.155	0.423	0.00257347	ATP2B1
LEKR1	2.20268e-07	0.375687	-1.37332	0.064	0.321	0.00260291	LEKR1
C1QBP	2.22304e-07	0.357697	-1.5304	0.182	0.478	0.00262697	C1QBP
ATP5G1	2.24962e-07	0.342591	-0.785037	0.6	0.812	0.00265837	ATP5G1
MGARP	2.25892e-07	0.383634	-2.58574	0.036	0.273	0.00266937	MGARP
CABLES2	2.26623e-07	0.6	1.83096	0.309	0.121	0.00267801	CABLES2
ZMPSTE24	2.29728e-07	0.368432	-0.91334	0.1	0.376	0.00271469	ZMPSTE24
DENND5B	2.32046e-07	0.381184	-4.02274	0.055	0.285	0.00274209	DENND5B
SUGT1	2.32887e-07	0.34877	-0.912441	0.318	0.615	0.00275202	SUGT1
ITGA6	2.3465e-07	0.624303	1.458	0.464	0.23	0.00277286	ITGA6
YBX1	2.35942e-07	0.342408	-0.669888	0.655	0.854	0.00278813	YBX1
PSMD2	2.3794e-07	0.366654	-2.44698	0.118	0.391	0.00281173	PSMD2
FAM179B	2.39567e-07	0.394148	-5.84169	0.009	0.22	0.00283096	FAM179B
IKBKE	2.40386e-07	0.556506	4.19359	0.136	0.023	0.00284064	IKBKE
CMAS	2.41772e-07	0.380742	-1.73153	0.055	0.29	0.00285701	CMAS
LOC112532802	2.42118e-07	0.361589	-0.942553	0.145	0.442	0.00286111	LOC112532802
IGFBP2	2.44196e-07	0.63892	1.36411	0.609	0.34	0.00288567	IGFBP2
LMBR1	2.50057e-07	0.612877	1.69597	0.382	0.173	0.00295493	LMBR1
P2RX6	2.50362e-07	0.37709	-2.02791	0.064	0.315	0.00295852	P2RX6
TMEM120A	2.55515e-07	0.381597	-2.11954	0.045	0.288	0.00301942	TMEM120A
MTFP1	2.55928e-07	0.394811	-7.26998	0.009	0.218	0.0030243	MTFP1
CSTF2	2.56031e-07	0.366587	-1.14613	0.118	0.395	0.00302552	CSTF2
AK2	2.56387e-07	0.364021	-0.602483	0.145	0.416	0.00302972	AK2
VPS29	2.56512e-07	0.349135	-1.29308	0.345	0.613	0.0030312	VPS29
BMI1	2.60124e-07	0.361397	-1.3656	0.145	0.448	0.00307388	BMI1
GATC	2.62097e-07	0.367538	-0.605129	0.109	0.389	0.0030972	GATC
LRRC73	2.64972e-07	0.383654	-3.22537	0.045	0.275	0.00313117	LRRC73
SYNJ2	2.6617e-07	0.367192	-2.6936	0.136	0.387	0.00314534	SYNJ2
P4HA1	2.67939e-07	0.631712	1.82285	0.509	0.29	0.00316624	P4HA1
COBL	2.68944e-07	0.354372	-0.66139	0.218	0.537	0.00317811	COBL
KIAA1191	2.69357e-07	0.363704	-1.38354	0.155	0.421	0.00318299	KIAA1191
DNAJA2	2.69679e-07	0.347924	-1.08172	0.391	0.645	0.0031868	DNAJA2
CAP1	2.727e-07	0.63227	1.37753	0.509	0.296	0.0032225	CAP1
MED12L	2.73158e-07	0.386104	-3.40855	0.036	0.262	0.00322791	MED12L
SMIM5	2.75552e-07	0.378935	-2.64696	0.064	0.304	0.00325619	SMIM5
HHATL	2.77255e-07	0.634826	0.971973	0.564	0.311	0.00327632	HHATL
TANC2	2.77318e-07	0.373583	-1.67214	0.082	0.342	0.00327706	TANC2
KIAA1211L	2.78012e-07	0.642322	1.55751	0.591	0.4	0.00328526	KIAA1211L
SRGAP2	2.78478e-07	0.588708	1.57412	0.264	0.087	0.00329077	SRGAP2
FRMPD4	2.78938e-07	0.39852	-10.2204	0	0.203	0.00329621	FRMPD4
HRH2L	2.8611e-07	0.589717	2.47083	0.264	0.091	0.00338097	HRH2L
GPR85	2.96308e-07	0.395781	-9.74526	0.009	0.216	0.00350148	GPR85
SYF2	2.99664e-07	0.355189	-1.46313	0.255	0.524	0.00354113	SYF2
UBXN2B	3.00095e-07	0.373698	-1.41832	0.082	0.345	0.00354623	UBXN2B
PKD1L2	3.09179e-07	0.550538	2.18542	0.118	0.017	0.00365357	PKD1L2
IPO13	3.09421e-07	0.37536	-2.36336	0.082	0.332	0.00365643	IPO13
ZNF536	3.1749e-07	0.608649	1.21754	0.373	0.156	0.00375178	ZNF536
NDUFB6	3.19897e-07	0.349808	-0.263214	0.318	0.634	0.00378023	NDUFB6
EAPP	3.20251e-07	0.371603	-1.55327	0.1	0.362	0.0037844	EAPP
CDKL1	3.25489e-07	0.380252	-2.89139	0.064	0.3	0.00384631	CDKL1
NANOS1	3.28312e-07	0.585345	2.19749	0.245	0.08	0.00387966	NANOS1
MRPL48	3.35433e-07	0.360273	-1.01445	0.191	0.469	0.00396381	MRPL48
ACAD8	3.39103e-07	0.386671	-1.82895	0.036	0.264	0.00400719	ACAD8
ACO2	3.40629e-07	0.350461	-0.370366	0.291	0.632	0.00402521	ACO2
MRPL44	3.41557e-07	0.374053	-1.43862	0.091	0.345	0.00403618	MRPL44
GLRX3	3.55808e-07	0.360427	-1.14893	0.191	0.471	0.00420458	GLRX3
DPP7	3.59957e-07	0.356775	-0.690624	0.227	0.52	0.00425361	DPP7
CBLN4	3.69454e-07	0.566539	2.13369	0.173	0.04	0.00436583	CBLN4
MZT1	3.73433e-07	0.359081	-1.2492	0.209	0.49	0.00441285	MZT1
CHCHD2	3.74905e-07	0.344609	-0.552676	0.873	0.949	0.00443026	CHCHD2
C17H9orf16	3.76018e-07	0.360119	-1.15666	0.209	0.476	0.0044434	C17H9orf16
RPL5	3.77156e-07	0.345253	-0.678089	0.618	0.841	0.00445685	RPL5
SMAP1	3.7745e-07	0.648405	1.06745	0.655	0.533	0.00446032	SMAP1
PALLD	3.84532e-07	0.363896	-0.463456	0.164	0.438	0.00454402	PALLD
TMEM108	3.9091e-07	0.378551	-3.08603	0.082	0.315	0.00461938	TMEM108
CCDC25	3.91137e-07	0.361686	-1.22435	0.2	0.459	0.00462206	CCDC25
FAM171A1	3.91454e-07	0.372103	-0.601813	0.109	0.364	0.00462582	FAM171A1
RNF7	3.92851e-07	0.359072	-1.64225	0.227	0.49	0.00464232	RNF7
USP31	3.93457e-07	0.39335	-4.41437	0.018	0.233	0.00464948	USP31
ATP6V0B	3.95042e-07	0.350125	-0.902817	0.382	0.645	0.00466821	ATP6V0B
TNIP1	3.97369e-07	0.352047	-1.12283	0.327	0.605	0.00469571	TNIP1
FAM96B	4.00584e-07	0.36551	-1.03682	0.136	0.427	0.00473371	FAM96B
COQ2	4.05522e-07	0.372045	-0.974082	0.109	0.366	0.00479206	COQ2
APOO	4.06292e-07	0.363329	-0.910322	0.164	0.448	0.00480115	APOO
LRRC8C	4.10795e-07	0.57094	2.27752	0.191	0.049	0.00485437	LRRC8C
C1H22orf23	4.13054e-07	0.383682	-2.62231	0.055	0.285	0.00488106	C1H22orf23
COL9A2	4.20301e-07	0.580377	2.27013	0.227	0.07	0.0049667	COL9A2
MGLL	4.24875e-07	0.561061	1.63456	0.155	0.032	0.00502075	MGLL
SEC63	4.25229e-07	0.645464	1.52746	0.627	0.486	0.00502493	SEC63
MRPS5	4.27916e-07	0.360225	-1.61507	0.209	0.484	0.00505668	MRPS5
ANKH	4.30741e-07	0.632827	1.78658	0.509	0.326	0.00509006	ANKH
SEH1L	4.34179e-07	0.362541	-1.13941	0.191	0.457	0.00513069	SEH1L
HOMER2	4.34859e-07	0.374226	-2.20346	0.1	0.351	0.00513873	HOMER2
HECTD3	4.39412e-07	0.371113	-1.72655	0.127	0.374	0.00519253	HECTD3
DCAF13	4.40093e-07	0.356544	-1.02908	0.245	0.539	0.00520058	DCAF13
TTLL1	4.41924e-07	0.382193	-1.5495	0.055	0.298	0.00522221	TTLL1
LOC107055293	4.44869e-07	0.573611	2.28674	0.2	0.055	0.00525701	LOC107055293
C9H21orf2	4.44877e-07	0.366404	-0.921665	0.145	0.421	0.00525711	C9H21orf2
POU4F1	4.59253e-07	0.401691	-8.43966	0	0.197	0.00542699	POU4F1
KIAA1024L	4.5929e-07	0.401691	-9.13884	0	0.197	0.00542743	KIAA1024L
KCNA3	4.59421e-07	0.401691	-11.1805	0	0.197	0.00542898	KCNA3
DLD	4.59865e-07	0.358716	-0.758207	0.209	0.514	0.00543423	DLD
GRPEL1	4.60401e-07	0.361772	-0.994778	0.191	0.471	0.00544056	GRPEL1
PTPRK	4.69812e-07	0.605189	1.11392	0.355	0.15	0.00555177	PTPRK
JAG2	4.78867e-07	0.368086	-1.39294	0.145	0.406	0.00565878	JAG2
RPLP2	4.90301e-07	0.347204	-0.758831	0.564	0.808	0.00579388	RPLP2
CAPRIN2	4.95504e-07	0.623707	1.88109	0.464	0.254	0.00585537	CAPRIN2
TMEM14CL	4.9727e-07	0.355699	-0.889901	0.282	0.56	0.00587624	TMEM14CL
FKBP3	4.99981e-07	0.3495	-0.778772	0.436	0.704	0.00590827	FKBP3
ING4	5.0864e-07	0.368009	-1.35325	0.145	0.41	0.0060106	ING4
LOC112530523	5.13875e-07	0.602489	2.14127	0.336	0.142	0.00607246	LOC112530523
SLC16A7	5.14889e-07	0.361628	-0.819179	0.2	0.48	0.00608445	SLC16A7
PFN2	5.24906e-07	0.653123	0.966127	0.809	0.846	0.00620282	PFN2
DOHH	5.30464e-07	0.367663	-0.653952	0.127	0.421	0.0062685	DOHH
NDUFB8	5.3338e-07	0.348597	-0.606571	0.464	0.763	0.00630296	NDUFB8
UTRN	5.33691e-07	0.374505	-2.21857	0.109	0.355	0.00630663	UTRN
TMEM60	5.3407e-07	0.353863	-0.862135	0.318	0.603	0.0063111	TMEM60
PAPPA	5.3496e-07	0.552787	0.852418	0.127	0.021	0.00632162	PAPPA
ELOVL5	5.37241e-07	0.398895	-5.41889	0.009	0.211	0.00634858	ELOVL5
MED9	5.38234e-07	0.35764	-0.85433	0.245	0.539	0.00636031	MED9
POU4F3	5.41342e-07	0.402748	-7.70302	0	0.195	0.00639704	POU4F3
PFKFB2	5.41659e-07	0.563944	4.72863	0.164	0.038	0.00640079	PFKFB2
TPPP3	5.41911e-07	0.402748	-9.08425	0	0.195	0.00640377	TPPP3
TNC	5.4196e-07	0.402748	-10.7455	0	0.195	0.00640434	TNC
ADD1	5.58573e-07	0.361916	-1.49972	0.218	0.478	0.00660066	ADD1
FAM219B	5.61835e-07	0.385412	-0.950572	0.055	0.283	0.0066392	FAM219B
TRRAP	5.7147e-07	0.371766	-1.68551	0.127	0.381	0.00675306	TRRAP
TRAPPC2	5.77032e-07	0.362089	-1.23515	0.2	0.482	0.00681878	TRAPPC2
RAN	5.77156e-07	0.350942	-0.912787	0.409	0.685	0.00682025	RAN
SLC45A4	5.79751e-07	0.586835	2.74817	0.255	0.091	0.00685092	SLC45A4
ATP6V1D	5.87003e-07	0.354228	-1.06345	0.345	0.6	0.00693661	ATP6V1D
CDK17	5.93876e-07	0.36282	-0.767396	0.2	0.474	0.00701783	CDK17
SLC6A9	5.97341e-07	0.550413	5.68435	0.118	0.019	0.00705877	SLC6A9
FOS	6.00208e-07	0.361465	-0.862605	0.2	0.495	0.00709266	FOS
RAB3C	6.00737e-07	0.388776	-4.95725	0.045	0.264	0.00709891	RAB3C
LOC107050595	6.01385e-07	0.566894	3.18115	0.173	0.044	0.00710657	LOC107050595
SLC9A2	6.02078e-07	0.563684	3.2853	0.164	0.038	0.00711476	SLC9A2
PDZD11	6.05204e-07	0.357947	-0.882573	0.255	0.543	0.0071517	PDZD11
SREBF2	6.05344e-07	0.36797	-0.621924	0.145	0.421	0.00715335	SREBF2
CEP170	6.10958e-07	0.38571	-0.928208	0.055	0.283	0.00721969	CEP170
CEP290	6.13125e-07	0.37339	-2.46843	0.127	0.368	0.0072453	CEP290
PAQR9	6.23056e-07	0.399471	-3.80582	0.009	0.211	0.00736266	PAQR9
UBB	6.23562e-07	0.347569	-0.393249	0.991	1	0.00736863	UBB
LOC415641	6.26221e-07	0.348847	-0.489608	0.564	0.789	0.00740005	LOC415641
ANKFN1	6.29195e-07	0.390967	-3.04492	0.036	0.254	0.00743519	ANKFN1
CAPRIN1	6.2926e-07	0.353104	-1.08007	0.345	0.643	0.00743596	CAPRIN1
CYP1B1	6.2942e-07	0.615933	1.21373	0.436	0.207	0.00743785	CYP1B1
FUT10	6.43358e-07	0.552412	1.38878	0.127	0.021	0.00760257	FUT10
HYDIN	6.54308e-07	0.397674	-7.52665	0.018	0.22	0.00773196	HYDIN
ATG12	6.77125e-07	0.358899	-0.3385	0.236	0.541	0.00800159	ATG12
GLIPR1L	6.81862e-07	0.61699	1.49462	0.427	0.22	0.00805756	GLIPR1L
KCNJ16	6.87541e-07	0.598914	1.05009	0.336	0.129	0.00812467	KCNJ16
SLC25A33	6.96869e-07	0.376254	-2.17171	0.109	0.351	0.0082349	SLC25A33
SSFA2	7.00611e-07	0.593139	1.74984	0.291	0.112	0.00827912	SSFA2
LOC107052389	7.01916e-07	0.349135	-0.840186	0.564	0.825	0.00829455	LOC107052389
COX7A2	7.02682e-07	0.348722	-0.694909	0.636	0.863	0.0083036	COX7A2
SLC22A5	7.17113e-07	0.579348	1.94861	0.227	0.072	0.00847412	SLC22A5
CEBPZ	7.17911e-07	0.360177	-2.44269	0.3	0.51	0.00848356	CEBPZ
USP10	7.21254e-07	0.357861	-0.890757	0.264	0.562	0.00852306	USP10
SLC4A3	7.22493e-07	0.401278	-8.31483	0.009	0.205	0.0085377	SLC4A3
SLIT3	7.41202e-07	0.380454	-1.98739	0.091	0.321	0.00875878	SLIT3
PITPNM2	7.4169e-07	0.378945	-2.22159	0.091	0.334	0.00876455	PITPNM2
TBX2	7.4987e-07	0.404863	-7.48438	0	0.19	0.00886121	TBX2
MSI2	7.52359e-07	0.649769	1.19284	0.764	0.719	0.00889062	MSI2
ABLIM3	7.53151e-07	0.404863	-10.3339	0	0.19	0.00889999	ABLIM3
PHAX	7.5819e-07	0.375754	-2.35002	0.118	0.357	0.00895953	PHAX
SPICE1	7.65916e-07	0.367115	-1.20764	0.173	0.44	0.00905083	SPICE1
NUP37	7.66802e-07	0.378128	-1.17318	0.091	0.342	0.0090613	NUP37
LOC107051857	7.73459e-07	0.38646	-2.34729	0.055	0.285	0.00913997	LOC107051857
AP5S1	7.81223e-07	0.362416	-0.83508	0.2	0.503	0.00923171	AP5S1
EML5	7.83314e-07	0.386815	-1.09862	0.055	0.283	0.00925642	EML5
PSMB7	7.83802e-07	0.352249	-0.736947	0.427	0.7	0.00926219	PSMB7
LTK	7.91463e-07	0.40122	-4.70176	0.009	0.207	0.00935271	LTK
SLC25A5	7.92665e-07	0.352316	-0.740528	0.391	0.708	0.00936692	SLC25A5
CCT4	7.93869e-07	0.350577	-0.697944	0.555	0.765	0.00938115	CCT4
BRD7	7.96644e-07	0.362647	-0.968635	0.218	0.497	0.00941394	BRD7
IQCK	7.99249e-07	0.374697	-1.48817	0.127	0.368	0.00944472	IQCK
RPL35A	8.01474e-07	0.355516	-1.00651	0.309	0.622	0.00947101	RPL35A
KIZ	8.05614e-07	0.378608	-1.73727	0.091	0.34	0.00951994	KIZ
KDSR	8.06475e-07	0.61059	1.56504	0.382	0.19	0.00953012	KDSR
RPLP0	8.30114e-07	0.349865	-0.576402	0.582	0.852	0.00980946	RPLP0
SNF8	8.31159e-07	0.373631	-1.5304	0.127	0.381	0.0098218	SNF8
GREB1L	8.41912e-07	0.393917	-5.88856	0.036	0.243	0.00994888	GREB1L
KIF3A	8.45993e-07	0.377426	-1.65379	0.109	0.349	0.0099971	KIF3A
SF3A1	8.49297e-07	0.362041	-0.688981	0.218	0.512	0.0100361	SF3A1
LYPLA2	8.8216e-07	0.369556	-1.6999	0.182	0.416	0.0104245	LYPLA2
AP2M1	8.8368e-07	0.352758	-0.502755	0.418	0.71	0.0104425	AP2M1
PSMC6	9.01699e-07	0.363396	-1.10712	0.227	0.493	0.0106554	PSMC6
UBTD2	9.08666e-07	0.39089	-3.29477	0.045	0.262	0.0107377	UBTD2
TMEM242	9.2482e-07	0.383058	-1.7845	0.073	0.313	0.0109286	TMEM242
CFAP99	9.29832e-07	0.402672	-6.29315	0.009	0.203	0.0109878	CFAP99
KCNH7	9.37239e-07	0.385307	-3.13161	0.073	0.296	0.0110753	KCNH7
TEKT1	9.46637e-07	0.390429	-2.21965	0.045	0.266	0.0111864	TEKT1
RBKS	9.48316e-07	0.378214	-1.23034	0.109	0.347	0.0112062	RBKS
COX7C	9.57282e-07	0.350471	-0.870875	0.691	0.867	0.0113122	COX7C
LOC416695	9.64423e-07	0.543677	1.85215	0.1	0.013	0.0113966	LOC416695
DOLPP1	9.68563e-07	0.384624	-0.685662	0.064	0.304	0.0114455	DOLPP1
RCC2	9.88277e-07	0.603998	2.16236	0.355	0.161	0.0116785	RCC2
ATF3	1.00406e-06	0.399779	-5.76101	0.018	0.218	0.011865	ATF3
PRR5	1.01421e-06	0.562387	1.43443	0.164	0.038	0.011985	PRR5
TTLL12	1.01632e-06	0.35566	-0.686456	0.345	0.649	0.0120099	TTLL12
OSBPL6	1.02071e-06	0.386835	-1.61695	0.064	0.29	0.0120617	OSBPL6
STK32A	1.02196e-06	0.390765	-1.87234	0.045	0.266	0.0120765	STK32A
FNTB	1.02311e-06	0.393042	-2.30148	0.036	0.254	0.0120901	FNTB
AK8	1.0287e-06	0.396886	-3.53591	0.027	0.233	0.0121562	AK8
SASH1	1.02986e-06	0.596098	2.89791	0.309	0.129	0.0121699	SASH1
PLXNA4	1.04319e-06	0.406977	-10.4538	0	0.186	0.0123274	PLXNA4
GAS2L3	1.04467e-06	0.406977	-11.0322	0	0.186	0.0123448	GAS2L3
ARHGDIG	1.05329e-06	0.543523	1.95761	0.1	0.013	0.0124467	ARHGDIG
TEX9	1.08826e-06	0.38227	-1.59485	0.082	0.323	0.0128599	TEX9
CISD3	1.12264e-06	0.363338	-0.47878	0.2	0.52	0.0132662	CISD3
HK1	1.12299e-06	0.355372	-0.674034	0.382	0.67	0.0132703	HK1
EEF1A2	1.14822e-06	0.351922	-0.40566	0.555	0.844	0.0135685	EEF1A2
DIABLO	1.15408e-06	0.371132	-1.85804	0.182	0.414	0.0136377	DIABLO
RPS4X	1.15418e-06	0.351903	-0.523216	0.545	0.852	0.0136389	RPS4X
REPS2	1.16096e-06	0.381828	-1.40567	0.091	0.328	0.013719	REPS2
MRPL45	1.20649e-06	0.384307	-1.91057	0.073	0.313	0.0142571	MRPL45
ARL2BP	1.21362e-06	0.368749	-1.20505	0.173	0.45	0.0143413	ARL2BP
LHX6	1.22833e-06	0.408034	-7.10512	0	0.184	0.0145152	LHX6
IMMT	1.23184e-06	0.36674	-1.49114	0.227	0.467	0.0145567	IMMT
AK7	1.24802e-06	0.403825	-3.12967	0.009	0.203	0.0147479	AK7
CABP2	1.25244e-06	0.398068	-4.00362	0.027	0.23	0.0148001	CABP2
ECI2	1.27069e-06	0.373256	-0.895124	0.145	0.404	0.0150157	ECI2
FAM107A	1.274e-06	0.404315	-5.08263	0.009	0.201	0.0150548	FAM107A
FAU	1.28954e-06	0.352412	-0.556116	0.564	0.871	0.0152385	FAU
AIMP2	1.30221e-06	0.372833	-0.836198	0.145	0.41	0.0153882	AIMP2
C26H1orf116	1.32295e-06	0.569152	1.64907	0.191	0.053	0.0156334	C26H1orf116
AAK1	1.33716e-06	0.367048	-0.672136	0.191	0.478	0.0158012	AAK1
MRPS12	1.3419e-06	0.362185	-0.706387	0.245	0.55	0.0158573	MRPS12
PSMA5	1.3474e-06	0.359812	-0.811468	0.291	0.592	0.0159222	PSMA5
SMIM4	1.37719e-06	0.372237	-0.314707	0.145	0.421	0.0162742	SMIM4
RASGRP1	1.37922e-06	0.399568	-7.29512	0.027	0.224	0.0162983	RASGRP1
URM1	1.39551e-06	0.371113	-0.878218	0.155	0.433	0.0164908	URM1
NELFA	1.39872e-06	0.361407	-1.00784	0.3	0.558	0.0165287	NELFA
MBOAT2	1.39929e-06	0.629041	1.63752	0.555	0.342	0.0165354	MBOAT2
TCP11L2	1.40085e-06	0.60689	2.24909	0.382	0.182	0.0165539	TCP11L2
WDR66	1.40809e-06	0.405535	-7.09518	0.009	0.197	0.0166394	WDR66
AOX1	1.41931e-06	0.603863	1.61185	0.364	0.167	0.016772	AOX1
NDUFB7	1.4353e-06	0.355199	-0.525333	0.4	0.736	0.016961	NDUFB7
MYCBPAP	1.44485e-06	0.385162	-1.71551	0.082	0.311	0.0170739	MYCBPAP
EGFL6	1.44633e-06	0.409091	-13.7606	0	0.182	0.0170913	EGFL6
ANAPC16	1.45373e-06	0.366683	-0.716401	0.209	0.486	0.0171787	ANAPC16
BMPR1A	1.46459e-06	0.572189	3.69052	0.2	0.061	0.017307	BMPR1A
UACA	1.48956e-06	0.638805	1.44991	0.655	0.488	0.0176021	UACA
MAPK8IP3	1.49696e-06	0.362906	-0.569486	0.273	0.541	0.0176896	MAPK8IP3
TAOK3	1.51305e-06	0.626379	1.27488	0.536	0.319	0.0178797	TAOK3
CFAP61	1.51468e-06	0.385912	-4.11526	0.091	0.304	0.017899	CFAP61
ANKRD11	1.51969e-06	0.355218	-0.919488	0.436	0.744	0.0179582	ANKRD11
VPS33A	1.52959e-06	0.379233	-1.84447	0.118	0.357	0.0180752	VPS33A
PXK	1.5403e-06	0.365587	-0.540949	0.227	0.505	0.0182017	PXK
TERAL2	1.55058e-06	0.371507	-0.91791	0.173	0.431	0.0183232	TERAL2
DNASE2B	1.55116e-06	0.599577	1.5252	0.345	0.148	0.01833	DNASE2B
REXO2	1.58254e-06	0.365011	-1.0262	0.245	0.514	0.0187009	REXO2
RPL12	1.58493e-06	0.363233	-0.909245	0.273	0.541	0.0187291	RPL12
GEMIN5	1.6088e-06	0.380819	-1.67206	0.118	0.345	0.0190112	GEMIN5
TP53BP2	1.61618e-06	0.605295	1.76085	0.382	0.175	0.0190985	TP53BP2
CLNS1A	1.62187e-06	0.370623	-1.00261	0.173	0.446	0.0191657	CLNS1A
MRPL27	1.62515e-06	0.36528	-1.18959	0.227	0.516	0.0192043	MRPL27
DSTYK	1.64167e-06	0.546233	3.40919	0.109	0.017	0.0193996	DSTYK
ANKDD1B	1.6597e-06	0.406179	-4.76122	0.009	0.197	0.0196127	ANKDD1B
ERP29	1.67404e-06	0.360984	-0.329401	0.309	0.59	0.0197821	ERP29
SOX21	1.68791e-06	0.592495	1.91339	0.3	0.123	0.019946	SOX21
TMEM38A	1.69424e-06	0.594561	2.37259	0.3	0.133	0.0200208	TMEM38A
FAM169A	1.69692e-06	0.382001	-0.71019	0.1	0.34	0.0200525	FAM169A
AKR1B10L4	1.70271e-06	0.380655	-2.53064	0.109	0.351	0.0201209	AKR1B10L4
C1H12ORF45	1.73968e-06	0.385028	-1.36406	0.082	0.319	0.0205578	C1H12ORF45
TIMM10	1.74504e-06	0.370411	-1.02905	0.173	0.455	0.0206211	TIMM10
RPS13	1.75739e-06	0.355093	-0.888426	0.555	0.784	0.0207671	RPS13
OSBPL3	1.7575e-06	0.391957	-4.38723	0.064	0.271	0.0207684	OSBPL3
CAPZB	1.76313e-06	0.357765	-1.1309	0.4	0.677	0.0208349	CAPZB
DRG2	1.76779e-06	0.376485	-1.90389	0.145	0.387	0.02089	DRG2
ZNF821	1.79328e-06	0.368662	-0.849927	0.2	0.476	0.0211912	ZNF821
LOC112531515	1.7999e-06	0.556785	2.39689	0.145	0.032	0.0212694	LOC112531515
COQ6	1.81118e-06	0.38497	-2.72131	0.1	0.317	0.0214027	COQ6
KCNN2	1.81834e-06	0.396204	-3.84687	0.045	0.247	0.0214874	KCNN2
FMN1	1.81886e-06	0.628282	1.52309	0.536	0.355	0.0214935	FMN1
RPL15	1.83134e-06	0.355449	-0.504644	0.509	0.786	0.021641	RPL15
SACM1L	1.84463e-06	0.373448	-1.00241	0.164	0.421	0.021798	SACM1L
MYO3A	1.84625e-06	0.383596	-4.45336	0.118	0.326	0.0218171	MYO3A
PSMD12	1.86939e-06	0.366673	-1.05869	0.218	0.507	0.0220906	PSMD12
CCDC57	1.87045e-06	0.40665	-3.89678	0.009	0.197	0.0221031	CCDC57
MRPS33	1.8843e-06	0.367471	-1.13608	0.218	0.495	0.0222668	MRPS33
VILL	1.90203e-06	0.600529	0.990136	0.355	0.156	0.0224762	VILL
PDE4B	1.91636e-06	0.407159	-6.34985	0.009	0.195	0.0226456	PDE4B
ERH	1.92296e-06	0.356717	-0.553334	0.455	0.736	0.0227236	ERH
PLPPR1	1.93614e-06	0.601499	0.788665	0.373	0.159	0.0228794	PLPPR1
AKNAD1	1.9963e-06	0.377119	-0.87044	0.136	0.389	0.0235903	AKNAD1
CNTN3	2.01685e-06	0.566567	3.18782	0.182	0.051	0.0238331	CNTN3
WBSCR27	2.03399e-06	0.370065	-0.735999	0.209	0.463	0.0240357	WBSCR27
MAD1L1	2.0454e-06	0.401576	-4.26456	0.027	0.222	0.0241705	MAD1L1
BAG5	2.08266e-06	0.38743	-2.01931	0.082	0.307	0.0246108	BAG5
CHN1	2.10588e-06	0.393081	-4.10672	0.064	0.268	0.0248852	CHN1
S100Z	2.11607e-06	0.402085	-4.4352	0.027	0.22	0.0250056	S100Z
RNF32	2.12343e-06	0.580309	1.86944	0.245	0.085	0.0250926	RNF32
NFATC1	2.13066e-06	0.393436	-4.90643	0.064	0.266	0.025178	NFATC1
PAQR7	2.1339e-06	0.561272	2.03771	0.164	0.04	0.0252163	PAQR7
TIMM8A	2.14512e-06	0.371084	-1.42244	0.2	0.455	0.0253489	TIMM8A
KCTD7	2.15409e-06	0.386565	-1.59696	0.091	0.313	0.0254549	KCTD7
LPAR4	2.15853e-06	0.570382	1.6309	0.2	0.059	0.0255073	LPAR4
RSU1	2.16947e-06	0.393821	-2.55582	0.055	0.266	0.0256366	RSU1
CIAPIN1	2.19701e-06	0.369114	-0.883657	0.209	0.484	0.025962	CIAPIN1
FAM192A	2.22395e-06	0.359667	-0.84715	0.391	0.66	0.0262804	FAM192A
NBEAL1	2.2309e-06	0.368806	-1.24085	0.236	0.484	0.0263626	NBEAL1
LOC112531359	2.27912e-06	0.391976	0.493889	0.055	0.281	0.0269324	LOC112531359
MBNL3	2.30271e-06	0.597559	1.04189	0.345	0.146	0.0272111	MBNL3
EIF2B3	2.32847e-06	0.378503	-1.4619	0.145	0.381	0.0275155	EIF2B3
MIF4GD	2.34405e-06	0.3739	-1.8909	0.191	0.425	0.0276997	MIF4GD
QKI	2.34447e-06	0.620671	1.74903	0.491	0.292	0.0277046	QKI
RPP25	2.34734e-06	0.412262	-11.7518	0	0.175	0.0277385	RPP25
RPL7L1	2.36925e-06	0.359706	-0.527767	0.382	0.674	0.0279974	RPL7L1
EPHB2	2.40019e-06	0.568768	2.11732	0.191	0.057	0.0283631	EPHB2
TIMM22	2.40068e-06	0.386344	-1.01494	0.091	0.319	0.0283688	TIMM22
CBY1	2.40687e-06	0.408889	-6.16183	0.009	0.19	0.028442	CBY1
CNKSR2	2.43419e-06	0.375101	-0.438741	0.164	0.419	0.0287648	CNKSR2
NIPSNAP3L	2.49582e-06	0.372516	-1.62049	0.2	0.446	0.0294931	NIPSNAP3L
FAM49B	2.53111e-06	0.605776	0.725728	0.391	0.19	0.0299101	FAM49B
PWP1	2.53576e-06	0.396704	-2.44029	0.045	0.254	0.029965	PWP1
UBE2V1	2.53752e-06	0.366683	-0.697522	0.255	0.531	0.0299858	UBE2V1
PANK2	2.53974e-06	0.386133	-1.61764	0.1	0.321	0.0300121	PANK2
CLIP4	2.54302e-06	0.394849	-0.704957	0.055	0.264	0.0300508	CLIP4
ENO4	2.55197e-06	0.40912	-6.59734	0.009	0.19	0.0301567	ENO4
PPARGC1A	2.56023e-06	0.563771	2.1413	0.173	0.047	0.0302542	PPARGC1A
SMDT1	2.56706e-06	0.364098	-0.530033	0.282	0.581	0.0303349	SMDT1
DGKQ	2.6055e-06	0.579079	2.25114	0.236	0.085	0.0307892	DGKQ
PNN	2.63651e-06	0.360753	-0.856697	0.382	0.66	0.0311556	PNN
HIBADH	2.66419e-06	0.385412	-1.08169	0.1	0.33	0.0314827	HIBADH
VHL	2.73063e-06	0.369566	-0.832561	0.227	0.493	0.0322678	VHL
CFAP73	2.75584e-06	0.413319	-10.0495	0	0.173	0.0325657	CFAP73
UBE2K	2.80348e-06	0.369969	-0.502981	0.209	0.493	0.0331288	UBE2K
KLF4	2.84185e-06	0.542918	5.12965	0.1	0.015	0.0335821	KLF4
EIF2S3	2.85058e-06	0.373102	-0.803665	0.191	0.45	0.0336853	EIF2S3
ATP5SL	2.85108e-06	0.394196	-0.830648	0.055	0.273	0.0336912	ATP5SL
PODXL	2.85648e-06	0.542908	3.85644	0.1	0.015	0.033755	PODXL
AKR7A2	2.87121e-06	0.373746	-0.860619	0.173	0.446	0.0339291	AKR7A2
SDC4	2.87961e-06	0.591226	2.28744	0.291	0.129	0.0340283	SDC4
PSMD1	2.89493e-06	0.370152	-1.02461	0.209	0.493	0.0342094	PSMD1
BHLHE40	2.93504e-06	0.406083	-3.46985	0.018	0.207	0.0346834	BHLHE40
CRYZL1	2.95043e-06	0.390957	-2.55081	0.073	0.294	0.0348652	CRYZL1
HNRNPA1	2.96113e-06	0.359802	-0.424221	0.391	0.727	0.0349917	HNRNPA1
POLR2J	2.96818e-06	0.375187	-0.339255	0.164	0.431	0.0350749	POLR2J
EIF3D	2.97834e-06	0.374726	-0.730097	0.173	0.436	0.0351951	EIF3D
LOC101748744	3.02972e-06	0.561849	3.26501	0.164	0.044	0.0358022	LOC101748744
YIPF1	3.03655e-06	0.37068	-0.805169	0.2	0.49	0.0358829	YIPF1
G3BP2	3.05057e-06	0.367327	-1.22172	0.273	0.535	0.0360486	G3BP2
ENAH	3.07179e-06	0.609648	1.3319	0.418	0.22	0.0362994	ENAH
MRPS16	3.08956e-06	0.364271	-0.791439	0.327	0.594	0.0365093	MRPS16
ARHGAP10	3.09109e-06	0.579012	2.55043	0.236	0.087	0.0365274	ARHGAP10
SS18L2	3.10173e-06	0.369556	-1.20941	0.245	0.501	0.0366532	SS18L2
AKR1B1L	3.14604e-06	0.38817	-2.65399	0.1	0.313	0.0371767	AKR1B1L
FLCN	3.15585e-06	0.387209	-1.2356	0.091	0.323	0.0372926	FLCN
KLC1	3.18508e-06	0.381328	-1.36261	0.136	0.37	0.0376381	KLC1
OAZ2	3.21748e-06	0.361301	-0.78792	0.364	0.689	0.038021	OAZ2
RPGR	3.22306e-06	0.387075	-2.12261	0.1	0.323	0.0380869	RPGR
AMIGO2	3.23415e-06	0.414376	-12.0722	0	0.171	0.0382179	AMIGO2
HTATSF1	3.23655e-06	0.378743	-0.536203	0.136	0.4	0.0382463	HTATSF1
UBE2D1	3.23998e-06	0.385018	-0.991351	0.109	0.34	0.0382869	UBE2D1
ACOT13	3.3096e-06	0.384903	-1.4509	0.109	0.342	0.0391096	ACOT13
LRRC8A	3.32157e-06	0.58029	2.2151	0.245	0.091	0.0392509	LRRC8A
ARHGEF3	3.32206e-06	0.398876	-0.728274	0.045	0.247	0.0392568	ARHGEF3
SPATA6	3.35649e-06	0.391044	-2.64826	0.082	0.296	0.0396636	SPATA6
CNBP	3.37008e-06	0.358024	-0.554715	0.7	0.911	0.0398242	CNBP
MTG2	3.42957e-06	0.410705	-4.54438	0.009	0.188	0.0405273	MTG2
FIP1L1	3.43157e-06	0.386219	-1.65847	0.109	0.332	0.0405509	FIP1L1
EPRS	3.44213e-06	0.365837	-0.964738	0.309	0.575	0.0406757	EPRS
NFIB	3.4723e-06	0.628935	1.03076	0.609	0.402	0.0410322	NFIB
SNAP25	3.50162e-06	0.411205	-6.16937	0.009	0.186	0.0413787	SNAP25
LOC107049011	3.50508e-06	0.602768	1.43776	0.373	0.184	0.0414195	LOC107049011
NDUFB3	3.51226e-06	0.36256	-0.529102	0.382	0.658	0.0415043	NDUFB3
SIPA1L2	3.52323e-06	0.383077	-1.64425	0.127	0.359	0.041634	SIPA1L2
RFC5	3.55753e-06	0.389775	-0.920438	0.082	0.309	0.0420393	RFC5
NRG4	3.56044e-06	0.384836	-1.36827	0.109	0.347	0.0420738	NRG4
LDLRAD4	3.59337e-06	0.63129	0.987575	0.645	0.44	0.0424629	LDLRAD4
EPHX2	3.66156e-06	0.397127	-2.44292	0.055	0.26	0.0432686	EPHX2
RAB5C	3.66955e-06	0.366663	-0.44326	0.282	0.571	0.0433631	RAB5C
PPP2R5E	3.676e-06	0.38522	-1.12005	0.109	0.345	0.0434393	PPP2R5E
DTD1	3.67972e-06	0.37735	-1.49425	0.173	0.416	0.0434833	DTD1
TC2N	3.68963e-06	0.562752	2.31404	0.173	0.047	0.0436003	TC2N
CCT8	3.7019e-06	0.361445	-0.619755	0.482	0.693	0.0437454	CCT8
ARHGAP18	3.71344e-06	0.389237	-1.40003	0.082	0.315	0.0438818	ARHGAP18
LOC100857622	3.73486e-06	0.376783	-0.36964	0.155	0.429	0.0441348	LOC100857622
EPB41L4A	3.74593e-06	0.404863	-3.77041	0.027	0.218	0.0442656	EPB41L4A
NPM1	3.77442e-06	0.361388	-0.329173	0.382	0.725	0.0446024	NPM1
SGIP1	3.79148e-06	0.415433	-9.16011	0	0.169	0.044804	SGIP1
ACSM4L	3.7932e-06	0.415433	-10.9761	0	0.169	0.0448242	ACSM4L
RAVER2	3.8455e-06	0.386796	-1.64549	0.109	0.332	0.0454423	RAVER2
NRCAM	3.85315e-06	0.618451	2.04644	0.482	0.298	0.0455326	NRCAM
IMPDH2	3.85778e-06	0.377609	-1.42143	0.164	0.419	0.0455874	IMPDH2
TERF2	3.88376e-06	0.399577	-2.78288	0.045	0.247	0.0458944	TERF2
C20H20ORF85	3.8875e-06	0.558149	1.7018	0.155	0.038	0.0459386	C20H20ORF85
DPH1	3.90582e-06	0.393388	-2.00537	0.073	0.285	0.0461551	DPH1
HINT1Z	3.91118e-06	0.361282	-0.467738	0.427	0.732	0.0462184	HINT1Z
FAM98B	3.9209e-06	0.399942	-2.28069	0.045	0.245	0.0463333	FAM98B
SAP30BP	3.95338e-06	0.390044	-0.713726	0.082	0.311	0.0467171	SAP30BP
NFYC	3.95755e-06	0.370267	-0.377033	0.245	0.514	0.0467664	NFYC
LRIG3	3.95792e-06	0.54556	4.0052	0.109	0.019	0.0467707	LRIG3
SMIM20	3.97959e-06	0.37439	-0.673811	0.182	0.461	0.0470268	SMIM20
SLC12A4	3.99322e-06	0.591101	2.09202	0.3	0.133	0.0471879	SLC12A4
HSPB11	3.99358e-06	0.400999	-1.61806	0.036	0.241	0.0471921	HSPB11
PIH1D3	4.00834e-06	0.397242	-2.23561	0.055	0.262	0.0473666	PIH1D3
RPA1	4.01943e-06	0.389141	-1.86554	0.091	0.317	0.0474976	RPA1
PFDN4	4.04112e-06	0.372064	-0.767214	0.227	0.488	0.0477539	PFDN4
MYO16	4.17198e-06	0.374659	-1.1038	0.209	0.455	0.0493003	MYO16
LOC107056412	4.187e-06	0.38398	-0.522794	0.109	0.364	0.0494778	LOC107056412
FBXL16	4.18797e-06	0.411916	-3.80326	0.009	0.186	0.0494892	FBXL16
CDK10	4.21009e-06	0.399625	-2.30911	0.045	0.249	0.0497506	CDK10
SDHD	4.26468e-06	0.36109	-0.733122	0.5	0.759	0.0503958	SDHD
AVL9	4.26493e-06	0.379348	-1.23858	0.155	0.406	0.0503987	AVL9
SOX5	4.27907e-06	0.589227	1.44716	0.3	0.125	0.0505658	SOX5
NDUFA1	4.28066e-06	0.360619	-0.504931	0.536	0.789	0.0505846	NDUFA1
FNBP1L	4.37824e-06	0.381472	-1.11216	0.155	0.383	0.0517376	FNBP1L
ARPC2	4.39778e-06	0.36355	-0.742693	0.4	0.668	0.0519685	ARPC2
AKR1E2	4.4068e-06	0.384249	-0.301124	0.118	0.362	0.0520751	AKR1E2
COX8A	4.42492e-06	0.35986	-0.567467	0.645	0.894	0.0522892	COX8A
TMC2	4.43013e-06	0.400173	-5.15659	0.055	0.245	0.0523509	TMC2
RIBC2	4.44681e-06	0.41649	-9.86073	0	0.167	0.0525479	RIBC2
CHD7	4.46424e-06	0.372641	-1.60179	0.255	0.482	0.0527539	CHD7
NDEL1	4.58644e-06	0.383452	-1.1858	0.136	0.368	0.054198	NDEL1
SDHAF3	4.63875e-06	0.379983	-0.255603	0.145	0.406	0.0548161	SDHAF3
ST7	4.67324e-06	0.59383	2.15791	0.318	0.148	0.0552237	ST7
PPM1H	4.68496e-06	0.619076	1.38877	0.491	0.315	0.0553622	PPM1H
PEX11G	4.70238e-06	0.409571	-3.50695	0.018	0.199	0.0555681	PEX11G
SNCG	4.70675e-06	0.406929	-4.04146	0.027	0.211	0.0556196	SNCG
HEATR7B2L2	4.70941e-06	0.400769	-2.1158	0.045	0.245	0.0556511	HEATR7B2L2
PDIA6	4.73633e-06	0.638122	1.30566	0.709	0.702	0.0559693	PDIA6
SLC16A9	4.76131e-06	0.580934	1.40807	0.255	0.097	0.0562644	SLC16A9
MRPL19	4.78457e-06	0.389775	-1.84377	0.1	0.317	0.0565392	MRPL19
GOLGA4	4.79567e-06	0.366096	-0.440372	0.373	0.607	0.0566705	GOLGA4
TXNDC17	4.82287e-06	0.375062	-0.644911	0.2	0.463	0.0569919	TXNDC17
POLR2E	4.95197e-06	0.367278	-0.340132	0.309	0.594	0.0585174	POLR2E
CTNND2	4.98296e-06	0.395666	-2.31381	0.073	0.277	0.0588836	CTNND2
ID3	5.09569e-06	0.597578	0.825752	0.355	0.165	0.0602158	ID3
IDH3B	5.20322e-06	0.374553	-0.341496	0.209	0.476	0.0614865	IDH3B
IFT52	5.2142e-06	0.373919	-0.594386	0.218	0.484	0.0616162	IFT52
RASL11B	5.28507e-06	0.406698	-2.19928	0.027	0.216	0.0624536	RASL11B
MACROD2	5.29545e-06	0.380886	-1.66065	0.164	0.4	0.0625764	MACROD2
GSTA4L	5.30405e-06	0.375745	-1.57734	0.227	0.455	0.0626779	GSTA4L
SCN8A	5.33382e-06	0.397694	-2.77596	0.064	0.266	0.0630297	SCN8A
RPE	5.38411e-06	0.375283	-0.733353	0.2	0.469	0.063624	RPE
UNC119B	5.45604e-06	0.384182	-0.85275	0.127	0.372	0.064474	UNC119B
VPS54	5.50686e-06	0.388862	-0.820169	0.1	0.332	0.0650745	VPS54
USP46	5.51706e-06	0.382174	-2.02484	0.164	0.387	0.0651951	USP46
FAM19A4	5.51859e-06	0.393215	-1.15511	0.082	0.298	0.0652132	FAM19A4
TBCEL	5.5587e-06	0.597838	1.709	0.355	0.169	0.0656872	TBCEL
NDST3	5.61054e-06	0.405545	-4.28783	0.036	0.222	0.0662998	NDST3
CAB39L	5.61677e-06	0.39408	-1.77315	0.082	0.292	0.0663734	CAB39L
LOC420374	5.68935e-06	0.381107	-0.707325	0.164	0.402	0.0672311	LOC420374
ZNF326	5.69351e-06	0.372977	-0.783829	0.282	0.495	0.0672802	ZNF326
LOC101751423	5.71989e-06	0.368816	-0.67037	0.327	0.573	0.067592	LOC101751423
ITPA	5.73877e-06	0.377484	-0.619397	0.182	0.446	0.067815	ITPA
SMAD2Z	5.74917e-06	0.389083	-1.55313	0.109	0.33	0.0679379	SMAD2Z
HGS	5.78096e-06	0.386719	0.455208	0.109	0.353	0.0683136	HGS
YRDC	5.83905e-06	0.383779	-1.25709	0.145	0.376	0.069	YRDC
FARSA	5.854e-06	0.4037	-0.293056	0.036	0.235	0.0691768	FARSA
KCNG2	5.86503e-06	0.566068	2.37697	0.191	0.057	0.0693071	KCNG2
PYCR1	5.87585e-06	0.407515	-2.9486	0.027	0.214	0.0694349	PYCR1
LRCH3	5.90384e-06	0.395656	-1.5584	0.073	0.283	0.0697656	LRCH3
TPCN2	5.93739e-06	0.547684	2.71841	0.118	0.023	0.0701621	TPCN2
PSMA7	5.96291e-06	0.364299	-0.697602	0.445	0.708	0.0704637	PSMA7
PARP1	6.01806e-06	0.366308	-0.720777	0.364	0.647	0.0711155	PARP1
HDAC2	6.02705e-06	0.376619	-0.501352	0.209	0.457	0.0712217	HDAC2
BACH2	6.05431e-06	0.379791	-1.26282	0.173	0.421	0.0715438	BACH2
RPS2	6.08458e-06	0.364386	-0.609874	0.445	0.71	0.0719015	RPS2
TLL2	6.10494e-06	0.418605	-11.0083	0	0.163	0.0721421	TLL2
C5H11orf58	6.10518e-06	0.363973	-0.804161	0.482	0.725	0.0721449	C5H11orf58
ADAMTS12	6.10564e-06	0.418605	-10.7939	0	0.163	0.0721503	ADAMTS12
WDR13L	6.18659e-06	0.389477	0.257004	0.1	0.332	0.0731069	WDR13L
PIGS	6.24816e-06	0.378868	-0.338381	0.173	0.436	0.0738345	PIGS
ARL3	6.24948e-06	0.3697	-0.881728	0.291	0.573	0.0738501	ARL3
ASXL3	6.27597e-06	0.405353	-1.76028	0.036	0.226	0.0741631	ASXL3
RPL31	6.37757e-06	0.362935	-0.50328	0.518	0.814	0.0753637	RPL31
ARFGAP3	6.45345e-06	0.375418	-0.970525	0.227	0.478	0.0762605	ARFGAP3
SEMA5A	6.53369e-06	0.555228	3.57394	0.145	0.036	0.0772086	SEMA5A
CNNM2	6.5761e-06	0.4059	-3.24193	0.036	0.224	0.0777098	CNNM2
COMMD2	6.59933e-06	0.377705	-0.266211	0.191	0.452	0.0779842	COMMD2
BECN1	6.60639e-06	0.375053	-0.802666	0.218	0.488	0.0780677	BECN1
VSTM2B	6.61197e-06	0.547444	5.41651	0.118	0.023	0.0781337	VSTM2B
STX12	6.63711e-06	0.374957	-0.793527	0.227	0.488	0.0784308	STX12
OTUD7A	6.66977e-06	0.392178	-0.55739	0.091	0.313	0.0788166	OTUD7A
HDAC4	6.67486e-06	0.375745	-1.10981	0.227	0.476	0.0788768	HDAC4
SPAG6	6.7106e-06	0.408812	-3.8072	0.027	0.209	0.0792992	SPAG6
PAPSS1	6.7472e-06	0.634788	0.865471	0.736	0.634	0.0797316	PAPSS1
NUDCD2	6.85557e-06	0.380809	-1.37146	0.173	0.416	0.0810123	NUDCD2
IFT22	6.87368e-06	0.37881	-1.44385	0.2	0.438	0.0812262	IFT22
LOC112532770	6.9393e-06	0.387892	-0.685494	0.118	0.349	0.0820017	LOC112532770
NECAP1	6.99044e-06	0.369085	-0.62112	0.3	0.605	0.082606	NECAP1
BCAP31	7.01888e-06	0.367519	-0.743223	0.355	0.641	0.0829421	BCAP31
CCZ1	7.02209e-06	0.378349	-1.39131	0.209	0.444	0.0829801	CCZ1
FEZ2	7.03269e-06	0.380473	-1.3816	0.182	0.421	0.0831053	FEZ2
CUL1	7.03648e-06	0.379243	-1.08231	0.191	0.436	0.0831501	CUL1
TPI1	7.13513e-06	0.363598	-0.619995	0.582	0.805	0.0843159	TPI1
RTN4RL2	7.13592e-06	0.419662	-6.98313	0	0.161	0.0843251	RTN4RL2
LRRC18	7.14905e-06	0.419662	-10.3464	0	0.161	0.0844803	LRRC18
EXOC1L	7.14913e-06	0.419662	-11.0982	0	0.161	0.0844813	EXOC1L
LOC771456	7.14925e-06	0.419662	-12.9223	0	0.161	0.0844827	LOC771456
CHST11	7.15907e-06	0.405939	-0.831894	0.036	0.226	0.0845988	CHST11
EIF3I	7.22238e-06	0.374274	-1.19046	0.264	0.501	0.0853468	EIF3I
CORO2B	7.26072e-06	0.385153	-1.27074	0.155	0.372	0.0857999	CORO2B
SENP6	7.40331e-06	0.379685	-1.64445	0.191	0.433	0.0874849	SENP6
NDUFA10	7.41645e-06	0.367865	-0.568316	0.382	0.634	0.0876402	NDUFA10
FAM187A	7.45556e-06	0.411878	-2.41312	0.018	0.197	0.0881023	FAM187A
SPECC1L	7.58375e-06	0.617125	0.656829	0.518	0.317	0.0896172	SPECC1L
DGKH	7.62706e-06	0.554824	1.91917	0.145	0.036	0.0901289	DGKH
MRPL32	7.70009e-06	0.387421	-1.15645	0.127	0.357	0.090992	MRPL32
KLHL33	7.86742e-06	0.365251	-0.425312	0.482	0.746	0.0929693	KLHL33
MRPL12	7.90802e-06	0.379915	-0.746065	0.182	0.438	0.0934491	MRPL12
ARNT	7.99011e-06	0.399337	-1.61373	0.073	0.266	0.0944191	ARNT
NEK10	7.99498e-06	0.412944	-2.08768	0.018	0.192	0.0944766	NEK10
ABTB2	8.20668e-06	0.412281	-2.20531	0.018	0.197	0.0969783	ABTB2
ELMO2	8.3299e-06	0.379195	-0.466407	0.191	0.45	0.0984344	ELMO2
KDELR2	8.33975e-06	0.631818	1.15872	0.673	0.581	0.0985508	KDELR2
PPARD	8.36258e-06	0.397098	-1.66443	0.073	0.285	0.0988207	PPARD
KIAA0513	8.39002e-06	0.399856	-2.08621	0.064	0.266	0.0991448	KIAA0513
HMG20B	8.46172e-06	0.38349	-0.559742	0.145	0.404	0.0999922	HMG20B
TMEM203	8.58678e-06	0.375312	-0.682612	0.236	0.507	0.10147	TMEM203
FBRSL1	8.58768e-06	0.389448	-2.24858	0.136	0.34	0.101481	FBRSL1
NDUFS2	8.6134e-06	0.379963	-0.679641	0.2	0.44	0.101785	NDUFS2
LOC107052453	8.62324e-06	0.401441	-2.84986	0.064	0.256	0.101901	LOC107052453
ANAPC13	8.65823e-06	0.378589	-0.90407	0.2	0.461	0.102314	ANAPC13
WDR74	8.72665e-06	0.409591	-2.4063	0.027	0.211	0.103123	WDR74
MRPL51	8.72711e-06	0.383327	-1.21466	0.164	0.404	0.103128	MRPL51
MIEN1	8.75513e-06	0.378118	-0.450973	0.2	0.469	0.103459	MIEN1
GPD1L2	8.79968e-06	0.562916	0.438	0.182	0.053	0.103986	GPD1L2
SNX5	8.9302e-06	0.598693	1.80112	0.364	0.188	0.105528	SNX5
RFX8	9.03242e-06	0.4175	-6.53168	0.009	0.173	0.106736	RFX8
BLZF1	9.14173e-06	0.39754	-1.7885	0.073	0.285	0.108028	BLZF1
NOP58	9.25771e-06	0.39631	-1.71711	0.082	0.294	0.109398	NOP58
RCAN2	9.28422e-06	0.60541	2.32425	0.4	0.235	0.109712	RCAN2
ILF2	9.31736e-06	0.366875	-0.785754	0.427	0.727	0.110103	ILF2
HAS2	9.36779e-06	0.541697	2.95009	0.1	0.017	0.110699	HAS2
NUCKS1	9.38997e-06	0.372381	-0.90234	0.291	0.569	0.110961	NUCKS1
UFD1L	9.43549e-06	0.383932	-1.03722	0.164	0.402	0.111499	UFD1L
SLC25A3	9.48423e-06	0.367942	-0.657638	0.427	0.681	0.112075	SLC25A3
GLB1L2	9.55097e-06	0.395714	-1.04112	0.082	0.3	0.112864	GLB1L2
LNX1	9.55543e-06	0.411801	-5.25198	0.027	0.201	0.112917	LNX1
UROS	9.5679e-06	0.403421	0.396138	0.055	0.247	0.113064	UROS
ADCY3	9.60476e-06	0.392206	-0.355553	0.1	0.328	0.113499	ADCY3
CYP51A1	9.61557e-06	0.385422	-0.621006	0.145	0.389	0.113627	CYP51A1
PTGES3	9.73102e-06	0.365875	-0.455836	0.527	0.793	0.114991	PTGES3
SRRM3	9.78646e-06	0.421776	-8.80331	0	0.156	0.115647	SRRM3
TTC6	9.78677e-06	0.421776	-10.6127	0	0.156	0.11565	TTC6
RBFOX3	9.78726e-06	0.421776	-9.71464	0	0.156	0.115656	RBFOX3
LOC112529921	9.78762e-06	0.421776	-10.768	0	0.156	0.11566	LOC112529921
GABRA2	9.78775e-06	0.421776	-10.4042	0	0.156	0.115662	GABRA2
FAM19A1	9.78775e-06	0.421776	-9.82085	0	0.156	0.115662	FAM19A1
NSMCE3	9.82128e-06	0.382693	-0.618849	0.173	0.419	0.116058	NSMCE3
GUCY1B4	9.89436e-06	0.413454	-1.12429	0.018	0.195	0.116922	GUCY1B4
KIF18A	9.91783e-06	0.418297	-8.83759	0.009	0.171	0.117199	KIF18A
UBE2F	1.00038e-05	0.380406	-1.2267	0.218	0.442	0.118215	UBE2F
SF3B6	1.00646e-05	0.37488	-0.889732	0.282	0.524	0.118933	SF3B6
C3H6orf120	1.02318e-05	0.400817	-1.85688	0.064	0.266	0.120909	C3H6orf120
KIF9	1.02734e-05	0.400279	-2.16205	0.073	0.268	0.121401	KIF9
TMBIM4	1.03061e-05	0.368336	-0.74733	0.436	0.685	0.121788	TMBIM4
TMEM132B	1.04114e-05	0.407957	-1.04676	0.036	0.224	0.123031	TMEM132B
CASP8AP2	1.04173e-05	0.397415	-1.75174	0.082	0.29	0.123101	CASP8AP2
ABI3BP	1.04436e-05	0.541476	2.34473	0.1	0.017	0.123412	ABI3BP
SLC35G1	1.04453e-05	0.410734	-1.91193	0.027	0.209	0.123432	SLC35G1
DERA	1.04487e-05	0.406333	-2.22364	0.045	0.233	0.123472	DERA
BBS4	1.04657e-05	0.392216	-0.69679	0.109	0.33	0.123673	BBS4
SPTBN5	1.05278e-05	0.418115	-4.26948	0.009	0.173	0.124407	SPTBN5
ATP5J2	1.05479e-05	0.365635	-0.573844	0.6	0.873	0.124645	ATP5J2
EIF2AK4	1.0614e-05	0.381472	-0.690787	0.191	0.438	0.125426	EIF2AK4
EPHA7	1.07047e-05	0.592908	1.91464	0.327	0.163	0.126497	EPHA7
ADGB	1.09084e-05	0.407179	-2.7463	0.045	0.228	0.128905	ADGB
FBXL5	1.09319e-05	0.377811	-0.993542	0.245	0.486	0.129183	FBXL5
NIPA2	1.09461e-05	0.382241	-0.976706	0.173	0.433	0.129351	NIPA2
TDH	1.09661e-05	0.399241	-1.35618	0.073	0.279	0.129586	TDH
DPP6	1.10232e-05	0.407553	-3.44024	0.045	0.226	0.130261	DPP6
SDHA	1.11242e-05	0.375293	-0.391097	0.273	0.531	0.131455	SDHA
ICMT	1.11249e-05	0.403239	-1.24616	0.055	0.254	0.131463	ICMT
FOXJ1	1.12621e-05	0.418806	-4.75061	0.009	0.171	0.133084	FOXJ1
MAK16	1.13038e-05	0.409341	-2.92186	0.036	0.218	0.133577	MAK16
LOC425001	1.14445e-05	0.422833	-10.226	0	0.154	0.13524	LOC425001
ATP5D	1.14645e-05	0.367307	-0.544475	0.482	0.774	0.135476	ATP5D
MAP7D3	1.14708e-05	0.37389	-0.593751	0.291	0.562	0.135551	MAP7D3
UBE2V2	1.1547e-05	0.373333	-0.6888	0.3	0.575	0.136451	UBE2V2
RACK1	1.1621e-05	0.369114	-0.355723	0.409	0.691	0.137326	RACK1
ARHGEF7	1.17469e-05	0.394859	-3.3694	0.118	0.309	0.138813	ARHGEF7
C9orf69	1.18424e-05	0.400702	-1.21892	0.073	0.271	0.139942	C9orf69
FHIT	1.19005e-05	0.415779	-4.68588	0.018	0.186	0.140628	FHIT
WASL	1.19972e-05	0.377119	-0.670181	0.245	0.51	0.141771	WASL
CRNKL1	1.19984e-05	0.377792	-0.841409	0.227	0.501	0.141786	CRNKL1
CPZ	1.20675e-05	0.412445	-2.20314	0.027	0.203	0.142602	CPZ
TUBB3	1.20722e-05	0.40863	-4.33676	0.045	0.222	0.142658	TUBB3
TKT	1.20724e-05	0.403046	-1.93057	0.064	0.256	0.142659	TKT
DCBLD1	1.22076e-05	0.409687	-2.55217	0.036	0.218	0.144258	DCBLD1
HMBOX1	1.24108e-05	0.593504	1.47756	0.345	0.167	0.146658	HMBOX1
DPH3	1.24186e-05	0.394234	-1.50095	0.109	0.319	0.146751	DPH3
TBL2	1.24197e-05	0.402326	-1.6303	0.064	0.262	0.146764	TBL2
RALGPS2	1.24508e-05	0.374668	-0.902008	0.3	0.554	0.147131	RALGPS2
EBF1	1.25571e-05	0.61477	2.01585	0.491	0.33	0.148387	EBF1
GNB1L	1.26741e-05	0.402143	-1.98265	0.064	0.264	0.14977	GNB1L
CFAP44	1.26756e-05	0.406909	-1.88068	0.045	0.235	0.149787	CFAP44
LOC100857745	1.28167e-05	0.395781	-1.76336	0.1	0.309	0.151455	LOC100857745
RPS6KA5	1.30191e-05	0.383855	-1.31452	0.2	0.419	0.153847	RPS6KA5
SNRPL	1.3145e-05	0.374832	-0.260839	0.282	0.562	0.155334	SNRPL
POLR1D	1.31703e-05	0.383471	-0.676826	0.173	0.431	0.155633	POLR1D
S1PR1	1.32447e-05	0.606093	2.14554	0.409	0.256	0.156513	S1PR1
ARHGEF10	1.32923e-05	0.599798	1.28535	0.382	0.207	0.157075	ARHGEF10
LY75	1.33877e-05	0.586373	1.10865	0.3	0.135	0.158202	LY75
CFDP1	1.34408e-05	0.393571	-0.718409	0.109	0.33	0.158829	CFDP1
DYM	1.34511e-05	0.388564	-0.799007	0.145	0.374	0.158952	DYM
SYNJ2BP	1.34539e-05	0.410465	-3.17907	0.036	0.216	0.158984	SYNJ2BP
RAC3	1.34833e-05	0.397972	-1.12996	0.082	0.296	0.159332	RAC3
LBH	1.35952e-05	0.396089	-2.59677	0.109	0.307	0.160655	LBH
CFAP161	1.35966e-05	0.420411	-8.02795	0.009	0.167	0.160671	CFAP161
TAF12	1.36054e-05	0.393398	-2.07461	0.118	0.33	0.160775	TAF12
NSDHL	1.36437e-05	0.409187	-0.907799	0.036	0.224	0.161227	NSDHL
ARFGEF2	1.36807e-05	0.39408	-2.13723	0.118	0.323	0.161665	ARFGEF2
MRPL38	1.37715e-05	0.394782	-1.28369	0.109	0.319	0.162737	MRPL38
RMDN2	1.38182e-05	0.411272	-3.21277	0.036	0.211	0.163289	RMDN2
PEX5L	1.38243e-05	0.396886	-2.39634	0.1	0.302	0.163362	PEX5L
FUBP3	1.38992e-05	0.384086	-1.21343	0.2	0.421	0.164247	FUBP3
SRSF3	1.40442e-05	0.373333	-0.767152	0.336	0.6	0.16596	SRSF3
KMT2E	1.43432e-05	0.372775	-1.07098	0.373	0.613	0.169494	KMT2E
PIM3	1.44176e-05	0.385701	-1.98079	0.2	0.402	0.170372	PIM3
SNU13	1.44283e-05	0.378368	-0.337678	0.209	0.516	0.1705	SNU13
PPFIBP2	1.44394e-05	0.400356	-1.32959	0.082	0.279	0.170631	PPFIBP2
EPS15	1.4518e-05	0.39088	-0.41625	0.127	0.357	0.17156	EPS15
FARS2	1.45439e-05	0.394849	-1.41869	0.109	0.321	0.171865	FARS2
LOC424109	1.46154e-05	0.569912	1.65404	0.218	0.076	0.17271	LOC424109
SLC25A51	1.49108e-05	0.389698	-1.18031	0.136	0.37	0.176201	SLC25A51
ECI1	1.49302e-05	0.385585	-1.29903	0.182	0.41	0.17643	ECI1
NDUFS1	1.50498e-05	0.382818	-1.12963	0.2	0.446	0.177843	NDUFS1
DDX41	1.51246e-05	0.393542	-1.1294	0.109	0.336	0.178727	DDX41
PTK2	1.51296e-05	0.389045	-1.34839	0.155	0.374	0.178786	PTK2
TCOF1	1.53264e-05	0.382789	-0.931198	0.2	0.448	0.181112	TCOF1
BCAS2	1.5361e-05	0.378109	-0.85675	0.255	0.518	0.181521	BCAS2
DPP8	1.53635e-05	0.416856	-1.26563	0.018	0.186	0.181551	DPP8
ABHD12B	1.54624e-05	0.404536	-2.37794	0.064	0.254	0.18272	ABHD12B
DNAJC2	1.55308e-05	0.388833	-0.403366	0.145	0.381	0.183527	DNAJC2
RASD2	1.56286e-05	0.424947	-11.9103	0	0.15	0.184683	RASD2
ACADL	1.56417e-05	0.375255	-0.987757	0.355	0.562	0.184838	ACADL
PPIE	1.58906e-05	0.390054	-0.380125	0.127	0.372	0.187779	PPIE
THOC5	1.60596e-05	0.392427	-1.06088	0.127	0.347	0.189776	THOC5
SMS	1.60924e-05	0.62241	1.05391	0.627	0.448	0.190163	SMS
ADAR	1.61051e-05	0.410609	-1.74536	0.036	0.22	0.190314	ADAR
STXBP4	1.63561e-05	0.407179	-2.48556	0.055	0.239	0.193281	STXBP4
TUBA1A1	1.63693e-05	0.63178	0.819827	0.882	0.937	0.193436	TUBA1A1
ELMOD2	1.63983e-05	0.399241	-2.42468	0.091	0.292	0.193779	ELMOD2
ACSL3	1.64571e-05	0.403988	-2.87937	0.073	0.258	0.194474	ACSL3
PDDC1	1.64737e-05	0.388295	-1.46099	0.164	0.387	0.19467	PDDC1
SERPING1	1.65422e-05	0.387642	-1.65903	0.173	0.393	0.195479	SERPING1
HNRNPLL	1.6579e-05	0.394465	-1.38433	0.118	0.33	0.195914	HNRNPLL
P2RX4	1.67073e-05	0.543475	1.06	0.109	0.021	0.19743	P2RX4
TRAP1	1.69277e-05	0.404978	-1.39092	0.064	0.254	0.200035	TRAP1
SMYD5	1.69698e-05	0.417278	-2.61921	0.018	0.186	0.200532	SMYD5
MLST8	1.71819e-05	0.390678	-0.585142	0.136	0.368	0.203038	MLST8
FAAHL	1.72294e-05	0.600019	1.79764	0.391	0.218	0.2036	FAAHL
KIF5B	1.73889e-05	0.374495	-0.481102	0.364	0.6	0.205485	KIF5B
SLC25A4	1.7418e-05	0.411301	-2.20092	0.036	0.218	0.205828	SLC25A4
RPS6	1.75008e-05	0.368941	-0.562077	0.655	0.877	0.206807	RPS6
LOC431653	1.75975e-05	0.41305	-4.62385	0.036	0.207	0.207949	LOC431653
SNX27	1.76292e-05	0.386556	-1.09811	0.182	0.41	0.208324	SNX27
GARS	1.76306e-05	0.387353	-0.548079	0.164	0.404	0.20834	GARS
ZC3H6	1.7642e-05	0.391015	-1.95997	0.145	0.364	0.208475	ZC3H6
PSMB1	1.77493e-05	0.376062	-0.819733	0.309	0.573	0.209743	PSMB1
ERC1	1.79093e-05	0.382404	-0.778355	0.218	0.465	0.211634	ERC1
PPIG	1.79332e-05	0.383461	-0.870438	0.209	0.45	0.211917	PPIG
KCNA10	1.79702e-05	0.419085	-6.64652	0.018	0.178	0.212353	KCNA10
HAT1	1.81516e-05	0.402037	-1.71541	0.082	0.275	0.214498	HAT1
MAGOH	1.81714e-05	0.372093	-0.533236	0.445	0.681	0.214732	MAGOH
DRC1	1.82505e-05	0.426004	-10.4131	0	0.148	0.215666	DRC1
PAK1IP1	1.83755e-05	0.406246	-2.87445	0.064	0.247	0.217144	PAK1IP1
LOC425940	1.83788e-05	0.401586	0.497679	0.073	0.281	0.217182	LOC425940
DNAJC27	1.83815e-05	0.400317	-0.356092	0.082	0.29	0.217214	DNAJC27
TBCB	1.84206e-05	0.396569	-2.5726	0.118	0.315	0.217676	TBCB
SGCD	1.84405e-05	0.422064	-5.25491	0.009	0.165	0.217912	SGCD
GLT8D1	1.84621e-05	0.389468	-1.10186	0.164	0.381	0.218167	GLT8D1
ERN1	1.84806e-05	0.575312	1.78491	0.245	0.097	0.218385	ERN1
ASNS	1.86936e-05	0.409677	-1.97585	0.045	0.228	0.220902	ASNS
SHANK2	1.89596e-05	0.391236	-0.531388	0.145	0.366	0.224046	SHANK2
FKBP9	1.91163e-05	0.579041	1.23659	0.264	0.112	0.225898	FKBP9
LOC101750591	1.91331e-05	0.402047	-1.59748	0.082	0.277	0.226096	LOC101750591
ACTR6	1.94965e-05	0.377772	-1.09422	0.318	0.543	0.230391	ACTR6
STAC	1.95114e-05	0.419431	-5.97313	0.018	0.178	0.230566	STAC
AHR1B	2.00778e-05	0.413992	-4.43827	0.036	0.205	0.23726	AHR1B
ATP5I	2.01149e-05	0.370306	-0.502416	0.545	0.833	0.237697	ATP5I
SLC39A11	2.03576e-05	0.402105	-1.69497	0.082	0.279	0.240566	SLC39A11
TUBG1	2.0466e-05	0.391668	-0.513805	0.136	0.368	0.241847	TUBG1
FARSB	2.05389e-05	0.384961	-0.911078	0.209	0.44	0.242708	FARSB
TMEM243	2.07067e-05	0.573967	0.838101	0.245	0.093	0.244691	TMEM243
XRN2	2.07968e-05	0.378733	-0.499922	0.264	0.543	0.245755	XRN2
NRXN1	2.09215e-05	0.406304	-1.2968	0.064	0.252	0.247229	NRXN1
RPL7	2.0959e-05	0.372007	-0.672575	0.464	0.732	0.247672	RPL7
NACA	2.10125e-05	0.378436	-0.760848	0.327	0.537	0.248305	NACA
RPA2	2.11098e-05	0.396637	-1.3713	0.109	0.323	0.249455	RPA2
ACAP2	2.1317e-05	0.403911	-1.59836	0.073	0.268	0.251903	ACAP2
SFT2D1	2.13348e-05	0.603306	1.73735	0.418	0.252	0.252113	SFT2D1
ASPA	2.14056e-05	0.548165	1.05109	0.127	0.03	0.252949	ASPA
SEC22A	2.1492e-05	0.391582	-1.49845	0.164	0.366	0.253971	SEC22A
CFAP20	2.17083e-05	0.380482	-0.561033	0.255	0.514	0.256527	CFAP20
C19orf70	2.18546e-05	0.375649	-0.582841	0.336	0.617	0.258256	C19orf70
RALBP1	2.21335e-05	0.376638	-0.588231	0.3	0.598	0.261552	RALBP1
LIMCH1	2.21651e-05	0.374986	-0.264541	0.364	0.636	0.261925	LIMCH1
RNASET2	2.22426e-05	0.557505	1.46366	0.164	0.049	0.262841	RNASET2
JAKMIP2	2.22638e-05	0.391966	-0.538197	0.145	0.368	0.263091	JAKMIP2
FHL3	2.22772e-05	0.409571	-3.06327	0.055	0.233	0.26325	FHL3
LOC107051795	2.23347e-05	0.373208	-0.639038	0.418	0.7	0.263929	LOC107051795
NCL	2.2386e-05	0.373352	-0.405683	0.464	0.683	0.264535	NCL
NDUFA9	2.24088e-05	0.377974	-0.666634	0.3	0.564	0.264805	NDUFA9
PXDC1	2.24392e-05	0.40665	-0.6625	0.064	0.252	0.265164	PXDC1
HDHD3	2.2652e-05	0.391524	-0.596047	0.145	0.374	0.267679	HDHD3
TRIAP1	2.2798e-05	0.382904	-0.791907	0.218	0.482	0.269404	TRIAP1
DENND6B	2.28329e-05	0.406736	-1.43187	0.064	0.252	0.269816	DENND6B
DNAJB6	2.32492e-05	0.37365	-0.366095	0.427	0.689	0.274736	DNAJB6
GAL3ST1	2.32997e-05	0.38867	-0.782189	0.173	0.406	0.275333	GAL3ST1
RBMX2	2.34236e-05	0.39433	-1.36119	0.127	0.349	0.276797	RBMX2
BMP4	2.34408e-05	0.402326	-2.59572	0.091	0.281	0.277	BMP4
WASF1	2.34608e-05	0.406871	-3.80965	0.073	0.249	0.277237	WASF1
MRPL42	2.35385e-05	0.390025	-0.428474	0.164	0.391	0.278155	MRPL42
TMEM221	2.3588e-05	0.543619	3.85788	0.109	0.023	0.278739	TMEM221
CMTM4	2.36193e-05	0.379925	-0.831682	0.309	0.524	0.27911	CMTM4
QARS	2.36789e-05	0.394196	-0.962446	0.127	0.351	0.279814	QARS
SMPD3	2.37031e-05	0.416145	-1.58326	0.027	0.199	0.2801	SMPD3
SKA2	2.37492e-05	0.393446	-1.52269	0.145	0.355	0.280644	SKA2
MID1IP1	2.37532e-05	0.376811	-0.357493	0.355	0.594	0.280692	MID1IP1
CEP164	2.37984e-05	0.392168	-1.23046	0.145	0.37	0.281226	CEP164
BEND7	2.3805e-05	0.386133	-0.482522	0.191	0.44	0.281304	BEND7
DTYMK	2.38111e-05	0.395416	-0.589086	0.127	0.338	0.281376	DTYMK
ARPC5	2.39688e-05	0.378493	-0.81363	0.309	0.56	0.283239	ARPC5
TMEM216	2.40408e-05	0.408437	-1.2907	0.055	0.243	0.28409	TMEM216
VPS16	2.40969e-05	0.39334	-1.34422	0.145	0.357	0.284753	VPS16
RFWD3	2.42697e-05	0.423602	-3.37896	0.009	0.163	0.286795	RFWD3
ZBTB42	2.43555e-05	0.559744	1.99259	0.173	0.055	0.287809	ZBTB42
PBDC1	2.4419e-05	0.387142	-0.430674	0.182	0.429	0.288559	PBDC1
SFXN3	2.44789e-05	0.386441	-0.501719	0.2	0.436	0.289267	SFXN3
PRDM16	2.48535e-05	0.428118	-8.95568	0	0.144	0.293694	PRDM16
TRPM3	2.50224e-05	0.559658	1.95882	0.173	0.055	0.29569	TRPM3
ATN1	2.52066e-05	0.395137	0.299537	0.118	0.347	0.297866	ATN1
KCNG4	2.5303e-05	0.42462	-9.47481	0.009	0.159	0.299006	KCNG4
MT4L	2.55151e-05	0.414069	-1.99038	0.036	0.211	0.301512	MT4L
RAB11FIP1	2.56355e-05	0.395628	-0.43399	0.127	0.34	0.302935	RAB11FIP1
AGBL5	2.57259e-05	0.414434	0.397509	0.036	0.209	0.304003	AGBL5
C2CD5	2.60011e-05	0.398645	-1.44197	0.109	0.315	0.307255	C2CD5
PLEKHO1	2.60387e-05	0.412512	-1.65519	0.045	0.22	0.307699	PLEKHO1
RELN	2.60946e-05	0.421449	-5.56384	0.018	0.173	0.308359	RELN
TRDMT1	2.61662e-05	0.417663	-3.17006	0.027	0.192	0.309207	TRDMT1
KANK1	2.6225e-05	0.384874	-0.385295	0.218	0.463	0.309901	KANK1
MSANTD3	2.64142e-05	0.414895	-2.1358	0.036	0.207	0.312136	MSANTD3
MRPL46	2.64604e-05	0.404747	-1.55718	0.073	0.271	0.312682	MRPL46
IQCG	2.66675e-05	0.41848	-4.30788	0.027	0.188	0.31513	IQCG
SERINC1	2.70603e-05	0.37316	-0.480617	0.509	0.761	0.319771	SERINC1
LRRIQ1	2.71186e-05	0.408159	-0.630489	0.064	0.247	0.32046	LRRIQ1
CALML4	2.72264e-05	0.381415	-2.60528	0.336	0.505	0.321735	CALML4
THUMPD3	2.76407e-05	0.381914	-0.587328	0.264	0.514	0.326631	THUMPD3
CCDC134	2.77141e-05	0.40714	-2.69912	0.073	0.254	0.327498	CCDC134
PSMG2	2.80167e-05	0.394388	-0.473079	0.136	0.357	0.331074	PSMG2
DNAJC18	2.81053e-05	0.378426	-0.337831	0.336	0.584	0.332121	DNAJC18
LOC107051858	2.813e-05	0.548261	7.21634	0.127	0.032	0.332412	LOC107051858
ITPK1	2.82192e-05	0.400894	-1.1351	0.1	0.3	0.333466	ITPK1
GAS1	2.82368e-05	0.397809	-1.15105	0.118	0.326	0.333675	GAS1
ME3	2.8381e-05	0.421805	-4.8093	0.018	0.173	0.335378	ME3
PCYOX1	2.84376e-05	0.597646	1.65329	0.373	0.224	0.336047	PCYOX1
PSMC5	2.84774e-05	0.377936	-0.751062	0.327	0.603	0.336518	PSMC5
CTNNBIP1	2.85893e-05	0.395262	-1.30565	0.136	0.349	0.33784	CTNNBIP1
NR0B1	2.87627e-05	0.421468	-3.03223	0.018	0.175	0.339889	NR0B1
CDK5RAP2	2.87923e-05	0.375408	-0.750092	0.491	0.66	0.340239	CDK5RAP2
MRPS31	2.88907e-05	0.397934	-1.01511	0.118	0.326	0.341402	MRPS31
FLVCR2	2.89043e-05	0.548193	2.3425	0.127	0.032	0.341562	FLVCR2
TCTEX1D1	2.89937e-05	0.429175	-10.2361	0	0.142	0.342619	TCTEX1D1
NKAIN4	2.89938e-05	0.429175	-11.2536	0	0.142	0.34262	NKAIN4
CRMP1	2.95306e-05	0.416087	-2.99602	0.036	0.203	0.348963	CRMP1
PSMD14	2.97766e-05	0.385787	-0.384087	0.218	0.461	0.351871	PSMD14
SIGIRR	2.98848e-05	0.540265	2.19198	0.1	0.019	0.353148	SIGIRR
FRMD1	3.02099e-05	0.413214	-1.18485	0.045	0.22	0.35699	FRMD1
RPL24	3.02676e-05	0.372987	-0.38449	0.527	0.854	0.357672	RPL24
ACADS	3.04659e-05	0.407342	-2.14614	0.073	0.256	0.360015	ACADS
VPS4B	3.06898e-05	0.396444	-0.498208	0.127	0.342	0.362661	VPS4B
GLO1	3.08624e-05	0.381549	-0.649548	0.273	0.535	0.364701	GLO1
SGPP2	3.11047e-05	0.403805	-1.99675	0.091	0.281	0.367564	SGPP2
GORASP2	3.14878e-05	0.382952	-1.01382	0.273	0.507	0.372092	GORASP2
AKAP2	3.15632e-05	0.403882	-3.41695	0.1	0.279	0.372983	AKAP2
PRKCB	3.16621e-05	0.407813	-0.819327	0.064	0.256	0.374151	PRKCB
MRPS9	3.17788e-05	0.413454	-2.19415	0.045	0.22	0.37553	MRPS9
POLR3E	3.18111e-05	0.414424	-3.32235	0.045	0.214	0.375912	POLR3E
RAB2A	3.18738e-05	0.37759	-0.685487	0.373	0.628	0.376653	RAB2A
DHX36	3.23663e-05	0.395032	-1.04923	0.136	0.359	0.382472	DHX36
TCF24	3.23897e-05	0.564991	1.59471	0.2	0.072	0.38275	TCF24
ETV4	3.24715e-05	0.578013	0.38784	0.273	0.116	0.383715	ETV4
ZFYVE28	3.25671e-05	0.422391	-5.01019	0.018	0.173	0.384846	ZFYVE28
KIAA1671	3.26132e-05	0.398818	-2.04779	0.127	0.321	0.38539	KIAA1671
PFDN2	3.30991e-05	0.377436	-0.464693	0.327	0.653	0.391132	PFDN2
CS	3.31872e-05	0.41945	-4.27263	0.027	0.188	0.392173	CS
BCS1L	3.32065e-05	0.422083	-2.84624	0.018	0.175	0.392402	BCS1L
LIMD1	3.34784e-05	0.556881	2.11023	0.164	0.051	0.395615	LIMD1
PLXNA2	3.38008e-05	0.430233	-10.175	0	0.14	0.399424	PLXNA2
SPOUT1	3.3824e-05	0.414069	-2.20696	0.045	0.218	0.399698	SPOUT1
KMT5B	3.39483e-05	0.389141	-0.590794	0.2	0.425	0.401167	KMT5B
LOC422320	3.41062e-05	0.572881	0.784981	0.245	0.097	0.403032	LOC422320
ATP6V0C	3.44555e-05	0.374092	-0.753653	0.673	0.793	0.40716	ATP6V0C
PICK1	3.4762e-05	0.399596	-0.752361	0.109	0.321	0.410782	PICK1
CAMK1D	3.48378e-05	0.416846	-2.47465	0.036	0.203	0.411678	CAMK1D
IREB2	3.48888e-05	0.401586	-1.14252	0.1	0.304	0.412281	IREB2
SNX14	3.54433e-05	0.387901	-0.399411	0.2	0.448	0.418833	SNX14
JUN	3.56846e-05	0.384278	-0.950631	0.264	0.499	0.421684	JUN
TEKT4	3.59638e-05	0.418374	-5.02853	0.036	0.195	0.424984	TEKT4
EPHB6	3.5975e-05	0.552037	0.469116	0.145	0.04	0.425116	EPHB6
SQLE	3.61681e-05	0.402008	-0.629601	0.1	0.302	0.427399	SQLE
ELOC	3.64182e-05	0.378426	-0.415514	0.355	0.634	0.430354	ELOC
KIAA0895	3.66905e-05	0.410811	-2.71514	0.064	0.239	0.433571	KIAA0895
RIC8B	3.69063e-05	0.415126	-3.15773	0.045	0.214	0.436122	RIC8B
PSMF1	3.76799e-05	0.386652	-0.400133	0.236	0.467	0.445263	PSMF1
MAP1A	3.81478e-05	0.619249	1.38594	0.6	0.514	0.450792	MAP1A
TBC1D14	3.82299e-05	0.381232	-0.848797	0.355	0.558	0.451763	TBC1D14
SOCS3	3.84805e-05	0.42389	-4.77437	0.018	0.169	0.454724	SOCS3
CEP170B	3.86724e-05	0.602239	0.884384	0.464	0.264	0.456992	CEP170B
PAN2	3.86764e-05	0.412848	-1.55522	0.055	0.228	0.457039	PAN2
SEC16A	3.86978e-05	0.390813	0.730256	0.173	0.419	0.457292	SEC16A
UROD	3.88249e-05	0.406477	-1.80952	0.082	0.271	0.458793	UROD
SLC6A4	3.92955e-05	0.55247	3.19318	0.145	0.042	0.464355	SLC6A4
LOC112531801	3.93854e-05	0.43129	-8.7435	0	0.137	0.465417	LOC112531801
CTNS	3.93891e-05	0.582587	1.53704	0.3	0.142	0.465461	CTNS
HCN1	3.93931e-05	0.43129	-10.2162	0	0.137	0.465508	HCN1
SERINC2	3.93932e-05	0.43129	-9.96041	0	0.137	0.465509	SERINC2
MCF2L2	3.93933e-05	0.43129	-11.0227	0	0.137	0.465511	MCF2L2
BCL9	3.94632e-05	0.404824	-1.69215	0.091	0.283	0.466337	BCL9
LYAR	3.95442e-05	0.396012	-0.866976	0.145	0.359	0.467294	LYAR
PHTF2	3.9653e-05	0.415145	-1.7747	0.045	0.216	0.46858	PHTF2
LOC101750014	3.98432e-05	0.62242	2.27359	0.618	0.632	0.470827	LOC101750014
KRR1	4.00075e-05	0.384298	-0.91377	0.282	0.51	0.472768	KRR1
TMEM238	4.02889e-05	0.413367	-0.352571	0.045	0.228	0.476093	TMEM238
TARDBP	4.06999e-05	0.382904	-0.582708	0.273	0.545	0.480951	TARDBP
ACYP1	4.07179e-05	0.384019	-0.994559	0.273	0.52	0.481164	ACYP1
USP14	4.07384e-05	0.408024	-1.30642	0.073	0.262	0.481406	USP14
SYBU	4.07524e-05	0.42784	-9.6762	0.009	0.152	0.481571	SYBU
GLCCI1	4.07529e-05	0.398847	-1.19478	0.136	0.332	0.481577	GLCCI1
RRM2B	4.08969e-05	0.414347	-3.85791	0.055	0.22	0.483278	RRM2B
FAM149A	4.09974e-05	0.427013	-0.915261	0.009	0.156	0.484466	FAM149A
ANXA8	4.11182e-05	0.568076	1.38572	0.218	0.085	0.485894	ANXA8
HSPD1	4.1312e-05	0.384211	-0.478062	0.273	0.518	0.488184	HSPD1
EIF5	4.13167e-05	0.374822	-0.583383	0.764	0.867	0.488239	EIF5
NAV2	4.13174e-05	0.389794	-1.05829	0.218	0.429	0.488248	NAV2
NOP56	4.13391e-05	0.388862	-1.0042	0.227	0.442	0.488505	NOP56
CEP162	4.18783e-05	0.406121	-2.07074	0.091	0.275	0.494876	CEP162
GAK	4.22144e-05	0.592053	1.61677	0.373	0.195	0.498848	GAK
C5H11orf49	4.2587e-05	0.395733	-0.930571	0.145	0.368	0.50325	C5H11orf49
PTPRS	4.30367e-05	0.588391	1.86186	0.345	0.173	0.508565	PTPRS
MMS19	4.30563e-05	0.408841	-0.814168	0.073	0.258	0.508796	MMS19
RIC1	4.37184e-05	0.40419	0.448714	0.091	0.294	0.516621	RIC1
PCID2	4.38111e-05	0.393398	-0.838642	0.164	0.395	0.517716	PCID2
PALM	4.4188e-05	0.544686	0.954175	0.118	0.027	0.52217	PALM
RPS19BP1	4.4233e-05	0.393936	-1.17397	0.173	0.387	0.522701	RPS19BP1
HSPA4	4.43543e-05	0.385374	-0.825994	0.264	0.505	0.524135	HSPA4
PPP1CB	4.46073e-05	0.38029	-0.514799	0.355	0.617	0.527125	PPP1CB
KRT222	4.46493e-05	0.400788	-2.23931	0.127	0.319	0.527621	KRT222
FAM181B	4.50443e-05	0.549981	2.34724	0.136	0.038	0.532288	FAM181B
CCDC27	4.50789e-05	0.40344	-0.777937	0.1	0.3	0.532698	CCDC27
MTUS2	4.59085e-05	0.421622	-2.55729	0.027	0.184	0.542501	MTUS2
TMEM86A	4.60761e-05	0.551999	2.59486	0.145	0.042	0.544482	TMEM86A
C20H20ORF112	4.62957e-05	0.411407	-2.05294	0.064	0.243	0.547076	C20H20ORF112
PSMD6	4.64141e-05	0.388218	-0.462228	0.227	0.465	0.548475	PSMD6
LOC100858942	4.64333e-05	0.411705	-2.02216	0.064	0.241	0.548703	LOC100858942
FRYL	4.6503e-05	0.388113	-0.827258	0.264	0.459	0.549526	FRYL
ZDHHC12	4.662e-05	0.424323	-0.759298	0.018	0.171	0.550909	ZDHHC12
ADAMTS7	4.6982e-05	0.428849	-9.07339	0.009	0.15	0.555187	ADAMTS7
SNAPC5	4.73554e-05	0.4096	-1.58494	0.073	0.256	0.559598	SNAPC5
PSMD9	4.83714e-05	0.386248	-0.58524	0.255	0.501	0.571605	PSMD9
RAB6A	4.87208e-05	0.377138	-0.713707	0.618	0.744	0.575734	RAB6A
GEMIN2	4.91459e-05	0.387767	-1.51157	0.264	0.471	0.580757	GEMIN2
NOP16	5.01494e-05	0.401653	-2.13222	0.127	0.317	0.592615	NOP16
AP3D1	5.0205e-05	0.378051	-0.450286	0.545	0.71	0.593272	AP3D1
NIP7	5.03442e-05	0.402518	-0.622789	0.109	0.313	0.594917	NIP7
CA2	5.05242e-05	0.588151	0.503456	0.355	0.175	0.597044	CA2
ANGPTL4	5.10008e-05	0.422458	-2.6363	0.027	0.182	0.602676	ANGPTL4
COX7A2L	5.1072e-05	0.380233	-0.701689	0.391	0.645	0.603518	COX7A2L
ST14	5.10889e-05	0.601201	1.4939	0.436	0.277	0.603718	ST14
ATP1A1	5.12502e-05	0.377734	-0.616918	0.509	0.751	0.605624	ATP1A1
UBXN2A	5.18375e-05	0.394109	-0.917334	0.182	0.395	0.612564	UBXN2A
ARID3B	5.20704e-05	0.400452	-1.33036	0.136	0.33	0.615316	ARID3B
GPHN	5.22951e-05	0.407803	-2.45638	0.091	0.271	0.617971	GPHN
PHLDB2	5.2315e-05	0.425601	-4.29447	0.018	0.167	0.618206	PHLDB2
PIK3C2A	5.24429e-05	0.417442	-2.045	0.045	0.209	0.619717	PIK3C2A
NOL7	5.25333e-05	0.398962	-0.707821	0.136	0.347	0.620786	NOL7
GTPBP4	5.26377e-05	0.403633	-1.34622	0.109	0.304	0.622019	GTPBP4
IFRD1	5.26641e-05	0.615472	1.02632	0.591	0.474	0.622332	IFRD1
EOGT	5.3434e-05	0.433404	-10.0094	0	0.133	0.631429	EOGT
ASTN1	5.34364e-05	0.433404	-9.72539	0	0.133	0.631458	ASTN1
SLC26A4	5.34365e-05	0.433404	-10.4182	0	0.133	0.631459	SLC26A4
HAPLN4	5.34366e-05	0.433404	-9.66467	0	0.133	0.63146	HAPLN4
SULF1	5.3437e-05	0.433404	-11.2241	0	0.133	0.631465	SULF1
LOC112529954	5.37306e-05	0.558322	2.2106	0.173	0.059	0.634934	LOC112529954
FLNB	5.37912e-05	0.407707	-2.40527	0.091	0.273	0.635651	FLNB
EGR1	5.39593e-05	0.391466	-0.823112	0.2	0.433	0.637637	EGR1
CIR1	5.44833e-05	0.39336	-0.607342	0.2	0.406	0.643829	CIR1
PTGFR	5.4503e-05	0.539852	2.60502	0.1	0.021	0.644062	PTGFR
SGF29	5.46684e-05	0.394282	-0.851021	0.182	0.397	0.646016	SGF29
SCLT1	5.47647e-05	0.404517	-0.803667	0.1	0.3	0.647154	SCLT1
MRPL15	5.48303e-05	0.401144	-0.740475	0.118	0.33	0.647929	MRPL15
FAM214A	5.50995e-05	0.403671	-1.17793	0.109	0.307	0.651111	FAM214A
UBE2J2	5.52111e-05	0.395282	-1.33744	0.182	0.385	0.652429	UBE2J2
HSF5	5.55269e-05	0.415232	-1.88334	0.055	0.224	0.656162	HSF5
PLD6	5.55272e-05	0.422477	-2.80348	0.027	0.184	0.656165	PLD6
MRPL16	5.56109e-05	0.403508	-1.11636	0.109	0.309	0.657154	MRPL16
PRKAR1B	5.60969e-05	0.386421	-0.591858	0.273	0.514	0.662897	PRKAR1B
POLDIP2	5.64015e-05	0.399193	-0.953177	0.136	0.349	0.666497	POLDIP2
MRPL18	5.64647e-05	0.392437	-0.590466	0.182	0.427	0.667243	MRPL18
KIAA1551	5.6682e-05	0.581213	2.44833	0.291	0.146	0.669811	KIAA1551
FCF1	5.70253e-05	0.403863	-1.82292	0.118	0.304	0.673868	FCF1
BUD31	5.7275e-05	0.378945	-0.591021	0.473	0.729	0.676818	BUD31
MOB2	5.77651e-05	0.401845	-0.840069	0.127	0.323	0.68261	MOB2
WDR41	5.80823e-05	0.423775	-4.58768	0.027	0.178	0.686358	WDR41
LARP7	5.81271e-05	0.406679	-1.93859	0.1	0.283	0.686888	LARP7
UBXN7	5.81809e-05	0.404632	-1.17538	0.109	0.3	0.687524	UBXN7
ALDH9A1	5.83788e-05	0.391697	-0.912999	0.2	0.438	0.689862	ALDH9A1
SNRPB2	5.92674e-05	0.392466	-0.861432	0.2	0.427	0.700363	SNRPB2
MICU3	5.94408e-05	0.396377	-1.16089	0.164	0.381	0.702411	MICU3
ZMYND12	5.97654e-05	0.41355	-1.82373	0.064	0.237	0.706247	ZMYND12
ERO1B	5.9994e-05	0.410571	-1.10049	0.082	0.256	0.70895	ERO1B
CAMK2D	6.00524e-05	0.613406	0.614811	0.609	0.442	0.709639	CAMK2D
CCND2	6.02228e-05	0.597713	1.15272	0.427	0.252	0.711653	CCND2
C15H12ORF65	6.03239e-05	0.402912	-1.01615	0.109	0.319	0.712847	C15H12ORF65
DZANK1	6.04596e-05	0.430309	-6.64763	0.009	0.148	0.714451	DZANK1
BCO1	6.05415e-05	0.544676	3.37038	0.118	0.03	0.715419	BCO1
DNLZ	6.05422e-05	0.396656	-1.0159	0.155	0.381	0.715427	DNLZ
MRPS18A	6.10724e-05	0.390832	-0.498424	0.209	0.455	0.721692	MRPS18A
TM2D2	6.11514e-05	0.382097	-0.414468	0.355	0.63	0.722626	TM2D2
TMEM200A	6.11602e-05	0.542206	3.29709	0.109	0.025	0.72273	TMEM200A
YBX3	6.12351e-05	0.385037	-0.59501	0.3	0.554	0.723615	YBX3
TMCC2	6.13575e-05	0.394542	-1.43444	0.209	0.397	0.725062	TMCC2
TCTN2	6.14016e-05	0.404065	-0.487605	0.109	0.309	0.725583	TCTN2
MRPS15	6.16298e-05	0.388257	-0.437844	0.236	0.497	0.728279	MRPS15
LTV1	6.17898e-05	0.405189	-1.02732	0.1	0.3	0.73017	LTV1
NUB1	6.1939e-05	0.39902	0.760217	0.145	0.355	0.731933	NUB1
DRD3	6.21988e-05	0.434461	-10.2119	0	0.131	0.735003	DRD3
DPYSL3	6.22324e-05	0.423717	-2.18984	0.027	0.18	0.7354	DPYSL3
LZTFL1	6.25788e-05	0.404603	-1.49365	0.109	0.304	0.739494	LZTFL1
UHRF1BP1L	6.26281e-05	0.423746	-3.18601	0.027	0.18	0.740077	UHRF1BP1L
UBXN11	6.36704e-05	0.427254	-6.15423	0.018	0.163	0.752393	UBXN11
WNT7B	6.36711e-05	0.588853	2.00501	0.345	0.192	0.752401	WNT7B
GRIP2	6.38101e-05	0.43053	-4.73171	0.009	0.148	0.754043	GRIP2
ROCK1	6.38219e-05	0.39902	-1.44359	0.164	0.353	0.754183	ROCK1
FRMD4A	6.40027e-05	0.570719	3.02122	0.236	0.101	0.756319	FRMD4A
SH3BGRL	6.43013e-05	0.397184	-1.18546	0.164	0.376	0.759849	SH3BGRL
SVIP	6.50299e-05	0.595608	0.774448	0.418	0.237	0.768459	SVIP
CLUAP1	6.52612e-05	0.407784	0.25975	0.091	0.281	0.771191	CLUAP1
MRPL53	6.53745e-05	0.416039	-1.9373	0.055	0.224	0.77253	MRPL53
EIF5A2	6.58778e-05	0.398683	-1.26086	0.155	0.362	0.778478	EIF5A2
SWAP70	6.65952e-05	0.571372	1.19406	0.245	0.104	0.786955	SWAP70
ARPC3	6.66113e-05	0.385287	-0.699257	0.318	0.558	0.787145	ARPC3
H2AFV	6.71561e-05	0.384086	-0.301273	0.3	0.598	0.793583	H2AFV
LOC424748	6.71591e-05	0.426687	-1.88204	0.018	0.167	0.793619	LOC424748
ZFYVE21	6.75412e-05	0.403354	-0.436016	0.127	0.317	0.798135	ZFYVE21
PDRG1	6.93379e-05	0.390121	-1.0431	0.255	0.471	0.819366	PDRG1
CTR9	6.95746e-05	0.391188	-0.758183	0.236	0.457	0.822163	CTR9
DERL1	6.98859e-05	0.607544	1.816	0.5	0.374	0.825842	DERL1
ABHD12	6.99245e-05	0.618749	1.18832	0.7	0.626	0.826297	ABHD12
ASS1	7.0363e-05	0.428061	-4.97592	0.018	0.161	0.831479	ASS1
BBOX1	7.03734e-05	0.427667	-3.25384	0.018	0.163	0.831603	BBOX1
CCDC93	7.04922e-05	0.40615	-2.16022	0.109	0.296	0.833007	CCDC93
CPAMD8	7.05454e-05	0.599481	1.18751	0.445	0.277	0.833635	CPAMD8
ECHS1	7.08663e-05	0.387978	-0.460413	0.255	0.518	0.837427	ECHS1
NRGN	7.09079e-05	0.418585	-4.76109	0.055	0.209	0.837919	NRGN
COL11A1	7.0954e-05	0.584432	1.03984	0.336	0.165	0.838464	COL11A1
NIPAL2	7.09914e-05	0.551355	1.58482	0.145	0.044	0.838905	NIPAL2
NAPG	7.11439e-05	0.405545	-1.09421	0.109	0.302	0.840708	NAPG
PLEKHB2	7.12271e-05	0.388401	-1.04256	0.282	0.503	0.84169	PLEKHB2
CIZ1	7.16948e-05	0.402114	-0.798748	0.136	0.332	0.847218	CIZ1
NMS	7.23733e-05	0.435518	-9.87687	0	0.129	0.855235	NMS
CLEC18B	7.28512e-05	0.428608	-7.31352	0.018	0.159	0.860883	CLEC18B
SPACA9	7.32072e-05	0.421661	-1.48763	0.036	0.195	0.86509	SPACA9
[truncated: 1,682 more rows]
[truncated: 6 more columns]

## Sheet: Cluster_2
	p_val	auc	avg_log2FC	pct.1	pct.2	p_val_adj	gene
GSTT1L.1	7.61736e-45	0.87148	3.54618	0.84	0.219	9.00143e-41	GSTT1L
TMSB4X.1	9.79726e-43	0.929244	2.49035	0.99	0.644	1.15774e-38	TMSB4X
S100A1.1	2.45781e-40	0.919317	2.49027	1	0.723	2.9044e-36	S100A1
S100A6.1	5.43867e-30	0.843364	2.09062	0.94	0.46	6.42687e-26	S100A6
CALB1.1	4.56652e-29	0.837919	1.79116	0.96	0.458	5.39626e-25	CALB1
ID2.1	5.85591e-29	0.847702	1.99604	0.96	0.602	6.91992e-25	ID2
RSRP1.1	2.44879e-27	0.160704	-2.78138	0.19	0.81	2.89373e-23	RSRP1
SELENOP2.1	3.29513e-27	0.827578	1.92341	0.9	0.484	3.89385e-23	SELENOP2
ATOH8.1	2.28245e-24	0.697474	3.86474	0.46	0.079	2.69717e-20	ATOH8
DST.1	3.71585e-24	0.186925	-2.11363	0.1	0.731	4.39102e-20	DST
BEST1.1	3.99833e-24	0.805342	1.30532	0.89	0.48	4.72483e-20	BEST1
TECTB.1	5.57777e-24	0.801273	1.05158	0.97	0.416	6.59125e-20	TECTB
RTN4.1	8.31116e-24	0.181863	-2.14189	0.44	0.88	9.8213e-20	RTN4
SCG3.1	9.10405e-24	0.193634	-4.52866	0.09	0.673	1.07583e-19	SCG3
LOC112530942.1	1.64976e-23	0.18353	-2.57606	0.58	0.888	1.94952e-19	LOC112530942
FTH1	8.60684e-23	0.811946	1.01209	0.98	0.981	1.01707e-18	FTH1
SORBS2.1	1.71236e-22	0.206594	-4.5186	0.05	0.631	2.0235e-18	SORBS2
PLSCR5.1	1.85534e-22	0.202226	-2.96687	0.1	0.679	2.19246e-18	PLSCR5
DMD.1	3.22429e-22	0.202826	-2.09677	0.1	0.696	3.81014e-18	DMD
UCHL1	6.05493e-22	0.78559	2.74491	0.77	0.441	7.15511e-18	UCHL1
LOC101750014.1	6.12158e-22	0.202267	-3.19752	0.14	0.731	7.23387e-18	LOC101750014
MARCKS.1	6.21727e-22	0.797992	2.33795	0.9	0.58	7.34695e-18	MARCKS
OTOF.1	6.48075e-22	0.207484	-3.84438	0.11	0.658	7.6583e-18	OTOF
TUBB2A.1	1.47534e-21	0.802101	2.70677	0.92	0.824	1.74341e-17	TUBB2A
TMEM255B.1	1.95766e-21	0.211915	-4.77719	0.12	0.644	2.31337e-17	TMEM255B
OSBPL1A.1	3.22688e-21	0.213012	-3.86974	0.11	0.652	3.8132e-17	OSBPL1A
SGCB.1	3.35075e-21	0.212971	-3.39381	0.1	0.656	3.95959e-17	SGCB
ATP6V0A1.1	9.66149e-21	0.214462	-2.80149	0.12	0.679	1.1417e-16	ATP6V0A1
SLC9A9.1	1.0844e-20	0.219886	-3.14183	0.06	0.625	1.28143e-16	SLC9A9
PLS3.1	1.50553e-20	0.222785	-3.4673	0.06	0.605	1.77908e-16	PLS3
ZONADHL.1	3.41627e-20	0.22559	-3.63929	0.06	0.602	4.03701e-16	ZONADHL
TUBB2B.1	3.44273e-20	0.791822	1.64477	0.95	0.849	4.06827e-16	TUBB2B
KMT2C	3.4994e-20	0.211594	-1.86626	0.25	0.801	4.13524e-16	KMT2C
DNAJC5B.1	4.48613e-20	0.225155	-3.31851	0.08	0.613	5.30127e-16	DNAJC5B
SLC9A7.1	5.45067e-20	0.227867	-4.19831	0.06	0.594	6.44106e-16	SLC9A7
B3GNTL.1	5.49648e-20	0.226936	-4.59432	0.08	0.6	6.49519e-16	B3GNTL
LRTOMT.1	1.02999e-19	0.232381	-2.91955	0.03	0.576	1.21713e-15	LRTOMT
MACF1.1	1.10444e-19	0.227899	-3.05637	0.07	0.617	1.30511e-15	MACF1
USH1C.1	2.09748e-19	0.221522	-2.24294	0.16	0.725	2.47859e-15	USH1C
KHDRBS3.1	3.25132e-19	0.230083	-3.46123	0.11	0.625	3.84209e-15	KHDRBS3
GSTT1	4.19751e-19	0.622795	3.59339	0.27	0.025	4.9602e-15	GSTT1
NR2F2.1	4.79945e-19	0.757371	1.62067	0.8	0.369	5.6715e-15	NR2F2
ATP1B1.1	6.03713e-19	0.232143	-2.5636	0.1	0.627	7.13408e-15	ATP1B1
CADM2.1	7.49955e-19	0.242847	-3.50605	0.02	0.54	8.86221e-15	CADM2
RAB15.1	9.11016e-19	0.239876	-3.79081	0.05	0.567	1.07655e-14	RAB15
SYNE2.1	1.1204e-18	0.22706	-3.07476	0.18	0.725	1.32398e-14	SYNE2
SLC17A8.1	1.3368e-18	0.238716	-4.04343	0.09	0.584	1.5797e-14	SLC17A8
C4H4ORF50.1	1.40534e-18	0.237029	-3.5352	0.09	0.605	1.66069e-14	C4H4ORF50
SYT14.1	2.02829e-18	0.24294	-4.91571	0.07	0.559	2.39683e-14	SYT14
MAPK8IP3.1	2.45179e-18	0.241718	-4.10623	0.07	0.578	2.89728e-14	MAPK8IP3
HSPA2.1	2.83623e-18	0.234814	-3.68092	0.16	0.65	3.35158e-14	HSPA2
DBI.1	3.07068e-18	0.775021	1.96216	0.83	0.774	3.62863e-14	DBI
DOT1L.1	3.30516e-18	0.234928	-1.7446	0.12	0.665	3.90571e-14	DOT1L
RBM24.1	3.89927e-18	0.24119	-3.30321	0.09	0.596	4.60777e-14	RBM24
SON	5.01801e-18	0.228023	-0.559332	0.25	0.83	5.92979e-14	SON
RIMBP2	5.68752e-18	0.242836	-3.5519	0.1	0.59	6.72094e-14	RIMBP2
NELL1.1	6.72681e-18	0.243592	-4.44658	0.1	0.588	7.94907e-14	NELL1
KIAA1109	6.80901e-18	0.242029	-3.20319	0.11	0.605	8.04621e-14	KIAA1109
CABP1.1	7.40975e-18	0.249441	-4.24985	0.05	0.542	8.7561e-14	CABP1
DNAJA4.1	1.09719e-17	0.23589	-2.0737	0.19	0.706	1.29655e-13	DNAJA4
TMPRSS7.1	1.09864e-17	0.244369	-2.98021	0.1	0.598	1.29827e-13	TMPRSS7
BDNF.1	1.27135e-17	0.24559	-3.81112	0.1	0.59	1.50236e-13	BDNF
GFI1.1	1.34591e-17	0.246522	-2.26801	0.08	0.586	1.59046e-13	GFI1
CXCL14.1	1.42629e-17	0.240176	-3.25025	0.17	0.652	1.68545e-13	CXCL14
GPX2.1	1.55999e-17	0.245932	-3.69691	0.11	0.592	1.84344e-13	GPX2
CHGA.1	1.74136e-17	0.245611	-3.01897	0.11	0.6	2.05776e-13	CHGA
TMPRSS3.1	1.7963e-17	0.257453	-7.51398	0.03	0.503	2.12269e-13	TMPRSS3
PTPRQ.1	2.32261e-17	0.25558	-4.99491	0.04	0.524	2.74462e-13	PTPRQ
XIRP2.1	2.38597e-17	0.250621	-4.24354	0.09	0.561	2.81951e-13	XIRP2
PODXL2.1	2.61488e-17	0.249182	-2.68705	0.09	0.58	3.09e-13	PODXL2
CAST.1	2.69514e-17	0.247826	-3.13592	0.11	0.592	3.18485e-13	CAST
DOCK3.1	3.06231e-17	0.246573	-3.61316	0.14	0.607	3.61873e-13	DOCK3
KMT2E.1	3.46618e-17	0.243447	-2.53384	0.15	0.654	4.09599e-13	KMT2E
RBM38.1	3.57348e-17	0.252008	-3.34234	0.08	0.563	4.22279e-13	RBM38
BRSK2.1	4.82303e-17	0.255331	-3.56884	0.06	0.545	5.69937e-13	BRSK2
DFNB59.1	5.57844e-17	0.260725	-4.41623	0.03	0.507	6.59204e-13	DFNB59
LOC101748511.1	6.2145e-17	0.260839	-5.79136	0.04	0.507	7.34368e-13	LOC101748511
LDB3.1	7.12698e-17	0.261801	-6.23431	0.04	0.503	8.42195e-13	LDB3
LHX3.1	1.55612e-16	0.263468	-5.0809	0.05	0.509	1.83887e-12	LHX3
PNN.1	1.65427e-16	0.246335	-1.52958	0.17	0.698	1.95485e-12	PNN
OLFM1.1	1.776e-16	0.257205	-3.32807	0.09	0.565	2.0987e-12	OLFM1
PNISR	1.99929e-16	0.247692	-1.73322	0.17	0.685	2.36256e-12	PNISR
TTYH3.1	2.00955e-16	0.254565	-2.92579	0.12	0.594	2.37469e-12	TTYH3
CARHSP1.1	2.09024e-16	0.262153	-3.0778	0.06	0.528	2.47004e-12	CARHSP1
CCSER1.1	2.20354e-16	0.263478	-5.15453	0.06	0.518	2.60392e-12	CCSER1
SCN3B.1	2.47958e-16	0.265797	-4.03325	0.04	0.505	2.93012e-12	SCN3B
LUC7L3	2.49093e-16	0.246636	-1.73477	0.2	0.716	2.94354e-12	LUC7L3
ERP29.1	2.59842e-16	0.253251	-2.49807	0.14	0.619	3.07055e-12	ERP29
TMC1.1	2.80742e-16	0.266967	-4.91749	0.04	0.499	3.31752e-12	TMC1
GALNT9.1	3.84753e-16	0.268302	-6.58255	0.05	0.495	4.54663e-12	GALNT9
OCM.1	4.31735e-16	0.248147	-5.09321	0.33	0.702	5.10182e-12	OCM
CDK5RAP2.1	4.3491e-16	0.248716	-1.64671	0.23	0.71	5.13933e-12	CDK5RAP2
SRSF5	4.83435e-16	0.255518	-1.37286	0.12	0.623	5.71275e-12	SRSF5
ETV4.1	5.09197e-16	0.658002	2.23475	0.4	0.093	6.01718e-12	ETV4
ZC3H10.1	5.16868e-16	0.756977	1.59452	0.88	0.857	6.10782e-12	ZC3H10
OTOG.1	5.49884e-16	0.268551	-4.6718	0.05	0.503	6.49797e-12	OTOG
LAMP1	5.65786e-16	0.243095	-1.07942	0.69	0.95	6.6859e-12	LAMP1
AK1.1	5.7612e-16	0.267288	-4.25929	0.06	0.513	6.80801e-12	AK1
USH2A.1	5.95528e-16	0.272391	-5.82093	0.03	0.478	7.03735e-12	USH2A
SLC7A14.1	6.35568e-16	0.271046	-5.18726	0.04	0.489	7.51051e-12	SLC7A14
HERC2	6.56011e-16	0.252215	-1.41342	0.18	0.681	7.75208e-12	HERC2
OSBPL11.1	6.7625e-16	0.265611	-4.54316	0.08	0.53	7.99125e-12	OSBPL11
ARL6IP5.1	6.89301e-16	0.249306	-1.69397	0.24	0.735	8.14547e-12	ARL6IP5
GATA3.1	7.47841e-16	0.740352	1.58756	0.82	0.445	8.83723e-12	GATA3
MAP2.1	9.17522e-16	0.265228	-2.4813	0.09	0.542	1.08424e-11	MAP2
IQGAP2.1	9.33323e-16	0.266118	-1.9119	0.06	0.54	1.10291e-11	IQGAP2
CRYBA4.1	1.08458e-15	0.26794	-3.6011	0.07	0.526	1.28165e-11	CRYBA4
CERKL.1	1.09119e-15	0.267743	-3.69835	0.08	0.526	1.28946e-11	CERKL
FADS2.1	1.10233e-15	0.746698	1.52299	0.84	0.561	1.30262e-11	FADS2
CCDC107.1	1.12692e-15	0.261656	-2.96446	0.13	0.582	1.33168e-11	CCDC107
KCNQ2.1	1.34311e-15	0.269141	-4.18326	0.07	0.522	1.58716e-11	KCNQ2
STARD10.1	1.35654e-15	0.260849	-3.03179	0.15	0.596	1.60302e-11	STARD10
YTHDC1	1.35994e-15	0.254845	-1.43039	0.17	0.685	1.60704e-11	YTHDC1
TMEM35A.1	1.55056e-15	0.25881	-2.40673	0.17	0.627	1.8323e-11	TMEM35A
LYSMD2.1	1.67486e-15	0.257516	-2.78748	0.21	0.644	1.97918e-11	LYSMD2
CHRNA9.1	1.88777e-15	0.281408	-7.72721	0.01	0.445	2.23078e-11	CHRNA9
MIF	2.13437e-15	0.751335	2.0445	0.87	0.836	2.52218e-11	MIF
AKAP9	2.15674e-15	0.25119	-1.22473	0.32	0.795	2.54862e-11	AKAP9
ME1.1	2.38034e-15	0.260839	-2.33442	0.17	0.621	2.81285e-11	ME1
WSB1.1	2.43482e-15	0.271491	-3.94157	0.07	0.52	2.87723e-11	WSB1
SH3GLB2.1	2.50964e-15	0.269058	-2.49856	0.08	0.542	2.96564e-11	SH3GLB2
TTC7A.1	2.81179e-15	0.279099	-4.72405	0.03	0.468	3.3227e-11	TTC7A
ADGRV1.1	3.01427e-15	0.276988	-5.56696	0.05	0.482	3.56196e-11	ADGRV1
MYO7A.1	3.13536e-15	0.275155	-2.41792	0.05	0.499	3.70505e-11	MYO7A
KIAA0408.1	3.13951e-15	0.272847	-3.86602	0.08	0.513	3.70996e-11	KIAA0408
SPTBN1.1	3.34724e-15	0.250776	-1.52375	0.52	0.874	3.95544e-11	SPTBN1
LOC419602.1	4.01528e-15	0.269979	-2.50027	0.1	0.547	4.74486e-11	LOC419602
KIF1A.1	4.48064e-15	0.269803	-2.39825	0.1	0.553	5.29477e-11	KIF1A
PCDH9.1	4.61684e-15	0.281646	-5.20801	0.03	0.462	5.45572e-11	PCDH9
SIK1.1	5.14047e-15	0.27354	-2.78882	0.08	0.524	6.07449e-11	SIK1
VEZF1	6.43032e-15	0.278447	-2.50225	0.05	0.493	7.59871e-11	VEZF1
NDUFB4.1	6.61743e-15	0.747205	1.19012	0.92	0.894	7.81982e-11	NDUFB4
DUSP19.1	7.32399e-15	0.25971	-2.01808	0.28	0.696	8.65476e-11	DUSP19
TMEM229B.1	8.35138e-15	0.273665	-3.70819	0.1	0.536	9.86882e-11	TMEM229B
PCSK5.1	9.80818e-15	0.275694	-1.8964	0.07	0.528	1.15903e-10	PCSK5
RORA	1.19422e-14	0.271636	-2.05329	0.13	0.567	1.41121e-10	RORA
CSPP1.1	1.20307e-14	0.273851	-1.76111	0.09	0.551	1.42167e-10	CSPP1
RPLP1.1	1.31474e-14	0.744555	0.87728	0.95	0.959	1.55363e-10	RPLP1
PTBP3.1	1.39248e-14	0.275963	-2.51932	0.09	0.534	1.64549e-10	PTBP3
SOGA3.1	1.44022e-14	0.287029	-5.05322	0.03	0.451	1.7019e-10	SOGA3
LRTM2.1	1.49717e-14	0.283209	-3.95876	0.05	0.478	1.7692e-10	LRTM2
CITED4.1	1.52394e-14	0.269337	-3.22576	0.18	0.598	1.80084e-10	CITED4
NELFA.1	1.553e-14	0.270963	-2.38826	0.13	0.588	1.83518e-10	NELFA
AFDN.1	1.62358e-14	0.271946	-2.73362	0.14	0.576	1.91859e-10	AFDN
LOC101751423.1	1.62948e-14	0.269596	-1.7567	0.13	0.609	1.92556e-10	LOC101751423
KCNAB2.1	1.66466e-14	0.284607	-3.60861	0.04	0.472	1.96713e-10	KCNAB2
ZNF385B.1	1.7122e-14	0.274244	-2.47424	0.11	0.557	2.0233e-10	ZNF385B
TNFAIP8L1.1	1.71506e-14	0.279255	-3.05616	0.08	0.511	2.02669e-10	TNFAIP8L1
TSPAN13.1	1.75633e-14	0.256646	-1.60365	0.79	0.963	2.07546e-10	TSPAN13
NPTN	1.83362e-14	0.257164	-1.40883	0.61	0.905	2.16678e-10	NPTN
PGM2L1.1	2.08576e-14	0.281315	-3.57118	0.07	0.501	2.46474e-10	PGM2L1
TSPAN15.1	2.32985e-14	0.284317	-3.6588	0.06	0.48	2.75319e-10	TSPAN15
LOC107054473.1	2.47622e-14	0.293302	-5.55196	0.01	0.424	2.92615e-10	LOC107054473
OAT.1	2.56592e-14	0.279472	-2.73297	0.08	0.524	3.03215e-10	OAT
RARB.1	2.59601e-14	0.292267	-6.38238	0.02	0.431	3.0677e-10	RARB
AP3B2.1	2.59937e-14	0.281232	-1.89713	0.07	0.509	3.07168e-10	AP3B2
AP3D1.1	2.79633e-14	0.262536	-1.08903	0.29	0.76	3.30442e-10	AP3D1
ZC3H11A.1	3.05215e-14	0.270745	-1.77662	0.15	0.623	3.60673e-10	ZC3H11A
RPS2.1	3.46209e-14	0.264151	-0.908578	0.26	0.743	4.09115e-10	RPS2
KIF21A.1	3.5724e-14	0.260518	-1.13236	0.43	0.874	4.22151e-10	KIF21A
C9ORF58	4.63292e-14	0.736967	0.594051	0.99	0.673	5.47473e-10	C9ORF58
SLC38A2.1	5.80145e-14	0.281532	-2.65486	0.09	0.532	6.85557e-10	SLC38A2
LIMCH1.1	6.13108e-14	0.270435	-0.901154	0.18	0.669	7.2451e-10	LIMCH1
PARP6.1	6.19309e-14	0.294482	-5.18533	0.03	0.435	7.31838e-10	PARP6
CLN6.1	6.80159e-14	0.270528	-2.3176	0.26	0.658	8.03744e-10	CLN6
LYST	7.07841e-14	0.284979	-1.96871	0.07	0.509	8.36456e-10	LYST
BAZ2B	7.36758e-14	0.273043	-1.16972	0.17	0.638	8.70627e-10	BAZ2B
SVBP	7.5572e-14	0.737319	1.42582	0.88	0.934	8.93034e-10	SVBP
FAIM2.1	7.58133e-14	0.281584	-2.88579	0.11	0.538	8.95886e-10	FAIM2
MAP7D3.1	8.18582e-14	0.277236	-1.57033	0.12	0.592	9.67318e-10	MAP7D3
LPGAT1.1	9.28395e-14	0.282184	-3.62728	0.13	0.536	1.09708e-09	LPGAT1
SYNRG.1	9.3733e-14	0.293499	-6.06039	0.05	0.449	1.10764e-09	SYNRG
USP33.1	9.38573e-14	0.278561	-2.0203	0.15	0.576	1.10911e-09	USP33
BIN1.1	9.40015e-14	0.279389	-1.42734	0.12	0.571	1.11082e-09	BIN1
TWF2.1	1.10944e-13	0.277381	-1.9842	0.17	0.596	1.31103e-09	TWF2
ARMC4.1	1.27261e-13	0.288965	-2.98528	0.07	0.493	1.50384e-09	ARMC4
CSRP2.1	1.32411e-13	0.733861	1.38906	0.94	0.754	1.5647e-09	CSRP2
MCUB.1	1.32495e-13	0.295569	-5.35101	0.05	0.443	1.5657e-09	MCUB
AGBL4.1	1.42035e-13	0.283085	-2.41276	0.12	0.547	1.67843e-09	AGBL4
CKB.1	1.44187e-13	0.265983	-3.08652	0.6	0.87	1.70385e-09	CKB
CDH23.1	1.46419e-13	0.302671	-6.99743	0.01	0.404	1.73024e-09	CDH23
HNRNPDL.1	1.59671e-13	0.27441	-1.51772	0.24	0.654	1.88683e-09	HNRNPDL
ZFAND4.1	1.60593e-13	0.29793	-5.9052	0.04	0.433	1.89773e-09	ZFAND4
OSBPL8.1	1.62109e-13	0.299689	-4.02913	0.02	0.424	1.91564e-09	OSBPL8
SLC25A22.1	1.67938e-13	0.285228	-1.68455	0.1	0.534	1.98452e-09	SLC25A22
FBXO32.1	1.71611e-13	0.298458	-7.97189	0.04	0.431	2.02792e-09	FBXO32
PKIG.1	1.72066e-13	0.278561	-1.41835	0.15	0.609	2.0333e-09	PKIG
GRAMD1C.1	1.82647e-13	0.279369	-1.54841	0.17	0.596	2.15834e-09	GRAMD1C
DHCR7.1	1.82662e-13	0.283364	-1.78637	0.12	0.555	2.15851e-09	DHCR7
SLC38A1.1	1.84208e-13	0.296781	-2.91308	0.04	0.445	2.17678e-09	SLC38A1
SPECC1.1	2.0361e-13	0.278685	-1.25839	0.15	0.617	2.40606e-09	SPECC1
SHTN1.1	2.12741e-13	0.286532	-1.9054	0.1	0.53	2.51396e-09	SHTN1
ELMOD1.1	2.18126e-13	0.279793	-1.96551	0.19	0.596	2.57759e-09	ELMOD1
ATP6V0D1.1	2.56423e-13	0.282381	-1.51024	0.15	0.578	3.03015e-09	ATP6V0D1
PLEKHA5	2.69533e-13	0.288437	-2.46001	0.09	0.522	3.18507e-09	PLEKHA5
RTN1.1	2.73123e-13	0.284089	-1.76843	0.12	0.565	3.2275e-09	RTN1
NBEAL1.1	2.81189e-13	0.289824	-1.52589	0.08	0.511	3.32282e-09	NBEAL1
TMX2	2.93014e-13	0.277899	-1.28184	0.16	0.652	3.46255e-09	TMX2
DDT	3.10674e-13	0.716853	1.78845	0.7	0.464	3.67124e-09	DDT
AIFM1.1	3.98528e-13	0.290766	-1.95405	0.09	0.513	4.70941e-09	AIFM1
OFCC1.1	4.23082e-13	0.305248	-4.71542	0.02	0.41	4.99957e-09	OFCC1
LSAMP.1	4.60943e-13	0.288996	-2.65154	0.13	0.53	5.44697e-09	LSAMP
RHOA	4.76405e-13	0.729503	1.3093	0.95	0.911	5.62968e-09	RHOA
MAP3K13	5.08604e-13	0.298251	-2.99269	0.05	0.462	6.01018e-09	MAP3K13
NME7.1	5.5608e-13	0.283727	-0.906594	0.16	0.6	6.5712e-09	NME7
GCC2.1	5.95087e-13	0.287205	-2.49286	0.15	0.559	7.03215e-09	GCC2
CASZ1.1	6.20213e-13	0.294814	-2.36266	0.07	0.495	7.32905e-09	CASZ1
CRABP1.1	6.53316e-13	0.303944	-3.99431	0.04	0.427	7.72023e-09	CRABP1
OGT.1	6.62972e-13	0.280818	-1.32973	0.2	0.652	7.83435e-09	OGT
RAB3IP.1	6.9772e-13	0.279979	-1.71779	0.25	0.663	8.24496e-09	RAB3IP
SRSF3.1	7.11656e-13	0.282754	-1.21578	0.17	0.629	8.40964e-09	SRSF3
ERC2.1	7.37593e-13	0.303023	-2.82342	0.04	0.437	8.71613e-09	ERC2
ANKRD44.1	7.73676e-13	0.292381	-2.1601	0.11	0.52	9.14253e-09	ANKRD44
AFAP1.1	8.12879e-13	0.295652	-2.59667	0.09	0.493	9.60579e-09	AFAP1
SLC2A8	8.31533e-13	0.291346	-1.86705	0.12	0.532	9.82623e-09	SLC2A8
CALM2.1	8.93e-13	0.273344	-1.64645	0.72	0.915	1.05526e-08	CALM2
ACAT1.1	9.18388e-13	0.29528	-1.20286	0.08	0.503	1.08526e-08	ACAT1
SHANK2.1	9.954e-13	0.311781	-4.55884	0.01	0.389	1.17626e-08	SHANK2
SLK.1	1.03161e-12	0.285714	-2.2034	0.19	0.602	1.21905e-08	SLK
PAPSS1.1	1.05166e-12	0.721377	1.70942	0.78	0.627	1.24275e-08	PAPSS1
NDUFV1.1	1.05532e-12	0.282122	-1.18752	0.22	0.66	1.24707e-08	NDUFV1
GOLGA4.1	1.20525e-12	0.28411	-1.04533	0.2	0.638	1.42424e-08	GOLGA4
ABCA5.1	1.25537e-12	0.305569	-4.52176	0.05	0.431	1.48347e-08	ABCA5
UBL5.1	1.28694e-12	0.700487	2.28081	0.64	0.362	1.52078e-08	UBL5
DLG2.1	1.2888e-12	0.288033	-1.37508	0.15	0.59	1.52298e-08	DLG2
PDE1C.1	1.47405e-12	0.300435	-2.21326	0.07	0.474	1.74189e-08	PDE1C
BAIAP2L2.1	1.53045e-12	0.3094	-3.83932	0.03	0.412	1.80853e-08	BAIAP2L2
EYS.1	1.56153e-12	0.310652	-5.54365	0.03	0.404	1.84526e-08	EYS
MADD.1	1.59027e-12	0.290725	-1.33213	0.15	0.565	1.87922e-08	MADD
MGAT5.1	1.6449e-12	0.306594	-4.22173	0.05	0.431	1.94377e-08	MGAT5
SMPX.1	1.68984e-12	0.306967	-3.05192	0.04	0.431	1.99688e-08	SMPX
CHRNA10.1	1.72249e-12	0.306501	-4.52956	0.06	0.431	2.03547e-08	CHRNA10
CALD1.1	1.88112e-12	0.311346	-5.05139	0.03	0.404	2.22292e-08	CALD1
LOC101748751.1	1.92481e-12	0.3094	-4.43522	0.04	0.416	2.27455e-08	LOC101748751
PPP1R14D.1	2.05094e-12	0.312567	-5.69363	0.03	0.398	2.42359e-08	PPP1R14D
SC5D	2.09464e-12	0.313282	-4.90444	0.02	0.395	2.47523e-08	SC5D
CNKSR2.1	2.38275e-12	0.307215	-4.26516	0.06	0.435	2.8157e-08	CNKSR2
DYL1.1	2.40228e-12	0.721335	1.5621	0.84	0.77	2.83877e-08	DYL1
PHF14	2.45693e-12	0.288188	-1.48449	0.18	0.623	2.90335e-08	PHF14
GPAT3.1	2.53729e-12	0.293613	-1.94083	0.15	0.553	2.99831e-08	GPAT3
CIB3.1	2.61385e-12	0.30028	-3.50803	0.11	0.489	3.08878e-08	CIB3
PCSK2.1	2.6747e-12	0.308188	-3.30455	0.05	0.433	3.16069e-08	PCSK2
RBM5	2.74687e-12	0.280373	-1.05821	0.35	0.805	3.24598e-08	RBM5
EYA4	2.79438e-12	0.283209	-0.663714	0.29	0.718	3.30212e-08	EYA4
LHFPL4.1	2.87076e-12	0.316936	-9.61266	0.02	0.379	3.39238e-08	LHFPL4
TUSC3.1	2.89715e-12	0.279607	-1.20961	0.45	0.843	3.42356e-08	TUSC3
FAM3C.1	2.96012e-12	0.289731	-1.59208	0.18	0.611	3.49798e-08	FAM3C
PACRG.1	3.00223e-12	0.307847	-3.37777	0.06	0.437	3.54773e-08	PACRG
RUNX1T1.1	3.19414e-12	0.314224	-4.82179	0.03	0.398	3.77451e-08	RUNX1T1
CLRN2.1	3.23122e-12	0.318344	-5.08362	0.01	0.375	3.81834e-08	CLRN2
LRGUK.1	3.56414e-12	0.311739	-4.05385	0.04	0.416	4.21174e-08	LRGUK
LGR6	3.73663e-12	0.300921	-2.90557	0.11	0.497	4.41557e-08	LGR6
PCDH15.1	3.90558e-12	0.31265	-4.66498	0.04	0.412	4.61523e-08	PCDH15
NEURL1.1	3.98699e-12	0.30646	-1.56369	0.06	0.458	4.71143e-08	NEURL1
SNAP91.1	4.03628e-12	0.306273	-3.67958	0.07	0.458	4.76968e-08	SNAP91
ATP6AP2.1	4.44843e-12	0.28176	-1.17575	0.44	0.828	5.25671e-08	ATP6AP2
PCDH20.1	4.46882e-12	0.313447	-3.27333	0.04	0.41	5.2808e-08	PCDH20
CDK17.1	4.65575e-12	0.302805	-1.68345	0.08	0.493	5.5017e-08	CDK17
DPP7.1	4.67894e-12	0.298012	-2.36304	0.14	0.532	5.5291e-08	DPP7
CCT8.1	4.9307e-12	0.285342	-1.1315	0.29	0.729	5.8266e-08	CCT8
RNF224.1	5.33981e-12	0.316159	-4.10186	0.03	0.398	6.31005e-08	RNF224
CMTM4.1	5.37408e-12	0.296739	-1.05507	0.14	0.555	6.35055e-08	CMTM4
MINDY4B.1	5.42981e-12	0.30471	-1.52414	0.08	0.48	6.4164e-08	MINDY4B
ZNF821.1	5.78851e-12	0.303478	-2.53287	0.1	0.491	6.84028e-08	ZNF821
CMTM8.1	5.83952e-12	0.671408	2.07385	0.51	0.224	6.90056e-08	CMTM8
CACNA1D.1	6.08044e-12	0.314627	-4.23172	0.04	0.41	7.18525e-08	CACNA1D
MYH10.1	6.20371e-12	0.305248	-1.84676	0.09	0.478	7.33093e-08	MYH10
PLS1.1	6.44339e-12	0.306284	-1.52379	0.08	0.472	7.61416e-08	PLS1
CDKL2.1	6.77089e-12	0.309037	-1.98948	0.07	0.451	8.00116e-08	CDKL2
MSMO1.1	6.89307e-12	0.289037	-1.38608	0.26	0.677	8.14554e-08	MSMO1
DDRGK1	7.18871e-12	0.29119	-0.540355	0.21	0.646	8.4949e-08	DDRGK1
TMEM9	7.43158e-12	0.308458	-2.41683	0.07	0.46	8.7819e-08	TMEM9
ADPRH.1	7.53952e-12	0.299824	-1.42866	0.12	0.538	8.90945e-08	ADPRH
SLC25A6.1	7.58183e-12	0.283623	-1.3249	0.59	0.836	8.95945e-08	SLC25A6
EGR1.1	8.40234e-12	0.30942	-2.26632	0.07	0.455	9.92905e-08	EGR1
CFAP43.1	8.48712e-12	0.309938	-1.87472	0.07	0.451	1.00292e-07	CFAP43
DNM1.1	8.5037e-12	0.314545	-4.5135	0.05	0.418	1.00488e-07	DNM1
EIF3D.1	9.1521e-12	0.310238	-2.7989	0.07	0.451	1.0815e-07	EIF3D
MIA3	9.24884e-12	0.293872	-1.20841	0.19	0.621	1.09294e-07	MIA3
LOC415641.1	9.36695e-12	0.285414	-0.522608	0.38	0.822	1.10689e-07	LOC415641
CFAP52.1	9.49248e-12	0.320455	-5.03112	0.03	0.383	1.12173e-07	CFAP52
LOC101748311.1	9.6968e-12	0.325393	-8.06997	0.01	0.356	1.14587e-07	LOC101748311
SREBF2.1	9.78319e-12	0.312981	-3.23719	0.06	0.433	1.15608e-07	SREBF2
KCNMA1.1	1.00549e-11	0.325528	-10.0145	0.01	0.356	1.18819e-07	KCNMA1
KHDC4	1.02449e-11	0.302526	-1.51357	0.12	0.522	1.21064e-07	KHDC4
CERS5.1	1.03722e-11	0.299348	-1.48727	0.15	0.555	1.22569e-07	CERS5
ACOT7.1	1.10515e-11	0.29766	-1.81748	0.19	0.573	1.30596e-07	ACOT7
MMEL1.1	1.12919e-11	0.317867	-2.55714	0.04	0.404	1.33436e-07	MMEL1
NAPB.1	1.15414e-11	0.315466	-4.26083	0.06	0.418	1.36385e-07	NAPB
ATP2B1.1	1.15677e-11	0.313137	-3.43133	0.07	0.435	1.36696e-07	ATP2B1
WDR60.1	1.19618e-11	0.310373	-2.72379	0.08	0.458	1.41353e-07	WDR60
ATP6V0B.1	1.27144e-11	0.292288	-1.05712	0.24	0.669	1.50246e-07	ATP6V0B
FOS.1	1.31573e-11	0.305062	-1.78877	0.1	0.509	1.55479e-07	FOS
RGS12	1.38076e-11	0.313592	-2.07095	0.07	0.437	1.63164e-07	RGS12
MORN5.1	1.4848e-11	0.317536	-4.37835	0.06	0.41	1.75459e-07	MORN5
RUNDC1	1.56186e-11	0.309441	-1.68521	0.09	0.474	1.84565e-07	RUNDC1
SQSTM1.1	1.59271e-11	0.293199	-1.12046	0.23	0.673	1.8821e-07	SQSTM1
LOC771069.1	1.64497e-11	0.651035	2.41798	0.43	0.159	1.94386e-07	LOC771069
TUBA1A	1.72325e-11	0.713385	1.44535	0.89	0.88	2.03637e-07	TUBA1A
RBFOX2.1	1.72507e-11	0.305445	-2.70258	0.13	0.511	2.03851e-07	RBFOX2
ARL13B.1	1.72628e-11	0.310952	-2.26451	0.09	0.464	2.03994e-07	ARL13B
UQCRC2.1	1.96062e-11	0.296812	-1.3836	0.21	0.623	2.31687e-07	UQCRC2
DNAJA1.1	1.98188e-11	0.29117	-1.16541	0.33	0.733	2.34198e-07	DNAJA1
RPS27L.1	2.20696e-11	0.307805	-1.00946	0.1	0.503	2.60796e-07	RPS27L
ACO2.1	2.29438e-11	0.296511	-1.46499	0.23	0.638	2.71127e-07	ACO2
FKBP4.1	2.31364e-11	0.296874	-1.30298	0.22	0.634	2.73403e-07	FKBP4
LOC107049815	2.31836e-11	0.298023	-1.25347	0.22	0.613	2.7396e-07	LOC107049815
PCLO.1	2.33362e-11	0.326377	-4.86808	0.02	0.369	2.75764e-07	PCLO
RSPH1.1	2.37291e-11	0.316014	-2.75736	0.07	0.435	2.80407e-07	RSPH1
LOC107051757.1	2.45419e-11	0.307681	-1.96489	0.13	0.503	2.90011e-07	LOC107051757
SSR1	2.61526e-11	0.291304	-1.0094	0.36	0.768	3.09046e-07	SSR1
UTRN.1	2.62286e-11	0.326822	-10.1031	0.03	0.366	3.09943e-07	UTRN
TMBIM4.1	2.7411e-11	0.293665	-1.18109	0.3	0.708	3.23916e-07	TMBIM4
C4H20ORF194.1	3.06524e-11	0.31882	-4.27542	0.07	0.42	3.62219e-07	C4H20ORF194
PLCXD3.1	3.07325e-11	0.317557	-3.24656	0.07	0.431	3.63166e-07	PLCXD3
FSCN2.1	3.11126e-11	0.316139	-2.47745	0.07	0.443	3.67657e-07	FSCN2
CEP350.1	3.24087e-11	0.309234	-1.42374	0.12	0.501	3.82974e-07	CEP350
ANKRD11.1	3.29572e-11	0.292733	-0.86657	0.31	0.764	3.89455e-07	ANKRD11
SRD5A1.1	3.35143e-11	0.330694	-3.0499	0.01	0.352	3.96039e-07	SRD5A1
LAPTM4A.1	3.35318e-11	0.710404	1.04171	0.89	0.921	3.96246e-07	LAPTM4A
DPAGT1	3.5198e-11	0.299079	-1.51101	0.23	0.625	4.15935e-07	DPAGT1
TXNDC15.1	4.04169e-11	0.310942	-1.20763	0.11	0.495	4.77607e-07	TXNDC15
FXR1	4.17502e-11	0.298095	-1.20086	0.25	0.656	4.93362e-07	FXR1
THAP4.1	4.51559e-11	0.317195	-1.28115	0.07	0.447	5.33607e-07	THAP4
KANK1.1	4.5651e-11	0.312857	-1.59676	0.1	0.482	5.39458e-07	KANK1
NME1.1	4.59039e-11	0.308716	-1.63504	0.13	0.522	5.42447e-07	NME1
CLK1.1	5.04276e-11	0.311884	-1.65425	0.11	0.495	5.95903e-07	CLK1
LOC101747821	5.18882e-11	0.31381	-2.36661	0.12	0.474	6.13162e-07	LOC101747821
CCT6A.1	5.22626e-11	0.297298	-0.917683	0.26	0.698	6.17588e-07	CCT6A
GFM1.1	5.52715e-11	0.311894	-3.03683	0.12	0.497	6.53143e-07	GFM1
GMPPB.1	5.53135e-11	0.326377	-2.75772	0.04	0.387	6.5364e-07	GMPPB
TBL1XR1	5.57249e-11	0.29913	-1.03797	0.23	0.667	6.58501e-07	TBL1XR1
KIF28P.1	5.7449e-11	0.323468	-5.58816	0.07	0.404	6.78875e-07	KIF28P
SDR42E2.1	5.83459e-11	0.335176	-7.30938	0.01	0.337	6.89473e-07	SDR42E2
DDX31.1	6.21962e-11	0.328313	-4.53851	0.04	0.377	7.34972e-07	DDX31
SDHB.1	6.46697e-11	0.302961	-1.29203	0.2	0.611	7.64202e-07	SDHB
MCRIP1.1	6.63112e-11	0.296315	-0.693827	0.34	0.745	7.836e-07	MCRIP1
ATP5A1Z.1	6.65681e-11	0.295311	-1.02868	0.38	0.778	7.86635e-07	ATP5A1Z
XBP1.1	6.67354e-11	0.298665	-1.38482	0.27	0.689	7.88612e-07	XBP1
DAW1.1	6.69045e-11	0.326843	-4.27917	0.05	0.387	7.90611e-07	DAW1
UQCRC1.1	7.18864e-11	0.302526	-1.07831	0.22	0.623	8.49481e-07	UQCRC1
LOC107057310.1	7.40962e-11	0.300166	-1.25477	0.25	0.669	8.75594e-07	LOC107057310
KAT6B	7.62763e-11	0.333168	-4.98963	0.02	0.354	9.01357e-07	KAT6B
LRRFIP1.1	7.74866e-11	0.322329	-2.46799	0.07	0.422	9.15659e-07	LRRFIP1
LHFPL5.1	7.75764e-11	0.310994	-1.56956	0.14	0.52	9.1672e-07	LHFPL5
RAB36.1	7.78683e-11	0.324151	-3.12267	0.06	0.41	9.20169e-07	RAB36
TM9SF2L	7.93319e-11	0.305901	-1.29214	0.17	0.584	9.37465e-07	TM9SF2L
C8H1orf123.1	8.19444e-11	0.318085	-0.670052	0.08	0.46	9.68337e-07	C8H1orf123
RALGPS1	8.30427e-11	0.327712	-2.11913	0.04	0.389	9.81316e-07	RALGPS1
SH2D4B.1	8.39076e-11	0.333209	-3.57095	0.02	0.356	9.91537e-07	SH2D4B
LOC418421.1	8.4335e-11	0.326087	-3.2271	0.05	0.4	9.96586e-07	LOC418421
LRBA	9.07897e-11	0.326118	-2.60632	0.05	0.402	1.07286e-06	LRBA
MAP4.1	9.21048e-11	0.303654	-0.891446	0.23	0.621	1.0884e-06	MAP4
CEP85L	9.58815e-11	0.318095	-2.08994	0.1	0.462	1.13303e-06	CEP85L
PARP1.1	9.6268e-11	0.301553	-1.19152	0.24	0.667	1.1376e-06	PARP1
ST13.1	9.64163e-11	0.311605	-1.70733	0.14	0.524	1.13935e-06	ST13
ELFN1.1	1.0356e-10	0.324793	-3.65411	0.07	0.412	1.22377e-06	ELFN1
UQCR10	1.07933e-10	0.704265	1.65178	0.79	0.82	1.27544e-06	UQCR10
JAKMIP2.1	1.15464e-10	0.329596	-3.06607	0.04	0.385	1.36444e-06	JAKMIP2
XRN2.1	1.1762e-10	0.309493	-1.33813	0.16	0.559	1.38992e-06	XRN2
CCDC39.1	1.20605e-10	0.329772	-1.21802	0.04	0.385	1.42519e-06	CCDC39
TOX2.1	1.21293e-10	0.330663	-2.93428	0.04	0.379	1.43332e-06	TOX2
HSPA8.1	1.28367e-10	0.295942	-0.787675	0.82	0.959	1.51691e-06	HSPA8
ENPP4.1	1.28757e-10	0.334555	-4.82947	0.03	0.356	1.52152e-06	ENPP4
DLG1	1.29844e-10	0.318344	-1.83424	0.1	0.472	1.53437e-06	DLG1
TALDO1.1	1.31417e-10	0.308313	-1.18417	0.17	0.582	1.55296e-06	TALDO1
BEND7.1	1.34815e-10	0.320414	-1.61518	0.09	0.455	1.59311e-06	BEND7
KIAA2022	1.42371e-10	0.320217	-2.97435	0.1	0.458	1.6824e-06	KIAA2022
LMO7.1	1.46748e-10	0.327267	-3.67045	0.06	0.406	1.73412e-06	LMO7
SERINC1.1	1.46976e-10	0.298986	-0.893974	0.36	0.787	1.73681e-06	SERINC1
PDLIM5.1	1.54389e-10	0.340963	-9.78054	0.01	0.325	1.82441e-06	PDLIM5
PIM3.1	1.57644e-10	0.325021	-3.78772	0.08	0.422	1.86287e-06	PIM3
TCHP.1	1.58137e-10	0.318178	-1.82053	0.11	0.48	1.8687e-06	TCHP
SAFB	1.61613e-10	0.306025	-0.824018	0.24	0.623	1.90978e-06	SAFB
TMEM56.1	1.61899e-10	0.343685	-11.7222	0	0.313	1.91316e-06	TMEM56
AMPH.1	1.68476e-10	0.334369	-3.47447	0.03	0.364	1.99088e-06	AMPH
MYO16.1	1.70969e-10	0.319524	-2.10983	0.12	0.468	2.02034e-06	MYO16
SCCPDH	1.77001e-10	0.311625	-1.80377	0.17	0.553	2.09162e-06	SCCPDH
SLC16A7.1	1.82249e-10	0.317629	-1.27816	0.12	0.491	2.15364e-06	SLC16A7
NARS.1	1.85727e-10	0.314513	-0.915442	0.14	0.524	2.19473e-06	NARS
TMEM231	1.86729e-10	0.329865	-0.974893	0.05	0.395	2.20658e-06	TMEM231
EPS8L2	1.91192e-10	0.308385	-0.321716	0.21	0.6	2.25932e-06	EPS8L2
CDCP2.1	1.91869e-10	0.320021	-2.7338	0.13	0.466	2.26732e-06	CDCP2
TBC1D14.1	1.94022e-10	0.309441	-0.546365	0.18	0.59	2.29276e-06	TBC1D14
SNX14.1	2.08054e-10	0.321201	-1.34289	0.09	0.466	2.45858e-06	SNX14
RPL22L1.1	2.09857e-10	0.307133	-1.05676	0.24	0.625	2.47988e-06	RPL22L1
CHD7.1	2.12687e-10	0.317019	-1.37622	0.12	0.505	2.51332e-06	CHD7
KCNK1.1	2.13995e-10	0.325104	-1.25652	0.08	0.433	2.52878e-06	KCNK1
CLIC5.1	2.16036e-10	0.313737	-1.94401	0.18	0.534	2.5529e-06	CLIC5
PHF20	2.17398e-10	0.31472	-1.25351	0.14	0.53	2.569e-06	PHF20
PTPN3.1	2.19617e-10	0.333923	-3.47586	0.04	0.373	2.59522e-06	PTPN3
ZFC3H1	2.20956e-10	0.325476	-1.67101	0.07	0.433	2.61104e-06	ZFC3H1
ARPC4.TTLL3	2.23382e-10	0.312246	-0.753624	0.17	0.559	2.6397e-06	ARPC4.TTLL3
PAX2.1	2.24572e-10	0.335207	-2.36057	0.03	0.366	2.65376e-06	PAX2
SNX13.1	2.324e-10	0.330497	-1.81662	0.05	0.398	2.74627e-06	SNX13
H2AFZ.1	2.32737e-10	0.302101	-1.29976	0.39	0.741	2.75025e-06	H2AFZ
ATP6V0E2.1	2.36056e-10	0.314928	-0.451352	0.14	0.532	2.78947e-06	ATP6V0E2
FMR1	2.39452e-10	0.313292	-1.76285	0.18	0.547	2.82961e-06	FMR1
SDCBP.1	2.47791e-10	0.307702	-1.27489	0.23	0.631	2.92814e-06	SDCBP
TIMP2.1	2.50045e-10	0.312619	-1.37703	0.17	0.561	2.95478e-06	TIMP2
IQCA1.1	2.51449e-10	0.341097	-6.12401	0.02	0.333	2.97137e-06	IQCA1
ID1.1	2.55064e-10	0.660839	1.5022	0.51	0.244	3.01409e-06	ID1
B4GALNT3.1	2.55734e-10	0.333954	-2.17329	0.04	0.377	3.02201e-06	B4GALNT3
PFKL.1	2.59737e-10	0.316853	-2.02798	0.16	0.509	3.06932e-06	PFKL
PPP1R12A	2.67643e-10	0.323354	-1.6895	0.09	0.455	3.16274e-06	PPP1R12A
INPP5F.1	2.67727e-10	0.332164	-2.74923	0.05	0.389	3.16373e-06	INPP5F
EPT1L.1	2.68882e-10	0.341698	-9.00041	0.02	0.331	3.17738e-06	EPT1L
SRSF7L	2.71142e-10	0.304793	-0.997379	0.32	0.692	3.20409e-06	SRSF7L
CHGB.1	2.75354e-10	0.334545	-2.43238	0.04	0.375	3.25386e-06	CHGB
NF1	2.79959e-10	0.32648	-1.24506	0.08	0.431	3.30827e-06	NF1
UNC50.1	3.00035e-10	0.314172	-1.48174	0.17	0.551	3.54551e-06	UNC50
MDN1.1	3.1942e-10	0.332619	-3.64332	0.06	0.389	3.77459e-06	MDN1
LOC107053353	3.27091e-10	0.623075	2.6748	0.34	0.108	3.86524e-06	LOC107053353
DACH2.1	3.32048e-10	0.338302	-3.55476	0.03	0.356	3.92382e-06	DACH2
MPP2.1	3.3275e-10	0.327692	-1.56463	0.08	0.427	3.9321e-06	MPP2
ATP8B1	3.34213e-10	0.327236	-3.71458	0.1	0.427	3.9494e-06	ATP8B1
ATP6V0E1.1	3.39446e-10	0.305797	-1.19454	0.29	0.7	4.01123e-06	ATP6V0E1
PTBP1.1	3.52064e-10	0.303116	-0.515338	0.38	0.787	4.16034e-06	PTBP1
TBC1D19.1	3.56998e-10	0.328468	-2.72402	0.09	0.42	4.21865e-06	TBC1D19
SH3PXD2A	3.62302e-10	0.330766	-3.30221	0.07	0.406	4.28132e-06	SH3PXD2A
TMED7	3.66097e-10	0.304793	-0.947881	0.33	0.735	4.32617e-06	TMED7
MAP1A.1	3.66343e-10	0.311646	-1.80807	0.25	0.588	4.32908e-06	MAP1A
TMCC2.1	3.66401e-10	0.32882	-3.43748	0.09	0.418	4.32976e-06	TMCC2
ITFG1	3.76309e-10	0.312505	-0.795523	0.18	0.59	4.44685e-06	ITFG1
DGKI.1	3.80245e-10	0.343385	-7.18779	0.02	0.329	4.49335e-06	DGKI
LPIN2.1	3.87877e-10	0.318489	-0.775793	0.14	0.516	4.58354e-06	LPIN2
CLASP2.1	3.94222e-10	0.31942	-1.65529	0.14	0.505	4.65852e-06	CLASP2
TFPI.1	4.08268e-10	0.341667	-6.20945	0.03	0.34	4.82451e-06	TFPI
VAPA.1	4.16973e-10	0.308903	-1.12213	0.29	0.646	4.92738e-06	VAPA
NCKAP5.1	4.28559e-10	0.329731	-2.10635	0.08	0.418	5.06428e-06	NCKAP5
RSF1	4.29178e-10	0.323747	-1.14591	0.12	0.466	5.07159e-06	RSF1
SPAG9	4.29919e-10	0.312164	-1.16674	0.21	0.6	5.08035e-06	SPAG9
CD81.1	4.43449e-10	0.697971	0.721768	0.95	0.917	5.24023e-06	CD81
EIF3H.1	4.45863e-10	0.306304	-0.929839	0.35	0.712	5.26877e-06	EIF3H
AKNAD1.1	4.5469e-10	0.332754	-3.06602	0.07	0.398	5.37307e-06	AKNAD1
NAV2.1	4.61075e-10	0.326149	-2.62883	0.11	0.447	5.44852e-06	NAV2
CREG2.1	4.66609e-10	0.334462	-2.76511	0.06	0.387	5.51391e-06	CREG2
VPS13D	4.88065e-10	0.333054	-3.75575	0.07	0.398	5.76746e-06	VPS13D
LGMN	5.00722e-10	0.328282	-1.81621	0.08	0.437	5.91704e-06	LGMN
GRIA2.1	5.29885e-10	0.347816	-7.52916	0.01	0.313	6.26165e-06	GRIA2
DNALI1.1	5.36076e-10	0.335041	-1.71114	0.06	0.387	6.33481e-06	DNALI1
MPV17L2.1	5.3657e-10	0.33559	-1.62761	0.05	0.385	6.34065e-06	MPV17L2
MTUS1	5.38619e-10	0.314689	-1.75096	0.21	0.576	6.36486e-06	MTUS1
IP6K2.1	5.42959e-10	0.314855	-1.02947	0.2	0.576	6.41615e-06	IP6K2
HDGFRP2.1	5.56391e-10	0.324896	-1.28531	0.1	0.47	6.57487e-06	HDGFRP2
NUP98	5.73489e-10	0.323665	-0.949321	0.12	0.48	6.77692e-06	NUP98
CCDC90B.1	5.88988e-10	0.327008	-1.83379	0.1	0.451	6.96008e-06	CCDC90B
SLC17A6.1	6.26916e-10	0.344679	-3.45204	0.02	0.333	7.40826e-06	SLC17A6
BRD7.1	6.60165e-10	0.321656	-1.43952	0.14	0.507	7.80117e-06	BRD7
CTBP2.1	6.61505e-10	0.32972	-2.12947	0.09	0.433	7.81701e-06	CTBP2
GLUL.1	6.71081e-10	0.633271	2.74626	0.39	0.145	7.93017e-06	GLUL
TIAL1	6.80112e-10	0.318986	-1.09437	0.17	0.536	8.03688e-06	TIAL1
PABPC1.1	6.8198e-10	0.306501	-1.10661	0.46	0.764	8.05896e-06	PABPC1
SELENOU.1	6.89242e-10	0.338023	-2.27096	0.05	0.375	8.14477e-06	SELENOU
ANKRD10	6.93644e-10	0.338644	-4.73485	0.05	0.371	8.19679e-06	ANKRD10
STT3A	7.40197e-10	0.325776	-2.40947	0.12	0.47	8.74691e-06	STT3A
HMOX2.1	7.57687e-10	0.333892	-2.50087	0.07	0.406	8.95358e-06	HMOX2
NRXN3.1	7.65431e-10	0.329907	-2.33698	0.09	0.437	9.0451e-06	NRXN3
CLTC	7.72119e-10	0.322474	-2.52156	0.16	0.501	9.12413e-06	CLTC
SYF2.1	7.74797e-10	0.319596	-1.98088	0.17	0.536	9.15578e-06	SYF2
NECAB3.1	7.79835e-10	0.336615	-3.91383	0.07	0.385	9.21531e-06	NECAB3
LOC112530673.1	7.9253e-10	0.346273	-3.39396	0.02	0.329	9.36533e-06	LOC112530673
EIF5.1	8.19456e-10	0.305404	-0.773864	0.59	0.901	9.68352e-06	EIF5
SDF4	8.33193e-10	0.320383	-1.01485	0.17	0.53	9.84584e-06	SDF4
KIF5B.1	8.51952e-10	0.313986	-1.55559	0.27	0.615	1.00675e-05	KIF5B
RALY.1	8.81815e-10	0.340476	-1.67429	0.04	0.366	1.04204e-05	RALY
NR2F1.1	8.81992e-10	0.670994	0.962983	0.65	0.335	1.04225e-05	NR2F1
HDAC4.1	8.98589e-10	0.324576	-0.639796	0.13	0.491	1.06186e-05	HDAC4
SAFB2	9.06537e-10	0.325166	-1.45785	0.12	0.487	1.07125e-05	SAFB2
CALB2.1	9.33832e-10	0.325114	-2.21598	0.14	0.484	1.10351e-05	CALB2
C1H11ORF70.1	9.42931e-10	0.348313	-5.06589	0.02	0.321	1.11426e-05	C1H11ORF70
HMGCR	9.61574e-10	0.324172	-1.37376	0.14	0.497	1.13629e-05	HMGCR
SPOCK3.1	9.76453e-10	0.33677	-3.26948	0.07	0.391	1.15387e-05	SPOCK3
CCT7.1	9.84298e-10	0.312277	-0.655762	0.25	0.673	1.16314e-05	CCT7
NME2.1	9.84604e-10	0.310248	-0.474534	0.3	0.72	1.16351e-05	NME2
PSMA6.1	9.87932e-10	0.322764	-1.3747	0.15	0.513	1.16744e-05	PSMA6
ADAMTS3.1	9.89368e-10	0.345849	-3.43419	0.03	0.335	1.16914e-05	ADAMTS3
GIPC3.1	1.01579e-09	0.316139	-1.28676	0.25	0.594	1.20036e-05	GIPC3
RIMS2.1	1.02091e-09	0.345652	-4.18525	0.03	0.337	1.20641e-05	RIMS2
SLC9A8	1.03416e-09	0.325766	-1.04188	0.13	0.484	1.22207e-05	SLC9A8
FKBP1B.1	1.06911e-09	0.349151	-5.13394	0.02	0.319	1.26337e-05	FKBP1B
RBM33	1.07477e-09	0.334658	-2.75478	0.08	0.41	1.27005e-05	RBM33
IER3IP1.1	1.12028e-09	0.323188	-0.562126	0.14	0.518	1.32383e-05	IER3IP1
AVL9.1	1.14916e-09	0.334224	-2.33071	0.08	0.416	1.35796e-05	AVL9
SFXN3.1	1.16671e-09	0.330041	-2.07982	0.11	0.449	1.3787e-05	SFXN3
SDHA.1	1.17597e-09	0.320807	-1.09718	0.16	0.549	1.38964e-05	SDHA
CHD2	1.17673e-09	0.33029	-0.498352	0.09	0.451	1.39054e-05	CHD2
ARL6.1	1.19952e-09	0.32119	-1.4593	0.17	0.542	1.41747e-05	ARL6
STMN1	1.20208e-09	0.68236	1.60613	0.69	0.491	1.4205e-05	STMN1
NELFE.1	1.22038e-09	0.334731	-2.06843	0.08	0.414	1.44213e-05	NELFE
KARS.1	1.24089e-09	0.313758	-0.953409	0.29	0.656	1.46636e-05	KARS
KCNA6.1	1.2695e-09	0.32117	-1.73804	0.2	0.54	1.50017e-05	KCNA6
HMP19.1	1.27447e-09	0.346232	-3.34088	0.03	0.34	1.50604e-05	HMP19
ANKRD24.1	1.28283e-09	0.352681	-5.5364	0.01	0.304	1.51593e-05	ANKRD24
SPICE1.1	1.28432e-09	0.330683	-1.62394	0.1	0.449	1.51768e-05	SPICE1
RBM39	1.29055e-09	0.313447	-0.471981	0.25	0.677	1.52505e-05	RBM39
TIA1	1.336e-09	0.326573	-1.03996	0.13	0.489	1.57876e-05	TIA1
SPTSSB.1	1.33904e-09	0.317133	-0.937908	0.24	0.602	1.58235e-05	SPTSSB
ANKFN1L.1	1.36029e-09	0.352195	-3.21381	0.01	0.308	1.60746e-05	ANKFN1L
HSPA9	1.38861e-09	0.312899	-0.596823	0.3	0.692	1.64092e-05	HSPA9
LIAS.1	1.39076e-09	0.330621	-2.05549	0.11	0.451	1.64346e-05	LIAS
TMEM68L.1	1.42532e-09	0.348292	-4.52463	0.03	0.329	1.6843e-05	TMEM68L
RBM25.1	1.43043e-09	0.323219	-0.893745	0.15	0.53	1.69034e-05	RBM25
SELENOT.1	1.45838e-09	0.312267	-0.580687	0.31	0.716	1.72337e-05	SELENOT
SLC4A8.1	1.45924e-09	0.335507	-2.78328	0.09	0.412	1.72439e-05	SLC4A8
CCDC177.1	1.47353e-09	0.348427	-5.07779	0.03	0.329	1.74127e-05	CCDC177
RPS6KA5.1	1.48202e-09	0.332826	-2.27727	0.1	0.435	1.7513e-05	RPS6KA5
UBN2	1.49762e-09	0.313716	-0.301246	0.26	0.687	1.76974e-05	UBN2
RABL6.1	1.52475e-09	0.328468	-1.1139	0.12	0.476	1.80179e-05	RABL6
TCTEX1D2.1	1.54234e-09	0.327412	-1.11466	0.12	0.489	1.82258e-05	TCTEX1D2
NSRP1.1	1.56599e-09	0.328406	-1.91958	0.13	0.476	1.85053e-05	NSRP1
SERPING1.1	1.57503e-09	0.336563	-2.18953	0.08	0.408	1.86121e-05	SERPING1
TBX3.1	1.58902e-09	0.347464	-1.86403	0.03	0.337	1.87775e-05	TBX3
PIAS1	1.59839e-09	0.314348	-0.696555	0.26	0.679	1.88882e-05	PIAS1
HEATR5A.1	1.60013e-09	0.338375	-3.57484	0.08	0.393	1.89087e-05	HEATR5A
SLC30A5	1.60826e-09	0.336656	-2.35328	0.08	0.408	1.90048e-05	SLC30A5
GRXCR1.1	1.61278e-09	0.343861	-5.08843	0.06	0.356	1.90582e-05	GRXCR1
SH3BGRL2.1	1.61392e-09	0.625776	2.56007	0.37	0.13	1.90717e-05	SH3BGRL2
CD24.1	1.68124e-09	0.345217	-2.74495	0.04	0.352	1.98672e-05	CD24
C20H20orf96.1	1.69177e-09	0.342629	-3.82859	0.06	0.366	1.99916e-05	C20H20orf96
TMEM108.1	1.69781e-09	0.350321	-1.78326	0.02	0.323	2.0063e-05	TMEM108
SLC5A3	1.71603e-09	0.334824	-0.634452	0.08	0.427	2.02783e-05	SLC5A3
MYT1.1	1.76478e-09	0.346636	-3.07526	0.04	0.344	2.08544e-05	MYT1
NFAT5	1.79904e-09	0.33619	-1.32034	0.08	0.416	2.12592e-05	NFAT5
CPEB4.1	1.83961e-09	0.334679	-1.42652	0.1	0.427	2.17387e-05	CPEB4
CRNKL1.1	1.84833e-09	0.325849	-0.755102	0.14	0.513	2.18417e-05	CRNKL1
SCG2.1	1.8605e-09	0.346542	-4.12987	0.04	0.346	2.19856e-05	SCG2
SMARCE1.1	1.9128e-09	0.322836	-1.00852	0.18	0.549	2.26036e-05	SMARCE1
USP8.1	1.91858e-09	0.319555	-0.470142	0.21	0.596	2.26719e-05	USP8
TRAPPC2L.1	1.97227e-09	0.321128	-0.900292	0.2	0.573	2.33063e-05	TRAPPC2L
SIPA1L2.1	1.99761e-09	0.343054	-1.77874	0.05	0.371	2.36058e-05	SIPA1L2
VPS33A.1	2.00196e-09	0.343623	-2.3782	0.05	0.366	2.36572e-05	VPS33A
SYN3.1	2.00939e-09	0.336915	-2.26955	0.09	0.412	2.37449e-05	SYN3
PPID.1	2.03246e-09	0.330549	-1.79145	0.12	0.468	2.40176e-05	PPID
ID3.1	2.05504e-09	0.633085	2.57145	0.39	0.161	2.42844e-05	ID3
WWC2.1	2.06743e-09	0.346677	-2.9689	0.04	0.348	2.44308e-05	WWC2
UHRF2.1	2.13544e-09	0.335569	-0.605996	0.09	0.427	2.52345e-05	UHRF2
WDR89	2.18085e-09	0.336118	-2.41683	0.1	0.42	2.57711e-05	WDR89
COPS5	2.20568e-09	0.328188	-1.60731	0.15	0.493	2.60645e-05	COPS5
PGK1.1	2.21514e-09	0.689803	0.863593	0.93	0.909	2.61763e-05	PGK1
LOC107049847	2.28689e-09	0.345052	-1.424	0.05	0.36	2.70242e-05	LOC107049847
NTM.1	2.29293e-09	0.343364	-3.12593	0.06	0.371	2.70955e-05	NTM
NAE1.1	2.37995e-09	0.340352	-3.28071	0.08	0.391	2.81239e-05	NAE1
MTFR1L.1	2.38306e-09	0.332257	-1.70462	0.13	0.455	2.81606e-05	MTFR1L
DLGAP1L.1	2.43977e-09	0.357019	-9.15302	0.01	0.294	2.88308e-05	DLGAP1L
PCCB.1	2.50736e-09	0.33412	-1.78462	0.11	0.443	2.96295e-05	PCCB
KIAA1958.1	2.52346e-09	0.332723	-1.23616	0.11	0.458	2.98197e-05	KIAA1958
ABCF2.1	2.64088e-09	0.329731	-0.713409	0.12	0.491	3.12073e-05	ABCF2
COBL.1	2.65459e-09	0.325124	-0.58049	0.17	0.54	3.13693e-05	COBL
ARID3B.1	2.69283e-09	0.348085	-3.21418	0.04	0.346	3.18212e-05	ARID3B
BAALC.1	2.86618e-09	0.347743	-2.37291	0.04	0.35	3.38697e-05	BAALC
JUN.1	2.91592e-09	0.327526	-1.79116	0.18	0.511	3.44575e-05	JUN
CUL4A	2.98815e-09	0.342371	-1.93504	0.06	0.387	3.53109e-05	CUL4A
SH2D4A.1	3.03093e-09	0.354679	-3.17329	0.02	0.311	3.58165e-05	SH2D4A
SYNGR1.1	3.0528e-09	0.319845	-0.47063	0.24	0.629	3.60749e-05	SYNGR1
SLC25A3.1	3.13409e-09	0.316646	-1.0619	0.33	0.696	3.70356e-05	SLC25A3
NBEA.1	3.20294e-09	0.355942	-7.9972	0.02	0.304	3.78492e-05	NBEA
LOC419390.1	3.22852e-09	0.344834	-2.62643	0.06	0.371	3.81514e-05	LOC419390
GLT8D1.1	3.23737e-09	0.341449	-2.25903	0.07	0.395	3.8256e-05	GLT8D1
EIF3G.1	3.38473e-09	0.319524	-0.588637	0.24	0.648	3.99974e-05	EIF3G
NDEL1.1	3.42772e-09	0.344017	-2.09861	0.06	0.379	4.05054e-05	NDEL1
EP400	3.447e-09	0.34972	-3.09324	0.04	0.342	4.07332e-05	EP400
EPB41L2.1	3.54196e-09	0.659379	1.79951	0.56	0.304	4.18554e-05	EPB41L2
SYNJ2.1	3.56295e-09	0.341874	-1.6534	0.08	0.393	4.21034e-05	SYNJ2
HSPH1.1	3.64937e-09	0.331429	-0.82211	0.13	0.487	4.31246e-05	HSPH1
PCM1.1	3.68702e-09	0.336304	-0.82562	0.1	0.441	4.35695e-05	PCM1
DTD1.1	3.71238e-09	0.337836	-1.35061	0.1	0.427	4.38691e-05	DTD1
RNF103	3.74601e-09	0.330683	-1.32847	0.14	0.495	4.42666e-05	RNF103
HEY2.1	3.84606e-09	0.632112	1.74943	0.42	0.161	4.54489e-05	HEY2
CIRBP	3.86632e-09	0.31352	-1.03587	0.59	0.876	4.56883e-05	CIRBP
TTC28.1	3.88411e-09	0.355342	-0.832361	0.02	0.313	4.58985e-05	TTC28
VAV3.1	3.96616e-09	0.356108	-4.11451	0.02	0.308	4.68681e-05	VAV3
ROPN1L.1	3.9994e-09	0.328727	-1.06147	0.15	0.522	4.72609e-05	ROPN1L
ACTC2L.1	4.04073e-09	0.313271	-0.815048	0.91	0.967	4.77493e-05	ACTC2L
EIF2AK4.1	4.07717e-09	0.335735	-1.5013	0.12	0.447	4.818e-05	EIF2AK4
MYO6.1	4.08778e-09	0.313509	-1.10442	0.73	0.905	4.83053e-05	MYO6
SPAG1.1	4.09096e-09	0.348375	-2.8804	0.05	0.354	4.83428e-05	SPAG1
IFT57.1	4.10476e-09	0.33146	-0.902222	0.14	0.491	4.8506e-05	IFT57
LOC107055489	4.18132e-09	0.338623	-1.52862	0.1	0.424	4.94106e-05	LOC107055489
RPS29	4.27354e-09	0.686418	0.861674	0.92	0.944	5.05004e-05	RPS29
DYTN.1	4.37174e-09	0.360041	-5.20574	0.01	0.29	5.16609e-05	DYTN
GMSRAL.1	4.39022e-09	0.315083	-0.936812	0.47	0.814	5.18792e-05	GMSRAL
PRRC2B.1	4.67841e-09	0.330911	-0.744417	0.14	0.505	5.52848e-05	PRRC2B
AMPD3.1	4.91729e-09	0.360507	-5.08693	0.01	0.29	5.81077e-05	AMPD3
CYB5R4.1	4.98912e-09	0.357723	-3.95253	0.02	0.304	5.89564e-05	CYB5R4
TAF1D	5.00776e-09	0.355052	-3.82107	0.03	0.319	5.91767e-05	TAF1D
ERICH3.1	5.01206e-09	0.355383	-4.06812	0.03	0.317	5.92275e-05	ERICH3
KIZ.1	5.10062e-09	0.350776	-3.73238	0.05	0.344	6.0274e-05	KIZ
ANAPC4.1	5.17234e-09	0.342557	-0.77206	0.08	0.402	6.11216e-05	ANAPC4
ATP2A2	5.24663e-09	0.340528	-2.97984	0.1	0.416	6.19994e-05	ATP2A2
PTK2.1	5.31454e-09	0.344648	-1.42131	0.07	0.387	6.2802e-05	PTK2
GPHN.1	5.31518e-09	0.361925	-9.55274	0.01	0.284	6.28095e-05	GPHN
TJP1.1	5.33286e-09	0.344917	-2.42604	0.07	0.385	6.30184e-05	TJP1
KIF16B	5.33616e-09	0.345952	-2.52524	0.07	0.377	6.30574e-05	KIF16B
C6H10ORF90.1	5.54164e-09	0.351128	-2.15803	0.05	0.344	6.54855e-05	C6H10ORF90
TET2	5.5774e-09	0.35205	-3.35007	0.04	0.34	6.59081e-05	TET2
FAM171A1.1	5.59881e-09	0.347495	-0.830722	0.06	0.369	6.61611e-05	FAM171A1
ARHGEF7.1	5.62443e-09	0.354886	-2.94584	0.03	0.323	6.64639e-05	ARHGEF7
DNAH5.1	5.69453e-09	0.353986	-4.66424	0.04	0.327	6.72923e-05	DNAH5
B3GAT2.1	5.95294e-09	0.658219	1.54317	0.59	0.308	7.03459e-05	B3GAT2
EDF1	6.01598e-09	0.683923	1.46585	0.75	0.814	7.10909e-05	EDF1
ASAP1.1	6.0201e-09	0.361315	-3.19041	0.01	0.29	7.11395e-05	ASAP1
STOX1.1	6.15177e-09	0.337246	-2.50179	0.13	0.449	7.26954e-05	STOX1
HIPK3.1	6.23541e-09	0.340207	-1.65568	0.1	0.427	7.36838e-05	HIPK3
ARHGAP32.1	6.2622e-09	0.337733	-1.22273	0.13	0.445	7.40004e-05	ARHGAP32
HMGCS1	6.29806e-09	0.333333	-0.529704	0.13	0.495	7.44242e-05	HMGCS1
H2AFY	6.30224e-09	0.329182	-1.05723	0.18	0.54	7.44736e-05	H2AFY
TNIP1.1	6.35213e-09	0.32412	-0.394288	0.24	0.617	7.50632e-05	TNIP1
CFAP126.1	6.36857e-09	0.349151	-2.98154	0.06	0.36	7.52574e-05	CFAP126
HECTD3.1	6.54402e-09	0.346335	-1.17888	0.07	0.381	7.73307e-05	HECTD3
COL13A1.1	6.57394e-09	0.349845	-1.24537	0.05	0.358	7.76843e-05	COL13A1
TRA2B.1	6.61527e-09	0.334255	-0.628742	0.13	0.487	7.81727e-05	TRA2B
ERC1.1	6.78837e-09	0.335083	-1.27617	0.13	0.478	8.02182e-05	ERC1
AFG3L2	6.90146e-09	0.335342	-0.386668	0.13	0.476	8.15546e-05	AFG3L2
KCNB2.1	6.98655e-09	0.350673	-3.71777	0.06	0.352	8.256e-05	KCNB2
GPS1.1	7.21609e-09	0.336097	-1.2587	0.13	0.47	8.52726e-05	GPS1
BIRC6	7.23324e-09	0.344068	-1.34844	0.08	0.402	8.54752e-05	BIRC6
XKR6	7.2566e-09	0.351698	-3.89826	0.05	0.348	8.57513e-05	XKR6
CTSC.1	7.3669e-09	0.321656	-0.931683	0.3	0.683	8.70546e-05	CTSC
TRMT61A.1	7.37e-09	0.345114	-3.47566	0.1	0.389	8.70913e-05	TRMT61A
LRRC6.1	7.39565e-09	0.34587	-2.03069	0.08	0.387	8.73944e-05	LRRC6
ARGLU1	7.40274e-09	0.32147	-0.755231	0.29	0.692	8.74782e-05	ARGLU1
ORMDL1.1	7.47432e-09	0.328561	-1.87393	0.24	0.551	8.8324e-05	ORMDL1
MTFR1.1	7.5281e-09	0.338789	-0.85057	0.11	0.447	8.89596e-05	MTFR1
RASAL2.1	7.80647e-09	0.355	-3.65894	0.04	0.329	9.22491e-05	RASAL2
USP10.1	7.82953e-09	0.328168	-0.702647	0.21	0.567	9.25216e-05	USP10
CSRNP3.1	7.87823e-09	0.354731	-2.93938	0.04	0.331	9.3097e-05	CSRNP3
ATF7IP	7.90906e-09	0.334431	-1.4033	0.15	0.491	9.34614e-05	ATF7IP
MED12L.1	8.27588e-09	0.367495	-11.1546	0	0.265	9.77961e-05	MED12L
SQLE.1	8.32002e-09	0.358137	-3.08972	0.03	0.313	9.83177e-05	SQLE
ODF3L15.1	8.34065e-09	0.34793	-2.27298	0.07	0.377	9.85615e-05	ODF3L15
TOMM6	8.35039e-09	0.681687	2.00652	0.74	0.77	9.86766e-05	TOMM6
TMEM53.1	8.43936e-09	0.347981	-1.5308	0.07	0.377	9.97279e-05	TMEM53
KRT222.1	8.54862e-09	0.354772	-1.34039	0.04	0.333	0.000101019	KRT222
WASHC2C	8.56694e-09	0.332433	-0.813918	0.16	0.52	0.000101236	WASHC2C
TUBA1A1.1	8.75015e-09	0.682598	0.809003	0.93	0.925	0.000103401	TUBA1A1
DLK2.1	8.94974e-09	0.349555	-1.50355	0.06	0.369	0.000105759	DLK2
PTPRT.1	8.96569e-09	0.361843	-6.20134	0.02	0.294	0.000105948	PTPRT
HPRT1.1	8.97426e-09	0.346988	-1.27501	0.07	0.387	0.000106049	HPRT1
ZC3H6.1	9.08635e-09	0.348571	-2.43598	0.07	0.375	0.000107373	ZC3H6
SPEN	9.23088e-09	0.338012	-0.782357	0.12	0.464	0.000109081	SPEN
OSCP1.1	9.7709e-09	0.355952	-3.0979	0.04	0.329	0.000115463	OSCP1
TMIE.1	9.80069e-09	0.365093	-5.52585	0.01	0.28	0.000115815	TMIE
TMEM87A	9.91462e-09	0.325538	-0.69338	0.24	0.636	0.000117161	TMEM87A
TJAP1.1	9.9334e-09	0.348199	-2.42553	0.08	0.379	0.000117383	TJAP1
TMEM185A	9.97184e-09	0.337826	-1.30067	0.15	0.464	0.000117837	TMEM185A
GPR78.1	1.0344e-08	0.361729	-2.62984	0.02	0.298	0.000122235	GPR78
GNAO1.1	1.04946e-08	0.358778	-3.18741	0.03	0.315	0.000124015	GNAO1
KAT6A	1.06092e-08	0.329337	-0.567479	0.2	0.576	0.000125369	KAT6A
FUBP1	1.08532e-08	0.328872	-0.294375	0.21	0.584	0.000128252	FUBP1
SETBP1	1.12027e-08	0.337143	-1.00399	0.15	0.478	0.000132382	SETBP1
PPP1CB.1	1.12229e-08	0.32618	-0.399453	0.26	0.631	0.000132621	PPP1CB
SMIM5.1	1.14238e-08	0.360445	-3.04636	0.03	0.306	0.000134995	SMIM5
GLB1L2.1	1.14805e-08	0.360466	-4.44577	0.03	0.306	0.000135666	GLB1L2
LOC112532998.1	1.16222e-08	0.363251	-4.45391	0.02	0.292	0.000137339	LOC112532998
MID1	1.17514e-08	0.337899	-1.4329	0.15	0.472	0.000138866	MID1
TEX9.1	1.18426e-08	0.357081	-0.952215	0.04	0.327	0.000139943	TEX9
IQCK.1	1.19433e-08	0.349793	-2.28442	0.07	0.375	0.000141134	IQCK
LOC112532833	1.22653e-08	0.328613	-0.897956	0.23	0.596	0.000144939	LOC112532833
GRAMD1B.1	1.23013e-08	0.36176	-0.319517	0.02	0.302	0.000145364	GRAMD1B
CAB39L.1	1.24642e-08	0.362153	-2.84178	0.02	0.3	0.00014729	CAB39L
ZNF207	1.26923e-08	0.325466	-0.627314	0.28	0.66	0.000149985	ZNF207
ATP6V1E1.1	1.27812e-08	0.332836	-1.10156	0.2	0.534	0.000151035	ATP6V1E1
DCDC2.1	1.28032e-08	0.36295	-3.3055	0.02	0.296	0.000151295	DCDC2
PRPF4B	1.28278e-08	0.339596	-0.573485	0.13	0.462	0.000151586	PRPF4B
FARSB.1	1.33845e-08	0.340735	-1.7315	0.13	0.451	0.000158165	FARSB
MAP7	1.3409e-08	0.328447	-0.667392	0.24	0.607	0.000158454	MAP7
RALGAPA2.1	1.34685e-08	0.360476	-3.55882	0.03	0.311	0.000159158	RALGAPA2
TMEM120A.1	1.34898e-08	0.364565	-5.5678	0.02	0.288	0.000159409	TMEM120A
USP9X	1.37255e-08	0.349658	-3.02457	0.08	0.379	0.000162194	USP9X
GTF2A1	1.40162e-08	0.342733	-0.83558	0.11	0.437	0.000165629	GTF2A1
SOD1.1	1.40578e-08	0.321097	-0.762472	0.51	0.818	0.000166121	SOD1
TWSG1.1	1.40828e-08	0.34854	-1.8461	0.08	0.389	0.000166416	TWSG1
N4BP2	1.41802e-08	0.357547	-2.96654	0.04	0.329	0.000167568	N4BP2
ARL1	1.43938e-08	0.323561	-0.790557	0.33	0.731	0.000170091	ARL1
IGSF21.1	1.5103e-08	0.357516	-3.18621	0.05	0.329	0.000178472	IGSF21
IFT46.1	1.54062e-08	0.344213	-1.78106	0.11	0.427	0.000182055	IFT46
P2RX6.1	1.55029e-08	0.360104	-4.18125	0.04	0.315	0.000183198	P2RX6
CCNL2	1.62486e-08	0.348478	-2.58895	0.09	0.393	0.00019201	CCNL2
DNAJC12.1	1.63773e-08	0.34735	-2.58615	0.1	0.402	0.00019353	DNAJC12
RDX	1.66217e-08	0.328406	-0.389045	0.24	0.631	0.000196418	RDX
RFX3.1	1.67637e-08	0.344824	-2.05796	0.11	0.424	0.000198097	RFX3
VIM.1	1.69112e-08	0.349379	-1.60974	0.08	0.389	0.00019984	VIM
RGS2.1	1.69145e-08	0.366201	-6.4059	0.02	0.284	0.000199879	RGS2
KLC1.1	1.70726e-08	0.350901	-1.13742	0.08	0.377	0.000201747	KLC1
TMEM243.1	1.72718e-08	0.601656	2.99141	0.28	0.089	0.000204101	TMEM243
LOC776275.1	1.72829e-08	0.337764	-1.25862	0.16	0.495	0.000204232	LOC776275
BTBD3.1	1.75681e-08	0.355839	-2.54948	0.06	0.344	0.000207602	BTBD3
GOT2.1	1.77754e-08	0.323282	-0.732354	0.42	0.776	0.000210051	GOT2
PRPF38B.1	1.81558e-08	0.339845	-1.07182	0.16	0.472	0.000214547	PRPF38B
BMP2.1	1.81579e-08	0.36206	-7.06446	0.04	0.306	0.000214572	BMP2
HSP90AA1.1	1.8207e-08	0.321335	-0.533287	0.98	0.99	0.000215152	HSP90AA1
GPX1.1	1.83213e-08	0.672681	1.45456	0.67	0.582	0.000216503	GPX1
CD164L2.1	1.83967e-08	0.365849	-4.33701	0.02	0.288	0.000217393	CD164L2
TERAL2.1	1.84089e-08	0.34383	-1.29336	0.12	0.437	0.000217538	TERAL2
SGPP2.1	1.86119e-08	0.365186	-3.15372	0.02	0.292	0.000219936	SGPP2
CENPX.1	1.87681e-08	0.335186	-1.30119	0.19	0.53	0.000221783	CENPX
WDR13L.1	1.88219e-08	0.357308	-2.31024	0.05	0.337	0.000222419	WDR13L
GPD1L2.1	1.89918e-08	0.582578	3.49002	0.21	0.05	0.000224426	GPD1L2
VPS16.1	1.90405e-08	0.352671	-2.14586	0.07	0.369	0.000225002	VPS16
LOC107056600.1	1.92904e-08	0.346998	-0.738697	0.1	0.412	0.000227955	LOC107056600
NDUFV3.1	1.93224e-08	0.331066	-0.267165	0.21	0.598	0.000228333	NDUFV3
FKBP7.1	1.93834e-08	0.346149	-3.04078	0.14	0.412	0.000229053	FKBP7
ROCK1.1	1.94789e-08	0.352774	-1.10167	0.07	0.369	0.000230182	ROCK1
LOC776067	1.95824e-08	0.338872	-0.557906	0.17	0.487	0.000231405	LOC776067
CCT5.1	1.97858e-08	0.324907	-0.723117	0.35	0.741	0.000233809	CCT5
PITPNM2.1	1.98512e-08	0.357526	-1.59527	0.05	0.337	0.000234582	PITPNM2
NDUFAF7.1	1.98767e-08	0.34941	-2.22204	0.09	0.393	0.000234882	NDUFAF7
FAM89A.1	2.00902e-08	0.656925	1.88874	0.59	0.352	0.000237406	FAM89A
SBF2	2.03394e-08	0.354555	0.36923	0.06	0.358	0.000240351	SBF2
TMTC3	2.04927e-08	0.346201	-1.81088	0.11	0.42	0.000242162	TMTC3
OGDH.1	2.05027e-08	0.35353	-2.63724	0.07	0.364	0.000242281	OGDH
HSD17B7.1	2.05143e-08	0.36323	-1.80685	0.03	0.304	0.000242417	HSD17B7
CETN2.1	2.07306e-08	0.330611	-0.887438	0.24	0.609	0.000244974	CETN2
PSMB1.1	2.09182e-08	0.332019	-0.56581	0.21	0.588	0.00024719	PSMB1
RNF128.1	2.10913e-08	0.342184	-0.82365	0.13	0.46	0.000249236	RNF128
AHI1.1	2.16514e-08	0.359379	-0.417283	0.04	0.329	0.000255854	AHI1
THOC5.1	2.17505e-08	0.355124	-2.42855	0.06	0.356	0.000257026	THOC5
ARHGEF3.1	2.20353e-08	0.373706	-10.7085	0	0.253	0.000260391	ARHGEF3
TMC2.1	2.20451e-08	0.373706	-12.8374	0	0.253	0.000260507	TMC2
CLASP1	2.21822e-08	0.352598	-1.93505	0.07	0.375	0.000262127	CLASP1
ADAM23	2.22543e-08	0.361335	-3.21828	0.04	0.317	0.000262979	ADAM23
NUCKS1.1	2.25062e-08	0.332847	-0.720467	0.2	0.582	0.000265956	NUCKS1
CSRNP1.1	2.27233e-08	0.356418	-2.17635	0.06	0.348	0.000268521	CSRNP1
ICE1	2.28702e-08	0.344876	-1.19594	0.12	0.437	0.000270258	ICE1
MPZL3	2.356e-08	0.343468	-1.568	0.14	0.449	0.000278409	MPZL3
ZMYND11	2.38075e-08	0.332692	-0.942461	0.22	0.586	0.000281333	ZMYND11
CTSA.1	2.39103e-08	0.35146	-2.04736	0.08	0.385	0.000282548	CTSA
LOC107054716	2.39475e-08	0.345963	-0.851035	0.12	0.429	0.000282988	LOC107054716
ZMPSTE24.1	2.40796e-08	0.352723	-2.55161	0.08	0.375	0.000284548	ZMPSTE24
LITAF.1	2.43718e-08	0.625901	2.05498	0.4	0.17	0.000288002	LITAF
IRX2.1	2.54661e-08	0.361605	-4.84813	0.05	0.317	0.000300933	IRX2
DNAJC18.1	2.55718e-08	0.332215	-0.405174	0.23	0.6	0.000302182	DNAJC18
SGF29.1	2.56557e-08	0.348561	-0.334801	0.09	0.412	0.000303174	SGF29
TXNDC12	2.61849e-08	0.347578	-0.896689	0.11	0.418	0.000309427	TXNDC12
APBA1.1	2.72391e-08	0.353043	-1.73405	0.08	0.377	0.000321884	APBA1
EIF2S3.1	2.737e-08	0.343644	-1.05447	0.13	0.458	0.000323432	EIF2S3
FNDC3A.1	2.76266e-08	0.345787	-1.9156	0.12	0.437	0.000326463	FNDC3A
NEDD4.1	2.78506e-08	0.359306	-0.61303	0.05	0.335	0.00032911	NEDD4
SMIM14.1	2.7887e-08	0.656988	1.70994	0.59	0.371	0.000329541	SMIM14
TMTC4.1	2.94884e-08	0.346108	-0.689226	0.12	0.437	0.000348464	TMTC4
DMXL2.1	2.96098e-08	0.351977	-2.40474	0.09	0.387	0.000349899	DMXL2
CISD2.1	3.00332e-08	0.673251	1.42927	0.77	0.673	0.000354903	CISD2
FARS2.1	3.02651e-08	0.360549	-0.501065	0.05	0.329	0.000357643	FARS2
TNRC6B	3.05005e-08	0.334658	-0.676867	0.2	0.578	0.000360424	TNRC6B
PRELID3A.1	3.13673e-08	0.352008	-1.17214	0.08	0.391	0.000370667	PRELID3A
EEF1A2.1	3.21943e-08	0.325311	-0.639186	0.47	0.855	0.000380439	EEF1A2
CHDB1	3.24721e-08	0.366832	-3.3398	0.03	0.294	0.000383722	CHDB1
KIDINS220.1	3.29416e-08	0.336874	-0.825332	0.19	0.549	0.000389271	KIDINS220
HSPD1.1	3.31863e-08	0.338095	-1.29296	0.21	0.526	0.000392163	HSPD1
RAVER2.1	3.32812e-08	0.359524	-2.85139	0.06	0.337	0.000393284	RAVER2
PTMS.1	3.35309e-08	0.347526	-0.798952	0.1	0.433	0.000396235	PTMS
A2M.1	3.35423e-08	0.608654	1.51283	0.33	0.112	0.000396369	A2M
MTSS1	3.35464e-08	0.358996	-0.915947	0.05	0.344	0.000396418	MTSS1
PPP2R5E.1	3.3908e-08	0.35794	-2.9717	0.07	0.348	0.000400691	PPP2R5E
TNNC2.1	3.47045e-08	0.373551	-8.08272	0.01	0.261	0.000410104	TNNC2
PES1	3.48613e-08	0.354431	-1.44441	0.08	0.375	0.000411956	PES1
GORASP2.1	3.51864e-08	0.339089	-0.46711	0.16	0.526	0.000415798	GORASP2
PRPF38A.1	3.54943e-08	0.363665	-2.80453	0.04	0.315	0.000419436	PRPF38A
DDR1	3.57387e-08	0.336791	-0.766069	0.22	0.551	0.000422324	DDR1
ANKRD12.1	3.59913e-08	0.366605	-3.46633	0.03	0.298	0.000425309	ANKRD12
ISL1.1	3.6016e-08	0.664586	1.42189	0.69	0.478	0.000425601	ISL1
DGKZ.1	3.64815e-08	0.36766	-4.12156	0.03	0.292	0.000431102	DGKZ
TNRC6A	3.65192e-08	0.351366	-1.1377	0.1	0.4	0.000431548	TNRC6A
JAG2.1	3.71178e-08	0.350321	-1.89656	0.12	0.406	0.000438621	JAG2
VPS54.1	3.77533e-08	0.360373	-1.48218	0.05	0.337	0.00044613	VPS54
MICAL3.1	3.77967e-08	0.359255	-1.33119	0.06	0.344	0.000446644	MICAL3
SLC20A2.1	3.78792e-08	0.355818	-1.57623	0.08	0.366	0.000447618	SLC20A2
LEPROT	3.81239e-08	0.344213	-1.31332	0.15	0.466	0.00045051	LEPROT
COG2	3.88096e-08	0.356957	-1.15039	0.07	0.36	0.000458613	COG2
KIAA1671.1	3.92408e-08	0.361118	-1.81676	0.05	0.333	0.000463708	KIAA1671
C1QBP.1	3.97973e-08	0.343406	-0.31416	0.16	0.476	0.000470285	C1QBP
ATP1A1.1	4.00687e-08	0.327961	-0.78639	0.38	0.772	0.000473491	ATP1A1
DOCK9.1	4.04486e-08	0.355124	-1.98691	0.08	0.375	0.000477981	DOCK9
CHID1.1	4.05205e-08	0.368106	-3.83885	0.03	0.292	0.00047883	CHID1
DDX5	4.08825e-08	0.326004	-0.709523	0.66	0.915	0.000483108	DDX5
ARNT.1	4.1315e-08	0.371667	-5.6864	0.02	0.273	0.000488219	ARNT
C9orf116.1	4.19178e-08	0.348613	-1.42201	0.11	0.431	0.000495343	C9orf116
CEP164.1	4.22951e-08	0.354845	-0.60758	0.08	0.379	0.000499801	CEP164
C15orf61.1	4.25929e-08	0.351636	-1.68379	0.1	0.404	0.000503321	C15orf61
MBD5	4.33294e-08	0.348778	-1.19604	0.12	0.429	0.000512024	MBD5
MTIF3.1	4.33487e-08	0.363323	-3.61017	0.05	0.321	0.000512251	MTIF3
DENND1A	4.35723e-08	0.359079	-1.39896	0.06	0.35	0.000514894	DENND1A
ZCCHC11	4.37952e-08	0.33913	-0.615605	0.18	0.538	0.000517527	ZCCHC11
LOC112530672.1	4.38924e-08	0.360766	-1.83441	0.06	0.337	0.000518677	LOC112530672
C1GALT1C1	4.47053e-08	0.348727	-1.67636	0.13	0.429	0.000528283	C1GALT1C1
SEH1L.1	4.51972e-08	0.34559	-0.938973	0.13	0.464	0.000534095	SEH1L
RNPC3	4.55032e-08	0.360932	-2.8402	0.06	0.337	0.000537711	RNPC3
CHST6	4.56681e-08	0.344099	-1.35797	0.17	0.474	0.000539661	CHST6
BEGAIN.1	4.64455e-08	0.354327	-1.98718	0.09	0.385	0.000548846	BEGAIN
AP2A2	4.76681e-08	0.337008	-0.918087	0.24	0.569	0.000563294	AP2A2
EFCAB1.1	4.77884e-08	0.354462	-2.47129	0.1	0.383	0.000564715	EFCAB1
CAPRIN1.1	4.90738e-08	0.333075	-0.69503	0.29	0.648	0.000579905	CAPRIN1
NINJ1.1	4.91023e-08	0.368923	-3.59617	0.03	0.292	0.000580242	NINJ1
TRRAP.1	4.95094e-08	0.354865	-1.39762	0.09	0.383	0.000585053	TRRAP
COX20.1	5.02004e-08	0.345766	-0.549883	0.13	0.468	0.000593218	COX20
NKAP	5.04513e-08	0.338727	-0.308782	0.19	0.555	0.000596183	NKAP
PLBD2	5.04997e-08	0.349524	-1.11011	0.12	0.429	0.000596755	PLBD2
MYO3A.1	5.05564e-08	0.361967	-2.78531	0.06	0.333	0.000597426	MYO3A
MMD.1	5.06729e-08	0.340155	-1.09768	0.2	0.53	0.000598802	MMD
CLCN3.1	5.09559e-08	0.348592	-1.57096	0.13	0.437	0.000602146	CLCN3
GSTO1.1	5.12745e-08	0.341315	-1.08544	0.17	0.52	0.000605911	GSTO1
PIGS.1	5.1275e-08	0.348427	-0.759272	0.13	0.439	0.000605916	PIGS
KIF3A.1	5.16087e-08	0.359317	-3.27302	0.08	0.35	0.00060986	KIF3A
STK16.1	5.22121e-08	0.354648	-0.610645	0.09	0.387	0.00061699	STK16
CCDC88C	5.29934e-08	0.341346	-1.01945	0.2	0.516	0.000626223	CCDC88C
RSPH9.1	5.30327e-08	0.350166	-1.67042	0.12	0.424	0.000626687	RSPH9
YIPF3	5.37614e-08	0.356946	-1.90023	0.08	0.371	0.000635298	YIPF3
SRRM1.1	5.49592e-08	0.341677	-0.966325	0.2	0.513	0.000649453	SRRM1
IK.1	5.57052e-08	0.344617	-0.802302	0.15	0.484	0.000658269	IK
TRIM71.1	5.62649e-08	0.360787	-2.802	0.07	0.344	0.000664882	TRIM71
TRIO	5.63249e-08	0.364783	-3.07884	0.05	0.319	0.000665592	TRIO
EXOSC2.1	5.68291e-08	0.341708	-0.946264	0.19	0.518	0.00067155	EXOSC2
PCP4.1	5.69797e-08	0.363364	-1.82968	0.05	0.329	0.000673329	PCP4
KIAA0232.1	5.76767e-08	0.337909	-0.331459	0.22	0.576	0.000681565	KIAA0232
CEP162.1	5.95812e-08	0.371097	-5.52537	0.03	0.284	0.000704071	CEP162
KIAA0513.1	5.96397e-08	0.373551	-5.14144	0.02	0.271	0.000704763	KIAA0513
MKL2	5.99886e-08	0.368799	-4.70177	0.04	0.296	0.000708885	MKL2
COX5A.1	6.06285e-08	0.332112	-0.688758	0.34	0.702	0.000716447	COX5A
IQUB.1	6.18358e-08	0.362039	-1.88026	0.06	0.34	0.000730713	IQUB
NDUFS1.1	6.30134e-08	0.347971	-0.684033	0.15	0.451	0.000744629	NDUFS1
CCAR1.1	6.30691e-08	0.342391	-0.499768	0.19	0.516	0.000745287	CCAR1
LOC112532770.1	6.3348e-08	0.36	-1.87056	0.07	0.354	0.000748584	LOC112532770
ALDH6A1.1	6.38178e-08	0.366853	-1.14601	0.04	0.311	0.000754135	ALDH6A1
CHD9	6.41366e-08	0.346832	-0.841993	0.15	0.466	0.000757902	CHD9
PRPF39	6.68401e-08	0.349369	-1.18349	0.14	0.441	0.00078985	PRPF39
UBQLN1.1	6.71901e-08	0.352143	-0.518643	0.11	0.418	0.000793986	UBQLN1
CSGALNACT2	6.82024e-08	0.350228	-1.78197	0.15	0.431	0.000805947	CSGALNACT2
RAD50	6.99552e-08	0.367878	-1.75853	0.04	0.306	0.000826661	RAD50
SSBP3.1	6.99724e-08	0.357702	-1.42322	0.09	0.373	0.000826863	SSBP3
RIC1.1	7.00543e-08	0.36883	-3.7243	0.04	0.3	0.000827832	RIC1
EIF2B2.1	7.01617e-08	0.34501	-0.645957	0.16	0.493	0.0008291	EIF2B2
AHSA2.1	7.17193e-08	0.352464	-1.18265	0.11	0.418	0.000847507	AHSA2
ACBD5	7.1976e-08	0.354607	-0.509413	0.1	0.4	0.00085054	ACBD5
NFATC1.1	7.21412e-08	0.374348	-4.28057	0.02	0.271	0.000852493	NFATC1
NPHP1	7.27654e-08	0.368054	-0.711514	0.04	0.306	0.000859869	NPHP1
ANKRD26.1	7.27764e-08	0.362785	-1.57229	0.06	0.34	0.000859998	ANKRD26
SLC17A5.1	7.31868e-08	0.367153	-3.67507	0.05	0.311	0.000864849	SLC17A5
KIF9.1	7.32872e-08	0.373706	-2.2397	0.02	0.275	0.000866035	KIF9
HK1.1	7.35252e-08	0.334058	-0.365063	0.33	0.675	0.000868847	HK1
SLTM	7.38024e-08	0.347547	-0.81287	0.14	0.468	0.000872123	SLTM
CHRNA1.1	7.41715e-08	0.358954	-1.19202	0.07	0.369	0.000876484	CHRNA1
LOC418927.1	7.42279e-08	0.344545	-0.805786	0.18	0.499	0.000877151	LOC418927
AARS	7.60574e-08	0.353375	-0.726462	0.1	0.414	0.000898771	AARS
SYNJ1	7.64127e-08	0.366149	-1.90892	0.05	0.319	0.000902969	SYNJ1
LOXHD1.1	7.68644e-08	0.361159	-3.03802	0.08	0.35	0.000908307	LOXHD1
PRKG1.1	7.70098e-08	0.373219	-6.83145	0.03	0.277	0.000910025	PRKG1
SLU7	7.73526e-08	0.349731	-1.11868	0.13	0.447	0.000914075	SLU7
SMAP2.1	7.89633e-08	0.357795	-1.08806	0.09	0.377	0.000933109	SMAP2
NMNAT2.1	7.98519e-08	0.37235	-3.90015	0.03	0.284	0.00094361	NMNAT2
CLRN1	8.05444e-08	0.355818	-0.741309	0.09	0.395	0.000951793	CLRN1
CCDC27.1	8.10716e-08	0.368219	-4.15912	0.05	0.306	0.000958023	CCDC27
ATN1.1	8.26513e-08	0.361501	-2.78112	0.07	0.352	0.00097669	ATN1
MYO15A.1	8.29085e-08	0.372174	-2.4385	0.03	0.286	0.000979729	MYO15A
GNB1L.1	8.33593e-08	0.375311	-3.49105	0.02	0.269	0.000985057	GNB1L
MED30.1	8.70338e-08	0.358261	-1.64826	0.09	0.377	0.00102848	MED30
FH.1	8.81357e-08	0.348623	-0.83138	0.14	0.466	0.0010415	FH
LMBRD1	8.81682e-08	0.360269	-0.877128	0.07	0.364	0.00104188	LMBRD1
SNCAIP.1	8.9316e-08	0.362122	-1.33605	0.07	0.35	0.00105545	SNCAIP
EIF4E2.1	9.18691e-08	0.358996	-1.03952	0.08	0.375	0.00108562	EIF4E2
GLG1	9.23305e-08	0.37646	-6.62174	0.02	0.265	0.00109107	GLG1
ATRX	9.30715e-08	0.333137	-0.473211	0.37	0.752	0.00109983	ATRX
SH3GL2.1	9.61036e-08	0.366304	-1.08307	0.05	0.325	0.00113566	SH3GL2
BICD1	9.77073e-08	0.374234	-5.44577	0.03	0.277	0.00115461	BICD1
SS2.1	9.77822e-08	0.375983	-4.08301	0.02	0.269	0.00115549	SS2
PDPK1.1	1.0083e-07	0.351439	-1.66081	0.15	0.439	0.00119151	PDPK1
CD69L	1.01655e-07	0.356294	-1.62797	0.11	0.398	0.00120125	CD69L
ZC3H12B	1.02589e-07	0.376542	-2.36316	0.02	0.267	0.0012123	ZC3H12B
UBTD2.1	1.02696e-07	0.377267	-5.56055	0.02	0.263	0.00121355	UBTD2
NHS	1.02794e-07	0.371149	-3.25754	0.04	0.296	0.00121471	NHS
SPATA17.1	1.03897e-07	0.37088	-3.62842	0.04	0.298	0.00122775	SPATA17
SSBP2.1	1.04778e-07	0.359865	-1.49691	0.09	0.371	0.00123816	SSBP2
SPATA6.1	1.06995e-07	0.370694	-2.99997	0.04	0.3	0.00126436	SPATA6
ZMYND8	1.07579e-07	0.350342	-1.7654	0.15	0.455	0.00127126	ZMYND8
SCN8A.1	1.09439e-07	0.376108	-3.0468	0.02	0.271	0.00129324	SCN8A
CLK4	1.10374e-07	0.3544	-0.289033	0.11	0.42	0.00130429	CLK4
NOP56.1	1.16333e-07	0.350911	-1.25192	0.14	0.455	0.00137471	NOP56
PCNX1	1.16606e-07	0.376377	-1.23394	0.02	0.271	0.00137794	PCNX1
SEC31A	1.18628e-07	0.366139	-0.780935	0.06	0.331	0.00140183	SEC31A
NFASC.1	1.19823e-07	0.364286	-1.17034	0.06	0.346	0.00141595	NFASC
KCNQ5.1	1.19976e-07	0.381667	-11.6859	0.01	0.244	0.00141776	KCNQ5
ITGB1BP3.1	1.20233e-07	0.333623	-0.7681	0.44	0.791	0.00142079	ITGB1BP3
TTC8.1	1.20619e-07	0.357567	-1.25899	0.1	0.395	0.00142535	TTC8
C2CD5.1	1.20644e-07	0.367629	-2.56353	0.06	0.321	0.00142565	C2CD5
C17H9orf16.1	1.21409e-07	0.348799	-0.473303	0.16	0.48	0.00143469	C17H9orf16
LTA4H	1.263e-07	0.347039	-1.15813	0.17	0.505	0.00149249	LTA4H
GLS.1	1.27532e-07	0.373385	-4.71146	0.04	0.288	0.00150705	GLS
CZH18ORF25	1.27543e-07	0.365652	-3.07023	0.07	0.335	0.00150717	CZH18ORF25
ACSL4	1.27975e-07	0.336242	-0.589626	0.35	0.702	0.00151228	ACSL4
ZNF804A.1	1.28118e-07	0.378923	-6.81425	0.02	0.259	0.00151397	ZNF804A
OPCML.1	1.30067e-07	0.377195	-2.90097	0.02	0.269	0.001537	OPCML
CCDC186	1.30871e-07	0.344669	-0.766748	0.19	0.54	0.0015465	CCDC186
C21H1orf174.1	1.31429e-07	0.35588	-1.5158	0.12	0.412	0.0015531	C21H1orf174
MMS19.1	1.32496e-07	0.377981	-3.55501	0.02	0.265	0.00156571	MMS19
EML5.1	1.34267e-07	0.374596	-3.15733	0.03	0.284	0.00158663	EML5
TM9SF2	1.34383e-07	0.334979	-0.477617	0.38	0.762	0.001588	TM9SF2
IST1	1.34959e-07	0.36205	-1.13168	0.08	0.364	0.00159481	IST1
MTCH2.1	1.36542e-07	0.347453	-0.787371	0.17	0.505	0.00161352	MTCH2
GNS	1.38542e-07	0.354948	-2.56663	0.14	0.42	0.00163716	GNS
SLC12A2	1.39763e-07	0.375776	-3.75795	0.03	0.277	0.00165158	SLC12A2
CACNA2D2	1.4155e-07	0.372888	-1.83966	0.04	0.294	0.0016727	CACNA2D2
CARS	1.44441e-07	0.343427	-0.550969	0.25	0.559	0.00170686	CARS
DDX41.1	1.46043e-07	0.365745	-0.880629	0.06	0.342	0.00172578	DDX41
ERGIC3	1.47322e-07	0.357909	-0.648152	0.1	0.402	0.0017409	ERGIC3
ZFP91	1.48795e-07	0.357961	-0.498326	0.11	0.4	0.00175831	ZFP91
RANBP3.1	1.50409e-07	0.362816	-0.713261	0.08	0.362	0.00177738	RANBP3
PPM1L	1.53976e-07	0.363923	-2.54144	0.09	0.352	0.00181953	PPM1L
ZNF639	1.56034e-07	0.36881	-1.6534	0.06	0.321	0.00184385	ZNF639
GTPBP4.1	1.58167e-07	0.370321	-0.811697	0.05	0.313	0.00186905	GTPBP4
SERF2	1.59597e-07	0.654048	2.19402	0.59	0.458	0.00188595	SERF2
ERLIN2	1.59998e-07	0.337629	-0.414487	0.31	0.706	0.0018907	ERLIN2
MLF1.1	1.6056e-07	0.344006	-0.559259	0.21	0.567	0.00189733	MLF1
CLTB.1	1.6219e-07	0.338126	-0.648418	0.35	0.683	0.0019166	CLTB
CACFD1.1	1.63864e-07	0.35619	-1.23054	0.12	0.42	0.00193638	CACFD1
CCT2.1	1.67503e-07	0.339369	-0.787477	0.3	0.66	0.00197939	CCT2
PALLD.1	1.68024e-07	0.35442	-3.24019	0.16	0.433	0.00198554	PALLD
USP2.1	1.71811e-07	0.379089	-1.54843	0.02	0.265	0.00203028	USP2
TTC36	1.75138e-07	0.365818	-2.68709	0.08	0.344	0.0020696	TTC36
MBIP.1	1.75576e-07	0.356936	-0.69039	0.12	0.416	0.00207478	MBIP
GSPT1	1.76403e-07	0.350921	-0.264385	0.16	0.478	0.00208455	GSPT1
OAZ1.1	1.76665e-07	0.665756	0.517659	0.95	0.93	0.00208765	OAZ1
CYP51A1.1	1.76873e-07	0.359679	-1.10923	0.1	0.393	0.0020901	CYP51A1
EIF4A3.1	1.7975e-07	0.341491	-0.761581	0.27	0.621	0.0021241	EIF4A3
CFAP20.1	1.79812e-07	0.347547	-0.580398	0.18	0.524	0.00212483	CFAP20
ELOVL2.1	1.79955e-07	0.346646	-0.572737	0.22	0.53	0.00212653	ELOVL2
SCLT1.1	1.79979e-07	0.371801	-2.84061	0.05	0.306	0.00212681	SCLT1
WDR61	1.80317e-07	0.35648	-0.576848	0.12	0.422	0.0021308	WDR61
USP6NL	1.81037e-07	0.357899	-1.79389	0.13	0.406	0.00213931	USP6NL
HSPB8.1	1.8469e-07	0.578903	3.08782	0.21	0.056	0.00218248	HSPB8
DENND5B.1	1.8619e-07	0.375704	-4.58991	0.04	0.284	0.00220021	DENND5B
ATP6V1H.1	1.86217e-07	0.354762	-0.593784	0.13	0.441	0.00220053	ATP6V1H
CDK5RAP3.1	1.8638e-07	0.375383	-1.91761	0.04	0.286	0.00220245	CDK5RAP3
COPS9	1.89911e-07	0.665114	1.317	0.81	0.867	0.00224417	COPS9
MLST8.1	1.93747e-07	0.362609	-1.13953	0.09	0.373	0.00228951	MLST8
OSBPL3.1	1.95329e-07	0.377909	-2.1358	0.03	0.273	0.00230821	OSBPL3
NDUFA10.1	1.95437e-07	0.340756	-0.807576	0.32	0.642	0.00230948	NDUFA10
SEC11C	1.9687e-07	0.343178	-0.343175	0.23	0.602	0.00232641	SEC11C
UBXN2A.1	1.98694e-07	0.358778	-1.354	0.11	0.406	0.00234797	UBXN2A
ZNF326.1	1.9923e-07	0.348913	-0.968554	0.17	0.513	0.0023543	ZNF326
ITPK1.1	2.03009e-07	0.37235	-2.23786	0.05	0.306	0.00239896	ITPK1
MACROD2.1	2.03511e-07	0.358903	-1.1958	0.12	0.404	0.00240489	MACROD2
CFAP61.1	2.05593e-07	0.372112	-4.64582	0.06	0.306	0.0024295	CFAP61
NIPSNAP3L.1	2.08529e-07	0.35411	-0.50032	0.14	0.453	0.00246419	NIPSNAP3L
C1QTNF4.1	2.0887e-07	0.371304	-3.10204	0.06	0.313	0.00246822	C1QTNF4
HECTD1	2.09919e-07	0.351843	-0.801704	0.17	0.476	0.00248061	HECTD1
MYO3B.1	2.14037e-07	0.371708	-1.89217	0.05	0.313	0.00252927	MYO3B
AMER3.1	2.16361e-07	0.384482	-4.57423	0.01	0.242	0.00255674	AMER3
GARS.1	2.17627e-07	0.35883	-1.1146	0.11	0.41	0.0025717	GARS
BORL4.1	2.1837e-07	0.356884	-0.560254	0.12	0.429	0.00258048	BORL4
GRTP1.1	2.18562e-07	0.366615	-2.19958	0.08	0.346	0.00258275	GRTP1
DNAJB13.1	2.25489e-07	0.360041	-0.904802	0.11	0.4	0.0026646	DNAJB13
UBN1	2.28968e-07	0.379627	-4.70064	0.03	0.267	0.00270572	UBN1
TNRC6C.1	2.33141e-07	0.358002	-1.84155	0.13	0.418	0.00275503	TNRC6C
THBS2.1	2.33851e-07	0.580435	1.66727	0.22	0.06	0.00276342	THBS2
POLG2	2.35927e-07	0.382598	-5.38848	0.02	0.253	0.00278795	POLG2
CLDND1	2.38718e-07	0.346874	-0.955368	0.22	0.553	0.00282094	CLDND1
GALNT3.1	2.39534e-07	0.38529	-4.79528	0.01	0.24	0.00283058	GALNT3
NRG4.1	2.4473e-07	0.366905	-2.12943	0.08	0.348	0.00289197	NRG4
TAX1BP1.1	2.45179e-07	0.33911	-0.701582	0.37	0.733	0.00289728	TAX1BP1
MGA	2.4564e-07	0.365683	-1.06629	0.09	0.356	0.00290273	MGA
EFHD1	2.46689e-07	0.651998	0.563073	0.72	0.433	0.00291512	EFHD1
MED17	2.47533e-07	0.365963	-1.44444	0.08	0.356	0.0029251	MED17
TRAPPC6B	2.47905e-07	0.35589	-0.445016	0.14	0.443	0.00292949	TRAPPC6B
NPHP3.1	2.48268e-07	0.379296	-2.86713	0.03	0.271	0.00293378	NPHP3
CHD6	2.49351e-07	0.355745	0.427732	0.14	0.445	0.00294658	CHD6
AP1B1	2.53672e-07	0.368106	-0.580107	0.08	0.34	0.00299764	AP1B1
A2ML3.1	2.54609e-07	0.59942	1.02016	0.31	0.108	0.00300872	A2ML3
SCG5.1	2.55718e-07	0.386335	-6.80496	0.01	0.236	0.00302182	SCG5
ELAVL1	2.56068e-07	0.340569	-0.263332	0.35	0.689	0.00302596	ELAVL1
PPARD.1	2.56672e-07	0.376491	-2.26102	0.04	0.288	0.00303309	PPARD
TIMM10.1	2.57262e-07	0.355052	0.281422	0.13	0.458	0.00304006	TIMM10
DPH1.1	2.5843e-07	0.376522	-1.93804	0.04	0.288	0.00305386	DPH1
ENDOG.1	2.59034e-07	0.35853	-0.816523	0.12	0.42	0.003061	ENDOG
IDS	2.60836e-07	0.36501	-2.22614	0.1	0.362	0.0030823	IDS
CXorf23.1	2.62187e-07	0.386439	-7.28117	0.01	0.236	0.00309827	CXorf23
PRDX6.1	2.62855e-07	0.341149	-0.47849	0.3	0.685	0.00310616	PRDX6
YIPF1.1	2.63693e-07	0.351998	-0.770319	0.17	0.491	0.00311606	YIPF1
CCSER2.1	2.66394e-07	0.358675	-0.465273	0.12	0.42	0.00314798	CCSER2
GCLC.1	2.68632e-07	0.38207	-3.07526	0.02	0.259	0.00317442	GCLC
SYS1	2.73924e-07	0.357867	-0.648038	0.13	0.429	0.00323696	SYS1
DPP10.1	2.74279e-07	0.374627	-2.71106	0.05	0.3	0.00324116	DPP10
ESPN.1	2.74366e-07	0.345528	-1.48475	0.26	0.586	0.00324218	ESPN
MTX2.1	2.77145e-07	0.350569	-0.703332	0.19	0.511	0.00327502	MTX2
SULF2	2.79522e-07	0.353064	-1.03396	0.18	0.478	0.00330312	SULF2
TCTN2.1	2.80183e-07	0.372381	-2.90929	0.06	0.315	0.00331092	TCTN2
TANC2.1	2.81372e-07	0.368861	-1.8428	0.08	0.337	0.00332498	TANC2
POP5	2.82532e-07	0.352971	0.576586	0.17	0.482	0.00333868	POP5
MYCBP2	2.89481e-07	0.359493	-1.6481	0.12	0.416	0.0034208	MYCBP2
CLDN3	2.91008e-07	0.373137	-2.45856	0.06	0.311	0.00343884	CLDN3
DNAJA2.1	2.91437e-07	0.342609	-0.500864	0.32	0.654	0.00344391	DNAJA2
UBB.1	2.94434e-07	0.662754	0.272306	1	0.998	0.00347933	UBB
TRIM36.1	2.95131e-07	0.37206	-4.3874	0.07	0.317	0.00348757	TRIM36
GLCCI1.1	2.98888e-07	0.368892	-0.368205	0.07	0.342	0.00353195	GLCCI1
FEZ2.1	2.98954e-07	0.358509	-0.611769	0.13	0.427	0.00353274	FEZ2
QARS.1	2.99013e-07	0.366884	-0.509866	0.08	0.356	0.00353343	QARS
DNAI1.1	2.99321e-07	0.374431	-2.4084	0.05	0.304	0.00353708	DNAI1
ZNF644	3.04445e-07	0.35234	-1.09256	0.18	0.495	0.00359763	ZNF644
NMB.1	3.08773e-07	0.382671	-1.21122	0.02	0.259	0.00364877	NMB
BTG2	3.1366e-07	0.342692	-0.806341	0.33	0.663	0.00370652	BTG2
FRMD4B.1	3.14216e-07	0.366884	-1.7408	0.09	0.356	0.00371309	FRMD4B
SUV39H1	3.20131e-07	0.630414	1.84172	0.46	0.259	0.00378299	SUV39H1
AGPAT4.1	3.21766e-07	0.381801	-5.55468	0.03	0.263	0.00380231	AGPAT4
LOC101751399.1	3.25441e-07	0.370611	-2.08812	0.07	0.331	0.00384574	LOC101751399
DBR1	3.28543e-07	0.374275	-1.43992	0.05	0.308	0.00388239	DBR1
IDH3B.1	3.30526e-07	0.35412	-0.595495	0.16	0.48	0.00390583	IDH3B
ING1	3.3053e-07	0.363251	-0.471947	0.1	0.389	0.00390587	ING1
USP16.1	3.30551e-07	0.360569	-0.637391	0.12	0.412	0.00390612	USP16
MBOAT2.1	3.32887e-07	0.358333	-0.962062	0.14	0.433	0.00393373	MBOAT2
WDFY2.1	3.34989e-07	0.372101	-1.76584	0.06	0.323	0.00395856	WDFY2
ADRM1.1	3.34989e-07	0.361035	-0.361161	0.11	0.41	0.00395856	ADRM1
C5H11orf49.1	3.36634e-07	0.365114	-0.636298	0.09	0.375	0.00397801	C5H11orf49
RRAGA	3.40941e-07	0.36235	-1.14694	0.12	0.395	0.0040289	RRAGA
CHCHD3.1	3.4156e-07	0.349928	-0.390083	0.2	0.538	0.00403622	CHCHD3
AK2.1	3.41869e-07	0.360352	-1.28169	0.12	0.416	0.00403987	AK2
PAICS.1	3.44059e-07	0.360776	-0.617002	0.14	0.408	0.00406574	PAICS
POLR2J.1	3.44493e-07	0.358696	-0.921908	0.13	0.433	0.00407087	POLR2J
ST6GAL1.1	3.4629e-07	0.616832	2.19498	0.39	0.182	0.00409211	ST6GAL1
NONO.1	3.47992e-07	0.350031	-0.796007	0.23	0.532	0.00411222	NONO
TESK2	3.48103e-07	0.361035	-1.9288	0.13	0.408	0.00411353	TESK2
ATG3.1	3.49172e-07	0.35266	-0.782079	0.17	0.503	0.00412617	ATG3
C7H2ORF47	3.50139e-07	0.356687	-0.834305	0.16	0.451	0.00413759	C7H2ORF47
LOC101749175.1	3.56307e-07	0.56089	2.61666	0.15	0.029	0.00421048	LOC101749175
TULP4.1	3.5658e-07	0.357112	-0.588104	0.13	0.453	0.00421371	TULP4
ARL6IP4	3.56667e-07	0.353934	-0.767054	0.17	0.487	0.00421473	ARL6IP4
JKAMP.1	3.59469e-07	0.367547	-1.93783	0.09	0.356	0.00424785	JKAMP
NHLRC2	3.61072e-07	0.372184	-0.911627	0.06	0.325	0.00426678	NHLRC2
SYAP1	3.62304e-07	0.354617	-0.899067	0.17	0.478	0.00428135	SYAP1
PECAM1	3.6505e-07	0.388986	-10.2166	0.01	0.23	0.00431379	PECAM1
ITPA.1	3.65319e-07	0.357412	-0.592963	0.14	0.449	0.00431698	ITPA
NOL7.1	3.69485e-07	0.368168	0.549455	0.08	0.354	0.0043662	NOL7
ADGB.1	3.71419e-07	0.388665	-5.78586	0.01	0.232	0.00438906	ADGB
LOC107049688	3.74651e-07	0.373188	-1.93885	0.07	0.317	0.00442725	LOC107049688
KDM4B	3.79896e-07	0.369545	-1.86956	0.08	0.344	0.00448923	KDM4B
DERA.1	3.81649e-07	0.388002	-3.42035	0.01	0.236	0.00450995	DERA
ATP2B4	3.85471e-07	0.385062	-3.22273	0.02	0.251	0.00455512	ATP2B4
VEZT	3.88517e-07	0.369907	-0.893586	0.08	0.342	0.00459111	VEZT
CEP170.1	3.9313e-07	0.379369	-3.17589	0.04	0.282	0.00464561	CEP170
CDC5L	3.97751e-07	0.344555	-0.50694	0.3	0.654	0.00470022	CDC5L
PSMD14.1	4.06374e-07	0.35617	-0.961862	0.16	0.468	0.00480212	PSMD14
CLEC16A	4.15087e-07	0.382919	-4.64389	0.03	0.263	0.00490509	CLEC16A
UBXN7.1	4.19169e-07	0.375414	-3.07892	0.06	0.306	0.00495332	UBXN7
DRG1.1	4.19537e-07	0.356501	-0.495877	0.15	0.468	0.00495767	DRG1
RPAIN.1	4.22803e-07	0.374317	-1.56531	0.06	0.315	0.00499626	RPAIN
TMEM14CL.1	4.29069e-07	0.349389	-1.04341	0.25	0.561	0.00507031	TMEM14CL
ACAD6L.1	4.37515e-07	0.366656	0.686566	0.09	0.373	0.00517012	ACAD6L
CTNNBL1.1	4.40388e-07	0.360538	-0.920608	0.13	0.427	0.00520406	CTNNBL1
TRMT5.1	4.42338e-07	0.389006	-3.33875	0.01	0.234	0.0052271	TRMT5
BSG.1	4.48545e-07	0.660207	0.744359	0.91	0.957	0.00530045	BSG
WBP2NL.1	4.53542e-07	0.365507	-1.22612	0.11	0.381	0.0053595	WBP2NL
FGFR3.1	4.57186e-07	0.634669	-0.670783	0.62	0.277	0.00540257	FGFR3
TPP1	4.67265e-07	0.35646	-0.81429	0.17	0.472	0.00552167	TPP1
ST3GAL6.1	4.71884e-07	0.390445	-7.12394	0.01	0.228	0.00557625	ST3GAL6
UNC79	4.72787e-07	0.386304	-3.98089	0.02	0.248	0.00558692	UNC79
CNIH1	4.74816e-07	0.354493	-0.573866	0.17	0.501	0.0056109	CNIH1
COQ2.1	4.79348e-07	0.368033	-0.487129	0.09	0.364	0.00566446	COQ2
UGT8.1	4.79736e-07	0.367122	-1.76414	0.1	0.371	0.00566904	UGT8
RABL2L.1	4.8346e-07	0.383592	-3.32038	0.03	0.263	0.00571305	RABL2L
CLCA2.1	4.90571e-07	0.644472	0.929884	0.65	0.389	0.00579707	CLCA2
FGF3.1	4.9454e-07	0.391035	-9.12405	0.01	0.226	0.00584398	FGF3
CCNT2	4.98918e-07	0.382723	-2.95545	0.03	0.269	0.00589571	CCNT2
TMEM206	5.063e-07	0.351781	-0.509225	0.21	0.542	0.00598295	TMEM206
DISP3.1	5.06543e-07	0.375455	-2.18602	0.06	0.313	0.00598582	DISP3
KCNH7.1	5.12543e-07	0.378116	-2.94033	0.05	0.296	0.00605672	KCNH7
UBE2T.1	5.13768e-07	0.383188	-1.35258	0.03	0.267	0.0060712	UBE2T
CFAP54.1	5.1664e-07	0.386687	-3.63676	0.02	0.248	0.00610513	CFAP54
GADL1.1	5.2108e-07	0.360704	-4.01029	0.17	0.427	0.0061576	GADL1
POU4F3.1.1	5.22795e-07	0.372391	-1.22019	0.07	0.335	0.00617787	POU4F3.1
EIF3E.1	5.32895e-07	0.358602	-0.880262	0.15	0.458	0.00629722	EIF3E
DHX29.1	5.36686e-07	0.359814	-0.881068	0.16	0.441	0.00634202	DHX29
TMEM57	5.49653e-07	0.37529	-0.787703	0.06	0.317	0.00649525	TMEM57
RNF123.1	5.58431e-07	0.380652	-2.14959	0.04	0.284	0.00659898	RNF123
NT5C2.1	5.60906e-07	0.37824	-1.85017	0.05	0.298	0.00662823	NT5C2
BRD1	5.62005e-07	0.363923	-1.10344	0.12	0.406	0.00664122	BRD1
CBLN2.1	5.68558e-07	0.387826	-3.57092	0.02	0.244	0.00671865	CBLN2
REPS2.1	5.69468e-07	0.373841	-1.90322	0.07	0.327	0.0067294	REPS2
PPM1K.1	5.77606e-07	0.37471	-2.76208	0.07	0.321	0.00682557	PPM1K
HNRNPU	5.87269e-07	0.355538	-0.888028	0.2	0.497	0.00693976	HNRNPU
PAQR9.1	5.90589e-07	0.395445	-11.5383	0	0.209	0.00697899	PAQR9
GATA2.1	5.92936e-07	0.616832	1.1928	0.42	0.19	0.00700673	GATA2
NDUFA9.1	5.94421e-07	0.350839	-0.302513	0.24	0.571	0.00702428	NDUFA9
ARL14EP.1	6.02071e-07	0.363126	-0.846286	0.13	0.416	0.00711467	ARL14EP
WDR12.1	6.02287e-07	0.376843	-1.50788	0.06	0.308	0.00711723	WDR12
ECI2.1	6.03434e-07	0.364493	-0.254525	0.13	0.402	0.00713078	ECI2
NREP.1	6.06434e-07	0.346242	-1.66704	0.41	0.656	0.00716622	NREP
FBXO34.1	6.07803e-07	0.384275	-2.01444	0.03	0.265	0.0071824	FBXO34
C1H22orf23.1	6.1107e-07	0.381066	-2.01445	0.04	0.284	0.00722101	C1H22orf23
SCAMP2	6.15853e-07	0.368168	-0.441245	0.09	0.375	0.00727753	SCAMP2
CCDC173L.1	6.21121e-07	0.367992	-0.683674	0.1	0.375	0.00733978	CCDC173L
GTF2B.1	6.22255e-07	0.348147	-0.563825	0.3	0.627	0.00735318	GTF2B
LOC428824.1	6.26728e-07	0.388613	-4.72126	0.02	0.242	0.00740604	LOC428824
PSMC6.1	6.31998e-07	0.356222	-0.801351	0.19	0.495	0.00746833	PSMC6
SLC37A4.1	6.35102e-07	0.389037	-4.73011	0.02	0.24	0.007505	SLC37A4
LOC425756.1	6.36115e-07	0.604255	0.967519	0.35	0.137	0.00751697	LOC425756
SRP54	6.40893e-07	0.356863	-0.318341	0.17	0.491	0.00757343	SRP54
EIF3L.1	6.42886e-07	0.376594	-1.59963	0.06	0.313	0.00759699	EIF3L
SACM1L.1	6.48935e-07	0.362971	-1.41907	0.14	0.42	0.00766846	SACM1L
CDKL1.1	6.5875e-07	0.378996	-1.93214	0.05	0.298	0.00778445	CDKL1
TOE1	6.63625e-07	0.359638	-0.966722	0.16	0.458	0.00784205	TOE1
JARID2	6.76198e-07	0.373137	-2.58454	0.09	0.335	0.00799063	JARID2
HYOU1	6.83834e-07	0.347888	-0.364561	0.33	0.644	0.00808087	HYOU1
PER2	6.90337e-07	0.366408	-1.19596	0.12	0.391	0.00815771	PER2
KIAA1210.1	6.90682e-07	0.3894	-4.56061	0.02	0.24	0.00816179	KIAA1210
GSTAL2	6.91707e-07	0.641387	1.7994	0.56	0.391	0.0081739	GSTAL2
XPO1	6.93851e-07	0.368126	-2.43421	0.12	0.375	0.00819923	XPO1
PXDC1.1	6.94781e-07	0.386573	-4.06601	0.03	0.255	0.00821023	PXDC1
SYNCRIP	6.95054e-07	0.366035	-0.392612	0.12	0.395	0.00821345	SYNCRIP
ARMC1.1	6.97879e-07	0.359596	-0.484104	0.18	0.458	0.00824683	ARMC1
SLC25A14.1	7.01922e-07	0.358095	-0.844593	0.17	0.48	0.00829461	SLC25A14
DENND4C	7.12723e-07	0.371439	-0.721499	0.08	0.354	0.00842224	DENND4C
PPFIBP2.1	7.13215e-07	0.381781	-1.77964	0.04	0.284	0.00842806	PPFIBP2
SLC39A10	7.14445e-07	0.388458	-2.24882	0.02	0.246	0.00844259	SLC39A10
ACAD8.1	7.14626e-07	0.385673	-1.65581	0.03	0.261	0.00844473	ACAD8
MTRF1L	7.14842e-07	0.380569	-1.99093	0.05	0.29	0.00844729	MTRF1L
KLF12	7.18286e-07	0.3797	-2.33647	0.06	0.294	0.00848799	KLF12
SKA2.1	7.20104e-07	0.370321	-1.09665	0.09	0.362	0.00850947	SKA2
PANK2.1	7.26675e-07	0.375559	-2.08786	0.07	0.323	0.00858712	PANK2
HPS3	7.28358e-07	0.368592	-1.17878	0.11	0.375	0.008607	HPS3
RC3H2.1	7.33156e-07	0.37206	-1.06545	0.09	0.348	0.00866371	RC3H2
LGALSL.1	7.33587e-07	0.38381	-2.23298	0.04	0.271	0.0086688	LGALSL
UBA2.1	7.34396e-07	0.36381	0.460536	0.13	0.42	0.00867835	UBA2
ARRDC1	7.36803e-07	0.365745	-1.04672	0.13	0.4	0.0087068	ARRDC1
ABCA3.1	7.46263e-07	0.362992	-0.819276	0.15	0.427	0.00881858	ABCA3
MIA2.1	7.54002e-07	0.363954	-0.367831	0.13	0.42	0.00891004	MIA2
MRPS27.1	7.58951e-07	0.383323	-2.2276	0.04	0.275	0.00896852	MRPS27
EXOC1.1	7.60681e-07	0.366915	-1.58297	0.12	0.391	0.00898897	EXOC1
DNTTIP2	7.62596e-07	0.372743	-1.17289	0.09	0.344	0.0090116	DNTTIP2
CHKA	7.62901e-07	0.37854	-2.90971	0.06	0.304	0.0090152	CHKA
ING4.1	7.64423e-07	0.365155	-0.77322	0.13	0.408	0.00903319	ING4
DHX36.1	7.73227e-07	0.370455	-1.18707	0.1	0.362	0.00913722	DHX36
BAG5.1	7.82147e-07	0.378375	-1.87116	0.06	0.306	0.00924263	BAG5
KRR1.1	7.87791e-07	0.355621	-0.454806	0.21	0.52	0.00930933	KRR1
MXRA5.1	7.90569e-07	0.583271	2.18776	0.24	0.077	0.00934216	MXRA5
DYM.1	7.90977e-07	0.368799	0.320745	0.1	0.379	0.00934698	DYM
PIN4	7.91092e-07	0.652164	1.72317	0.64	0.609	0.00934834	PIN4
CANX	7.91679e-07	0.343685	-0.594511	0.53	0.886	0.00935527	CANX
FOXO3	7.92281e-07	0.375197	-0.342712	0.07	0.329	0.00936239	FOXO3
LRCH3.1	8.00279e-07	0.382008	-1.69196	0.05	0.284	0.0094569	LRCH3
NRIP1	8.02234e-07	0.378499	-3.00388	0.07	0.304	0.00948	NRIP1
HTT	8.06068e-07	0.38793	-6.4211	0.03	0.251	0.00952531	HTT
TIGAR	8.06595e-07	0.386894	-0.965754	0.03	0.257	0.00953154	TIGAR
CHST9	8.07075e-07	0.360393	-1.23511	0.18	0.458	0.0095372	CHST9
SCAPER	8.08547e-07	0.358592	-0.478019	0.18	0.482	0.00955459	SCAPER
NCOA3.1	8.12643e-07	0.37999	-2.09898	0.06	0.296	0.009603	NCOA3
ENKUR.1	8.16665e-07	0.375621	-1.37789	0.08	0.325	0.00965052	ENKUR
BRD3	8.21327e-07	0.354431	-0.312475	0.21	0.545	0.00970562	BRD3
CALML4.1	8.27917e-07	0.355414	-1.87228	0.24	0.522	0.00978349	CALML4
ZBBX.1	8.32379e-07	0.379814	-2.68793	0.06	0.298	0.00983623	ZBBX
PLEKHB1.1	8.34498e-07	0.362888	-1.00135	0.15	0.435	0.00986126	PLEKHB1
FRMD1.1	8.35186e-07	0.393623	-4.23256	0.01	0.224	0.00986939	FRMD1
LOC107049033.1	8.5057e-07	0.387474	-3.38294	0.03	0.255	0.0100512	LOC107049033
KIAA1191.1	8.52062e-07	0.364607	-0.788766	0.14	0.418	0.0100688	KIAA1191
BCL9.1	8.58212e-07	0.381729	-2.72967	0.05	0.288	0.0101415	BCL9
ETV5	8.64059e-07	0.628747	2.02492	0.49	0.28	0.0102106	ETV5
TAF7	8.79593e-07	0.383375	-0.977065	0.04	0.28	0.0103942	TAF7
RERE	8.83477e-07	0.362692	-0.369239	0.16	0.439	0.0104401	RERE
USP46.1	8.9049e-07	0.367743	-1.06908	0.11	0.393	0.0105229	USP46
TRAPPC13	8.96844e-07	0.383778	-2.30628	0.04	0.277	0.010598	TRAPPC13
AARSD1	9.00278e-07	0.362453	0.267794	0.14	0.447	0.0106386	AARSD1
H3F3B	9.11694e-07	0.655859	0.469762	0.99	0.977	0.0107735	H3F3B
DDX23	9.1236e-07	0.384172	-1.09544	0.04	0.275	0.0107814	DDX23
TBXA2R.1	9.27508e-07	0.398551	-7.44737	0	0.203	0.0109604	TBXA2R
RBBP6	9.28873e-07	0.356201	-0.410164	0.22	0.524	0.0109765	RBBP6
POLE3.1	9.29237e-07	0.362133	-0.292181	0.16	0.449	0.0109808	POLE3
LDLRAD3.1	9.38272e-07	0.385259	-1.98083	0.04	0.269	0.0110876	LDLRAD3
YBX1.1	9.43225e-07	0.344834	-0.684949	0.63	0.855	0.0111461	YBX1
DTNA.1	9.45536e-07	0.388292	-1.83765	0.03	0.253	0.0111734	DTNA
LEKR1.1	9.48199e-07	0.37793	-0.827694	0.07	0.315	0.0112049	LEKR1
DAGLB.1	9.52198e-07	0.380745	-2.88649	0.06	0.296	0.0112521	DAGLB
STIM2	9.53633e-07	0.394969	-6.83899	0.01	0.219	0.0112691	STIM2
SELENOI	9.57075e-07	0.379348	-0.30696	0.06	0.306	0.0113098	SELENOI
MKKS	9.61451e-07	0.36	-0.590841	0.18	0.476	0.0113615	MKKS
GAL3ST1.1	9.63624e-07	0.366201	-0.791862	0.12	0.412	0.0113872	GAL3ST1
PAN2.1	9.65266e-07	0.392329	-7.85806	0.02	0.232	0.0114065	PAN2
NUP93.1	9.70363e-07	0.382008	-0.573885	0.05	0.29	0.0114668	NUP93
SGCE.1	9.71454e-07	0.388758	-3.87887	0.03	0.251	0.0114797	SGCE
MRPL38.1	9.74314e-07	0.376998	-1.37659	0.07	0.323	0.0115135	MRPL38
CHCHD1	9.79172e-07	0.368043	-0.355678	0.11	0.395	0.0115709	CHCHD1
NUCB2	9.82251e-07	0.347681	-0.436634	0.37	0.72	0.0116073	NUCB2
BRD9	9.85739e-07	0.371957	0.286462	0.1	0.36	0.0116485	BRD9
SARAF	9.9041e-07	0.35146	-0.515422	0.28	0.617	0.0117037	SARAF
FAM103A1.1	9.95805e-07	0.348582	-0.418266	0.34	0.694	0.0117674	FAM103A1
LOC428541.1	1.00862e-06	0.3956	-7.40637	0.01	0.217	0.0119188	LOC428541
RPL9.1	1.00866e-06	0.345021	-0.530169	0.69	0.886	0.0119193	RPL9
DSCAML1.1	1.02084e-06	0.383157	-2.61456	0.05	0.284	0.0120632	DSCAML1
SETD5	1.02728e-06	0.374731	-1.06316	0.08	0.342	0.0121394	SETD5
COMMD2.1	1.03039e-06	0.362381	-0.458635	0.16	0.453	0.0121761	COMMD2
SEC22A.1	1.03147e-06	0.370611	-1.67935	0.11	0.373	0.0121888	SEC22A
LOC107049115	1.03416e-06	0.383551	-2.38104	0.05	0.282	0.0122207	LOC107049115
CYB5B.1	1.03564e-06	0.350238	-0.663435	0.32	0.65	0.0122381	CYB5B
REEP5	1.04478e-06	0.35146	-0.692294	0.29	0.623	0.0123461	REEP5
EEA1.1	1.0462e-06	0.376066	-1.76972	0.08	0.331	0.0123629	EEA1
ATP2B2	1.04945e-06	0.350735	-1.89344	0.41	0.619	0.0124014	ATP2B2
OLA1.1	1.05168e-06	0.361097	-0.549333	0.17	0.47	0.0124277	OLA1
DENND4A.1	1.06067e-06	0.391998	-1.89019	0.02	0.236	0.0125339	DENND4A
DNMT3A	1.06454e-06	0.361035	-2.12199	0.2	0.466	0.0125796	DNMT3A
CCNDBP1	1.0654e-06	0.366553	-0.852644	0.14	0.41	0.0125898	CCNDBP1
GJB6.1	1.06885e-06	0.653064	0.413266	0.95	0.667	0.0126306	GJB6
AHSA1.1	1.07047e-06	0.352857	-0.272268	0.25	0.6	0.0126497	AHSA1
SPATS2L	1.07216e-06	0.369752	-1.40396	0.12	0.381	0.0126697	SPATS2L
ZNF827	1.08662e-06	0.376004	-1.26374	0.08	0.333	0.0128406	ZNF827
TTC34.1	1.09524e-06	0.396346	-8.92366	0.01	0.215	0.0129425	TTC34
SF3B6.1	1.11188e-06	0.35676	-0.565582	0.24	0.528	0.0131391	SF3B6
DNAI2.1	1.114e-06	0.377143	-1.7009	0.08	0.325	0.0131642	DNAI2
LYAR.1	1.1211e-06	0.372143	-0.457939	0.1	0.364	0.0132481	LYAR
PSMD9.1	1.12344e-06	0.35854	-0.341675	0.19	0.509	0.0132757	PSMD9
HYDIN.1	1.13213e-06	0.396087	-5.82208	0.01	0.217	0.0133784	HYDIN
IMMT.1	1.13582e-06	0.361232	-1.009	0.18	0.472	0.013422	IMMT
PLAA	1.1626e-06	0.379741	-0.903617	0.06	0.311	0.0137384	PLAA
ARFGEF2.1	1.19464e-06	0.377236	-1.9832	0.08	0.327	0.0141171	ARFGEF2
FAM169A.1	1.19882e-06	0.375756	-1.27651	0.08	0.34	0.0141664	FAM169A
LMAN2L	1.20008e-06	0.381004	-1.21658	0.06	0.302	0.0141813	LMAN2L
BRD8	1.20093e-06	0.386718	-1.36807	0.04	0.267	0.0141914	BRD8
ARFGAP3.1	1.21325e-06	0.36088	-0.432274	0.18	0.482	0.014337	ARFGAP3
GOLGA3.1	1.21596e-06	0.358996	0.410319	0.19	0.509	0.014369	GOLGA3
TCOF1.1	1.2262e-06	0.363509	-0.66819	0.17	0.449	0.01449	TCOF1
DEDD	1.22684e-06	0.375155	-0.255975	0.09	0.344	0.0144976	DEDD
GOT1.1	1.23344e-06	0.357836	-0.319069	0.22	0.524	0.0145756	GOT1
APOOL	1.23475e-06	0.38558	-0.744198	0.04	0.275	0.0145911	APOOL
MDH1.1	1.24233e-06	0.347081	-0.596328	0.49	0.822	0.0146806	MDH1
THYN1.1	1.24704e-06	0.38119	-1.92036	0.06	0.302	0.0147362	THYN1
MRPS23.1	1.24876e-06	0.362671	-0.837712	0.17	0.462	0.0147566	MRPS23
ADPRHL1.1	1.25263e-06	0.379565	-2.22196	0.07	0.313	0.0148023	ADPRHL1
FRMPD4.1	1.25302e-06	0.400621	-10.0527	0	0.199	0.014807	FRMPD4
AP3M2	1.25476e-06	0.371211	-0.868172	0.12	0.375	0.0148275	AP3M2
SLC4A4.1	1.26398e-06	0.353095	-1.45847	0.36	0.596	0.0149365	SLC4A4
SDK1.1	1.26407e-06	0.3753	-1.4984	0.09	0.344	0.0149375	SDK1
CEP19.1	1.27942e-06	0.391739	-6.21078	0.03	0.24	0.0151189	CEP19
TMEM9B	1.28295e-06	0.348758	-0.458382	0.38	0.745	0.0151607	TMEM9B
TIMM23B.1	1.28541e-06	0.360787	-0.524877	0.19	0.487	0.0151897	TIMM23B
LRP6	1.29683e-06	0.390062	-4.9707	0.03	0.251	0.0153246	LRP6
NUMBL.1	1.3095e-06	0.387764	-2.40871	0.04	0.263	0.0154744	NUMBL
CLIP4.1	1.30953e-06	0.387764	-2.22871	0.04	0.263	0.0154747	CLIP4
IMPDH2.1	1.32917e-06	0.367019	-0.582357	0.13	0.42	0.0157068	IMPDH2
SDHAF3.1	1.33549e-06	0.36853	-0.546127	0.13	0.404	0.0157814	SDHAF3
GTF3C1	1.3431e-06	0.381553	-1.6555	0.06	0.302	0.0158714	GTF3C1
PSMD2.1	1.36165e-06	0.370611	-0.528154	0.12	0.385	0.0160906	PSMD2
USP15	1.36256e-06	0.381905	-2.24515	0.06	0.3	0.0161013	USP15
SLC25A47	1.36352e-06	0.386988	-2.63775	0.04	0.269	0.0161127	SLC25A47
ARHGEF6	1.37873e-06	0.379244	-2.24179	0.08	0.317	0.0162924	ARHGEF6
BOD1L1	1.39163e-06	0.372184	-0.905612	0.11	0.373	0.0164449	BOD1L1
RPL6.1	1.39629e-06	0.347453	-0.535332	0.58	0.843	0.0165	RPL6
LOC101750148.1	1.39884e-06	0.393944	-4.51887	0.02	0.232	0.0165301	LOC101750148
SPEF2.1	1.40207e-06	0.376553	-2.02936	0.09	0.337	0.0165682	SPEF2
NACA.1	1.4111e-06	0.356936	-0.289547	0.25	0.549	0.0166749	NACA
SLC35C2	1.42028e-06	0.394379	-4.75644	0.02	0.23	0.0167835	SLC35C2
SMAD2Z.1	1.42203e-06	0.377609	-0.730498	0.08	0.331	0.0168042	SMAD2Z
RTCB	1.43422e-06	0.367981	-0.879725	0.14	0.412	0.0169482	RTCB
SH3BGRL3.1	1.45025e-06	0.359886	-0.735844	0.2	0.509	0.0171376	SH3BGRL3
SRPK1	1.45254e-06	0.374161	-0.623642	0.09	0.36	0.0171646	SRPK1
ABTB2.1	1.45457e-06	0.401656	-10.7984	0	0.197	0.0171886	ABTB2
OSBPL6.1	1.46424e-06	0.384265	-4.10538	0.06	0.286	0.017303	OSBPL6
CASP8AP2.1	1.47206e-06	0.383706	-1.68069	0.06	0.29	0.0173954	CASP8AP2
MRPL23	1.47867e-06	0.356584	-0.868132	0.24	0.563	0.0174734	MRPL23
HARS.1	1.49415e-06	0.374534	-0.730986	0.09	0.358	0.0176564	HARS
SPG20.1	1.49481e-06	0.379648	-1.28176	0.07	0.319	0.0176642	SPG20
UBE2J2.1	1.49669e-06	0.370311	-0.314598	0.11	0.395	0.0176864	UBE2J2
HISTH1	1.51625e-06	0.390424	-1.66262	0.03	0.253	0.0179175	HISTH1
TCP1.1	1.54102e-06	0.351263	-0.681715	0.37	0.687	0.0182102	TCP1
PARD3.1	1.57635e-06	0.381511	-1.08216	0.07	0.306	0.0186277	PARD3
JMJD8.1	1.59445e-06	0.38295	-1.44633	0.06	0.298	0.0188416	JMJD8
HAT1.1	1.60175e-06	0.38619	-1.97892	0.05	0.277	0.0189278	HAT1
LOC427439	1.60336e-06	0.373147	-0.969722	0.11	0.371	0.0189469	LOC427439
GPC3.1	1.60642e-06	0.398758	-6.80575	0.01	0.211	0.0189831	GPC3
ANKFN1.1	1.64692e-06	0.391139	-2.54366	0.03	0.251	0.0194616	ANKFN1
MSH4.1	1.65057e-06	0.390145	-5.23704	0.04	0.255	0.0195048	MSH4
C4H4orf33.1	1.65101e-06	0.392526	-3.53548	0.03	0.242	0.01951	C4H4orf33
ASXL3.1	1.65279e-06	0.395787	-6.65225	0.02	0.226	0.019531	ASXL3
HNRNPA3	1.65821e-06	0.349182	-0.334081	0.46	0.803	0.0195951	HNRNPA3
ALMS1.1	1.67394e-06	0.392588	-4.71421	0.03	0.242	0.0197809	ALMS1
ZMYM2	1.67872e-06	0.385217	-0.700999	0.05	0.286	0.0198374	ZMYM2
TRAF3IP1.1	1.68976e-06	0.361159	-0.506224	0.19	0.505	0.019968	TRAF3IP1
DUT.1	1.6962e-06	0.375197	-0.499347	0.1	0.356	0.020044	DUT
PURA	1.70456e-06	0.620839	-1.71433	0.49	0.242	0.0201427	PURA
NFX1	1.71365e-06	0.384731	-2.61777	0.06	0.288	0.0202502	NFX1
ZHX1	1.71536e-06	0.389337	-2.2076	0.04	0.261	0.0202704	ZHX1
FAM102A.1	1.72972e-06	0.386563	-1.92005	0.05	0.277	0.0204401	FAM102A
PMPCB.1	1.73079e-06	0.375528	-1.26019	0.1	0.354	0.0204527	PMPCB
KIFC3.1	1.74122e-06	0.399099	-6.06783	0.01	0.211	0.020576	KIFC3
ASPA.1	1.74919e-06	0.556232	3.32527	0.14	0.029	0.0206701	ASPA
NUP37.1	1.76566e-06	0.377733	-1.06243	0.08	0.34	0.0208648	NUP37
ZNF318.1	1.76581e-06	0.38883	-1.74759	0.04	0.265	0.0208665	ZNF318
LBH.1	1.78678e-06	0.381594	-1.44445	0.07	0.311	0.0211143	LBH
ZFYVE27	1.79399e-06	0.390197	-3.59383	0.04	0.257	0.0211996	ZFYVE27
KCTD7.1	1.80038e-06	0.381366	-2.67775	0.08	0.311	0.0212751	KCTD7
CORO2B.1	1.80652e-06	0.373147	-0.981646	0.12	0.375	0.0213477	CORO2B
FLCN.1	1.84003e-06	0.380176	-1.49322	0.08	0.321	0.0217436	FLCN
PSMD1.1	1.84661e-06	0.362598	-0.49188	0.19	0.491	0.0218214	PSMD1
TIPRL.1	1.86079e-06	0.372081	-1.30929	0.12	0.387	0.021989	TIPRL
RAPGEF2	1.86916e-06	0.385735	-2.62298	0.06	0.284	0.0220879	RAPGEF2
CMAS.1	1.87331e-06	0.385745	-1.0011	0.05	0.286	0.0221369	CMAS
HECTD4	1.87465e-06	0.378043	-3.12813	0.1	0.335	0.0221527	HECTD4
POMGNT2	1.87663e-06	0.386346	-1.75692	0.05	0.282	0.0221761	POMGNT2
UBR1	1.89533e-06	0.386097	-0.721735	0.05	0.284	0.0223972	UBR1
APPL2.1	1.89792e-06	0.395652	-0.553731	0.02	0.23	0.0224277	APPL2
SLC25A12.1	1.91285e-06	0.391822	-0.929739	0.03	0.251	0.0226042	SLC25A12
PDDC1.1	1.92709e-06	0.371874	-0.528032	0.12	0.391	0.0227725	PDDC1
ARL6IP1.1	1.93019e-06	0.349824	-0.654066	0.52	0.82	0.0228091	ARL6IP1
KCNN2.1	1.93654e-06	0.392557	-2.99658	0.03	0.246	0.0228841	KCNN2
RAB3C.1	1.94203e-06	0.389917	-3.16097	0.04	0.261	0.0229489	RAB3C
DYDC1.1	1.95131e-06	0.388986	-2.83121	0.04	0.267	0.0230587	DYDC1
POU4F1.1	1.95665e-06	0.403727	-8.27198	0	0.193	0.0231218	POU4F1
LOC107049691	1.95689e-06	0.403727	-8.43188	0	0.193	0.0231246	LOC107049691
COG6	1.97188e-06	0.389348	-1.78994	0.04	0.265	0.0233017	COG6
2024-03-07	1.97409e-06	0.399638	-5.75358	0.01	0.211	0.0233278	2024-03-07
CTNNBIP1.1	2.00362e-06	0.376522	-0.798723	0.09	0.354	0.0236767	CTNNBIP1
CUX1	2.01786e-06	0.370041	-1.44171	0.14	0.41	0.023845	CUX1
FBXW2.1	2.02795e-06	0.38413	-1.10705	0.06	0.298	0.0239643	FBXW2
RASSF9.1	2.03123e-06	0.392774	-2.3086	0.03	0.246	0.024003	RASSF9
MYCBPAP.1	2.05768e-06	0.382567	-2.46193	0.08	0.306	0.0243156	MYCBPAP
CD47	2.06341e-06	0.376677	-1.23048	0.1	0.352	0.0243833	CD47
SPAG6.1	2.06778e-06	0.400228	-6.70774	0.01	0.209	0.024435	SPAG6
BRWD3	2.08236e-06	0.379555	-0.874621	0.08	0.331	0.0246072	BRWD3
LOC112531598	2.09821e-06	0.40029	-6.20128	0.01	0.209	0.0247946	LOC112531598
LAS1L	2.1016e-06	0.365776	-0.366899	0.19	0.455	0.0248346	LAS1L
L3HYPDH.1	2.10914e-06	0.387505	-1.97439	0.06	0.275	0.0249237	L3HYPDH
WDR37	2.11358e-06	0.378188	-2.28609	0.1	0.34	0.0249762	WDR37
DDX1	2.11486e-06	0.358727	-0.629691	0.25	0.561	0.0249913	DDX1
ESD.1	2.12091e-06	0.376149	-1.67114	0.11	0.356	0.0250628	ESD
EFHC1.1	2.1417e-06	0.391346	-2.45751	0.04	0.255	0.0253084	EFHC1
ACOT13.1	2.14373e-06	0.378261	-0.88825	0.09	0.342	0.0253325	ACOT13
EPHA5	2.14744e-06	0.35882	-0.707489	0.24	0.563	0.0253763	EPHA5
MYO9A	2.15633e-06	0.396584	-3.49656	0.02	0.228	0.0254813	MYO9A
RPAP2.1	2.16544e-06	0.382557	-0.485434	0.07	0.311	0.025589	RPAP2
NAA35	2.16964e-06	0.380259	-1.07533	0.08	0.327	0.0256386	NAA35
CRIP2.1	2.19836e-06	0.365735	-0.332592	0.16	0.466	0.025978	CRIP2
KCTD12	2.20405e-06	0.549617	3.01316	0.12	0.021	0.0260452	KCTD12
DHX35	2.2307e-06	0.397101	-4.11279	0.02	0.226	0.0263602	DHX35
SNX29.1	2.23518e-06	0.396377	-3.32809	0.02	0.23	0.0264131	SNX29
PXK.1	2.2588e-06	0.362733	-0.769915	0.21	0.503	0.0266922	PXK
NPAS3	2.26722e-06	0.397547	-5.3077	0.02	0.224	0.0267918	NPAS3
RNF114.1	2.28e-06	0.376977	-0.416279	0.09	0.356	0.0269428	RNF114
SHROOM2.1	2.31573e-06	0.389482	-0.65025	0.04	0.269	0.027365	SHROOM2
MRPL22.1	2.31765e-06	0.369917	-0.848181	0.15	0.418	0.0273877	MRPL22
LOC420374.1	2.3514e-06	0.371625	0.696019	0.12	0.406	0.0277864	LOC420374
UBQLN4.1	2.35227e-06	0.372381	-0.626776	0.13	0.395	0.0277968	UBQLN4
PGAM1	2.40698e-06	0.649555	1.001	0.81	0.888	0.0284433	PGAM1
ITSN1	2.4138e-06	0.356563	-0.293924	0.29	0.623	0.0285238	ITSN1
RAB11FIP1.1	2.44607e-06	0.378716	-0.973286	0.09	0.344	0.0289052	RAB11FIP1
ELMOD2.1	2.46788e-06	0.385673	-1.31671	0.06	0.294	0.029163	ELMOD2
NCLN	2.47287e-06	0.384027	-1.73129	0.07	0.304	0.0292219	NCLN
KDM4A	2.47957e-06	0.36528	-0.291979	0.2	0.474	0.0293011	KDM4A
PDHA1.1	2.51236e-06	0.371439	-1.05143	0.15	0.406	0.0296886	PDHA1
COX11.1	2.5218e-06	0.393095	-1.24798	0.03	0.251	0.0298001	COX11
INO80D	2.52954e-06	0.390839	-2.24727	0.04	0.263	0.0298916	INO80D
LUC7L	2.53587e-06	0.378675	-0.864226	0.09	0.346	0.0299663	LUC7L
LOC107056412.1	2.55287e-06	0.376915	-0.535747	0.1	0.36	0.0301673	LOC107056412
PSMC2.1	2.56574e-06	0.3603	-0.602298	0.24	0.555	0.0303194	PSMC2
PDLIM1.1	2.60411e-06	0.391294	-1.74735	0.04	0.261	0.0307728	PDLIM1
CPSF3.1	2.62442e-06	0.371501	-0.562142	0.13	0.412	0.0310127	CPSF3
GLRB.1	2.62842e-06	0.405797	-9.96638	0	0.188	0.0310601	GLRB
IREB2.1	2.63115e-06	0.384068	-1.89769	0.07	0.306	0.0310922	IREB2
ACKR3	2.64094e-06	0.394658	-1.94446	0.03	0.242	0.031208	ACKR3
GARNL3.1	2.6431e-06	0.376884	-0.496553	0.11	0.36	0.0312335	GARNL3
TLN2.1	2.6557e-06	0.39235	-2.49174	0.04	0.255	0.0313824	TLN2
DCBLD1.1	2.67677e-06	0.3994	-8.65659	0.02	0.217	0.0316314	DCBLD1
OST4.1	2.68129e-06	0.647588	1.91927	0.69	0.752	0.0316848	OST4
PPIE.1	2.70361e-06	0.375942	-0.724198	0.11	0.371	0.0319486	PPIE
MPDZ	2.70429e-06	0.388116	-1.19634	0.05	0.282	0.0319566	MPDZ
BCL6	2.70686e-06	0.389917	-2.73916	0.05	0.269	0.031987	BCL6
RASGRP1.1	2.71737e-06	0.398716	-5.95483	0.02	0.222	0.0321111	RASGRP1
PHF3.1	2.72484e-06	0.363592	-0.669643	0.19	0.511	0.0321994	PHF3
NUP188.1	2.7298e-06	0.368043	-0.851665	0.17	0.449	0.0322581	NUP188
C10H15orf40	2.73309e-06	0.380476	-1.28678	0.1	0.331	0.032297	C10H15orf40
ZFYVE19	2.77163e-06	0.374451	-0.611345	0.12	0.385	0.0327524	ZFYVE19
SLIT3.1	2.77522e-06	0.382526	-1.88198	0.08	0.319	0.0327947	SLIT3
ACTR10.1	2.77706e-06	0.372919	-0.398024	0.12	0.402	0.0328165	ACTR10
CBLN4.1	2.78579e-06	0.563654	2.23977	0.17	0.043	0.0329197	CBLN4
SLC25A5.1	2.79378e-06	0.354534	-0.392063	0.39	0.702	0.0330141	SLC25A5
LCAT	2.79781e-06	0.627961	0.52958	0.59	0.315	0.0330617	LCAT
FBXO39.1	2.80774e-06	0.385745	-1.80566	0.06	0.298	0.0331791	FBXO39
COPS2.1	2.81367e-06	0.369327	-0.702508	0.16	0.437	0.0332492	COPS2
XKRX	2.82057e-06	0.398509	-3.49647	0.02	0.224	0.0333307	XKRX
CLTA.1	2.83164e-06	0.355021	-0.633685	0.36	0.692	0.0334615	CLTA
SH3GL1	2.84713e-06	0.373437	-0.647764	0.12	0.398	0.0336445	SH3GL1
RPS15	2.8531e-06	0.648447	0.817299	0.81	0.886	0.0337151	RPS15
LOC107048987.1	2.8608e-06	0.373085	-1.01616	0.13	0.4	0.0338061	LOC107048987
DFFB.1	2.89332e-06	0.399741	-6.01915	0.02	0.217	0.0341904	DFFB
CLUAP1.1	2.90165e-06	0.387878	-3.04448	0.06	0.284	0.0342888	CLUAP1
AKAP2.1	2.90783e-06	0.387888	-2.29764	0.06	0.284	0.0343618	AKAP2
SLC45A1	2.91279e-06	0.382774	-0.531828	0.08	0.319	0.0344205	SLC45A1
CIZ1.1	2.91673e-06	0.380342	-0.893601	0.09	0.337	0.034467	CIZ1
HSPB11.1	2.93349e-06	0.395828	-2.60849	0.03	0.238	0.0346651	HSPB11
GREB1L.1	2.95508e-06	0.395518	-3.52573	0.03	0.24	0.0349202	GREB1L
EEF1B2.1	2.97759e-06	0.353841	-0.446159	0.43	0.747	0.0351861	EEF1B2
FDPS.1	3.03459e-06	0.368654	-0.595181	0.15	0.453	0.0358598	FDPS
GCN1	3.04359e-06	0.406832	-10.1103	0	0.186	0.0359661	GCN1
MTUS2.1	3.04504e-06	0.406832	-10.18	0	0.186	0.0359832	MTUS2
WSCD2.1	3.04523e-06	0.361967	-0.379953	0.23	0.545	0.0359854	WSCD2
FHL3.1	3.04697e-06	0.396698	-4.19325	0.03	0.234	0.036006	FHL3
HERC1	3.07759e-06	0.384337	-2.38808	0.08	0.308	0.0363678	HERC1
DPYSL2.1	3.08536e-06	0.356056	-0.52091	0.35	0.675	0.0364597	DPYSL2
CFAP74.1	3.09035e-06	0.400031	-5.51681	0.02	0.217	0.0365187	CFAP74
GSTA2	3.09267e-06	0.629969	1.36923	0.57	0.35	0.036546	GSTA2
TENM4	3.09511e-06	0.397122	-6.33605	0.03	0.232	0.0365749	TENM4
LBR	3.09953e-06	0.384896	-1.11696	0.07	0.306	0.0366271	LBR
ATP9B	3.10273e-06	0.381863	0.650234	0.09	0.327	0.036665	ATP9B
RPAP3.1	3.1323e-06	0.385217	-0.806968	0.07	0.304	0.0370144	RPAP3
EMC7	3.1356e-06	0.358116	-0.297773	0.27	0.629	0.0370534	EMC7
MRPS5.1	3.16314e-06	0.366294	0.293813	0.18	0.484	0.0373788	MRPS5
HIBADH.1	3.16642e-06	0.381967	-0.940665	0.09	0.327	0.0374176	HIBADH
POU2F1	3.24427e-06	0.389006	-1.47244	0.05	0.282	0.0383375	POU2F1
SEM1	3.24947e-06	0.646511	1.46861	0.73	0.747	0.0383989	SEM1
ENOX1.1	3.28216e-06	0.395321	-4.85923	0.04	0.242	0.0387852	ENOX1
MRNIP.1	3.32735e-06	0.38913	-2.33713	0.06	0.28	0.0393193	MRNIP
NSMAF.1	3.33308e-06	0.390921	-0.463962	0.05	0.269	0.039387	NSMAF
TCP11	3.357e-06	0.378385	-1.52366	0.11	0.358	0.0396696	TCP11
CDK11A	3.36841e-06	0.364379	0.295955	0.21	0.516	0.0398045	CDK11A
TM9SF3	3.37973e-06	0.355083	-0.384855	0.4	0.731	0.0399383	TM9SF3
KTN1	3.38754e-06	0.371046	-0.635308	0.15	0.431	0.0400305	KTN1
ZMIZ1	3.40475e-06	0.370104	-0.396698	0.18	0.437	0.0402339	ZMIZ1
NAA20.1	3.42112e-06	0.358737	-0.510664	0.31	0.619	0.0404273	NAA20
SRI.1	3.42975e-06	0.36207	-0.359693	0.23	0.557	0.0405293	SRI
SLC38A3	3.43122e-06	0.393892	-3.30363	0.04	0.253	0.0405467	SLC38A3
PSMC1.1	3.44226e-06	0.36734	-0.500279	0.19	0.474	0.0406772	PSMC1
SLC12A7	3.49859e-06	0.378395	-1.44614	0.11	0.36	0.0413428	SLC12A7
HLF	3.53032e-06	0.36235	-1.12045	0.29	0.542	0.0417178	HLF
CLGN	3.56194e-06	0.367681	-0.551016	0.19	0.472	0.0420914	CLGN
SPOCK1.1	3.6114e-06	0.622484	1.00717	0.53	0.284	0.0426759	SPOCK1
ZRANB1.1	3.6223e-06	0.395114	-3.53395	0.04	0.246	0.0428047	ZRANB1
STXBP4.1	3.63402e-06	0.39647	-1.96129	0.03	0.24	0.0429432	STXBP4
GRAMD3	3.63403e-06	0.37442	-1.17953	0.13	0.4	0.0429433	GRAMD3
LZTR1	3.64845e-06	0.384948	-1.20419	0.07	0.313	0.0431138	LZTR1
NCAM1	3.65003e-06	0.39353	-1.75501	0.04	0.257	0.0431323	NCAM1
TARDBP.1	3.66553e-06	0.362888	0.311251	0.22	0.551	0.0433156	TARDBP
CNPY2	3.66587e-06	0.380631	-0.890418	0.1	0.344	0.0433196	CNPY2
AUH	3.68136e-06	0.379099	-0.691313	0.1	0.358	0.0435026	AUH
GRPEL1.1	3.6836e-06	0.368302	-0.538532	0.18	0.468	0.0435291	GRPEL1
NIP7.1	3.7465e-06	0.384576	-1.65861	0.08	0.315	0.0442723	NIP7
PROSER2.1	3.76786e-06	0.404389	-5.28137	0.01	0.201	0.0445248	PROSER2
TTC25.1	3.8058e-06	0.385166	-1.10737	0.08	0.311	0.0449731	TTC25
ETNK1	3.80818e-06	0.367391	-0.626072	0.19	0.482	0.0450013	ETNK1
EXOSC7.1	3.82866e-06	0.388965	-0.681806	0.06	0.286	0.0452432	EXOSC7
VHL.1	3.84408e-06	0.366656	-0.317391	0.21	0.491	0.0454255	VHL
DECR2.1	3.86926e-06	0.377484	-0.416983	0.11	0.375	0.0457231	DECR2
IFT81.1	3.88509e-06	0.389607	-2.02065	0.06	0.282	0.0459101	IFT81
HLCS.1	3.89032e-06	0.3794	-1.40616	0.11	0.356	0.0459719	HLCS
ABHD12B.1	3.90661e-06	0.394172	-2.45642	0.04	0.255	0.0461644	ABHD12B
HSP90B1.1	3.91062e-06	0.353716	-0.608798	0.58	0.905	0.0462118	HSP90B1
SLC7A6OS.1	3.9277e-06	0.37881	-0.901507	0.11	0.362	0.0464137	SLC7A6OS
ACTR3	3.94133e-06	0.365207	-0.973228	0.22	0.516	0.0465747	ACTR3
CSTB	3.94982e-06	0.629814	2.09287	0.52	0.377	0.046675	CSTB
SENP8	3.96329e-06	0.383872	-0.333351	0.08	0.323	0.0468342	SENP8
RPGR.1	3.97902e-06	0.383892	-0.823891	0.08	0.323	0.04702	RPGR
WDR44	3.98328e-06	0.388602	-0.498962	0.07	0.288	0.0470705	WDR44
ARHGEF28	4.08421e-06	0.374172	-0.806788	0.14	0.408	0.0482631	ARHGEF28
IFT88.1	4.12156e-06	0.390476	-2.57903	0.06	0.277	0.0487045	IFT88
MRPS6.1	4.19983e-06	0.35589	-0.425296	0.43	0.758	0.0496294	MRPS6
BACE1	4.25955e-06	0.393023	-2.76521	0.05	0.263	0.0503351	BACE1
KRAS	4.27406e-06	0.381449	0.632348	0.09	0.346	0.0505065	KRAS
LARP1	4.32496e-06	0.378302	-1.38085	0.13	0.369	0.0511081	LARP1
RFT1	4.33486e-06	0.401905	-4.32484	0.02	0.215	0.051225	RFT1
CST3.1	4.36867e-06	0.645766	0.65348	0.87	0.93	0.0516246	CST3
TRIB3.1	4.38576e-06	0.401957	-4.1983	0.02	0.215	0.0518265	TRIB3
PGLS	4.38893e-06	0.376418	0.930402	0.13	0.389	0.051864	PGLS
TDH.1	4.41527e-06	0.390818	0.655403	0.05	0.28	0.0521752	TDH
MAP6.1	4.43141e-06	0.401263	-3.01804	0.02	0.219	0.0523659	MAP6
CASC4	4.47876e-06	0.367195	-0.722332	0.21	0.497	0.0529255	CASC4
ADAMTS2.1	4.49715e-06	0.402443	-6.45208	0.02	0.213	0.0531429	ADAMTS2
PSMD12.1	4.50138e-06	0.366853	-0.26868	0.21	0.503	0.0531928	PSMD12
RAP1GAP1	4.50739e-06	0.405963	-7.43123	0.01	0.197	0.0532638	RAP1GAP1
TEKT4.1	4.52939e-06	0.405983	-7.30529	0.01	0.197	0.0535238	TEKT4
NDUFS8.1	4.53728e-06	0.361698	0.278898	0.25	0.6	0.053617	NDUFS8
APPL1.1	4.54249e-06	0.39618	-3.23783	0.04	0.246	0.0536786	APPL1
STRAP.1	4.55054e-06	0.383872	-0.46771	0.08	0.329	0.0537738	STRAP
RBM19.1	4.55192e-06	0.385839	-0.928301	0.08	0.313	0.0537901	RBM19
VRK2.1	4.55528e-06	0.405207	-3.36581	0.01	0.201	0.0538297	VRK2
DCAF13.1	4.56121e-06	0.364865	-0.279417	0.25	0.532	0.0538998	DCAF13
LRRC73.1	4.56693e-06	0.392453	-2.1493	0.05	0.269	0.0539675	LRRC73
HTATSF1.1	4.60692e-06	0.376128	0.516835	0.12	0.398	0.05444	HTATSF1
DYNLT1.1	4.62832e-06	0.36001	-0.55289	0.3	0.64	0.0546928	DYNLT1
PPP6R3	4.64304e-06	0.382805	-0.63865	0.1	0.335	0.0548668	PPP6R3
ECHDC2.1	4.6548e-06	0.385704	-0.84901	0.08	0.315	0.0550058	ECHDC2
NRBP2	4.71917e-06	0.409938	-10.5357	0	0.18	0.0557664	NRBP2
DGCR6L.1	4.72213e-06	0.364348	-0.562771	0.25	0.547	0.0558015	DGCR6L
RMDN2.1	4.72949e-06	0.403043	-6.14701	0.02	0.211	0.0558883	RMDN2
TARS2	4.7383e-06	0.386812	-1.07077	0.08	0.306	0.0559924	TARS2
PEX16.1	4.74044e-06	0.401201	-2.29381	0.02	0.222	0.0560178	PEX16
MRPS31.1	4.75027e-06	0.384099	-1.1034	0.09	0.327	0.0561339	MRPS31
OTOL1.1	4.75611e-06	0.402692	-4.78126	0.02	0.213	0.056203	OTOL1
AMY2A.1	4.75805e-06	0.399089	-3.29082	0.03	0.232	0.0562259	AMY2A
ZNF292.1	4.79933e-06	0.375093	0.448305	0.13	0.41	0.0567136	ZNF292
SLC22A15.1	4.79993e-06	0.402733	-4.91479	0.02	0.213	0.0567208	SLC22A15
PSD3	4.80347e-06	0.383685	-0.796904	0.1	0.329	0.0567626	PSD3
DUSP1.1	4.80986e-06	0.383458	-1.60092	0.1	0.331	0.0568381	DUSP1
JAK1	4.85655e-06	0.386429	-1.65448	0.08	0.311	0.0573899	JAK1
RFFL	4.88686e-06	0.389358	-2.27079	0.07	0.29	0.057748	RFFL
AFTPH.1	4.91543e-06	0.379213	0.390125	0.11	0.371	0.0580856	AFTPH
RIPK4.1	4.98175e-06	0.395652	-0.582681	0.04	0.253	0.0588693	RIPK4
B3GALT2	4.98719e-06	0.406801	-8.50923	0.01	0.195	0.0589336	B3GALT2
TBL2.1	5.00209e-06	0.39411	-3.55819	0.05	0.261	0.0591097	TBL2
LOC112529925	5.03763e-06	0.380807	-1.00055	0.11	0.356	0.0595296	LOC112529925
EIF3M.1	5.0499e-06	0.369213	-0.631094	0.19	0.48	0.0596746	EIF3M
S100Z.1	5.0949e-06	0.402257	-3.12137	0.02	0.217	0.0602064	S100Z
LOC112531359.1	5.10596e-06	0.391832	-0.626897	0.05	0.277	0.0603372	LOC112531359
KCNJ2.1	5.12341e-06	0.395155	-2.97097	0.05	0.255	0.0605434	KCNJ2
MRPL48.1	5.19706e-06	0.370487	-0.499319	0.19	0.464	0.0614136	MRPL48
TBC1D12.1	5.21233e-06	0.392516	-0.433864	0.05	0.273	0.0615941	TBC1D12
SEC14L1	5.2212e-06	0.406998	-8.13084	0.01	0.195	0.0616989	SEC14L1
FAF1	5.2538e-06	0.402764	-0.964573	0.02	0.215	0.0620842	FAF1
ATF3.1	5.27925e-06	0.403157	-6.54532	0.02	0.213	0.0623849	ATF3
KIF2A	5.33052e-06	0.378085	-0.421338	0.12	0.385	0.0629908	KIF2A
POMP.1	5.38469e-06	0.36382	-0.534382	0.28	0.569	0.0636309	POMP
MRPL33	5.40157e-06	0.641988	1.9503	0.66	0.683	0.0638304	MRPL33
CSTF2.1	5.43839e-06	0.377816	-0.537166	0.13	0.387	0.0642654	CSTF2
STAC.1	5.45611e-06	0.410973	-11.1682	0	0.178	0.0644748	STAC
THRAP3	5.48419e-06	0.360704	-0.306096	0.34	0.644	0.0648067	THRAP3
TTLL1.1	5.488e-06	0.389948	-2.0596	0.07	0.29	0.0648517	TTLL1
DUSP6	5.50162e-06	0.626781	1.54294	0.54	0.358	0.0650127	DUSP6
OPA1.1	5.52266e-06	0.383737	-0.902132	0.1	0.335	0.0652613	OPA1
SRGAP1	5.59084e-06	0.37913	-0.920169	0.12	0.377	0.0660669	SRGAP1
P4HB.1	5.62702e-06	0.359193	-0.565927	0.36	0.702	0.0664945	P4HB
PGD.1	5.66005e-06	0.365176	-0.278323	0.23	0.557	0.0668849	PGD
EEF2K	5.68507e-06	0.397246	-2.99938	0.04	0.246	0.0671805	EEF2K
BAG3.1	5.75247e-06	0.366408	-0.964859	0.25	0.53	0.067977	BAG3
CCT4.1	5.76847e-06	0.357547	-0.570642	0.48	0.776	0.068166	CCT4
ARID2	5.76877e-06	0.380932	-0.391564	0.12	0.36	0.0681695	ARID2
TRMT10B	5.84264e-06	0.393965	-0.333661	0.05	0.267	0.0690425	TRMT10B
EFCAB6.1	5.88474e-06	0.403644	-3.52754	0.02	0.213	0.06954	EFCAB6
IKZF2	6.02222e-06	0.366801	-0.42229	0.24	0.53	0.0711646	IKZF2
FCF1.1	6.02255e-06	0.387805	-1.70225	0.08	0.308	0.0711685	FCF1
ANKDD1B.1	6.04556e-06	0.408033	-8.06416	0.01	0.193	0.0714404	ANKDD1B
FAM179B.1	6.04952e-06	0.403768	-3.38857	0.02	0.213	0.0714871	FAM179B
PGRMC1	6.07092e-06	0.361822	-0.557166	0.32	0.634	0.0717401	PGRMC1
NGLY1	6.07665e-06	0.399545	-0.446261	0.03	0.236	0.0718078	NGLY1
TTC1.1	6.0878e-06	0.372888	-0.734094	0.17	0.447	0.0719395	TTC1
YWHAB.1	6.08841e-06	0.357412	-0.568578	0.48	0.818	0.0719467	YWHAB
FAM96B.1	6.09165e-06	0.375435	-0.354852	0.15	0.418	0.0719851	FAM96B
TMEM183A	6.10823e-06	0.393302	-1.27443	0.05	0.273	0.072181	TMEM183A
AK8.1	6.11251e-06	0.400942	-1.11716	0.03	0.228	0.0722316	AK8
BTBD10.1	6.18383e-06	0.391936	-1.94874	0.06	0.282	0.0730744	BTBD10
LOC107052576.1	6.2345e-06	0.404275	-2.91506	0.02	0.211	0.073673	LOC107052576
SF3A1.1	6.27729e-06	0.368644	0.585231	0.2	0.509	0.0741787	SF3A1
KMT5B.1	6.30121e-06	0.374648	-1.44398	0.18	0.424	0.0744614	KMT5B
KIAA0753	6.30408e-06	0.412008	-9.4559	0	0.176	0.0744953	KIAA0753
X2KTGRL	6.30581e-06	0.385611	-1.26239	0.09	0.327	0.0745157	X2KTGRL
SNCG.1	6.37767e-06	0.404752	-5.14314	0.02	0.209	0.075365	SNCG
ENTPD3.1	6.41852e-06	0.35764	-1.91371	0.54	0.822	0.0758476	ENTPD3
MTF2	6.45979e-06	0.379172	-0.409212	0.13	0.383	0.0763353	MTF2
DNAJB4.1	6.53875e-06	0.395725	-2.94391	0.05	0.259	0.0772684	DNAJB4
RGS7.1	6.59061e-06	0.408002	-4.12321	0.01	0.195	0.0778812	RGS7
ARHGAP18.1	6.62262e-06	0.388054	-1.18949	0.09	0.308	0.0782595	ARHGAP18
PHC3	6.62865e-06	0.401667	-3.85138	0.03	0.226	0.0783307	PHC3
C2CD4A.1	6.64709e-06	0.38883	-1.93879	0.08	0.304	0.0785486	C2CD4A
C1H12ORF73.1	6.67471e-06	0.38499	-1.20767	0.09	0.335	0.078875	C1H12ORF73
LHX4.AS1	6.68306e-06	0.397702	-2.54048	0.04	0.248	0.0789737	LHX4.AS1
DIEXF.1	6.71711e-06	0.401035	-1.91363	0.03	0.23	0.079376	DIEXF
SLC39A11.1	6.72265e-06	0.39264	-0.943182	0.06	0.28	0.0794416	SLC39A11
DYNC2H1.1	6.74578e-06	0.388654	-0.786046	0.08	0.306	0.0797149	DYNC2H1
URM1.1	6.83592e-06	0.37529	1.18636	0.15	0.429	0.0807801	URM1
HOMER2.1	6.83603e-06	0.383778	-1.3585	0.11	0.344	0.0807814	HOMER2
PTPN21	6.84154e-06	0.391894	-1.1844	0.06	0.286	0.0808465	PTPN21
FNBP1.1	6.90169e-06	0.392774	-1.37375	0.06	0.28	0.0815573	FNBP1
KCNA3.1	6.94685e-06	0.409037	-6.68812	0.01	0.19	0.0820909	KCNA3
EXOSC9	6.95668e-06	0.393095	-1.60643	0.06	0.277	0.082207	EXOSC9
OTUD7A.1	6.98249e-06	0.388333	-1.04873	0.08	0.311	0.0825121	OTUD7A
BBS5.1	7.0165e-06	0.382847	-0.643911	0.11	0.354	0.0829139	BBS5
FRY.1	7.03692e-06	0.401253	-0.524619	0.03	0.23	0.0831552	FRY
GPN2.1	7.05385e-06	0.396097	-2.50459	0.05	0.259	0.0833553	GPN2
HSPB9.1	7.05652e-06	0.401957	-3.39698	0.03	0.226	0.0833869	HSPB9
SIRT6	7.0871e-06	0.395818	-1.8676	0.05	0.261	0.0837482	SIRT6
SAP130	7.11637e-06	0.379534	-1.58243	0.14	0.383	0.0840941	SAP130
CTTNBP2	7.12648e-06	0.389451	-0.553777	0.07	0.304	0.0842136	CTTNBP2
SMAP1.1	7.15933e-06	0.636108	2.6894	0.59	0.549	0.0846018	SMAP1
CLDN8.1	7.19139e-06	0.630983	0.841217	0.62	0.431	0.0849807	CLDN8
UROS.1	7.19167e-06	0.398375	-1.23702	0.04	0.246	0.0849839	UROS
RBM45.1	7.22208e-06	0.382174	-1.06011	0.12	0.36	0.0853433	RBM45
RDH14.1	7.2382e-06	0.401729	-2.33538	0.03	0.228	0.0855338	RDH14
S1PR1.1	7.27563e-06	0.386615	-1.77988	0.1	0.323	0.0859761	S1PR1
ZFYVE28.1	7.28475e-06	0.413043	-10.1745	0	0.174	0.0860839	ZFYVE28
COX4I1.1	7.32278e-06	0.358292	-0.541432	0.54	0.845	0.0865333	COX4I1
LRRIQ1.1	7.34285e-06	0.398157	-2.02329	0.04	0.248	0.0867704	LRRIQ1
CABP2.1	7.39371e-06	0.402174	-1.61419	0.03	0.226	0.0873715	CABP2
HEATR7B2L2.1	7.42394e-06	0.399172	-2.97043	0.04	0.242	0.0877287	HEATR7B2L2
PORCN	7.46906e-06	0.404369	-0.579878	0.02	0.215	0.0882619	PORCN
TMCO1	7.4821e-06	0.382381	-0.887806	0.13	0.358	0.088416	TMCO1
BAZ1A	7.48753e-06	0.393468	-1.79856	0.06	0.277	0.0884802	BAZ1A
TAB3	7.56135e-06	0.390021	-1.76498	0.08	0.3	0.0893525	TAB3
TGFBRAP1	7.67689e-06	0.392484	-1.95689	0.07	0.284	0.0907178	TGFBRAP1
ACAA1.1	7.69157e-06	0.394172	-1.06052	0.06	0.273	0.0908912	ACAA1
C22H8ORF4.1	7.70408e-06	0.401677	-2.15753	0.03	0.23	0.0910391	C22H8ORF4
NR4A3	7.73439e-06	0.406749	-9.09033	0.02	0.203	0.0913973	NR4A3
CFAP57.1	7.76368e-06	0.402402	-3.36464	0.03	0.226	0.0917434	CFAP57
VPS13A.1	7.78464e-06	0.400383	-4.24379	0.04	0.236	0.0919911	VPS13A
ZSWIM7.1	7.82933e-06	0.376905	-0.665812	0.15	0.418	0.0925192	ZSWIM7
SEMA6D	7.83491e-06	0.384099	-2.19372	0.12	0.346	0.0925851	SEMA6D
GPR85.1	7.84659e-06	0.405683	-3.74856	0.02	0.209	0.0927232	GPR85
PCNT	7.86028e-06	0.373685	-0.255798	0.19	0.453	0.0928849	PCNT
TMTC1.1	7.88089e-06	0.40999	-9.36415	0.01	0.188	0.0931285	TMTC1
NEK1.1	7.88489e-06	0.385228	-0.914055	0.1	0.34	0.0931758	NEK1
USP45	7.95977e-06	0.410031	-8.5675	0.01	0.188	0.0940605	USP45
RPL7A	8.00091e-06	0.360186	-0.463015	0.41	0.76	0.0945467	RPL7A
CFAP45.1	8.16222e-06	0.399306	-1.2227	0.04	0.244	0.096453	CFAP45
CNNM2.1	8.32877e-06	0.403427	-3.34472	0.03	0.222	0.098421	CNNM2
JMJD1C	8.34471e-06	0.388789	-1.9458	0.09	0.313	0.0986094	JMJD1C
ERO1B.1	8.37404e-06	0.396946	-0.535628	0.05	0.259	0.098956	ERO1B
SLC9B2.1	8.49337e-06	0.576149	0.356884	0.24	0.081	0.100366	SLC9B2
CFDP1.1	8.50462e-06	0.387019	0.62706	0.09	0.329	0.100499	CFDP1
BAIAP2L1	8.54566e-06	0.381532	-1.03233	0.13	0.375	0.100984	BAIAP2L1
NLK	8.56446e-06	0.390932	-1.90277	0.08	0.298	0.101206	NLK
GEMIN5.1	8.59361e-06	0.385259	-1.54366	0.11	0.342	0.101551	GEMIN5
LAMC1	8.63534e-06	0.391232	-0.941331	0.08	0.296	0.102044	LAMC1
LINGO3.1	8.6438e-06	0.400228	-2.69058	0.04	0.24	0.102144	LINGO3
SLC11A2.1	8.73557e-06	0.378064	-0.402294	0.15	0.412	0.103228	SLC11A2
PDE4B.1	8.78154e-06	0.410052	-4.73028	0.01	0.19	0.103772	PDE4B
STXBP5L	8.85266e-06	0.3997	-2.09646	0.04	0.244	0.104612	STXBP5L
POMT1	8.85973e-06	0.37589	-0.770795	0.18	0.435	0.104695	POMT1
TNC.1	8.90786e-06	0.410518	-6.40452	0.01	0.188	0.105264	TNC
DSCC1.1	8.95446e-06	0.407785	-8.9894	0.02	0.201	0.105815	DSCC1
CSNK1D	8.95907e-06	0.392474	-0.559865	0.07	0.29	0.105869	CSNK1D
GLTP.1	8.97961e-06	0.363437	-0.443498	0.33	0.663	0.106112	GLTP
SEC16A.1	9.01752e-06	0.377743	0.368893	0.15	0.418	0.10656	SEC16A
FIGN	9.04367e-06	0.400124	-0.3192	0.04	0.242	0.106869	FIGN
ABHD2	9.1446e-06	0.406377	-3.10926	0.02	0.209	0.108062	ABHD2
AKAP13	9.21458e-06	0.378033	-0.517737	0.16	0.414	0.108889	AKAP13
PCCA	9.22755e-06	0.398033	-2.87642	0.05	0.255	0.109042	PCCA
MAP2K5	9.23563e-06	0.388613	-1.70061	0.09	0.319	0.109137	MAP2K5
AAK1.1	9.24375e-06	0.373427	-0.486137	0.2	0.47	0.109233	AAK1
SMDT1.1	9.25203e-06	0.367008	-0.296663	0.28	0.576	0.109331	SMDT1
PA2G4	9.29259e-06	0.640621	0.622983	0.87	0.899	0.109811	PA2G4
ADGRL2	9.32259e-06	0.398085	-1.42238	0.05	0.255	0.110165	ADGRL2
METTL14.1	9.33875e-06	0.385507	0.346877	0.1	0.346	0.110356	METTL14
RAD17.1	9.42834e-06	0.397536	1.00736	0.05	0.259	0.111415	RAD17
KIAA1549L	9.4381e-06	0.393551	-2.48593	0.07	0.284	0.11153	KIAA1549L
GSTAL1	9.44877e-06	0.623261	1.74597	0.57	0.348	0.111656	GSTAL1
SCAF11	9.51731e-06	0.382536	-0.861781	0.13	0.371	0.112466	SCAF11
C11H19orf12	9.53224e-06	0.388313	-0.901531	0.09	0.323	0.112642	C11H19orf12
R3HDM4.1	9.54103e-06	0.40235	-0.34332	0.03	0.232	0.112746	R3HDM4
FAM183A.1	9.59506e-06	0.397029	-0.926055	0.05	0.263	0.113385	FAM183A
CLCN7	9.60644e-06	0.39793	-1.27615	0.05	0.257	0.113519	CLCN7
PLCE1.1	9.62987e-06	0.401729	-3.68442	0.04	0.234	0.113796	PLCE1
LOC112530034.1	9.69922e-06	0.415114	-7.07227	0	0.17	0.114616	LOC112530034
CFAP73.1	9.71222e-06	0.415114	-9.88185	0	0.17	0.114769	CFAP73
KIF18A.1	9.71239e-06	0.415114	-10.9924	0	0.17	0.114771	KIF18A
G6PC2	9.71255e-06	0.415114	-11.2717	0	0.17	0.114773	G6PC2
TSPAN4.1	9.72039e-06	0.407774	-6.11024	0.02	0.203	0.114866	TSPAN4
KLHDC1	9.75486e-06	0.401791	-3.84861	0.04	0.234	0.115273	KLHDC1
TOMM34.1	9.81364e-06	0.406698	-2.60185	0.02	0.209	0.115968	TOMM34
HADH	9.90531e-06	0.37765	-0.273071	0.16	0.424	0.117051	HADH
MYO18B	9.98619e-06	0.382236	-1.03021	0.13	0.377	0.118007	MYO18B
POU4F3.2	1.00022e-05	0.411025	-4.35247	0.01	0.188	0.118196	POU4F3
SELENOK	1.00174e-05	0.3644	-0.436032	0.35	0.65	0.118376	SELENOK
CHD1Z	1.00595e-05	0.392816	-3.05026	0.08	0.29	0.118873	CHD1Z
LTK.1	1.01447e-05	0.408344	-6.50763	0.02	0.201	0.11988	LTK
DENND1B	1.01826e-05	0.391087	-0.726338	0.08	0.304	0.120328	DENND1B
ZDHHC20	1.02354e-05	0.39648	-1.55789	0.06	0.267	0.120952	ZDHHC20
TOR1AIP1.1	1.03745e-05	0.390445	-0.715238	0.08	0.311	0.122595	TOR1AIP1
LOC107057078.1	1.03855e-05	0.363799	-0.741611	0.36	0.679	0.122725	LOC107057078
EFTUD2.1	1.03905e-05	0.391698	-1.72667	0.08	0.3	0.122785	EFTUD2
USP31.1	1.04315e-05	0.403799	-1.69199	0.03	0.226	0.12327	USP31
MICALL2.1	1.04462e-05	0.411615	-5.91115	0.01	0.186	0.123443	MICALL2
BFAR	1.05344e-05	0.404524	-3.31698	0.03	0.222	0.124485	BFAR
LOC100858962	1.05864e-05	0.407785	-2.77402	0.02	0.205	0.125099	LOC100858962
POR	1.06229e-05	0.390331	-1.40278	0.09	0.311	0.125531	POR
ANO2.1	1.06377e-05	0.407805	-3.65319	0.02	0.205	0.125706	ANO2
EGLN1.1	1.06769e-05	0.376863	0.980704	0.16	0.441	0.126169	EGLN1
ELP2.1	1.06859e-05	0.403903	-2.55093	0.03	0.226	0.126276	ELP2
NDUFV2.1	1.07151e-05	0.366822	-0.30578	0.28	0.605	0.12662	NDUFV2
CCDC25.1	1.07601e-05	0.375455	-0.693261	0.19	0.455	0.127152	CCDC25
COQ3.1	1.07705e-05	0.390404	-0.972086	0.09	0.311	0.127275	COQ3
HECW2	1.07766e-05	0.390166	-2.17666	0.1	0.311	0.127347	HECW2
GNPTG	1.08467e-05	0.39794	-1.28484	0.05	0.261	0.128176	GNPTG
CYB561D2	1.09122e-05	0.397971	-0.677431	0.05	0.261	0.128949	CYB561D2
OMA1.1	1.0947e-05	0.389068	-1.29951	0.09	0.323	0.12936	OMA1
TRIP12	1.09559e-05	0.373571	-0.599838	0.22	0.48	0.129466	TRIP12
MYLIP	1.11119e-05	0.369369	-0.728556	0.26	0.553	0.131309	MYLIP
LOC424748.1	1.11982e-05	0.416149	-8.85726	0	0.168	0.132329	LOC424748
TMEM238.1	1.12127e-05	0.40381	-0.771772	0.03	0.228	0.132501	TMEM238
LOC416959	1.1255e-05	0.381097	-0.253755	0.14	0.395	0.133001	LOC416959
IMP4.1	1.12956e-05	0.386998	-1.41857	0.11	0.34	0.13348	IMP4
BBS7.1	1.13837e-05	0.399079	-1.74208	0.05	0.255	0.134521	BBS7
MOB4	1.1441e-05	0.380155	-0.65381	0.16	0.404	0.135198	MOB4
COG5	1.14881e-05	0.399731	-2.4317	0.05	0.251	0.135754	COG5
ELOVL5.1	1.14936e-05	0.408157	-2.10878	0.02	0.205	0.13582	ELOVL5
SDCCAG8	1.152e-05	0.408168	-2.75273	0.02	0.205	0.136132	SDCCAG8
NSDHL.1	1.15293e-05	0.404948	-1.81837	0.03	0.222	0.136242	NSDHL
CREB3L2	1.16434e-05	0.370859	-0.634683	0.26	0.528	0.13759	CREB3L2
TRMT61B	1.17367e-05	0.402681	-3.00331	0.04	0.234	0.138692	TRMT61B
DYNLL2.1	1.17466e-05	0.364472	-0.7517	0.39	0.679	0.138809	DYNLL2
TUBA4A	1.17535e-05	0.558033	-0.25723	0.16	0.041	0.138892	TUBA4A
CRCP.1	1.17912e-05	0.383385	-1.26099	0.13	0.375	0.139337	CRCP
TBCD	1.18121e-05	0.394451	-0.9204	0.07	0.286	0.139583	TBCD
PEX10.1	1.18213e-05	0.384762	-0.580703	0.12	0.362	0.139692	PEX10
MAP4K4	1.18972e-05	0.375259	-0.567712	0.21	0.464	0.14059	MAP4K4
CFAP44.1	1.19207e-05	0.403085	-3.56157	0.04	0.232	0.140867	CFAP44
IFT43.1	1.19979e-05	0.386066	-0.561114	0.11	0.352	0.141779	IFT43
RPS6KA3	1.20862e-05	0.393271	-2.37753	0.08	0.294	0.142823	RPS6KA3
ADAT1	1.21453e-05	0.392288	-1.1266	0.09	0.3	0.143521	ADAT1
NDUFB9.1	1.21543e-05	0.366056	-0.406867	0.32	0.644	0.143628	NDUFB9
ARMC2	1.21738e-05	0.39823	-0.839232	0.05	0.263	0.143857	ARMC2
HIC2	1.23016e-05	0.384793	-0.638344	0.12	0.364	0.145367	HIC2
ZDHHC9	1.23257e-05	0.398002	-1.20924	0.06	0.263	0.145653	ZDHHC9
THAP5	1.23587e-05	0.408489	-2.91559	0.02	0.205	0.146043	THAP5
LOC107055082.1	1.24658e-05	0.403302	-1.6125	0.04	0.232	0.147309	LOC107055082
PDXDC1	1.24871e-05	0.391936	-1.54965	0.09	0.304	0.14756	PDXDC1
EPS8	1.27071e-05	0.379151	-0.423532	0.16	0.424	0.15016	EPS8
SMC3	1.27089e-05	0.375797	-0.302198	0.19	0.466	0.150181	SMC3
PCYOX1L.1	1.27225e-05	0.39354	-1.07072	0.08	0.294	0.150342	PCYOX1L
TSPO.1	1.2873e-05	0.382422	-0.490737	0.14	0.389	0.152121	TSPO
LCLAT1	1.28966e-05	0.393613	-1.28813	0.08	0.294	0.152399	LCLAT1
ZMYND12.1	1.29033e-05	0.402495	-1.69378	0.04	0.238	0.152479	ZMYND12
ACSM4L.1	1.29247e-05	0.417184	-10.8085	0	0.166	0.152731	ACSM4L
CHMP2A	1.29378e-05	0.370642	0.28568	0.24	0.551	0.152887	CHMP2A
PACRGL	1.30936e-05	0.395797	-0.923283	0.07	0.28	0.154727	PACRGL
GMPS	1.32548e-05	0.403271	-2.62851	0.04	0.234	0.156632	GMPS
TOB2	1.32929e-05	0.379741	-1.79407	0.18	0.416	0.157082	TOB2
SIPA1L1	1.33377e-05	0.391325	-0.276821	0.09	0.313	0.157612	SIPA1L1
DTYMK.1	1.34368e-05	0.388188	-0.963156	0.1	0.34	0.158782	DTYMK
ARMC8	1.345e-05	0.393582	-1.4958	0.08	0.296	0.158938	ARMC8
ACTR8	1.35333e-05	0.406398	-1.3817	0.03	0.217	0.159923	ACTR8
ZDBF2	1.35411e-05	0.384762	-0.644705	0.12	0.371	0.160015	ZDBF2
BBS4.1	1.35883e-05	0.389576	-0.705802	0.11	0.325	0.160572	BBS4
SNRNP25	1.36238e-05	0.374689	-0.304358	0.21	0.487	0.160993	SNRNP25
ITFG2	1.36661e-05	0.406097	-2.2677	0.03	0.219	0.161492	ITFG2
ACBD7.1	1.37272e-05	0.613168	1.30253	0.46	0.28	0.162214	ACBD7
EAPP.1	1.37462e-05	0.386636	-0.615107	0.12	0.352	0.162438	EAPP
NBAS.1	1.37821e-05	0.396335	-1.72842	0.07	0.277	0.162863	NBAS
RRAD.1	1.3785e-05	0.409731	-3.84662	0.02	0.201	0.162898	RRAD
DNAJC1	1.37907e-05	0.405797	-2.20919	0.03	0.222	0.162965	DNAJC1
CCDC173	1.39918e-05	0.403861	-3.31529	0.04	0.232	0.165341	CCDC173
LOC100857745.1	1.3993e-05	0.392308	-2.12194	0.09	0.306	0.165356	LOC100857745
FAM219A	1.4007e-05	0.398944	-3.31927	0.06	0.261	0.165521	FAM219A
DIXDC1.1	1.40134e-05	0.376273	-0.45467	0.22	0.462	0.165597	DIXDC1
VMP1	1.40366e-05	0.379441	-0.993798	0.17	0.427	0.16587	VMP1
FAM184B	1.40996e-05	0.38558	-0.816326	0.13	0.362	0.166615	FAM184B
RFC5.1	1.4124e-05	0.392847	-1.54567	0.08	0.304	0.166903	RFC5
SCPEP1	1.41309e-05	0.386998	-0.471973	0.11	0.352	0.166985	SCPEP1
SEMA6A	1.41536e-05	0.385021	-0.778899	0.13	0.369	0.167253	SEMA6A
UBXN2B.1	1.42501e-05	0.388954	0.575694	0.1	0.335	0.168394	UBXN2B
SEPT8.1	1.42513e-05	0.388954	-0.283382	0.11	0.333	0.168407	2024-09-08
FAM126B.1	1.43074e-05	0.406315	-1.73241	0.03	0.219	0.169071	FAM126B
CASP6	1.43727e-05	0.393188	-1.19624	0.09	0.3	0.169842	CASP6
CFAP99.1	1.45008e-05	0.410714	-5.39568	0.02	0.197	0.171356	CFAP99
UFD1L.1	1.45065e-05	0.382081	-0.584719	0.14	0.402	0.171423	UFD1L
LOC107051857.1	1.45097e-05	0.396605	-2.04603	0.07	0.277	0.171461	LOC107051857
BTD.1	1.45763e-05	0.400321	0.675024	0.05	0.255	0.172248	BTD
ZC3H14.1	1.45913e-05	0.386977	-0.412111	0.11	0.354	0.172425	ZC3H14
LMAN2	1.46207e-05	0.379845	-0.475805	0.17	0.424	0.172773	LMAN2
EEPD1	1.48174e-05	0.409689	-2.74811	0.02	0.203	0.175098	EEPD1
KALRN	1.48177e-05	0.406139	-1.49223	0.03	0.222	0.1751	KALRN
GULP1.1	1.4881e-05	0.410455	-4.19379	0.02	0.199	0.175849	GULP1
FNBP1L.1	1.48937e-05	0.384006	-0.340571	0.15	0.379	0.175999	FNBP1L
PPP1R9A.1	1.49008e-05	0.418219	-10.7406	0	0.164	0.176083	PPP1R9A
MCF2.1	1.49018e-05	0.418219	-10.2862	0	0.164	0.176095	MCF2
ANKRD40.1	1.4902e-05	0.418219	-9.85404	0	0.164	0.176097	ANKRD40
TTC30B.1	1.49153e-05	0.40617	-1.90943	0.03	0.222	0.176254	TTC30B
PAPLN	1.4925e-05	0.397298	-1.50957	0.07	0.273	0.176368	PAPLN
CISD1.1	1.4943e-05	0.365673	-0.314895	0.4	0.696	0.176581	CISD1
YPEL5	1.50097e-05	0.634814	1.65735	0.65	0.669	0.17737	YPEL5
MAPK9	1.50227e-05	0.391977	-1.00051	0.09	0.313	0.177523	MAPK9
LOC112532659.1	1.51122e-05	0.396284	-2.14815	0.07	0.282	0.178581	LOC112532659
IGF2R	1.51532e-05	0.414048	-4.85913	0.01	0.182	0.179065	IGF2R
FAHD2AL.1	1.51978e-05	0.386014	-0.637482	0.12	0.364	0.179593	FAHD2AL
PRKAR1A	1.5277e-05	0.636573	1.36463	0.77	0.785	0.180529	PRKAR1A
DNAJC2.1	1.52782e-05	0.384524	-1.01245	0.14	0.377	0.180543	DNAJC2
NADSYN1	1.52966e-05	0.41058	-2.56515	0.02	0.199	0.18076	NADSYN1
BCL11A.1	1.53691e-05	0.403354	-1.42125	0.04	0.238	0.181617	BCL11A
AADAT.1	1.54501e-05	0.404669	-2.54207	0.04	0.23	0.182573	AADAT
PSEN2	1.55087e-05	0.410269	-3.12199	0.02	0.201	0.183266	PSEN2
KDM4C	1.55088e-05	0.410269	-3.26055	0.02	0.201	0.183267	KDM4C
PACSIN1.1	1.55823e-05	0.398106	-1.57715	0.06	0.271	0.184136	PACSIN1
BHLHE40.1	1.56619e-05	0.409948	-2.38289	0.02	0.203	0.185076	BHLHE40
XPO5.1	1.57312e-05	0.390393	-1.3913	0.11	0.325	0.185895	XPO5
CD63.1	1.58616e-05	0.604762	1.46547	0.41	0.222	0.187436	CD63
AKT3.1	1.58736e-05	0.367257	-0.414127	0.36	0.656	0.187579	AKT3
PLEKHH1	1.60096e-05	0.411925	-9.2417	0.02	0.193	0.189186	PLEKHH1
KSR1	1.60301e-05	0.403561	-2.19461	0.04	0.238	0.189427	KSR1
CTBS	1.60615e-05	0.386335	-1.46087	0.13	0.362	0.189799	CTBS
CDV3.1	1.61234e-05	0.391439	-1.34713	0.1	0.319	0.190531	CDV3
KIAA1217	1.61655e-05	0.399969	-1.03941	0.06	0.259	0.191028	KIAA1217
SKI.1	1.62209e-05	0.387184	-2.0662	0.13	0.354	0.191683	SKI
LHX6.1	1.63799e-05	0.415207	-5.93499	0.01	0.178	0.193561	LHX6
TEKT1.1	1.65015e-05	0.400072	-2.35642	0.06	0.259	0.194998	TEKT1
ANGPTL4.1	1.65358e-05	0.414431	-3.84894	0.01	0.182	0.195404	ANGPTL4
GFOD1	1.67978e-05	0.408116	-3.266	0.03	0.213	0.1985	GFOD1
PXMP4.1	1.68047e-05	0.380238	-0.518813	0.17	0.431	0.198581	PXMP4
PMS2.1	1.68116e-05	0.394286	-0.878197	0.08	0.3	0.198663	PMS2
HDHD3.1	1.69476e-05	0.385694	0.362556	0.12	0.375	0.20027	HDHD3
DCK	1.71108e-05	0.410352	-1.57872	0.02	0.203	0.202199	DCK
THOC1.1	1.71306e-05	0.40234	-1.24262	0.05	0.246	0.202432	THOC1
PRELID3B	1.71468e-05	0.391325	-0.580246	0.1	0.323	0.202624	PRELID3B
2024-09-06	1.71555e-05	0.387308	-0.28619	0.12	0.358	0.202726	2024-09-06
RFWD3.1	1.71742e-05	0.419255	-10.1971	0	0.161	0.202947	RFWD3
NRG3.1	1.71743e-05	0.419255	-10.5046	0	0.161	0.202949	NRG3
ASS1.1	1.71753e-05	0.419255	-11.8075	0	0.161	0.202961	ASS1
ROCK2	1.71997e-05	0.387723	-1.57574	0.13	0.352	0.203249	ROCK2
CCDC34.1	1.73254e-05	0.387567	-0.642427	0.12	0.356	0.204734	CCDC34
PTPRZ1	1.73774e-05	0.368975	-1.1278	0.39	0.613	0.205348	PTPRZ1
CTSH	1.74892e-05	0.386832	-0.534345	0.12	0.364	0.20667	CTSH
MRPL58.1	1.75332e-05	0.378903	0.750747	0.17	0.453	0.20719	MRPL58
WASF1.1	1.75639e-05	0.401863	-5.13113	0.06	0.248	0.207553	WASF1
ISCA1	1.77575e-05	0.390414	-0.337929	0.1	0.333	0.20984	ISCA1
LGI2.1	1.78024e-05	0.408043	-2.72731	0.03	0.215	0.210371	LGI2
DEGS1	1.78852e-05	0.382836	-0.936835	0.15	0.406	0.21135	DEGS1
GINM1	1.78935e-05	0.402257	-1.26596	0.05	0.248	0.211448	GINM1
NSUN4	1.79622e-05	0.411315	-0.738375	0.02	0.199	0.21226	NSUN4
ACAP2.1	1.81962e-05	0.399441	-1.61125	0.06	0.267	0.215024	ACAP2
GPATCH4	1.8289e-05	0.396511	-0.619422	0.07	0.288	0.216121	GPATCH4
ANKRD28.1	1.85528e-05	0.40824	-1.52263	0.03	0.215	0.219239	ANKRD28
ZFYVE21.1	1.86426e-05	0.392246	-0.499826	0.09	0.321	0.2203	ZFYVE21
TMEM19	1.86905e-05	0.385352	-0.651335	0.14	0.381	0.220866	TMEM19
TUBGCP5	1.88722e-05	0.398261	-1.1521	0.07	0.275	0.223013	TUBGCP5
ACSL1	1.88725e-05	0.411915	-1.51605	0.02	0.197	0.223017	ACSL1
WDR77.1	1.89008e-05	0.408675	-2.96702	0.03	0.213	0.22335	WDR77
DGKE.1	1.9084e-05	0.408375	-1.59119	0.03	0.215	0.225515	DGKE
CRYZ.1	1.91031e-05	0.404431	-1.52503	0.04	0.238	0.225741	CRYZ
FBXL2	1.95196e-05	0.388458	-1.23015	0.13	0.352	0.230663	FBXL2
BLOC1S3	1.95758e-05	0.408157	-2.09219	0.03	0.217	0.231327	BLOC1S3
DCTN4	1.95864e-05	0.388282	0.506857	0.12	0.356	0.231452	DCTN4
WASHC3.1	1.96519e-05	0.382598	0.523549	0.17	0.412	0.232226	WASHC3
WBP4.1	1.97334e-05	0.384969	-0.923381	0.15	0.387	0.23319	WBP4
TEX30.1	1.97853e-05	0.42029	-9.70203	0	0.159	0.233803	TEX30
KIF13B	1.9858e-05	0.382826	-0.627768	0.18	0.408	0.234662	KIF13B
REXO2.1	1.98786e-05	0.375487	-0.635589	0.24	0.509	0.234906	REXO2
MBD4.1	1.99588e-05	0.412547	-3.80574	0.02	0.195	0.235853	MBD4
ARFRP1.1	1.99634e-05	0.385745	-0.404274	0.14	0.381	0.235908	ARFRP1
AKAP17A	2.03381e-05	0.402609	-1.03258	0.05	0.251	0.240335	AKAP17A
UBR3	2.05632e-05	0.391905	0.379976	0.1	0.327	0.242995	UBR3
GADD45G.1	2.05658e-05	0.398986	-0.369105	0.06	0.275	0.243026	GADD45G
2024-03-05	2.05938e-05	0.373975	-0.3739	0.25	0.542	0.243357	2024-03-05
UHRF1BP1L.1	2.07681e-05	0.415839	-0.674553	0.01	0.18	0.245416	UHRF1BP1L
RBBP4.1	2.09303e-05	0.367609	-0.334081	0.4	0.714	0.247334	RBBP4
OARD1.1	2.09623e-05	0.389679	-0.668696	0.11	0.348	0.247712	OARD1
PRKCB.1	2.11237e-05	0.402215	-0.485324	0.06	0.253	0.249619	PRKCB
GALM.1	2.11398e-05	0.412826	-5.0968	0.02	0.195	0.249809	GALM
TIMM22.1	2.11992e-05	0.393654	-0.774762	0.09	0.315	0.250511	TIMM22
SLC2A14	2.13052e-05	0.412474	-2.90032	0.02	0.197	0.251764	SLC2A14
CLCN5	2.13149e-05	0.400828	-0.321693	0.06	0.263	0.251878	CLCN5
MT4L.1	2.13305e-05	0.409959	-3.54932	0.03	0.209	0.252062	MT4L
FAM65B	2.13578e-05	0.409607	-1.47694	0.03	0.211	0.252385	FAM65B
UCHL5.1	2.13654e-05	0.378551	-0.29627	0.19	0.474	0.252475	UCHL5
FIP1L1.1	2.15692e-05	0.391957	-2.31766	0.12	0.325	0.254884	FIP1L1
RPSA.1	2.16711e-05	0.365756	-0.429337	0.54	0.849	0.256088	RPSA
CNOT6	2.17992e-05	0.403261	-1.22221	0.05	0.248	0.257601	CNOT6
KCNA10.1	2.18548e-05	0.416874	-5.82055	0.01	0.176	0.258258	KCNA10
EXOC7	2.21805e-05	0.384814	-0.422261	0.14	0.4	0.262107	EXOC7
TRIB1	2.24311e-05	0.396853	-2.16852	0.09	0.29	0.265069	TRIB1
TTC21B	2.25398e-05	0.404948	-3.38437	0.05	0.238	0.266353	TTC21B
TTC39B	2.27067e-05	0.399244	-1.44265	0.07	0.275	0.268325	TTC39B
TACC2.1	2.2748e-05	0.384969	-0.412513	0.16	0.395	0.268814	TACC2
FBXO21	2.27664e-05	0.397184	-1.35734	0.08	0.29	0.269031	FBXO21
EXOC1L.1	2.27849e-05	0.421325	-10.9306	0	0.157	0.269249	EXOC1L
KCNG4.1	2.27851e-05	0.421325	-12.767	0	0.157	0.269252	KCNG4
NIPA1.1	2.2796e-05	0.391625	-1.31211	0.12	0.331	0.26938	NIPA1
HIST2H4B.1	2.29123e-05	0.62528	2.01955	0.55	0.482	0.270754	HIST2H4B
SYNE3	2.29477e-05	0.412816	-0.640967	0.02	0.197	0.271174	SYNE3
TTC3	2.29932e-05	0.39852	-1.23945	0.07	0.282	0.27171	TTC3
UBE2D2	2.31309e-05	0.39324	-1.07915	0.11	0.319	0.273337	UBE2D2
N4BP1	2.31561e-05	0.404472	-0.660259	0.05	0.242	0.273635	N4BP1
WWC1.1	2.32147e-05	0.394627	-1.21393	0.09	0.311	0.274328	WWC1
PRKAB1.1	2.33325e-05	0.395124	-1.07839	0.09	0.306	0.275721	PRKAB1
FAM155B.1	2.34727e-05	0.413292	-2.65196	0.02	0.195	0.277377	FAM155B
DLL1.1	2.3477e-05	0.403644	-0.555778	0.05	0.248	0.277428	DLL1
COPE.1	2.35661e-05	0.367909	-0.327119	0.39	0.745	0.27848	COPE
MRPL44.1	2.36119e-05	0.391615	-0.520594	0.11	0.335	0.279021	MRPL44
UQCRFS1.1	2.36297e-05	0.368033	-0.357704	0.43	0.731	0.279232	UQCRFS1
PLPP1.1	2.37171e-05	0.386781	-1.00259	0.15	0.379	0.280265	PLPP1
PRPF8.1	2.37222e-05	0.384079	-0.510165	0.17	0.408	0.280325	PRPF8
NOX5	2.37287e-05	0.403106	-1.31685	0.06	0.251	0.280403	NOX5
ANKEF1.1	2.38358e-05	0.413737	-2.1088	0.02	0.193	0.281668	ANKEF1
ACTR10L.1	2.3845e-05	0.387909	0.260392	0.12	0.373	0.281776	ACTR10L
EZH1	2.38781e-05	0.402847	-1.09347	0.06	0.253	0.282168	EZH1
LYRM2.1	2.38817e-05	0.398986	-0.975904	0.07	0.28	0.28221	LYRM2
VAMP7.1	2.40274e-05	0.384969	-0.847981	0.17	0.398	0.283932	VAMP7
ZNF555	2.4069e-05	0.403768	-3.51835	0.06	0.246	0.284424	ZNF555
ACTG1.1	2.40817e-05	0.367795	-0.420727	0.43	0.754	0.284573	ACTG1
ZCRB1.1	2.41975e-05	0.379607	-0.529214	0.18	0.472	0.285942	ZCRB1
DDX10.1	2.42815e-05	0.407536	-1.41395	0.04	0.226	0.286935	DDX10
LRP8	2.43122e-05	0.414586	-6.93912	0.02	0.188	0.287297	LRP8
KIAA1841.1	2.43497e-05	0.40266	-0.442918	0.06	0.255	0.28774	KIAA1841
TRDMT1.1	2.44657e-05	0.414234	-4.51733	0.02	0.19	0.289111	TRDMT1
DTNBP1.1	2.45467e-05	0.383043	-0.898118	0.18	0.422	0.290068	DTNBP1
CFAP69.1	2.47145e-05	0.411708	-6.39957	0.03	0.203	0.292051	CFAP69
AIMP2.1	2.48491e-05	0.38501	-0.710047	0.15	0.404	0.293642	AIMP2
RNFT2	2.48571e-05	0.410331	-3.46172	0.03	0.211	0.293736	RNFT2
VANGL1	2.49334e-05	0.413944	-3.02485	0.02	0.193	0.294638	VANGL1
AHR1B.1	2.4985e-05	0.41176	-5.77237	0.03	0.203	0.295247	AHR1B
GAPVD1.1	2.50952e-05	0.391967	-0.772421	0.11	0.335	0.29655	GAPVD1
CHMP4B.1	2.51005e-05	0.369824	-0.254666	0.36	0.679	0.296613	CHMP4B
CNTNAP2.1	2.51791e-05	0.410052	-1.00077	0.03	0.213	0.297542	CNTNAP2
SLX4	2.57659e-05	0.410849	-2.67819	0.03	0.209	0.304476	SLX4
HSDL1	2.57963e-05	0.391708	-1.10061	0.11	0.34	0.304835	HSDL1
ARAP2	2.6227e-05	0.42236	-10.4336	0	0.155	0.309924	ARAP2
ARPP21	2.62278e-05	0.42236	-9.83159	0	0.155	0.309934	ARPP21
TGS1.1	2.62928e-05	0.402495	-1.51158	0.06	0.259	0.310702	TGS1
USF3	2.64893e-05	0.414224	-1.30182	0.02	0.193	0.313025	USF3
ALS2	2.67066e-05	0.414638	-4.92279	0.02	0.19	0.315591	ALS2
NSG1	2.69357e-05	0.38882	-0.818178	0.13	0.369	0.318299	NSG1
TMED2	2.72143e-05	0.371304	0.534014	0.34	0.648	0.321591	TMED2
PBRM1	2.72287e-05	0.385414	-0.521006	0.16	0.404	0.321761	PBRM1
KCNAB1.1	2.74363e-05	0.40912	-3.28719	0.04	0.219	0.324214	KCNAB1
ARMC6.1	2.7479e-05	0.396511	-0.752368	0.09	0.302	0.32472	ARMC6
EXOC6.1	2.74803e-05	0.408799	-3.0091	0.04	0.222	0.324735	EXOC6
PCF11	2.76118e-05	0.400031	-1.62791	0.08	0.275	0.326288	PCF11
CLC2DL3	2.77665e-05	0.409513	-4.21639	0.04	0.217	0.328117	CLC2DL3
POLR2H	2.78269e-05	0.393416	-0.633699	0.1	0.329	0.328831	POLR2H
RPL4.1	2.79122e-05	0.36734	-0.354725	0.6	0.874	0.329838	RPL4
INPP4A	2.80774e-05	0.406988	-5.22945	0.05	0.232	0.331791	INPP4A
PPIP5K2	2.80925e-05	0.400124	-1.07871	0.07	0.277	0.331969	PPIP5K2
MLXIP	2.85461e-05	0.415321	-4.01129	0.02	0.188	0.33733	MLXIP
NMRAL1.1	2.86576e-05	0.618789	1.16644	0.55	0.387	0.338647	NMRAL1
METTL16	2.87766e-05	0.414607	-1.25992	0.02	0.193	0.340053	METTL16
MEF2A	2.88322e-05	0.390559	-1.01497	0.13	0.354	0.34071	MEF2A
RBM26	2.89224e-05	0.396563	-0.263006	0.09	0.304	0.341777	RBM26
RAC3.1	2.89822e-05	0.398261	-0.7127	0.08	0.292	0.342483	RAC3
LOC101750591.1	2.91044e-05	0.40058	-1.04616	0.07	0.275	0.343926	LOC101750591
RPP25.1	2.92763e-05	0.419389	-8.58343	0.01	0.17	0.345958	RPP25
SAMM50.1	2.94327e-05	0.388986	-0.942823	0.14	0.371	0.347806	SAMM50
C20H20ORF112.1	2.97122e-05	0.405745	-1.8773	0.05	0.242	0.351109	C20H20ORF112
CEPT1	2.97239e-05	0.390352	-1.03251	0.13	0.358	0.351248	CEPT1
ZDHHC13.1	2.97402e-05	0.411884	-2.80856	0.03	0.207	0.35144	ZDHHC13
ARNTL	2.98201e-05	0.400973	-1.98506	0.08	0.271	0.352384	ARNTL
LOC112531093.1	2.98213e-05	0.391977	-1.16972	0.12	0.344	0.352399	LOC112531093
HMGB3	2.99235e-05	0.386159	-0.765955	0.16	0.402	0.353606	HMGB3
ACOT8	3.00158e-05	0.398209	-0.309458	0.08	0.294	0.354697	ACOT8
TMEM251	3.0146e-05	0.387712	-0.533938	0.15	0.385	0.356235	TMEM251
TUBB3.1	3.01505e-05	0.409586	-3.20807	0.04	0.219	0.356288	TUBB3
SRRM3.1	3.01761e-05	0.423395	-8.63562	0	0.153	0.356591	SRRM3
LRCH2	3.01782e-05	0.423395	-9.50523	0	0.153	0.356615	LRCH2
LOC112529921.1	3.01793e-05	0.423395	-10.6003	0	0.153	0.356629	LOC112529921
NTNG1.1	3.03198e-05	0.418727	-3.55747	0.01	0.174	0.358289	NTNG1
GNG10.1	3.03509e-05	0.395455	-1.14673	0.1	0.315	0.358657	GNG10
RALBP1.1	3.03613e-05	0.37412	0.824943	0.27	0.598	0.358779	RALBP1
CHPF2	3.03759e-05	0.404969	-0.346819	0.05	0.248	0.358952	CHPF2
LOC431653.1	3.06046e-05	0.412371	-1.92461	0.03	0.205	0.361655	LOC431653
SAP30BP.1	3.10192e-05	0.396957	-1.01821	0.09	0.304	0.366554	SAP30BP
TP63.1	3.10916e-05	0.403654	-1.19962	0.06	0.257	0.36741	TP63
NFIB.1	3.11918e-05	0.620093	1.21699	0.59	0.41	0.368594	NFIB
RASA4.1	3.12249e-05	0.401542	-1.73591	0.07	0.271	0.368985	RASA4
ACSL3.1	3.13971e-05	0.403706	-1.18945	0.06	0.257	0.371019	ACSL3
KCNIP4.1	3.14131e-05	0.402598	-0.402394	0.07	0.263	0.371209	KCNIP4
IQCG.1	3.14748e-05	0.416149	-4.49174	0.02	0.186	0.371938	IQCG
DHX33.1	3.15132e-05	0.415776	-3.162	0.02	0.188	0.372391	DHX33
EPHX2.1	3.15648e-05	0.404017	-1.33338	0.06	0.255	0.373001	EPHX2
EPS15.1	3.16437e-05	0.391304	-0.374275	0.12	0.354	0.373934	EPS15
IQSEC1	3.17293e-05	0.396853	-2.67046	0.1	0.304	0.374946	IQSEC1
ABCA2	3.1901e-05	0.416211	-5.58893	0.02	0.186	0.376974	ABCA2
TRUB2	3.1951e-05	0.390787	-0.504945	0.12	0.36	0.377565	TRUB2
WASL.1	3.21086e-05	0.378861	-0.329097	0.24	0.505	0.379427	WASL
CDCA4L	3.22411e-05	0.415507	-2.69049	0.02	0.19	0.380993	CDCA4L
AZI2.1	3.22437e-05	0.384027	-0.337888	0.17	0.435	0.381024	AZI2
FAM19A4.1	3.22749e-05	0.398613	-1.56824	0.09	0.292	0.381392	FAM19A4
CPZ.1	3.2416e-05	0.413706	-5.18678	0.03	0.199	0.38306	CPZ
PFN2.1	3.24699e-05	0.631636	1.41525	0.74	0.859	0.383696	PFN2
FGFR2.1	3.26066e-05	0.402526	0.79635	0.07	0.265	0.385313	FGFR2
DYNLRB2.1	3.28831e-05	0.415228	-2.07992	0.02	0.193	0.38858	DYNLRB2
PIH1D3.1	3.29746e-05	0.403965	-1.72292	0.06	0.257	0.389661	PIH1D3
KDM5B	3.31724e-05	0.402081	-1.71969	0.07	0.269	0.391999	KDM5B
SMTNL2.1	3.32618e-05	0.388489	-0.653136	0.15	0.383	0.393054	SMTNL2
GLRX5	3.32798e-05	0.383944	0.576205	0.18	0.437	0.393267	GLRX5
CASD1.1	3.3293e-05	0.402909	-2.01309	0.07	0.263	0.393424	CASD1
UQCRQ.1	3.36342e-05	0.368934	-0.267402	0.6	0.832	0.397456	UQCRQ
RELN.1	3.37458e-05	0.419607	-3.27804	0.01	0.172	0.398774	RELN
GCLM	3.37617e-05	0.395621	-0.890398	0.11	0.317	0.398962	GCLM
FAM134C	3.3867e-05	0.393302	0.590311	0.11	0.34	0.400206	FAM134C
MAGI2	3.38825e-05	0.405248	-2.69521	0.06	0.248	0.40039	MAGI2
LOC417013	3.39027e-05	0.419627	-3.42315	0.01	0.172	0.400629	LOC417013
MYC.1	3.40462e-05	0.420466	-7.70669	0.01	0.168	0.402324	MYC
ADCY3.1	3.40826e-05	0.395238	-0.50998	0.1	0.323	0.402754	ADCY3
PPP2R5C	3.41657e-05	0.392153	-0.307859	0.11	0.352	0.403736	PPP2R5C
NPTX2.1	3.42898e-05	0.420497	-8.5092	0.01	0.168	0.405203	NPTX2
HSF5.1	3.45614e-05	0.409617	-1.49514	0.04	0.224	0.408413	HSF5
CWF19L1	3.46728e-05	0.420135	-4.71298	0.01	0.17	0.409728	CWF19L1
LOC425001.1	3.47124e-05	0.424431	-10.0583	0	0.151	0.410197	LOC425001
RTN4IP1	3.47138e-05	0.424431	-10.4497	0	0.151	0.410213	RTN4IP1
CDK5.1	3.48618e-05	0.404545	0.266966	0.06	0.255	0.411961	CDK5
PTGES2.1	3.48987e-05	0.401304	0.518639	0.07	0.277	0.412398	PTGES2
RPL29.1	3.48995e-05	0.630952	1.29982	0.76	0.824	0.412407	RPL29
DICER1	3.49249e-05	0.413706	-4.65904	0.03	0.201	0.412708	DICER1
MDH2.1	3.49287e-05	0.370228	-0.482321	0.44	0.766	0.412752	MDH2
UBE2K.1	3.4962e-05	0.380776	-0.663824	0.22	0.484	0.413146	UBE2K
CAMK1D.1	3.50726e-05	0.413727	-4.27565	0.03	0.201	0.414453	CAMK1D
PDAP1.1	3.51318e-05	0.383333	1.19827	0.19	0.449	0.415152	PDAP1
VPS37C	3.52319e-05	0.416294	-0.651385	0.02	0.188	0.416335	VPS37C
DQX1.1	3.53145e-05	0.411025	-3.54344	0.04	0.215	0.417311	DQX1
SEC24C	3.54997e-05	0.383126	-1.07676	0.22	0.447	0.4195	SEC24C
PMPCA.1	3.57995e-05	0.39618	-0.344832	0.1	0.317	0.423042	PMPCA
ANKRD17	3.58015e-05	0.384555	-0.451529	0.2	0.431	0.423066	ANKRD17
RHBDD2.1	3.58355e-05	0.401449	-0.862448	0.07	0.277	0.423468	RHBDD2
PAXBP1	3.58468e-05	0.40441	-1.09756	0.06	0.257	0.423602	PAXBP1
NEK5.1	3.60242e-05	0.420714	-6.40134	0.01	0.168	0.425698	NEK5
CIAO1.1	3.61055e-05	0.400725	-0.728224	0.08	0.282	0.426658	CIAO1
NAV3	3.65366e-05	0.410538	-2.5101	0.04	0.219	0.431753	NAV3
PACS2.1	3.66549e-05	0.41088	-3.20558	0.04	0.217	0.433151	PACS2
ACVR1	3.67708e-05	0.407143	-0.96252	0.05	0.24	0.434521	ACVR1
ANXA4.1	3.69128e-05	0.390362	-0.702952	0.14	0.371	0.436198	ANXA4
PRNP.1	3.71056e-05	0.410621	-3.00366	0.04	0.219	0.438476	PRNP
CPSF6	3.73143e-05	0.376729	0.568997	0.24	0.573	0.440943	CPSF6
LYRM1	3.73257e-05	0.393075	-0.693968	0.12	0.346	0.441078	LYRM1
MAP1LC3A.1	3.73429e-05	0.377878	-0.403232	0.26	0.542	0.441281	MAP1LC3A
DOLPP1.1	3.73743e-05	0.399193	-0.988008	0.09	0.294	0.441652	DOLPP1
RFC1	3.74494e-05	0.393499	0.27381	0.11	0.344	0.44254	RFC1
ARHGEF1.1	3.75594e-05	0.410031	-0.645637	0.04	0.224	0.443839	ARHGEF1
RAB3GAP2	3.78874e-05	0.405549	-1.04899	0.06	0.251	0.447715	RAB3GAP2
SLC25A32.1	3.7963e-05	0.402547	-0.892997	0.07	0.271	0.448609	SLC25A32
XPO7	3.80592e-05	0.406439	0.801299	0.05	0.246	0.449745	XPO7
ENO4.1	3.82084e-05	0.417422	-3.69401	0.02	0.184	0.451508	ENO4
BRAF	3.82784e-05	0.40765	-1.21819	0.05	0.238	0.452336	BRAF
LOC107057188	3.84169e-05	0.394089	-0.902655	0.12	0.337	0.453973	LOC107057188
WDCP.1	3.85139e-05	0.413478	-0.988226	0.03	0.205	0.455119	WDCP
[truncated: 2,324 more rows]

## Sheet: Cluster_3
	p_val	auc	avg_log2FC	pct.1	pct.2	p_val_adj	gene
RASD2.2	4.29843e-81	0.855607	7.99574	0.717	0.01	5.07946e-77	RASD2
TFPI.2	9.9569e-65	0.944955	4.27727	0.946	0.163	1.17661e-60	TFPI
NMB.2	1.11017e-63	0.899329	3.47752	0.859	0.098	1.31189e-59	NMB
RSPO3.2	2.2855e-63	0.784247	6.4386	0.576	0.008	2.70077e-59	RSPO3
BAALC.2	4.26133e-62	0.940815	3.54552	0.967	0.171	5.03561e-58	BAALC
ANO2.2	2.88437e-59	0.851412	4.04434	0.761	0.063	3.40846e-55	ANO2
NPHP3.2	1.77542e-58	0.890031	4.94994	0.837	0.116	2.09802e-54	NPHP3
RASL11B.2	3.26727e-58	0.853715	4.58982	0.75	0.073	3.86094e-54	RASL11B
CAB39L.2	2.76325e-57	0.899362	4.39371	0.87	0.136	3.26533e-53	CAB39L
PCDH8.2	4.814e-55	0.755789	5.6407	0.522	0.01	5.68871e-51	PCDH8
SYN3.2	4.21545e-54	0.935491	3.68681	0.967	0.242	4.9814e-50	SYN3
CIB3.2	7.93246e-54	0.955902	3.39127	1	0.316	9.37379e-50	CIB3
CHGB.2	3.7643e-52	0.91187	2.9598	0.935	0.202	4.44828e-48	CHGB
CABP1.2	3.90661e-52	0.957274	3.21735	0.989	0.358	4.61644e-48	CABP1
LPGAT1.2	9.04449e-51	0.953013	3.31365	1	0.367	1.06879e-46	LPGAT1
VAMP2.2	1.61951e-50	0.752845	6.01968	0.522	0.018	1.91378e-46	VAMP2
OSBPL1A.2	1.64828e-50	0.969096	3.10292	1	0.477	1.94778e-46	OSBPL1A
PTPRQ.2	4.88202e-50	0.943483	3.86168	0.989	0.338	5.76909e-46	PTPRQ
AMIGO2.2	3.37646e-49	0.79101	4.46899	0.62	0.049	3.98996e-45	AMIGO2
KCNA3.2	1.35202e-48	0.806506	4.40179	0.663	0.065	1.59768e-44	KCNA3
LOC419602.2	1.48512e-48	0.943427	2.68132	1	0.371	1.75496e-44	LOC419602
OTOF.2	1.13643e-47	0.955968	2.46419	1	0.483	1.34291e-43	OTOF
AMY2A.2	1.55239e-46	0.826663	4.72017	0.728	0.098	1.83446e-42	AMY2A
LOC112530673.2	3.27595e-46	0.869089	2.88825	0.87	0.165	3.8712e-42	LOC112530673
STARD10.2	3.76577e-46	0.941446	2.56007	1	0.43	4.45001e-42	STARD10
CKB.2	7.93021e-46	0.965144	2.91991	1	0.79	9.37112e-42	CKB
CRABP1.2	1.5346e-45	0.899418	2.69391	0.946	0.251	1.81344e-41	CRABP1
USH1C.2	5.28531e-45	0.94998	2.95312	1	0.558	6.24565e-41	USH1C
BEGAIN.2	1.72068e-44	0.885715	2.99001	0.913	0.226	2.03332e-40	BEGAIN
SKOR2.2	8.28568e-44	0.734803	6.22902	0.489	0.024	9.79119e-40	SKOR2
TMEM68L.2	2.13753e-43	0.857987	2.88626	0.848	0.171	2.52592e-39	TMEM68L
FAM19A1.2	2.96678e-43	0.761777	4.12326	0.565	0.045	3.50584e-39	FAM19A1
SLC9A9.2	3.79113e-43	0.927643	3.11138	0.967	0.446	4.47998e-39	SLC9A9
TMCC2.2	9.74474e-43	0.886976	2.35709	0.967	0.248	1.15154e-38	TMCC2
ATP8B1.1	1.22413e-41	0.884408	2.96607	0.935	0.265	1.44656e-37	ATP8B1
ST8SIA6.2	2.8204e-41	0.814066	3.54041	0.707	0.116	3.33286e-37	ST8SIA6
GRAMD3.1	6.41204e-41	0.875576	2.59264	0.913	0.248	7.57711e-37	GRAMD3
LOC100857745.2	7.54174e-41	0.843067	3.79975	0.804	0.169	8.91208e-37	LOC100857745
ELFN1.2	1.07305e-40	0.874502	2.5409	0.913	0.248	1.26802e-36	ELFN1
PCDH20.2	1.44412e-40	0.871646	2.63189	0.902	0.242	1.70652e-36	PCDH20
DCDC2.2	1.11172e-39	0.828378	3.18679	0.772	0.151	1.31372e-35	DCDC2
DRCC1.1	1.91652e-39	0.792283	3.6128	0.663	0.096	2.26476e-35	DRCC1
ADCYAP1	8.9934e-39	0.720302	4.42801	0.467	0.029	1.06275e-34	ADCYAP1
IGSF5.1	2.0117e-38	0.710352	2.4033	0.446	0.022	2.37722e-34	IGSF5
CALB2.2	2.48033e-38	0.882505	1.81228	0.989	0.32	2.93101e-34	CALB2
GRTP1.2	6.03667e-38	0.842679	2.64946	0.837	0.2	7.13353e-34	GRTP1
DAW1.2	6.09272e-38	0.853206	2.35889	0.88	0.226	7.19976e-34	DAW1
USP46.2	7.91306e-38	0.857755	2.78618	0.88	0.244	9.35086e-34	USP46
GHRHR.LR.2	9.32166e-38	0.715532	6.15411	0.457	0.029	1.10154e-33	GHRHR.LR
PCP4.2	2.05144e-37	0.832706	2.6231	0.804	0.183	2.42419e-33	PCP4
PMP22.1	4.70278e-37	0.718487	4.0442	0.467	0.033	5.55727e-33	PMP22
BMP2.2	7.69061e-37	0.821294	1.34524	0.815	0.157	9.088e-33	BMP2
KIAA1210.2	1.58371e-36	0.7908	3.56094	0.674	0.114	1.87147e-32	KIAA1210
FAM179B.2	1.60458e-36	0.777561	2.98497	0.63	0.096	1.89613e-32	FAM179B
LOC107054473.2	1.95528e-36	0.853438	2.59911	0.891	0.253	2.31055e-32	LOC107054473
LOC101748751.2	2.95965e-36	0.851999	1.90355	0.924	0.244	3.49742e-32	LOC101748751
DPP6.2	4.9332e-36	0.782841	3.01852	0.652	0.106	5.82956e-32	DPP6
KHDRBS3.2	1.35261e-35	0.887906	2.30742	0.978	0.454	1.59838e-31	KHDRBS3
LRTOMT.2	4.71334e-35	0.876229	1.9864	0.989	0.387	5.56975e-31	LRTOMT
B3GNTL.2	1.0121e-34	0.879129	2.04017	0.989	0.422	1.196e-30	B3GNTL
COL7A1L.2	1.18708e-34	0.702692	3.29684	0.435	0.029	1.40278e-30	COL7A1L
C4H4ORF50.2	2.07863e-34	0.878121	2.37996	0.989	0.428	2.45632e-30	C4H4ORF50
GFI1.2	2.43828e-34	0.875055	1.98733	0.989	0.407	2.88132e-30	GFI1
ZONADHL.2	1.23791e-33	0.872587	1.78152	0.989	0.42	1.46284e-29	ZONADHL
HYDIN.2	1.47692e-33	0.766504	3.63941	0.62	0.1	1.74527e-29	HYDIN
LDHB.1	1.66838e-33	0.895887	1.51312	1	0.925	1.97152e-29	LDHB
GALNT9.2	5.59481e-33	0.851944	2.43538	0.891	0.33	6.61138e-29	GALNT9
DRD3.2	6.26631e-33	0.709942	3.68627	0.457	0.041	7.4049e-29	DRD3
CFAP126.2	7.16904e-33	0.820774	1.90204	0.848	0.208	8.47165e-29	CFAP126
ABCA5.2	5.00351e-32	0.833581	2.7354	0.859	0.273	5.91264e-28	ABCA5
AGPAT4.2	5.70108e-32	0.781446	2.33306	0.696	0.134	6.73697e-28	AGPAT4
IQCA1.2	1.43133e-31	0.803628	2.9799	0.761	0.189	1.69141e-27	IQCA1
PACRG.2	2.06229e-31	0.831998	2.09595	0.87	0.279	2.43701e-27	PACRG
CLIC5.2	2.95066e-31	0.85273	2.21639	0.957	0.383	3.4868e-27	CLIC5
BRSK2.2	3.09072e-31	0.850494	2.09422	0.946	0.371	3.65231e-27	BRSK2
PDE1C.2	3.34919e-31	0.838761	2.73824	0.88	0.316	3.95774e-27	PDE1C
EFCAB6.2	3.46141e-31	0.755424	2.27119	0.609	0.1	4.09035e-27	EFCAB6
OTOG.2	3.75169e-31	0.842978	2.74443	0.902	0.336	4.43338e-27	OTOG
FHIT.2	4.20867e-31	0.739363	3.38612	0.554	0.079	4.97338e-27	FHIT
SPOCK3.2	5.46554e-31	0.819601	2.7397	0.837	0.242	6.45863e-27	SPOCK3
SPHKAP	8.36276e-31	0.665988	2.91852	0.348	0.016	9.88227e-27	SPHKAP
LRTM2.2	1.22377e-30	0.835518	2.32792	0.891	0.314	1.44612e-26	LRTM2
CAMK1D.2	1.23054e-30	0.748052	3.46976	0.576	0.096	1.45413e-26	CAMK1D
VRK2.2	1.79325e-30	0.745307	2.01943	0.587	0.09	2.11909e-26	VRK2
RSPH1.2	1.98362e-30	0.826463	1.80896	0.902	0.273	2.34405e-26	RSPH1
ARMC4.2	2.71508e-30	0.836868	2.18008	0.88	0.334	3.20841e-26	ARMC4
LOC107051757.2	3.04114e-30	0.840399	3.12066	0.87	0.358	3.59372e-26	LOC107051757
ARL13B.2	4.00696e-30	0.831356	2.18807	0.87	0.312	4.73502e-26	ARL13B
A4GALT.1	5.73688e-30	0.696848	2.59387	0.435	0.041	6.77927e-26	A4GALT
SGCB.2	1.08366e-29	0.855386	2.11765	0.946	0.489	1.28056e-25	SGCB
S100A1.2	1.09935e-29	0.130977	-6.16959	0.38	0.843	1.29911e-25	S100A1
CREG2.2	1.7128e-29	0.809827	2.49352	0.815	0.24	2.02401e-25	CREG2
ZBBX.2	2.01799e-29	0.784026	2.94928	0.707	0.173	2.38466e-25	ZBBX
SLC35G1.2	2.72987e-29	0.744189	2.91672	0.576	0.1	3.22588e-25	SLC35G1
C20H20orf96.2	2.98168e-29	0.803241	2.39048	0.783	0.226	3.52345e-25	C20H20orf96
HNF1B.2	3.07474e-29	0.692841	4.16125	0.424	0.041	3.63342e-25	HNF1B
ANKRD44.2	3.56509e-29	0.835905	2.38154	0.902	0.365	4.21287e-25	ANKRD44
HSPA2.2	8.58739e-29	0.850206	1.97456	0.989	0.487	1.01477e-24	HSPA2
GPC3.2	1.17667e-28	0.742329	3.15628	0.576	0.102	1.39047e-24	GPC3
TMSB4X.2	2.22941e-28	0.142112	-6.89228	0.228	0.792	2.6345e-24	TMSB4X
NECAB3.2	3.49698e-28	0.802444	2.8683	0.761	0.251	4.13238e-24	NECAB3
FKBP1B.2	9.42462e-28	0.779244	2.20389	0.717	0.183	1.11371e-23	FKBP1B
CXCL14.2	1.02479e-27	0.843531	1.42651	1	0.489	1.21099e-23	CXCL14
SMPX.2	1.09961e-27	0.808377	2.16512	0.826	0.277	1.29941e-23	SMPX
PLXNA2.2	1.16114e-27	0.696814	2.93334	0.446	0.051	1.37212e-23	PLXNA2
SLIT1.2	1.41203e-27	0.6978	4.07845	0.446	0.053	1.6686e-23	SLIT1
LOC101750148.2	1.6595e-27	0.746967	2.20528	0.62	0.116	1.96103e-23	LOC101750148
RGS7.2	1.7264e-27	0.729301	3.11974	0.543	0.092	2.04009e-23	RGS7
GPR19.1	2.4437e-27	0.674234	4.08413	0.38	0.033	2.88772e-23	GPR19
KCNJ2.2	2.4622e-27	0.757505	2.08582	0.652	0.138	2.90958e-23	KCNJ2
PTPRT.2	3.07038e-27	0.768618	3.1897	0.674	0.167	3.62827e-23	PTPRT
C21H1orf174.2	3.80969e-27	0.804735	2.55473	0.793	0.281	4.50191e-23	C21H1orf174
CFAP52.2	4.29725e-27	0.7937	2.02057	0.793	0.234	5.07806e-23	CFAP52
SOD1.2	5.00512e-27	0.851069	1.59815	0.978	0.725	5.91455e-23	SOD1
OPCML.2	5.87485e-27	0.758612	2.63576	0.652	0.147	6.94231e-23	OPCML
NCKAP5.2	1.0425e-26	0.80168	2.94377	0.793	0.279	1.23193e-22	NCKAP5
ADAMTS2.2	1.1612e-26	0.735035	2.20626	0.576	0.106	1.37219e-22	ADAMTS2
CREB5.2	1.2e-26	0.766836	2.20789	0.696	0.167	1.41804e-22	CREB5
LOC425001.2	1.72956e-26	0.701009	3.51162	0.457	0.063	2.04383e-22	LOC425001
HACD1.2	1.76068e-26	0.735976	2.87498	0.565	0.112	2.08059e-22	HACD1
LOC424748.2	2.86534e-26	0.709289	3.34418	0.489	0.073	3.38597e-22	LOC424748
FGFR2.2	3.35458e-26	0.756885	1.78202	0.652	0.153	3.9641e-22	FGFR2
RIC1.2	4.1388e-26	0.765906	1.99309	0.696	0.173	4.89082e-22	RIC1
GABRA2.2	4.26516e-26	0.7006	2.63527	0.467	0.063	5.04014e-22	GABRA2
AGPAT9L.2	5.84483e-26	0.691535	3.75114	0.435	0.055	6.90683e-22	AGPAT9L
LSAMP.2	7.65016e-26	0.816933	1.84877	0.957	0.369	9.04019e-22	LSAMP
STXBP5L.1	7.70665e-26	0.745318	2.12314	0.62	0.132	9.10695e-22	STXBP5L
LNX1.2	7.9978e-26	0.724652	3.00597	0.543	0.098	9.451e-22	LNX1
PLSCR5.2	8.62431e-26	0.831621	1.62216	1	0.501	1.01913e-21	PLSCR5
HSPA12A.2	1.16358e-25	0.697633	2.68547	0.457	0.063	1.375e-21	HSPA12A
NFASC.2	1.44904e-25	0.777041	1.08606	0.793	0.204	1.71233e-21	NFASC
ARNT.2	1.47025e-25	0.7528	2.48115	0.63	0.155	1.7374e-21	ARNT
LOC107052576.2	1.59879e-25	0.728737	3.24772	0.543	0.11	1.88929e-21	LOC107052576
TMEM35A.2	1.70912e-25	0.82643	1.73081	0.967	0.47	2.01967e-21	TMEM35A
TEKT1.2	1.79872e-25	0.750188	2.41053	0.63	0.149	2.12554e-21	TEKT1
SCG3.2	1.86442e-25	0.828655	1.49073	0.989	0.495	2.20319e-21	SCG3
MYO3B.2	2.02462e-25	0.766481	2.59907	0.707	0.185	2.39249e-21	MYO3B
MRPS6.2	2.29917e-25	0.837034	1.52557	0.967	0.652	2.71693e-21	MRPS6
SNAP91.2	2.48237e-25	0.800363	3.28123	0.793	0.316	2.93342e-21	SNAP91
LOC112532998.2	3.86683e-25	0.756708	1.44399	0.707	0.159	4.56943e-21	LOC112532998
ARPP21.1	4.07023e-25	0.697689	3.22299	0.457	0.067	4.8098e-21	ARPP21
FHL3.2	6.51522e-25	0.735876	2.26596	0.587	0.126	7.69904e-21	FHL3
TPPP3.2	9.42847e-25	0.713949	2.37771	0.522	0.09	1.11416e-20	TPPP3
ACSM4L.2	1.15032e-24	0.701297	2.22823	0.478	0.073	1.35934e-20	ACSM4L
RAB6A.2	1.24007e-24	0.832595	1.47829	0.967	0.674	1.46539e-20	RAB6A
TRIB3.2	1.33e-24	0.726025	2.36238	0.565	0.11	1.57166e-20	TRIB3
LIAS.2	1.8901e-24	0.795094	2.12895	0.826	0.312	2.23353e-20	LIAS
TTC6.2	2.43855e-24	0.693261	4.90696	0.446	0.067	2.88164e-20	TTC6
SLC9A7.2	2.6488e-24	0.81266	1.89904	0.913	0.426	3.13008e-20	SLC9A7
RRAD.2	2.8419e-24	0.718244	2.58393	0.533	0.102	3.35828e-20	RRAD
SCN3B.2	2.92187e-24	0.800263	1.93338	0.902	0.336	3.45278e-20	SCN3B
FAM183A.2	3.30405e-24	0.744167	1.8648	0.641	0.149	3.9044e-20	FAM183A
SLC17A8.2	3.49153e-24	0.811377	1.72737	0.924	0.42	4.12594e-20	SLC17A8
HMP19.2	4.26893e-24	0.765197	2.31447	0.707	0.208	5.04459e-20	HMP19
PGM2L1.2	4.45765e-24	0.799356	1.93329	0.891	0.34	5.26761e-20	PGM2L1
LOC112532542.2	6.23939e-24	0.665135	3.23029	0.37	0.039	7.37309e-20	LOC112532542
LMOD1	8.82099e-24	0.637685	3.84898	0.293	0.018	1.04238e-19	LMOD1
LDB3.2	1.35887e-23	0.795493	1.97497	0.87	0.34	1.60577e-19	LDB3
LRGUK.2	1.42054e-23	0.780151	2.12093	0.793	0.269	1.67866e-19	LRGUK
KCNA2.2	1.46898e-23	0.670548	1.93745	0.391	0.045	1.73589e-19	KCNA2
HEATR7B2L2.2	1.78306e-23	0.73229	3.51566	0.565	0.141	2.10704e-19	HEATR7B2L2
AMPH.2	1.79453e-23	0.767688	2.35196	0.739	0.226	2.1206e-19	AMPH
PLEKHB1.2	2.53999e-23	0.786284	2.03347	0.793	0.31	3.0015e-19	PLEKHB1
RASAL2.2	2.78076e-23	0.75818	2.03989	0.707	0.2	3.28602e-19	RASAL2
AP3B2.2	3.48084e-23	0.794552	1.55254	0.902	0.346	4.1133e-19	AP3B2
TRPM5	4.23112e-23	0.650359	4.10666	0.326	0.031	4.99991e-19	TRPM5
PCSK2.2	4.40525e-23	0.780594	1.56549	0.826	0.281	5.20569e-19	PCSK2
DOCK3.2	5.74821e-23	0.80623	2.02151	0.935	0.45	6.79266e-19	DOCK3
SLC35F4	6.75776e-23	0.623805	3.45587	0.261	0.012	7.98564e-19	SLC35F4
SPAG1.2	7.02301e-23	0.762552	2.35055	0.728	0.222	8.29909e-19	SPAG1
TSPAN15.2	9.54377e-23	0.786903	1.89774	0.793	0.336	1.12779e-18	TSPAN15
PCDH9.2	9.92838e-23	0.782708	1.63162	0.848	0.301	1.17324e-18	PCDH9
DRGX	1.25373e-22	0.644038	3.59037	0.315	0.026	1.48153e-18	DRGX
KCNMA1.2	1.33797e-22	0.75932	2.25045	0.728	0.216	1.58108e-18	KCNMA1
SCG2.2	1.34916e-22	0.758279	1.78151	0.696	0.218	1.59431e-18	SCG2
RBM24.2	1.45489e-22	0.801293	1.39294	0.978	0.422	1.71924e-18	RBM24
NINJ1.2	1.68591e-22	0.742495	1.79797	0.652	0.171	1.99224e-18	NINJ1
SLC4A8.2	2.05693e-22	0.773853	1.8047	0.783	0.277	2.43067e-18	SLC4A8
DYNLT1.2	2.60622e-22	0.806971	1.30744	0.946	0.513	3.07976e-18	DYNLT1
GATA3.2	3.07892e-22	0.201054	-10.5876	0.011	0.603	3.63836e-18	GATA3
RPLP1.2	3.46036e-22	0.182082	-1.64034	0.967	0.955	4.08911e-18	RPLP1
HSP90AA1.2	3.51142e-22	0.817885	0.711396	1	0.986	4.14944e-18	HSP90AA1
DUSP19.2	3.55886e-22	0.809296	1.39798	0.957	0.562	4.20551e-18	DUSP19
CACNA2D2.1	4.41723e-22	0.741256	1.48612	0.663	0.173	5.21984e-18	CACNA2D2
LOC101748511.2	4.46213e-22	0.785719	2.24084	0.837	0.35	5.2729e-18	LOC101748511
LRRIQ1.2	4.57683e-22	0.726822	2.06007	0.598	0.141	5.40844e-18	LRRIQ1
PDE4D.1	4.66984e-22	0.70019	2.33786	0.489	0.094	5.51835e-18	PDE4D
NTM.2	6.52332e-22	0.76077	1.70097	0.75	0.236	7.7086e-18	NTM
TBC1D19.2	8.38994e-22	0.771352	2.2156	0.739	0.293	9.91439e-18	TBC1D19
PXDC1.2	8.65143e-22	0.726678	2.41064	0.587	0.147	1.02234e-17	PXDC1
SS2.2	1.04568e-21	0.730264	1.06346	0.63	0.151	1.23568e-17	SS2
ID2.2	1.04742e-21	0.191833	-8.13283	0.304	0.731	1.23774e-17	ID2
HSF5.2	1.09238e-21	0.715919	2.13776	0.554	0.124	1.29086e-17	HSF5
PCSK5.2	1.10821e-21	0.786605	1.9059	0.859	0.373	1.30957e-17	PCSK5
PTN.1	1.22551e-21	0.805809	1.5547	0.978	0.568	1.44819e-17	PTN
ATP6V0A1.2	1.70789e-21	0.801005	1.27733	0.978	0.509	2.01821e-17	ATP6V0A1
SERPINI1.2	1.73923e-21	0.777583	1.72027	0.804	0.33	2.05525e-17	SERPINI1
GABRD	1.85915e-21	0.638415	3.38758	0.304	0.026	2.19696e-17	GABRD
DFNB59.2	1.89882e-21	0.781004	1.57429	0.859	0.344	2.24384e-17	DFNB59
S100A6.2	2.36323e-21	0.20391	-6.7089	0.076	0.629	2.79263e-17	S100A6
PSMA4.2	2.62067e-21	0.806905	1.34823	0.957	0.654	3.09684e-17	PSMA4
GSTO1.2	3.1566e-21	0.7849	1.45396	0.87	0.383	3.73016e-17	GSTO1
ANXA4.2	3.43173e-21	0.759608	2.0979	0.717	0.259	4.05528e-17	ANXA4
GJB6.2	4.4332e-21	0.194335	-5.93227	0.402	0.774	5.23871e-17	GJB6
MORN5.2	4.82879e-21	0.763128	1.72006	0.75	0.275	5.70618e-17	MORN5
CEP131.2	4.88143e-21	0.66881	1.55867	0.391	0.059	5.76839e-17	CEP131
ISL1.2	7.04112e-21	0.210462	-7.34456	0.043	0.603	8.32049e-17	ISL1
ERC2.2	7.30316e-21	0.766072	2.35719	0.772	0.293	8.63014e-17	ERC2
RSPH9.2	7.87304e-21	0.76657	1.71159	0.783	0.295	9.30357e-17	RSPH9
WDR17	8.46442e-21	0.621192	3.03959	0.261	0.016	1.00024e-16	WDR17
TSPAN13.2	9.55638e-21	0.806562	1.04457	1	0.921	1.12928e-16	TSPAN13
SYBU.2	1.01401e-20	0.676171	1.3684	0.424	0.069	1.19826e-16	SYBU
RNLS.1	1.0238e-20	0.656635	1.8277	0.359	0.047	1.20983e-16	RNLS
CFAP74.2	1.12721e-20	0.706599	2.28511	0.522	0.12	1.33202e-16	CFAP74
FADS2.2	1.19845e-20	0.203467	-5.62682	0.207	0.684	1.41621e-16	FADS2
EPHX1L.1	1.22241e-20	0.667073	2.44223	0.391	0.059	1.44452e-16	EPHX1L
GULP1.2	1.23101e-20	0.699139	2.58472	0.5	0.106	1.45468e-16	GULP1
SALL3	1.53605e-20	0.202902	-4.23519	0.207	0.709	1.81515e-16	SALL3
RAB11FIP4	1.56422e-20	0.744277	2.04556	0.685	0.216	1.84844e-16	RAB11FIP4
PLXNA4.2	1.63106e-20	0.689797	1.87794	0.478	0.09	1.92743e-16	PLXNA4
TBX3.2	1.9267e-20	0.742174	1.27508	0.696	0.208	2.27678e-16	TBX3
PAX2.2	1.96238e-20	0.74886	1.81189	0.728	0.23	2.31894e-16	PAX2
SELENOU.2	2.2147e-20	0.751195	2.19278	0.696	0.248	2.61711e-16	SELENOU
CALB1.2	2.55153e-20	0.21158	-11.0456	0.12	0.623	3.01514e-16	CALB1
GPR85.2	3.0964e-20	0.701087	2.81841	0.511	0.114	3.65902e-16	GPR85
PLS1.2	4.24188e-20	0.767732	1.50432	0.815	0.328	5.01263e-16	PLS1
RBM38.2	5.35053e-20	0.778668	1.13878	0.967	0.389	6.32272e-16	RBM38
FBXO39.2	5.71191e-20	0.730751	1.38221	0.652	0.183	6.74977e-16	FBXO39
KIRREL3.1	6.07385e-20	0.725427	1.4302	0.63	0.169	7.17747e-16	KIRREL3
RIPK4.2	7.02915e-20	0.715698	1.68816	0.587	0.147	8.30635e-16	RIPK4
SPECC1.2	7.90162e-20	0.783926	1.85832	0.902	0.468	9.33735e-16	SPECC1
ATP2B1.2	8.10638e-20	0.759464	1.50054	0.783	0.295	9.5793e-16	ATP2B1
LOC415641.2	8.3288e-20	0.796533	1.24369	0.978	0.703	9.84214e-16	LOC415641
SPRY3	8.57854e-20	0.632494	3.7734	0.293	0.029	1.01373e-15	SPRY3
DBI.2	1.111e-19	0.203577	-3.90153	0.62	0.815	1.31286e-15	DBI
RNF103.1	1.13865e-19	0.769514	1.79199	0.815	0.363	1.34554e-15	RNF103
SPEF2.2	1.21788e-19	0.739894	2.72167	0.674	0.224	1.43917e-15	SPEF2
UBXN2A.2	1.59614e-19	0.753774	1.9558	0.728	0.285	1.88616e-15	UBXN2A
SH3GLB2.2	1.75998e-19	0.772425	1.58193	0.87	0.387	2.07976e-15	SH3GLB2
PCLO.2	1.81115e-19	0.742407	2.23356	0.696	0.236	2.14024e-15	PCLO
TIMM17A.1	1.8406e-19	0.794419	1.1858	0.967	0.737	2.17504e-15	TIMM17A
RAB8A.1	1.88174e-19	0.760836	1.59818	0.783	0.32	2.22365e-15	RAB8A
OSBPL11.2	1.91796e-19	0.770677	0.966463	0.891	0.371	2.26646e-15	OSBPL11
DNAJA4.2	2.75731e-19	0.786328	1.50373	0.935	0.558	3.25831e-15	DNAJA4
OFCC1.2	2.7684e-19	0.749435	2.02532	0.739	0.269	3.27142e-15	OFCC1
NELFA.2	3.18933e-19	0.776255	1.52496	0.87	0.442	3.76884e-15	NELFA
DYDC1.2	3.47736e-19	0.715963	2.17072	0.587	0.161	4.1092e-15	DYDC1
CIB2	3.6103e-19	0.224354	-7.08072	0.076	0.589	4.26629e-15	CIB2
EPB41L4A.2	3.78546e-19	0.697423	1.82443	0.511	0.12	4.47327e-15	EPB41L4A
TTC25.2	3.83726e-19	0.729722	1.98256	0.63	0.204	4.53449e-15	TTC25
COX6C.1	3.88779e-19	0.793268	0.827417	1	0.872	4.5942e-15	COX6C
ACTB	3.9654e-19	0.207075	-2.60385	0.75	0.874	4.68591e-15	ACTB
GPR158.2	4.21509e-19	0.665501	1.99407	0.402	0.067	4.98097e-15	GPR158
FAM107A.2	4.39375e-19	0.689243	3.12041	0.478	0.106	5.19209e-15	FAM107A
APLP2.1	4.69282e-19	0.207308	-3.03024	0.88	0.927	5.54551e-15	APLP2
APBA1.2	4.71751e-19	0.743824	1.99339	0.707	0.255	5.57469e-15	APBA1
TECTB.2	5.98405e-19	0.225693	-8.44484	0.076	0.593	7.07135e-15	TECTB
CFAP73.2	6.21196e-19	0.676359	2.9828	0.435	0.086	7.34067e-15	CFAP73
SQSTM1.2	8.07108e-19	0.781103	1.35894	0.935	0.534	9.5376e-15	SQSTM1
ERC1.2	1.0414e-18	0.759807	2.03618	0.815	0.344	1.23062e-14	ERC1
NPTX2.2	1.2696e-18	0.674776	2.41902	0.435	0.086	1.50029e-14	NPTX2
PAICS.2	1.33127e-18	0.748605	2.05518	0.728	0.293	1.57316e-14	PAICS
NR2F2.2	1.33496e-18	0.237271	-14.0213	0	0.525	1.57752e-14	NR2F2
SLC39A11.2	1.46152e-18	0.716794	1.50262	0.609	0.173	1.72708e-14	SLC39A11
CADM3.2	1.52089e-18	0.679669	3.47564	0.446	0.096	1.79724e-14	CADM3
HCN1.2	1.96453e-18	0.657111	1.56784	0.38	0.061	2.32148e-14	HCN1
ATP6V0D1.2	2.02889e-18	0.769326	1.47087	0.848	0.44	2.39753e-14	ATP6V0D1
CMAS.2	2.18106e-18	0.716805	1.85272	0.587	0.181	2.57736e-14	CMAS
TMC1.2	2.63122e-18	0.757018	1.14379	0.87	0.336	3.10932e-14	TMC1
ATP8A2.2	2.71728e-18	0.670338	3.12084	0.413	0.084	3.21101e-14	ATP8A2
KCNQ2.2	2.8046e-18	0.760482	1.26358	0.88	0.363	3.3142e-14	KCNQ2
PTBP3.2	2.86416e-18	0.762353	1.66759	0.826	0.389	3.38458e-14	PTBP3
PLS3.2	3.0852e-18	0.768629	1.43295	0.87	0.444	3.64578e-14	PLS3
KIF1A.2	3.85513e-18	0.763604	1.44808	0.87	0.401	4.55561e-14	KIF1A
COL13A1.2	3.88742e-18	0.732356	1.82408	0.674	0.236	4.59376e-14	COL13A1
CHN1.2	4.02762e-18	0.709942	2.47942	0.554	0.169	4.75944e-14	CHN1
C9ORF58.1	4.08988e-18	0.218111	-4.85606	0.478	0.774	4.83301e-14	C9ORF58
PTPRG.2	4.19222e-18	0.692918	2.67737	0.5	0.126	4.95394e-14	PTPRG
SELENOP2.2	4.53916e-18	0.228349	-5.36632	0.174	0.627	5.36393e-14	SELENOP2
NECAB2	4.74003e-18	0.597848	3.94013	0.207	0.01	5.60129e-14	NECAB2
IER3IP1.2	5.09783e-18	0.759663	1.26893	0.826	0.383	6.0241e-14	IER3IP1
ADCY8	5.89625e-18	0.593576	4.00842	0.196	0.008	6.9676e-14	ADCY8
NEK10.2	6.78161e-18	0.680322	2.16822	0.457	0.104	8.01383e-14	NEK10
SPARC.2	7.88351e-18	0.230032	-5.67553	0.174	0.631	9.31594e-14	SPARC
NMNAT2.2	8.17059e-18	0.711414	2.10127	0.587	0.175	9.65519e-14	NMNAT2
ZMYND10.2	8.17673e-18	0.700655	2.0894	0.543	0.147	9.66244e-14	ZMYND10
PDE4B.2	8.58498e-18	0.679757	2.45294	0.457	0.104	1.01449e-13	PDE4B
HSPB9.2	8.74349e-18	0.693848	2.21764	0.511	0.132	1.03322e-13	HSPB9
KMT2C.1	9.25132e-18	0.778148	1.33846	0.957	0.66	1.09323e-13	KMT2C
DENND5B.2	1.10159e-17	0.711126	2.08836	0.587	0.177	1.30174e-13	DENND5B
DNAI1.2	1.29704e-17	0.716506	2.1126	0.62	0.193	1.53271e-13	DNAI1
EFCAB5.2	1.37248e-17	0.674544	2.4665	0.446	0.096	1.62186e-13	EFCAB5
CELF6.2	1.53685e-17	0.654952	3.01095	0.37	0.067	1.81609e-13	CELF6
SYT14.2	1.93311e-17	0.757981	1.455	0.87	0.401	2.28436e-13	SYT14
PLPPR5	2.34908e-17	0.617562	5.04101	0.261	0.026	2.77591e-13	PLPPR5
PSD3.1	3.36116e-17	0.721786	1.80782	0.641	0.224	3.97188e-13	PSD3
AKNAD1.2	3.52306e-17	0.733795	1.86879	0.739	0.267	4.1632e-13	AKNAD1
DNAJC5B.2	3.56743e-17	0.760991	1.01959	0.957	0.44	4.21563e-13	DNAJC5B
DNAI2.2	3.65142e-17	0.719716	1.9552	0.641	0.216	4.31489e-13	DNAI2
ADH6.2	4.83972e-17	0.641935	2.42499	0.337	0.053	5.71909e-13	ADH6
LOC112531801.2	5.27189e-17	0.650314	4.58738	0.359	0.065	6.22979e-13	LOC112531801
NAV3.1	5.60317e-17	0.687616	2.18254	0.511	0.128	6.62126e-13	NAV3
LOC112530105.1	6.31221e-17	0.6308	2.87476	0.304	0.041	7.45914e-13	LOC112530105
ARL6IP1.2	6.54924e-17	0.772525	1.0366	0.957	0.733	7.73923e-13	ARL6IP1
SGIP1.2	6.72468e-17	0.663973	2.61919	0.413	0.086	7.94655e-13	SGIP1
WBSCR27.1	8.10896e-17	0.744532	1.10675	0.804	0.342	9.58236e-13	WBSCR27
GLRA1	9.48094e-17	0.583924	6.67905	0.174	0.006	1.12036e-12	GLRA1
ARL6IP5.2	1.06874e-16	0.766437	1.36718	0.935	0.597	1.26293e-12	ARL6IP5
SHTN1.2	1.19151e-16	0.749103	1.30918	0.88	0.377	1.40801e-12	SHTN1
C1H11ORF70.2	1.21608e-16	0.712289	1.95118	0.598	0.208	1.43704e-12	C1H11ORF70
CERKL.2	1.28057e-16	0.74793	1.43858	0.815	0.381	1.51325e-12	CERKL
KRT222.2	1.31147e-16	0.715775	0.943803	0.663	0.212	1.54977e-12	KRT222
B3GALT5	1.54412e-16	0.608496	4.08354	0.239	0.022	1.82468e-12	B3GALT5
KALRN.1	1.69593e-16	0.684672	1.71089	0.5	0.13	2.00408e-12	KALRN
TTYH3.2	2.09835e-16	0.753631	1.37837	0.88	0.444	2.47963e-12	TTYH3
TMEM255B.2	2.25618e-16	0.757173	0.756156	0.989	0.473	2.66612e-12	TMEM255B
PKIG.2	2.72926e-16	0.754328	0.884646	0.946	0.452	3.22516e-12	PKIG
CARHSP1.2	2.87452e-16	0.744798	0.982957	0.87	0.369	3.39682e-12	CARHSP1
FAM107B.2	3.14626e-16	0.725505	1.54821	0.696	0.269	3.71793e-12	FAM107B
COMMD1.1	3.45661e-16	0.735278	1.5119	0.75	0.322	4.08467e-12	COMMD1
CRYBA4.2	3.49673e-16	0.744089	1.74062	0.837	0.375	4.13209e-12	CRYBA4
LYSMD2.2	3.6911e-16	0.756564	1.01294	0.946	0.499	4.36177e-12	LYSMD2
PITPNM2.2	4.27706e-16	0.713384	2.00986	0.62	0.226	5.05421e-12	PITPNM2
SCLT1.2	5.62067e-16	0.705669	2.09487	0.587	0.202	6.64194e-12	SCLT1
CBLN1	6.61158e-16	0.565217	11.2956	0.13	0	7.8129e-12	CBLN1
IL31RA.2	6.67208e-16	0.634442	3.30835	0.315	0.053	7.8844e-12	IL31RA
SLC8A1	6.981e-16	0.618757	3.48687	0.272	0.035	8.24945e-12	SLC8A1
CCDC25.2	7.03772e-16	0.73612	1.55082	0.739	0.348	8.31647e-12	CCDC25
ACOT7.2	7.76359e-16	0.748218	1.36936	0.837	0.446	9.17424e-12	ACOT7
NDST3.2	8.28844e-16	0.679713	1.74964	0.489	0.13	9.79445e-12	NDST3
XYLT1.2	8.52853e-16	0.662114	2.28641	0.413	0.096	1.00782e-11	XYLT1
DNAH5.2	8.69583e-16	0.708481	2.48454	0.62	0.214	1.02759e-11	DNAH5
TBC1D14.2	9.30202e-16	0.748727	1.05104	0.88	0.452	1.09922e-11	TBC1D14
TLL2.2	9.50269e-16	0.655151	3.18766	0.391	0.084	1.12293e-11	TLL2
CLCA2.2	9.59317e-16	0.261456	-6.31712	0.043	0.507	1.13362e-11	CLCA2
ATP6V0B.2	1.0213e-15	0.754505	1.05068	0.924	0.534	1.20687e-11	ATP6V0B
RACGAP1	1.06957e-15	0.61123	3.42384	0.25	0.029	1.26391e-11	RACGAP1
FAIM2.2	1.07977e-15	0.742163	1.03995	0.848	0.393	1.27596e-11	FAIM2
G0S2	1.1143e-15	0.58295	4.91609	0.174	0.008	1.31677e-11	G0S2
NR2F1.2	1.11525e-15	0.268839	-11.725	0	0.462	1.31789e-11	NR2F1
SULF1.2	1.18491e-15	0.641625	2.07761	0.348	0.063	1.4002e-11	SULF1
CDO1.1	1.18619e-15	0.263703	-6.70628	0.033	0.497	1.40172e-11	CDO1
PTPRZ1.1	1.18917e-15	0.752457	1.57976	0.935	0.507	1.40524e-11	PTPRZ1
CFAP221	1.19701e-15	0.578743	7.0784	0.163	0.006	1.4145e-11	CFAP221
F13A1	1.24534e-15	0.569645	7.85712	0.141	0.002	1.47162e-11	F13A1
CD81.2	1.51685e-15	0.238267	-3.04147	0.902	0.927	1.79246e-11	CD81
DNAH10.2	1.5419e-15	0.628265	2.46338	0.304	0.047	1.82207e-11	DNAH10
EPHB1.2	1.5759e-15	0.652207	3.38477	0.38	0.081	1.86224e-11	EPHB1
EFCAB1.2	1.64623e-15	0.719572	1.22808	0.707	0.265	1.94536e-11	EFCAB1
ZNF385B.2	1.65959e-15	0.742385	1.33863	0.859	0.409	1.96114e-11	ZNF385B
CBLN2.2	1.87325e-15	0.684351	1.99112	0.511	0.149	2.21361e-11	CBLN2
CFAP45.2	1.96481e-15	0.685402	1.59377	0.522	0.151	2.32181e-11	CFAP45
RNF123.2	1.97012e-15	0.695851	2.03038	0.554	0.183	2.32808e-11	RNF123
NKAIN4.2	2.02836e-15	0.644326	2.31595	0.359	0.069	2.39691e-11	NKAIN4
SDK1.2	2.30584e-15	0.710861	1.90646	0.641	0.236	2.72482e-11	SDK1
NREP.2	2.39833e-15	0.752347	0.541886	0.967	0.548	2.8341e-11	NREP
FBXO32.2	2.47556e-15	0.723833	1.42314	0.739	0.293	2.92537e-11	FBXO32
ADGRV1.2	2.48727e-15	0.731305	2.27488	0.772	0.34	2.93921e-11	ADGRV1
NME1.2	2.57794e-15	0.737636	1.25701	0.793	0.391	3.04636e-11	NME1
SLK.2	2.98738e-15	0.745373	1.13415	0.87	0.468	3.53019e-11	SLK
RPS6KA5.2	3.98335e-15	0.724586	1.80643	0.717	0.314	4.70712e-11	RPS6KA5
NTS	4.01245e-15	0.598712	3.74347	0.217	0.02	4.74151e-11	NTS
EFEMP1	4.19235e-15	0.659701	1.16689	0.424	0.098	4.9541e-11	EFEMP1
RASGRP1.2	4.47963e-15	0.675042	2.45442	0.478	0.132	5.29358e-11	RASGRP1
C1H21ORF59.1	4.9383e-15	0.740282	1.46085	0.815	0.44	5.83559e-11	C1H21ORF59
ME1.2	5.00827e-15	0.744399	1.34972	0.87	0.483	5.91827e-11	ME1
TECTA.1	5.01212e-15	0.269979	-8.16436	0.043	0.487	5.92282e-11	TECTA
DPP10.2	5.20003e-15	0.697268	1.81575	0.587	0.196	6.14488e-11	DPP10
ATP6V1H.2	5.2433e-15	0.725328	1.35779	0.728	0.324	6.196e-11	ATP6V1H
FIP1L1.2	5.6628e-15	0.705426	1.85914	0.609	0.23	6.69173e-11	FIP1L1
RNF157.2	5.88678e-15	0.63411	2.64804	0.326	0.059	6.95641e-11	RNF157
ATP6V1G1.1	6.24878e-15	0.75425	1.04458	0.946	0.727	7.38418e-11	ATP6V1G1
MAP6.2	7.16001e-15	0.673083	2.53547	0.467	0.132	8.46099e-11	MAP6
CASZ1.2	7.51825e-15	0.729257	1.36269	0.804	0.35	8.88431e-11	CASZ1
MAP4.2	7.78424e-15	0.743503	0.814076	0.924	0.485	9.19864e-11	MAP4
TRAPPC4.2	8.11963e-15	0.75166	0.929792	0.946	0.662	9.59497e-11	TRAPPC4
NEK11.1	8.32491e-15	0.642943	2.33339	0.359	0.073	9.83755e-11	NEK11
CHRNA9.2	9.04594e-15	0.720446	0.564728	0.783	0.293	1.06896e-10	CHRNA9
RIBC2.2	1.00444e-14	0.651122	2.16647	0.391	0.088	1.18695e-10	RIBC2
RSRP1.2	1.00481e-14	0.750675	1.02325	0.989	0.65	1.18739e-10	RSRP1
IFT46.2	1.03179e-14	0.720269	1.70794	0.685	0.314	1.21927e-10	IFT46
PTK2.2	1.06971e-14	0.712753	0.832575	0.696	0.265	1.26407e-10	PTK2
B3GLCT.1	1.14033e-14	0.694291	1.05004	0.587	0.193	1.34753e-10	B3GLCT
P2RX6.2	1.16434e-14	0.697445	2.01825	0.576	0.21	1.3759e-10	P2RX6
TMEM117	1.25745e-14	0.700257	1.22892	0.598	0.22	1.48593e-10	TMEM117
CFAP43.2	1.26164e-14	0.721841	1.5787	0.728	0.322	1.49087e-10	CFAP43
FSCN2.2	1.53329e-14	0.719992	0.930739	0.772	0.305	1.81188e-10	FSCN2
EFCAB2.2	1.55811e-14	0.70039	1.71228	0.609	0.222	1.84122e-10	EFCAB2
CST3.2	1.59117e-14	0.247974	-1.79147	0.957	0.912	1.88028e-10	CST3
EOGT.2	1.59852e-14	0.635847	1.79953	0.337	0.065	1.88897e-10	EOGT
LOC107056600.2	1.69354e-14	0.716041	1.89678	0.685	0.297	2.00126e-10	LOC107056600
DAPK2	1.71451e-14	0.602265	3.48542	0.228	0.026	2.02603e-10	DAPK2
SPATA17.2	1.72587e-14	0.692486	2.23242	0.565	0.196	2.03946e-10	SPATA17
CADM2.2	1.73392e-14	0.729977	2.04674	0.783	0.389	2.04897e-10	CADM2
TRMT61A.2	1.74663e-14	0.712388	1.77496	0.663	0.279	2.06399e-10	TRMT61A
JAKMIP1	1.78326e-14	0.577404	4.14666	0.163	0.008	2.10728e-10	JAKMIP1
SOD2.1	1.79451e-14	0.740304	1.21524	0.87	0.497	2.12057e-10	SOD2
RABL2L.2	1.82768e-14	0.683255	1.76559	0.522	0.167	2.15977e-10	RABL2L
TRAPPC2L.2	1.92684e-14	0.735987	1.06657	0.859	0.444	2.27695e-10	TRAPPC2L
P4HA2	1.98895e-14	0.65182	1.91977	0.391	0.094	2.35034e-10	P4HA2
SOGA3.2	2.19402e-14	0.718675	1.69759	0.717	0.316	2.59268e-10	SOGA3
CYB5B.2	2.44523e-14	0.741721	1.0843	0.902	0.536	2.88953e-10	CYB5B
CHGA.2	2.47431e-14	0.735644	0.632758	0.957	0.434	2.92389e-10	CHGA
DFFB.2	2.51842e-14	0.668877	2.51476	0.467	0.13	2.97602e-10	DFFB
PRKCA	2.5328e-14	0.612127	2.90562	0.261	0.037	2.99301e-10	PRKCA
AKR1B1L.1	2.83931e-14	0.695829	2.21004	0.576	0.216	3.35522e-10	AKR1B1L
KIAA1109.1	3.17099e-14	0.734969	1.47837	0.826	0.462	3.74716e-10	KIAA1109
FOXRED2.1	3.23366e-14	0.658063	0.582083	0.435	0.106	3.82121e-10	FOXRED2
EFCAB10.2	3.49773e-14	0.695564	1.54128	0.598	0.214	4.13327e-10	EFCAB10
KIF4A	3.50209e-14	0.598191	5.05168	0.217	0.024	4.13842e-10	KIF4A
BAIAP2L2.2	3.53719e-14	0.711171	1.58995	0.674	0.285	4.17989e-10	BAIAP2L2
MDH1.2	3.68948e-14	0.746912	0.940962	0.978	0.725	4.35986e-10	MDH1
LOC431653.2	3.79254e-14	0.664482	2.07299	0.446	0.124	4.48165e-10	LOC431653
FBXL16.2	3.80591e-14	0.65545	2.09346	0.413	0.104	4.49745e-10	FBXL16
TMEM120A.2	3.86005e-14	0.686543	1.602	0.543	0.185	4.56142e-10	TMEM120A
OSCP1.2	3.89979e-14	0.696471	1.67441	0.598	0.22	4.60838e-10	OSCP1
ADAMTS12.2	4.92571e-14	0.64551	1.70469	0.38	0.086	5.82071e-10	ADAMTS12
XKRX.1	4.96359e-14	0.668788	1.62877	0.467	0.136	5.86548e-10	XKRX
MARCKS.2	5.43821e-14	0.259242	-4.09711	0.326	0.692	6.42633e-10	MARCKS
SFXN3.2	5.46785e-14	0.717203	1.38764	0.728	0.328	6.46135e-10	SFXN3
UBE2D1.2	5.50816e-14	0.699327	1.44667	0.62	0.236	6.50899e-10	UBE2D1
CUTA	6.61397e-14	0.726589	0.982097	0.826	0.399	7.81573e-10	CUTA
LOC107057310.2	6.6295e-14	0.737824	1.12775	0.891	0.542	7.83408e-10	LOC107057310
TMEM108.2	7.41798e-14	0.692177	1.2821	0.598	0.21	8.76583e-10	TMEM108
ELMOD1.2	8.91396e-14	0.731393	1.01109	0.913	0.454	1.05336e-09	ELMOD1
CNGB1	9.33703e-14	0.577116	8.53779	0.163	0.01	1.10336e-09	CNGB1
MRPL57.1	1.10666e-13	0.730508	1.37775	0.837	0.468	1.30774e-09	MRPL57
RAB15.2	1.1605e-13	0.725671	0.515356	0.935	0.393	1.37137e-09	RAB15
PRELID3A.2	1.17116e-13	0.705193	1.58578	0.652	0.279	1.38396e-09	PRELID3A
NACAD	1.22089e-13	0.602851	1.93645	0.239	0.031	1.44273e-09	NACAD
PRKAR1B.2	1.25589e-13	0.724221	0.795897	0.837	0.399	1.48409e-09	PRKAR1B
KLC1.2	1.31025e-13	0.702448	1.45736	0.641	0.267	1.54832e-09	KLC1
NEK5.2	1.35876e-13	0.646839	2.71935	0.38	0.096	1.60565e-09	NEK5
TMEM223.1	1.41736e-13	0.717325	0.885964	0.772	0.35	1.67489e-09	TMEM223
ROPN1L.2	1.52868e-13	0.722262	1.17727	0.804	0.393	1.80645e-09	ROPN1L
LOC107049033.2	1.54373e-13	0.674489	1.83664	0.5	0.163	1.82422e-09	LOC107049033
KCNAB2.2	1.55888e-13	0.714248	1.38227	0.75	0.332	1.84213e-09	KCNAB2
EMC2.1	1.72062e-13	0.728836	1.30741	0.804	0.477	2.03326e-09	EMC2
FAM83A.2	1.73101e-13	0.617462	3.46904	0.283	0.049	2.04553e-09	FAM83A
LOC112532743	1.82794e-13	0.554348	6.58594	0.109	0	2.16007e-09	LOC112532743
PTPRE	1.90616e-13	0.613987	2.85877	0.272	0.045	2.25251e-09	PTPRE
CLCN1.1	1.92553e-13	0.716362	1.10304	0.783	0.35	2.2754e-09	CLCN1
BTBD19	1.96239e-13	0.610522	2.86503	0.261	0.041	2.31896e-09	BTBD19
DOLPP1.2	1.99467e-13	0.68579	1.58246	0.554	0.204	2.3571e-09	DOLPP1
SEMA6D.1	2.01449e-13	0.697014	1.13079	0.641	0.244	2.38052e-09	SEMA6D
CLN6.2	2.06098e-13	0.732633	0.942686	0.924	0.527	2.43545e-09	CLN6
SLC13A3	2.30915e-13	0.592115	3.39327	0.207	0.022	2.72872e-09	SLC13A3
ZNF827.1	2.33539e-13	0.692719	1.62069	0.598	0.232	2.75973e-09	ZNF827
SLC38A3.1	2.36735e-13	0.673116	1.78479	0.5	0.163	2.7975e-09	SLC38A3
ADIPOR1.2	2.40219e-13	0.7267	1.37149	0.815	0.464	2.83866e-09	ADIPOR1
KLHDC7A.2	2.42576e-13	0.641437	3.02734	0.37	0.088	2.86652e-09	KLHDC7A
PAK3	2.71262e-13	0.734448	1.42763	0.935	0.591	3.20551e-09	PAK3
LHX3.2	2.71765e-13	0.716594	0.796824	0.804	0.36	3.21145e-09	LHX3
RAB36.2	2.73159e-13	0.704264	0.822272	0.728	0.279	3.22792e-09	RAB36
KIAA0408.2	2.99697e-13	0.717292	0.624386	0.848	0.363	3.54152e-09	KIAA0408
ARID5B.1	3.06351e-13	0.657841	0.856082	0.446	0.122	3.62015e-09	ARID5B
CETN2.2	3.11825e-13	0.727752	1.29971	0.859	0.487	3.68483e-09	CETN2
ADGRA1L	3.1208e-13	0.558853	7.33885	0.12	0.002	3.68785e-09	ADGRA1L
C22H8ORF4.2	3.17439e-13	0.665611	1.36913	0.478	0.143	3.75118e-09	C22H8ORF4
CDK5RAP2.2	3.20979e-13	0.732888	0.976515	0.957	0.566	3.793e-09	CDK5RAP2
TACR1	3.35557e-13	0.56763	4.67182	0.141	0.006	3.96528e-09	TACR1
UQCRQ.2	3.38829e-13	0.737824	0.801111	0.989	0.756	4.00394e-09	UQCRQ
HMGA2	3.47592e-13	0.599619	3.74617	0.228	0.031	4.1075e-09	HMGA2
SLC25A6.2	3.58589e-13	0.737603	0.925526	1	0.756	4.23745e-09	SLC25A6
NMRAL1.2	3.61574e-13	0.286593	-4.80127	0.076	0.479	4.27272e-09	NMRAL1
CAST.2	3.75774e-13	0.723922	0.792015	0.902	0.436	4.44052e-09	CAST
B4GALNT3.2	3.91959e-13	0.69708	1.82221	0.641	0.259	4.63177e-09	B4GALNT3
LOC428250	4.59043e-13	0.563004	3.93663	0.13	0.004	5.42451e-09	LOC428250
BPIL3.2	4.8421e-13	0.6163	3.24343	0.283	0.051	5.72191e-09	BPIL3
FGFR3.2	4.86645e-13	0.300407	-14.6191	0	0.399	5.75069e-09	FGFR3
XIRP2.2	4.93114e-13	0.719948	0.833578	0.87	0.407	5.82713e-09	XIRP2
SLC38A1.2	5.35159e-13	0.706035	1.82016	0.685	0.318	6.32397e-09	SLC38A1
PEAK1.1	5.43256e-13	0.656159	1.27948	0.435	0.124	6.41966e-09	PEAK1
CLEC18B.2	5.66388e-13	0.639223	1.89049	0.37	0.088	6.69301e-09	CLEC18B
LOC112530672.2	5.96305e-13	0.689387	1.91735	0.598	0.232	7.04653e-09	LOC112530672
ENO4.2	6.02378e-13	0.649285	1.83188	0.402	0.11	7.1183e-09	ENO4
ELMOD2.2	6.03286e-13	0.680676	2.22912	0.565	0.196	7.12903e-09	ELMOD2
COQ2.2	6.05858e-13	0.695132	1.34048	0.641	0.257	7.15942e-09	COQ2
AKAP9.1	6.1098e-13	0.733474	0.900282	1	0.66	7.21996e-09	AKAP9
CFAP99.2	6.16971e-13	0.653225	2.89217	0.424	0.118	7.29074e-09	CFAP99
CACNB2.1	6.24685e-13	0.704607	1.37401	0.707	0.308	7.38191e-09	CACNB2
C1H22orf23.2	6.35903e-13	0.677344	1.54614	0.533	0.187	7.51447e-09	C1H22orf23
PLCE1.2	6.41764e-13	0.665124	1.94124	0.478	0.149	7.58373e-09	PLCE1
EPCAM.1	6.46727e-13	0.274695	-3.98437	0.283	0.605	7.64238e-09	EPCAM
PSAP.1	6.48208e-13	0.264976	-2.52058	0.663	0.823	7.65987e-09	PSAP
UNC119	6.75995e-13	0.57954	4.27656	0.174	0.014	7.98823e-09	UNC119
IFT43.2	7.80712e-13	0.692807	1.5649	0.62	0.253	9.22568e-09	IFT43
CTSC.2	8.19318e-13	0.728283	1.12379	0.902	0.564	9.68188e-09	CTSC
LRRC17	8.20836e-13	0.575855	5.29019	0.163	0.012	9.69981e-09	LRRC17
NPLOC4.1	8.53132e-13	0.69283	0.79447	0.641	0.251	1.00815e-08	NPLOC4
ATP6V0E2.2	8.96075e-13	0.715831	1.14981	0.793	0.403	1.05889e-08	ATP6V0E2
STC1.2	9.53951e-13	0.295449	-2.94879	0.033	0.446	1.12728e-08	STC1
ARFGEF2.2	9.91127e-13	0.68641	2.11596	0.576	0.23	1.17121e-08	ARFGEF2
TXNDC15.2	9.94547e-13	0.711148	1.1337	0.728	0.373	1.17526e-08	TXNDC15
CALML4.2	1.05714e-12	0.283937	-5.11182	0.163	0.532	1.24922e-08	CALML4
CD164L2.2	1.07888e-12	0.67554	1.68984	0.533	0.187	1.27491e-08	CD164L2
SLC26A4.2	1.09958e-12	0.625908	2.00884	0.326	0.067	1.29937e-08	SLC26A4
NIPSNAP3L.2	1.23985e-12	0.706334	1.3185	0.707	0.342	1.46513e-08	NIPSNAP3L
CAMKK1	1.28761e-12	0.608884	3.30093	0.261	0.045	1.52156e-08	CAMKK1
TRRAP.2	1.39769e-12	0.694966	1.55216	0.62	0.279	1.65164e-08	TRRAP
IPO13.2	1.41892e-12	0.685115	1.09225	0.609	0.224	1.67674e-08	IPO13
ZNF318.2	1.42212e-12	0.67036	1.99075	0.511	0.173	1.68052e-08	ZNF318
KCNB2.2	1.43844e-12	0.688778	1.03493	0.641	0.238	1.6998e-08	KCNB2
GSTT1L.2	1.47199e-12	0.306517	-15.5573	0	0.387	1.73944e-08	GSTT1L
DLG2.2	1.48556e-12	0.718576	1.271	0.837	0.454	1.75549e-08	DLG2
CSPP1.2	1.55678e-12	0.714259	0.935737	0.848	0.401	1.83964e-08	CSPP1
MEF2C	1.75456e-12	0.587222	2.81367	0.196	0.022	2.07336e-08	MEF2C
DPCD.1	1.83089e-12	0.702769	1.02862	0.728	0.322	2.16356e-08	DPCD
EFHD1.1	1.84391e-12	0.285398	-3.49821	0.174	0.54	2.17895e-08	EFHD1
GAS2.1	1.88541e-12	0.292792	-6.23589	0.098	0.479	2.22799e-08	GAS2
DYNLL2.2	1.93248e-12	0.725106	1.20468	0.891	0.58	2.28362e-08	DYNLL2
TWF2.2	2.03879e-12	0.717945	0.993701	0.87	0.458	2.40924e-08	TWF2
IK.2	2.12517e-12	0.707817	1.3149	0.739	0.369	2.51131e-08	IK
ARHGEF28.1	2.12694e-12	0.301581	-5.9672	0.033	0.424	2.51341e-08	ARHGEF28
MARCH5.1	2.14971e-12	0.714956	1.32239	0.793	0.436	2.54032e-08	2024-03-05
GIGYF2.1	2.16189e-12	0.27703	-2.50863	0.326	0.65	2.5547e-08	GIGYF2
BEST1.2	2.20525e-12	0.281203	-3.11039	0.25	0.607	2.60594e-08	BEST1
UNC50.2	2.24609e-12	0.714104	1.40488	0.783	0.43	2.65421e-08	UNC50
AFDN.2	2.26238e-12	0.715543	1.4907	0.837	0.438	2.67345e-08	AFDN
NDUFV1.2	2.26661e-12	0.721941	1.09065	0.891	0.527	2.67845e-08	NDUFV1
ERICH3.2	2.28756e-12	0.679436	1.39336	0.565	0.212	2.70321e-08	ERICH3
LRRC6.2	2.4222e-12	0.693173	1.31781	0.641	0.277	2.86231e-08	LRRC6
NEK3	2.64575e-12	0.607345	2.56212	0.261	0.045	3.12649e-08	NEK3
CDKL1.2	2.7248e-12	0.675894	1.44503	0.543	0.202	3.2199e-08	CDKL1
MTFR1L.2	2.84743e-12	0.702969	1.26491	0.717	0.34	3.3648e-08	MTFR1L
ACSL3.2	2.95191e-12	0.66694	2.27482	0.489	0.173	3.48827e-08	ACSL3
RGS22	2.96656e-12	0.578865	3.83105	0.174	0.016	3.50558e-08	RGS22
FAM20C.1	3.1421e-12	0.63235	2.58464	0.348	0.086	3.71302e-08	FAM20C
LEKR1.2	3.15952e-12	0.679481	1.38999	0.587	0.214	3.73361e-08	LEKR1
CFAP161.2	3.22714e-12	0.636799	1.7935	0.37	0.094	3.81351e-08	CFAP161
CCDC65	3.28414e-12	0.58326	5.07961	0.185	0.02	3.88087e-08	CCDC65
JAG1.2	3.29721e-12	0.298371	-6.03791	0.065	0.456	3.89631e-08	JAG1
SMYD5.2	3.31886e-12	0.643717	2.75658	0.391	0.11	3.92189e-08	SMYD5
ENPP4.2	3.43605e-12	0.685181	1.08209	0.598	0.244	4.06039e-08	ENPP4
PRADC1.1	3.68061e-12	0.691225	1.44431	0.641	0.275	4.34938e-08	PRADC1
TNFAIP8L1.2	3.74407e-12	0.706721	1.03474	0.783	0.373	4.42436e-08	TNFAIP8L1
NYAP2	3.74525e-12	0.583038	4.02023	0.185	0.02	4.42576e-08	NYAP2
CRHBP	3.84932e-12	0.589956	2.57379	0.207	0.026	4.54874e-08	CRHBP
OAT.2	3.88961e-12	0.707761	0.929972	0.793	0.383	4.59635e-08	OAT
EPHA5.1	3.90122e-12	0.713805	0.932677	0.815	0.45	4.61007e-08	EPHA5
PHF14.1	4.07873e-12	0.716794	1.08187	0.88	0.485	4.81983e-08	PHF14
OTOA.1	4.1698e-12	0.300806	-6.1365	0.065	0.444	4.92745e-08	OTOA
MTSS1.1	4.17804e-12	0.683012	1.00746	0.598	0.236	4.93719e-08	MTSS1
UQCRC1.2	4.21926e-12	0.717137	1.14323	0.848	0.499	4.9859e-08	UQCRC1
PARP6.2	4.32671e-12	0.69615	1.25452	0.674	0.308	5.11288e-08	PARP6
FBXL13.2	4.38923e-12	0.618956	1.65672	0.304	0.063	5.18675e-08	FBXL13
CACNA1D.2	4.42681e-12	0.69294	1.84248	0.663	0.287	5.23116e-08	CACNA1D
ZMAT4	4.62488e-12	0.60719	2.10229	0.261	0.047	5.46522e-08	ZMAT4
VWA3B.2	4.70563e-12	0.624856	2.9377	0.326	0.073	5.56064e-08	VWA3B
GJB2.1	4.84936e-12	0.294574	-5.58114	0.13	0.493	5.73049e-08	GJB2
COL14A1.1	5.0597e-12	0.307004	-8.18259	0.033	0.409	5.97905e-08	COL14A1
EPHA6	5.26191e-12	0.553374	7.50348	0.109	0.002	6.218e-08	EPHA6
LOC418222	5.30782e-12	0.557912	7.65851	0.12	0.004	6.27225e-08	LOC418222
BAG3.2	5.37372e-12	0.710019	1.11275	0.783	0.426	6.35013e-08	BAG3
CSF3R	5.5083e-12	0.557868	6.08587	0.12	0.004	6.50915e-08	CSF3R
TCTEX1D2.2	5.52613e-12	0.703622	1.35448	0.696	0.375	6.53022e-08	TCTEX1D2
DNAJC12.2	5.60949e-12	0.692586	2.09947	0.609	0.301	6.62873e-08	DNAJC12
ARFGAP3.2	5.93562e-12	0.703954	1.38329	0.717	0.377	7.01412e-08	ARFGAP3
KCNH2	6.05676e-12	0.553219	3.49402	0.109	0.002	7.15728e-08	KCNH2
FARSB.2	6.08582e-12	0.699371	1.41814	0.685	0.342	7.19162e-08	FARSB
RPS6KA2.1	6.63447e-12	0.654388	0.871025	0.457	0.141	7.83996e-08	RPS6KA2
TTC28.2	6.96825e-12	0.674201	1.6457	0.565	0.206	8.23439e-08	TTC28
SPTBN5.2	7.44577e-12	0.6366	1.22953	0.38	0.098	8.79867e-08	SPTBN5
ADPRHL	7.69053e-12	0.629173	0.63453	0.348	0.084	9.0879e-08	ADPRHL
BPIFB6	8.18024e-12	0.58171	1.97736	0.185	0.02	9.66659e-08	BPIFB6
GSN.1	8.43425e-12	0.304193	-5.47008	0.065	0.44	9.96675e-08	GSN
SLC1A3.1	8.48125e-12	0.302245	-4.64329	0.076	0.454	1.00223e-07	SLC1A3
SERPINE2.1	8.69618e-12	0.305344	-6.30996	0.065	0.432	1.02763e-07	SERPINE2
ACTG1.2	9.27932e-12	0.720668	0.958138	0.935	0.654	1.09654e-07	ACTG1
MYT1.2	9.2986e-12	0.679636	1.23472	0.609	0.232	1.09882e-07	MYT1
MRPS5.2	9.64733e-12	0.702094	1.20026	0.75	0.373	1.14003e-07	MRPS5
RTN4.2	9.88388e-12	0.722638	0.882833	0.978	0.772	1.16798e-07	RTN4
DGKI.2	9.948e-12	0.676049	0.639989	0.598	0.216	1.17556e-07	DGKI
HSPA8.2	1.0072e-11	0.723357	0.620115	1	0.923	1.19021e-07	HSPA8
NFIB.2	1.05452e-11	0.297275	-3.66347	0.13	0.499	1.24613e-07	NFIB
PNP	1.22487e-11	0.570154	4.44052	0.152	0.012	1.44742e-07	PNP
OSBPL6.2	1.32042e-11	0.668135	1.32514	0.522	0.196	1.56034e-07	OSBPL6
SLX4.1	1.34138e-11	0.648178	1.70633	0.435	0.13	1.58511e-07	SLX4
LOC417013.1	1.35457e-11	0.635571	1.81302	0.37	0.102	1.6007e-07	LOC417013
SLC24A3.1	1.42934e-11	0.650248	1.28235	0.435	0.138	1.68905e-07	SLC24A3
AP3D1.2	1.44609e-11	0.717978	1.03914	0.935	0.631	1.70884e-07	AP3D1
PLOD2.1	1.50852e-11	0.293689	-3.60435	0.174	0.55	1.78262e-07	PLOD2
LOC100859602.1	1.53499e-11	0.638548	2.6236	0.38	0.11	1.8139e-07	LOC100859602
KIAA1257	1.6103e-11	0.577637	2.94848	0.174	0.018	1.90289e-07	KIAA1257
RTN1.2	1.67404e-11	0.705692	0.42576	0.87	0.418	1.97821e-07	RTN1
SMARCE1.2	1.68202e-11	0.705348	1.11199	0.804	0.426	1.98764e-07	SMARCE1
SPOCK1.2	1.75753e-11	0.316147	-9.50292	0.022	0.383	2.07687e-07	SPOCK1
HHATL.1	1.82531e-11	0.310779	-8.05283	0.054	0.415	2.15697e-07	HHATL
FGF3.2	1.83315e-11	0.650547	1.246	0.446	0.141	2.16624e-07	FGF3
IGFBP5.1	1.84285e-11	0.301547	-4.40482	0.12	0.483	2.1777e-07	IGFBP5
JPT1.2	1.92718e-11	0.708016	1.04785	0.815	0.468	2.27735e-07	JPT1
PCDH19.2	1.95543e-11	0.638471	2.20329	0.38	0.112	2.31073e-07	PCDH19
MRPS27.2	2.01505e-11	0.663564	1.6347	0.5	0.185	2.38119e-07	MRPS27
C4H20ORF194.2	2.23488e-11	0.688657	0.953611	0.663	0.303	2.64095e-07	C4H20ORF194
OLFM1.2	2.29163e-11	0.70381	0.847196	0.859	0.413	2.70802e-07	OLFM1
ATP6V1C1.1	2.46534e-11	0.701629	1.29126	0.728	0.415	2.91329e-07	ATP6V1C1
COLGALT2.1	2.66768e-11	0.654033	0.762684	0.467	0.155	3.1524e-07	COLGALT2
LAPTM4A.2	2.72153e-11	0.281424	-1.68318	0.88	0.923	3.21604e-07	LAPTM4A
TEKT4.2	2.74902e-11	0.641183	1.67929	0.402	0.12	3.24852e-07	TEKT4
COX5A.2	2.75116e-11	0.713418	0.92453	0.913	0.589	3.25104e-07	COX5A
PFN2.2	2.85895e-11	0.282055	-2.1031	0.826	0.841	3.37842e-07	PFN2
FXR1.1	2.96829e-11	0.710374	1.16838	0.848	0.538	3.50763e-07	FXR1
MCF2L2.2	3.13707e-11	0.6191	2.21931	0.315	0.073	3.70708e-07	MCF2L2
LOC112529921.2	3.46221e-11	0.625786	0.751195	0.348	0.086	4.0913e-07	LOC112529921
ATP5F1.2	3.54424e-11	0.714646	0.785166	0.913	0.67	4.18823e-07	ATP5F1
LRRC75A	3.60163e-11	0.595225	3.13393	0.228	0.039	4.25605e-07	LRRC75A
KARS.2	3.6253e-11	0.70982	1.09633	0.87	0.542	4.28401e-07	KARS
DGKZ.2	3.72842e-11	0.664361	1.85492	0.511	0.198	4.40587e-07	DGKZ
CLTB.2	3.8287e-11	0.711237	1.02645	0.891	0.576	4.52437e-07	CLTB
TBL2.2	3.83401e-11	0.658561	1.69965	0.478	0.177	4.53065e-07	TBL2
PODXL2.2	4.02613e-11	0.702371	0.668579	0.88	0.424	4.75768e-07	PODXL2
GNG10.2	4.03213e-11	0.671135	1.16173	0.576	0.222	4.76477e-07	GNG10
RAP1GAP2	4.14178e-11	0.56131	5.03493	0.13	0.008	4.89435e-07	RAP1GAP2
RGS2.2	4.20685e-11	0.661793	1.24569	0.511	0.187	4.97123e-07	RGS2
GRIA2.2	4.34633e-11	0.667039	2.45631	0.533	0.21	5.13606e-07	GRIA2
OTOGL.1	4.37802e-11	0.31576	-7.98105	0.054	0.405	5.17351e-07	OTOGL
AK9.2	4.62515e-11	0.612227	1.64146	0.293	0.063	5.46555e-07	AK9
LYST.1	4.62587e-11	0.695497	0.97504	0.761	0.373	5.46639e-07	LYST
ESPN.2	4.75454e-11	0.704419	0.2917	0.946	0.452	5.61844e-07	ESPN
TANC2.2	4.84658e-11	0.673625	1.69393	0.565	0.242	5.72721e-07	TANC2
MPZL2.2	4.90735e-11	0.319379	-5.28095	0.033	0.387	5.79902e-07	MPZL2
TPBGL	5.09286e-11	0.577116	2.96034	0.174	0.02	6.01823e-07	TPBGL
PFKL.2	5.13592e-11	0.696748	1.08278	0.75	0.393	6.06911e-07	PFKL
GCC2.2	5.19169e-11	0.7006	1.54415	0.739	0.442	6.13502e-07	GCC2
CLCN3.2	5.51493e-11	0.688413	1.60001	0.663	0.332	6.51699e-07	CLCN3
HIST1H2A4L4	5.53043e-11	0.664538	0.664243	0.543	0.2	6.53531e-07	HIST1H2A4L4
KIF21A.2	5.64379e-11	0.714203	0.730306	0.989	0.762	6.66927e-07	KIF21A
LHFPL4.2	5.79082e-11	0.67751	1.56664	0.598	0.265	6.84301e-07	LHFPL4
ANKRD24.2	6.02977e-11	0.664217	1.39707	0.533	0.202	7.12538e-07	ANKRD24
CLDN1.1	6.10075e-11	0.305532	-3.91431	0.152	0.489	7.20925e-07	CLDN1
LRRC10B.2	6.42549e-11	0.604157	2.97915	0.261	0.053	7.59301e-07	LRRC10B
PGRMC2.1	6.54328e-11	0.680023	1.42754	0.62	0.281	7.7322e-07	PGRMC2
STK38L.1	6.55626e-11	0.314797	-4.90197	0.065	0.424	7.74753e-07	STK38L
FAM189A2.2	6.57483e-11	0.613035	1.78858	0.293	0.067	7.76948e-07	FAM189A2
ESRRG.2	6.65865e-11	0.640164	1.8178	0.402	0.126	7.86852e-07	ESRRG
PPID.2	6.86875e-11	0.69066	1.21997	0.674	0.358	8.1168e-07	PPID
USH2A.2	6.87889e-11	0.689775	1.04913	0.739	0.338	8.12878e-07	USH2A
FTH1.1	7.09733e-11	0.286029	-1.01168	1	0.978	8.38691e-07	FTH1
C2H8ORF34	7.15869e-11	0.569069	3.85051	0.152	0.014	8.45942e-07	C2H8ORF34
ATP6AP2.2	7.68858e-11	0.712123	0.770764	0.913	0.733	9.0856e-07	ATP6AP2
SYNC	7.91598e-11	0.576342	2.85674	0.174	0.02	9.35431e-07	SYNC
HSPH1.2	7.917e-11	0.692121	0.756833	0.772	0.36	9.35552e-07	HSPH1
CDC42SE2.1	8.10841e-11	0.646141	1.04284	0.435	0.145	9.58171e-07	CDC42SE2
ATP6V0C.1	9.01552e-11	0.711492	0.852302	0.957	0.735	1.06536e-06	ATP6V0C
PALLD.2	9.3147e-11	0.686388	1.4955	0.652	0.336	1.10072e-06	PALLD
FBRSL1.2	9.97658e-11	0.67243	1.60088	0.576	0.251	1.17893e-06	FBRSL1
GRAMD1B.2	1.02808e-10	0.662202	0.948496	0.533	0.202	1.21488e-06	GRAMD1B
LOC107049847.1	1.04285e-10	0.673216	1.46806	0.565	0.259	1.23233e-06	LOC107049847
CD151.2	1.06735e-10	0.311067	-4.89125	0.13	0.462	1.26128e-06	CD151
IQUB.2	1.0759e-10	0.670128	1.50643	0.565	0.24	1.27139e-06	IQUB
COPS8.2	1.09058e-10	0.674931	1.2047	0.598	0.265	1.28873e-06	COPS8
FBXO28.1	1.23303e-10	0.674732	1.38288	0.598	0.267	1.45707e-06	FBXO28
EXOC1L.2	1.26586e-10	0.623517	2.23952	0.337	0.092	1.49587e-06	EXOC1L
CCDC146.2	1.28365e-10	0.614529	2.39569	0.304	0.073	1.51689e-06	CCDC146
SLC4A4.2	1.29656e-10	0.298492	-3.11547	0.25	0.613	1.53215e-06	SLC4A4
TUSC3.2	1.31564e-10	0.70971	0.738577	0.957	0.741	1.55469e-06	TUSC3
CYTH1	1.39605e-10	0.590122	2.44717	0.217	0.037	1.64972e-06	CYTH1
SYNRG.2	1.39967e-10	0.683908	1.04088	0.685	0.324	1.65399e-06	SYNRG
TM2D2.1	1.42875e-10	0.702437	0.789363	0.848	0.527	1.68835e-06	TM2D2
ING4.2	1.46055e-10	0.680754	1.04096	0.663	0.303	1.72593e-06	ING4
PDIA4.1	1.47194e-10	0.29029	-2.39741	0.707	0.839	1.73939e-06	PDIA4
ACKR1.2	1.48384e-10	0.61723	2.14823	0.315	0.079	1.75346e-06	ACKR1
TEX9.2	1.48921e-10	0.666043	1.1395	0.565	0.224	1.7598e-06	TEX9
RPL9.2	1.49911e-10	0.70992	0.652048	0.978	0.829	1.77149e-06	RPL9
FAM32A.1	1.52941e-10	0.709577	0.621822	0.978	0.794	1.8073e-06	FAM32A
AGPAT3.1	1.53476e-10	0.312472	-3.91778	0.12	0.466	1.81362e-06	AGPAT3
PIGS.2	1.53713e-10	0.684207	1.00617	0.663	0.334	1.81642e-06	PIGS
CCDC177.2	1.54916e-10	0.665888	1.68617	0.543	0.228	1.83064e-06	CCDC177
ABHD1.2	1.5976e-10	0.646363	0.451087	0.457	0.151	1.88789e-06	ABHD1
DYNLRB2.2	1.59778e-10	0.635006	1.57586	0.391	0.12	1.88809e-06	DYNLRB2
USP2.2	1.6053e-10	0.652949	1.1616	0.489	0.173	1.89698e-06	USP2
LMINA	1.60904e-10	0.600062	2.92836	0.25	0.051	1.9014e-06	LMINA
MESDC1.2	1.61407e-10	0.637286	1.76359	0.402	0.126	1.90734e-06	MESDC1
DNALI1.2	1.65776e-10	0.675573	0.703313	0.63	0.275	1.95897e-06	DNALI1
LOC100859636	1.68069e-10	0.586337	2.51774	0.207	0.033	1.98607e-06	LOC100859636
CERS5.2	1.71703e-10	0.694778	1.06257	0.783	0.43	2.02901e-06	CERS5
WDR66.2	1.76947e-10	0.634087	1.93736	0.38	0.12	2.09098e-06	WDR66
CHRNA5	1.81038e-10	0.59383	3.43551	0.228	0.043	2.13932e-06	CHRNA5
HERC2.1	1.87244e-10	0.702083	1.51937	0.891	0.54	2.21267e-06	HERC2
SSBP3.2	1.88364e-10	0.673869	1.34513	0.62	0.269	2.2259e-06	SSBP3
ARHGAP11A.1	1.89177e-10	0.599675	3.42482	0.25	0.051	2.23551e-06	ARHGAP11A
IRX2.2	1.94157e-10	0.663553	1.80888	0.533	0.222	2.29435e-06	IRX2
PEX10.2	2.21707e-10	0.672596	1.30987	0.598	0.269	2.61991e-06	PEX10
GIPC3.2	2.24439e-10	0.69749	0.576174	0.891	0.468	2.6522e-06	GIPC3
TSNAXIP1	2.27889e-10	0.579695	3.69944	0.185	0.026	2.69296e-06	TSNAXIP1
RNF2.2	2.29132e-10	0.661793	1.65643	0.543	0.214	2.70765e-06	RNF2
TRIM71.2	2.39846e-10	0.667892	2.27052	0.576	0.244	2.83426e-06	TRIM71
CNTNAP2.2	2.48632e-10	0.639688	2.07286	0.413	0.138	2.93808e-06	CNTNAP2
SCHIP1.2	2.492e-10	0.672397	1.00011	0.63	0.265	2.94479e-06	SCHIP1
SOX13.1	2.77279e-10	0.66529	0.305827	0.576	0.232	3.2766e-06	SOX13
PAPLN.1	2.83047e-10	0.654709	0.436719	0.511	0.187	3.34477e-06	PAPLN
USP33.2	2.9447e-10	0.693704	0.890375	0.815	0.444	3.47975e-06	USP33
ADPRH.2	3.14575e-10	0.690195	0.916004	0.728	0.418	3.71734e-06	ADPRH
CTBP2.2	3.18768e-10	0.679337	1.3269	0.641	0.324	3.76688e-06	CTBP2
C1HXORF59.2	3.28075e-10	0.602885	3.3382	0.261	0.059	3.87687e-06	C1HXORF59
PDHA1.2	3.31812e-10	0.677444	1.38639	0.641	0.31	3.92102e-06	PDHA1
CCT4.2	3.38214e-10	0.703998	0.815136	0.935	0.686	3.99667e-06	CCT4
CCDC107.2	3.41299e-10	0.69314	0.595407	0.848	0.44	4.03313e-06	CCDC107
LTA4H.1	3.43794e-10	0.687904	0.683927	0.772	0.387	4.06261e-06	LTA4H
UBC.1	3.45635e-10	0.706035	0.585687	1	0.996	4.08436e-06	UBC
LDLRAD3.2	3.52838e-10	0.651775	2.10027	0.467	0.185	4.16949e-06	LDLRAD3
SH3GL2.2	3.53706e-10	0.66259	1.25711	0.543	0.228	4.17974e-06	SH3GL2
LYRM2.2	3.60552e-10	0.655008	1.52609	0.5	0.196	4.26064e-06	LYRM2
ZHX3.1	3.76772e-10	0.3082	-4.11628	0.228	0.544	4.45231e-06	ZHX3
TTC7A.2	3.90463e-10	0.680964	1.18178	0.685	0.338	4.6141e-06	TTC7A
ECI2.2	4.22999e-10	0.675363	1.07277	0.609	0.308	4.99858e-06	ECI2
CALD1.2	4.3392e-10	0.672873	0.968517	0.641	0.283	5.12763e-06	CALD1
TLN2.2	4.35555e-10	0.647935	1.76817	0.457	0.173	5.14696e-06	TLN2
VPS54.2	4.53189e-10	0.66363	1.57083	0.565	0.236	5.35533e-06	VPS54
TBC1D12.2	4.71969e-10	0.65193	1.49236	0.489	0.187	5.57726e-06	TBC1D12
GPAT3.2	4.72833e-10	0.689841	0.838327	0.793	0.426	5.58747e-06	GPAT3
KIAA2022.1	4.7931e-10	0.680466	1.90498	0.685	0.342	5.66401e-06	KIAA2022
EIF4A3.2	4.82166e-10	0.695486	1.01232	0.837	0.509	5.69776e-06	EIF4A3
FUT8	4.82684e-10	0.303407	-3.37328	0.348	0.623	5.70387e-06	FUT8
CCDC90B.2	4.84438e-10	0.679768	1.30605	0.663	0.34	5.7246e-06	CCDC90B
SERPINF2.1	4.93715e-10	0.320763	-4.55881	0.12	0.438	5.83423e-06	SERPINF2
CCT2.2	5.07227e-10	0.697357	0.787468	0.859	0.55	5.9939e-06	CCT2
SGCG.1	5.19166e-10	0.650735	1.00098	0.5	0.181	6.13499e-06	SGCG
MAP1A.2	5.46839e-10	0.692819	0.875877	0.826	0.475	6.462e-06	MAP1A
SLC17A6.2	5.52152e-10	0.661129	0.941344	0.565	0.226	6.52478e-06	SLC17A6
HS3ST5.2	5.65326e-10	0.617706	2.18698	0.326	0.09	6.68046e-06	HS3ST5
ARHGEF33	5.6704e-10	0.567188	1.18557	0.152	0.016	6.70072e-06	ARHGEF33
FBXO16.1	5.74485e-10	0.597892	2.26726	0.25	0.053	6.78869e-06	FBXO16
RAB3IP.2	5.78916e-10	0.696338	0.984064	0.88	0.538	6.84105e-06	RAB3IP
RPS27L.2	5.80528e-10	0.684008	1.10004	0.728	0.379	6.8601e-06	RPS27L
SLC25A36.2	5.86722e-10	0.623539	2.26338	0.348	0.104	6.93329e-06	SLC25A36
LCAT.1	6.12833e-10	0.325268	-6.84823	0.098	0.411	7.24184e-06	LCAT
INCENP	6.16952e-10	0.555698	3.28571	0.12	0.008	7.29052e-06	INCENP
LOC107052453.2	6.25556e-10	0.647016	1.14197	0.467	0.173	7.39219e-06	LOC107052453
RAB3C.2	6.32258e-10	0.647857	1.76757	0.467	0.177	7.47139e-06	RAB3C
STOX1.2	6.73538e-10	0.678706	0.466661	0.717	0.334	7.95919e-06	STOX1
FAM19A5	6.87247e-10	0.578743	4.30803	0.185	0.029	8.1212e-06	FAM19A5
NOTCH1.1	7.16526e-10	0.335695	-7.75666	0.033	0.352	8.46719e-06	NOTCH1
TERAL2.2	7.40153e-10	0.676725	1.1784	0.641	0.334	8.74638e-06	TERAL2
SOX9.1	7.66481e-10	0.335673	-6.01907	0.033	0.354	9.05751e-06	SOX9
ANXA5.2	7.93648e-10	0.696172	0.597661	0.902	0.568	9.37854e-06	ANXA5
PLA2G15.1	8.12935e-10	0.619953	1.3201	0.337	0.098	9.60646e-06	PLA2G15
KIF16B.1	8.33314e-10	0.667537	1.21867	0.609	0.271	9.84727e-06	KIF16B
EPB41L2.2	8.83913e-10	0.328921	-7.80815	0.087	0.397	1.04452e-05	EPB41L2
MAPK8IP3.2	8.9392e-10	0.687362	1.09434	0.793	0.434	1.05635e-05	MAPK8IP3
GUCY1B4.2	9.70734e-10	0.628498	1.34402	0.38	0.12	1.14712e-05	GUCY1B4
DDX25.2	1.01086e-09	0.625465	2.31668	0.359	0.114	1.19453e-05	DDX25
KIAA0232.2	1.04136e-09	0.688524	1.14816	0.772	0.466	1.23058e-05	KIAA0232
CREM.1	1.05934e-09	0.652727	0.700845	0.511	0.204	1.25182e-05	CREM
SLC31A2.1	1.07274e-09	0.603161	1.62592	0.272	0.065	1.26766e-05	SLC31A2
INPP5F.2	1.07988e-09	0.667526	1.1177	0.62	0.277	1.27609e-05	INPP5F
VAV3.2	1.09327e-09	0.654089	1.06817	0.522	0.21	1.29192e-05	VAV3
LOC107057078.2	1.12351e-09	0.694556	0.710321	0.902	0.572	1.32765e-05	LOC107057078
TSEN15.1	1.15481e-09	0.631752	0.89442	0.402	0.13	1.36464e-05	TSEN15
BORA	1.18503e-09	0.551071	2.77676	0.109	0.006	1.40035e-05	BORA
SMG6.1	1.19768e-09	0.614075	2.27837	0.315	0.088	1.4153e-05	SMG6
MED12L.2	1.19852e-09	0.64457	1.51475	0.457	0.175	1.41629e-05	MED12L
UBXN2B.2	1.2134e-09	0.660819	0.651323	0.576	0.242	1.43387e-05	UBXN2B
TMPRSS7.2	1.22451e-09	0.687594	0.305793	0.935	0.434	1.447e-05	TMPRSS7
LOC107052690	1.26527e-09	0.587344	0.341378	0.217	0.041	1.49516e-05	LOC107052690
LOC418423.2	1.27121e-09	0.612503	2.93257	0.304	0.086	1.50219e-05	LOC418423
YIPF3.1	1.28567e-09	0.66508	1.11853	0.587	0.271	1.51928e-05	YIPF3
MSMO1.2	1.36199e-09	0.692708	0.869943	0.87	0.556	1.60946e-05	MSMO1
MDK.1	1.37225e-09	0.321549	-4.37773	0.163	0.468	1.62159e-05	MDK
CPEB4.2	1.41556e-09	0.672153	0.966496	0.663	0.316	1.67276e-05	CPEB4
MATN4	1.41747e-09	0.323076	-4.70661	0.152	0.456	1.67503e-05	MATN4
PYGB	1.43395e-09	0.684904	0.470914	0.793	0.432	1.6945e-05	PYGB
GDI2.1	1.43993e-09	0.693283	0.821784	0.859	0.58	1.70157e-05	GDI2
SLC1A1.2	1.52705e-09	0.609825	2.98334	0.293	0.081	1.80452e-05	SLC1A1
SLC7A14.2	1.68213e-09	0.676514	0.392738	0.761	0.346	1.98777e-05	SLC7A14
ST3GAL1.2	1.69771e-09	0.345568	-8.22586	0.011	0.318	2.00618e-05	ST3GAL1
DLGAP1L.2	1.70825e-09	0.649285	2.26693	0.5	0.198	2.01864e-05	DLGAP1L
LIN7A.1	1.84482e-09	0.600062	3.21241	0.261	0.063	2.18002e-05	LIN7A
GAL3ST1.2	1.92912e-09	0.669552	0.355288	0.696	0.299	2.27965e-05	GAL3ST1
NUP37.2	2.03809e-09	0.658605	1.2723	0.543	0.248	2.40841e-05	NUP37
DPH1.2	2.04595e-09	0.648565	1.09912	0.489	0.2	2.4177e-05	DPH1
ANGPTL4.2	2.12468e-09	0.623008	1.67509	0.359	0.114	2.51073e-05	ANGPTL4
HNRNPDL.2	2.20068e-09	0.689122	0.938775	0.837	0.536	2.60054e-05	HNRNPDL
LRP8.1	2.26746e-09	0.625066	1.08938	0.37	0.12	2.67946e-05	LRP8
ATP6V1B2.1	2.34159e-09	0.688712	0.784131	0.859	0.53	2.76706e-05	ATP6V1B2
LOC112530942.2	2.37901e-09	0.695508	0.504993	0.978	0.809	2.81128e-05	LOC112530942
NBEAL1.2	2.39252e-09	0.677621	1.84047	0.707	0.387	2.82724e-05	NBEAL1
KIZ.2	2.393e-09	0.657598	1.58694	0.533	0.248	2.82781e-05	KIZ
PLD1.1	2.39604e-09	0.348047	-10.0787	0.011	0.312	2.8314e-05	PLD1
SDCBP.2	2.46782e-09	0.687384	1.16525	0.815	0.515	2.91623e-05	SDCBP
ZMPSTE24.2	2.52906e-09	0.662656	1.3108	0.576	0.277	2.9886e-05	ZMPSTE24
LOC107055082.2	2.53706e-09	0.636368	1.40545	0.435	0.155	2.99805e-05	LOC107055082
ADH1L	2.56072e-09	0.577194	3.329	0.185	0.031	3.026e-05	ADH1L
TMEM88B	2.59615e-09	0.589536	1.39009	0.228	0.047	3.06787e-05	TMEM88B
SYNGR1.2	2.62116e-09	0.687074	0.458129	0.88	0.503	3.09742e-05	SYNGR1
CALCRL.1	2.64865e-09	0.596597	2.92011	0.25	0.059	3.12991e-05	CALCRL
NUF2	2.66822e-09	0.573596	2.6751	0.174	0.026	3.15304e-05	NUF2
EXOSC2.2	2.68811e-09	0.679392	0.942846	0.739	0.409	3.17654e-05	EXOSC2
TBXA2R.2	2.78486e-09	0.627081	1.60194	0.38	0.128	3.29087e-05	TBXA2R
ACAA1.2	2.80209e-09	0.645367	1.6391	0.478	0.191	3.31123e-05	ACAA1
IQGAP2.2	2.81197e-09	0.67885	0.521446	0.772	0.399	3.32291e-05	IQGAP2
GADL1.2	2.81459e-09	0.670548	-2.01311	0.728	0.318	3.32601e-05	GADL1
ME3.2	2.89036e-09	0.619034	1.42824	0.337	0.108	3.41554e-05	ME3
DNAJB13.2	2.9539e-09	0.665888	1.10139	0.63	0.297	3.49062e-05	DNAJB13
NDUFS6.1	2.9766e-09	0.690527	0.61547	0.913	0.601	3.51745e-05	NDUFS6
SLC5A3.1	2.98925e-09	0.668235	0.876513	0.652	0.314	3.53239e-05	SLC5A3
GABARAPL2.1	3.08546e-09	0.692453	0.649729	0.88	0.692	3.64609e-05	GABARAPL2
SAMD11.2	3.12649e-09	0.615071	1.73367	0.326	0.098	3.69458e-05	SAMD11
SLC17A5.2	3.20305e-09	0.651089	1.35987	0.522	0.218	3.78504e-05	SLC17A5
USP31.2	3.21308e-09	0.6336	1.34107	0.424	0.149	3.7969e-05	USP31
RPL29.2	3.22387e-09	0.306329	-1.93498	0.848	0.807	3.80965e-05	RPL29
SLC25A14.2	3.35928e-09	0.674898	1.08796	0.685	0.379	3.96966e-05	SLC25A14
SEC61A1.1	3.38873e-09	0.318693	-4.14494	0.239	0.546	4.00446e-05	SEC61A1
PSMC2.2	3.44708e-09	0.681495	1.12876	0.761	0.452	4.07341e-05	PSMC2
AKR1B10L4.2	3.50414e-09	0.658063	1.98414	0.554	0.259	4.14085e-05	AKR1B10L4
CTNND1.1	3.5079e-09	0.630379	0.438991	0.413	0.138	4.14529e-05	CTNND1
CPEB3.1	3.63084e-09	0.659358	0.738994	0.598	0.261	4.29056e-05	CPEB3
GALNT1.1	3.71142e-09	0.329275	-4.0941	0.12	0.446	4.38579e-05	GALNT1
TAX1BP1.2	3.76769e-09	0.689985	0.649141	0.913	0.625	4.45228e-05	TAX1BP1
RNF224.2	3.83925e-09	0.66239	1.04719	0.598	0.285	4.53684e-05	RNF224
VAPA.2	3.85928e-09	0.686299	0.78888	0.859	0.534	4.56051e-05	VAPA
ADORA2B	3.89153e-09	0.554713	4.19317	0.12	0.01	4.59863e-05	ADORA2B
AKT3.2	3.91246e-09	0.68724	0.933999	0.826	0.564	4.62335e-05	AKT3
SPAG17.2	3.92417e-09	0.65483	1.20065	0.554	0.24	4.63719e-05	SPAG17
C1QBP.2	3.93995e-09	0.67357	0.967624	0.696	0.371	4.65584e-05	C1QBP
SERINC2.2	4.02031e-09	0.60553	2.8234	0.283	0.079	4.7508e-05	SERINC2
FJX1	4.13476e-09	0.586503	2.55921	0.217	0.045	4.88605e-05	FJX1
MICAL3.2	4.14027e-09	0.655528	2.35933	0.543	0.248	4.89256e-05	MICAL3
SLC38A6.1	4.28136e-09	0.627645	1.36955	0.391	0.134	5.05929e-05	SLC38A6
CHMP4B.2	4.30408e-09	0.687572	0.918384	0.87	0.578	5.08613e-05	CHMP4B
YWHAB.2	4.46759e-09	0.691203	0.715966	0.946	0.725	5.27935e-05	YWHAB
RBBP4.2	4.52376e-09	0.688668	0.76421	0.902	0.615	5.34572e-05	RBBP4
PIK3R1.1	4.52946e-09	0.649971	0.993635	0.522	0.22	5.35246e-05	PIK3R1
SRRM3.2	4.56688e-09	0.611297	1.49414	0.315	0.092	5.39668e-05	SRRM3
RTFDC1.2	4.64601e-09	0.687915	0.731841	0.891	0.597	5.49019e-05	RTFDC1
ERP29.2	4.65195e-09	0.682525	0.686626	0.826	0.483	5.4972e-05	ERP29
SELENOS	4.66454e-09	0.678872	0.819594	0.739	0.44	5.51208e-05	SELENOS
GFRA2	5.14932e-09	0.554281	2.32446	0.12	0.01	6.08496e-05	GFRA2
CCDC93.1	5.23315e-09	0.647979	1.41829	0.511	0.214	6.18402e-05	CCDC93
GSTA2.1	5.46681e-09	0.331964	-3.48953	0.12	0.438	6.46013e-05	GSTA2
AIMP2.2	5.54031e-09	0.664416	1.11675	0.62	0.312	6.54699e-05	AIMP2
MAPKAP1.2	5.56578e-09	0.644481	1.0775	0.489	0.2	6.57708e-05	MAPKAP1
USH1G.2	5.58327e-09	0.612581	1.35492	0.326	0.096	6.59775e-05	USH1G
ACAD6L.2	5.70023e-09	0.658992	0.809444	0.576	0.277	6.73596e-05	ACAD6L
SGCA	6.01032e-09	0.565727	4.00098	0.152	0.02	7.1024e-05	SGCA
TCHP.2	6.01913e-09	0.670936	0.741037	0.717	0.36	7.1128e-05	TCHP
ARPC4.TTLL3.1	6.08378e-09	0.677931	0.527593	0.793	0.436	7.1892e-05	ARPC4.TTLL3
TMEM238.2	6.08649e-09	0.631663	0.620999	0.424	0.151	7.1924e-05	TMEM238
KCNJ11	6.13563e-09	0.584588	0.811847	0.217	0.043	7.25047e-05	KCNJ11
ZFYVE28.2	6.19889e-09	0.616499	1.9069	0.337	0.108	7.32523e-05	ZFYVE28
TPTE2	6.54557e-09	0.579463	2.41423	0.196	0.037	7.7349e-05	TPTE2
PAPSS1.2	6.65336e-09	0.313635	-2.83362	0.489	0.684	7.86228e-05	PAPSS1
EFHC1.2	6.73022e-09	0.63743	1.11804	0.457	0.173	7.9531e-05	EFHC1
FGFRL1.1	6.74167e-09	0.357434	-12.0672	0	0.285	7.96663e-05	FGFRL1
CFAP58.1	6.93107e-09	0.594826	2.71368	0.25	0.061	8.19045e-05	CFAP58
HIST1H2A4L3	7.30124e-09	0.634563	0.882711	0.435	0.165	8.62787e-05	HIST1H2A4L3
FAM219B.1	7.5616e-09	0.642002	0.978368	0.478	0.196	8.93555e-05	FAM219B
HAT1.2	8.15299e-09	0.641404	1.47058	0.467	0.196	9.63438e-05	HAT1
RPAP3.2	8.63939e-09	0.646529	0.638703	0.511	0.218	0.000102092	RPAP3
GLT8D1.2	8.64799e-09	0.659413	1.12885	0.576	0.295	0.000102193	GLT8D1
TNIP1.2	8.75442e-09	0.680178	0.800568	0.826	0.501	0.000103451	TNIP1
PRKCB.2	9.27662e-09	0.636556	1.00582	0.457	0.175	0.000109622	PRKCB
DYTN.2	9.40547e-09	0.641559	1.71084	0.478	0.198	0.000111144	DYTN
MRPL19.2	9.55345e-09	0.648411	1.03754	0.511	0.232	0.000112893	MRPL19
BSG.2	9.75566e-09	0.311764	-1.7666	0.978	0.943	0.000115283	BSG
B4GALT4	9.95162e-09	0.324604	-3.06005	0.261	0.536	0.000117598	B4GALT4
SESN2	1.015e-08	0.557846	4.09334	0.13	0.014	0.000119943	SESN2
RALY.2	1.02039e-08	0.654133	1.45745	0.543	0.267	0.00012058	RALY
CCDC148.1	1.03978e-08	0.61703	1.55605	0.348	0.114	0.000122871	CCDC148
AK8.2	1.09057e-08	0.629461	1.58918	0.402	0.155	0.000128873	AK8
ASPG	1.10269e-08	0.56193	3.31168	0.141	0.018	0.000130304	ASPG
PLEKHG1.1	1.10481e-08	0.357301	-6.80442	0.011	0.295	0.000130555	PLEKHG1
FAM187A.1	1.1207e-08	0.620561	1.0524	0.37	0.124	0.000132433	FAM187A
RARB.2	1.12193e-08	0.661062	0.511079	0.652	0.305	0.000132578	RARB
ANKFN1L.2	1.12771e-08	0.644016	1.1188	0.511	0.21	0.000133261	ANKFN1L
LGR6.1	1.13703e-08	0.669176	1.18476	0.696	0.381	0.000134363	LGR6
ENKUR.2	1.15545e-08	0.64882	1.63814	0.533	0.236	0.000136539	ENKUR
TTC26.2	1.16402e-08	0.636844	1.10704	0.457	0.181	0.000137552	TTC26
ADAMTS7.2	1.16555e-08	0.607024	2.20085	0.304	0.09	0.000137733	ADAMTS7
PPM1E.1	1.17189e-08	0.594948	2.79473	0.25	0.065	0.000138482	PPM1E
DKK3	1.17471e-08	0.342026	-5.13235	0.098	0.385	0.000138815	DKK3
FHOD3.2	1.20719e-08	0.620816	2.5176	0.359	0.128	0.000142654	FHOD3
COQ6.2	1.20749e-08	0.647381	1.54838	0.5	0.234	0.000142689	COQ6
CCT6A.2	1.23041e-08	0.68186	0.63739	0.902	0.57	0.000145398	CCT6A
MPV17.1	1.24441e-08	0.628952	1.36132	0.413	0.153	0.000147052	MPV17
UQCRC2.2	1.24717e-08	0.678296	0.875674	0.815	0.503	0.000147378	UQCRC2
NAGPA.1	1.25292e-08	0.644924	1.11706	0.5	0.22	0.000148058	NAGPA
RHPN2.2	1.32117e-08	0.358419	-6.58621	0.011	0.293	0.000156123	RHPN2
KRR1.2	1.40668e-08	0.671489	1.08857	0.717	0.42	0.000166227	KRR1
ITPK1.2	1.41862e-08	0.644049	0.861616	0.511	0.216	0.000167639	ITPK1
GRAMD4.2	1.42119e-08	0.624712	0.848165	0.391	0.141	0.000167942	GRAMD4
POLR2C.1	1.43035e-08	0.673503	0.840514	0.739	0.446	0.000169024	POLR2C
LOC101750591.2	1.43976e-08	0.639401	1.81082	0.478	0.196	0.000170136	LOC101750591
TULP4.2	1.45118e-08	0.664482	0.635089	0.696	0.342	0.000171486	TULP4
RASA4.2	1.48618e-08	0.638449	1.29509	0.467	0.193	0.000175622	RASA4
MYO7A.2	1.52125e-08	0.666862	0.473452	0.783	0.354	0.000179766	MYO7A
SLC35C1	1.53197e-08	0.561321	2.59118	0.141	0.018	0.000181033	SLC35C1
LOC101751423.2	1.53446e-08	0.675584	0.822659	0.793	0.477	0.000181327	LOC101751423
PHACTR2	1.54158e-08	0.635294	0.725988	0.446	0.181	0.000182169	PHACTR2
TTLL4	1.54232e-08	0.565184	4.80886	0.152	0.022	0.000182256	TTLL4
ATP5A1Z.2	1.55683e-08	0.683355	0.861735	0.902	0.674	0.00018397	ATP5A1Z
STK16.2	1.61032e-08	0.655982	1.25395	0.576	0.291	0.000190291	STK16
C15orf61.2	1.61104e-08	0.341838	-2.91547	0.098	0.399	0.000190376	C15orf61
TMEM216.2	1.62606e-08	0.631398	0.572136	0.446	0.163	0.000192152	TMEM216
GATA2.2	1.69781e-08	0.363544	-12.0902	0	0.273	0.00020063	GATA2
TMC5.2	1.70548e-08	0.607069	2.59477	0.304	0.094	0.000201537	TMC5
CSRP2.2	1.71736e-08	0.315837	-3.50623	0.739	0.794	0.00020294	CSRP2
ID1.2	1.8329e-08	0.35201	-7.03725	0.054	0.334	0.000216594	ID1
ATG4A.1	1.96807e-08	0.661361	1.3275	0.641	0.336	0.000232567	ATG4A
ATP2B2.1	1.97113e-08	0.322501	-2.97567	0.435	0.611	0.000232929	ATP2B2
RBFOX3.2	1.97909e-08	0.606582	0.930482	0.315	0.092	0.000233869	RBFOX3
LOXHD1.2	1.98095e-08	0.35004	-5.7429	0.065	0.348	0.000234088	LOXHD1
GMEB2.2	1.98641e-08	0.610799	1.17775	0.326	0.104	0.000234734	GMEB2
KCNIP4.2	1.99547e-08	0.635781	0.892675	0.457	0.187	0.000235805	KCNIP4
KIAA1024L.2	2.03279e-08	0.617363	1.60656	0.359	0.122	0.000240215	KIAA1024L
PPP1R26.2	2.03921e-08	0.647802	1.09476	0.522	0.248	0.000240974	PPP1R26
ARL1.1	2.07786e-08	0.68041	0.752029	0.88	0.621	0.000245541	ARL1
HECTD3.2	2.15369e-08	0.653336	1.09357	0.554	0.285	0.000254502	HECTD3
TMEM123	2.27742e-08	0.350405	-4.66441	0.065	0.35	0.000269123	TMEM123
TMEM199.2	2.28341e-08	0.678108	0.754944	0.87	0.566	0.000269831	TMEM199
SREBF2.2	2.39202e-08	0.658494	1.0854	0.62	0.322	0.000282665	SREBF2
ARL14EP.2	2.4208e-08	0.658217	0.643694	0.652	0.314	0.000286066	ARL14EP
TUSC5.2	2.5173e-08	0.590432	2.24157	0.239	0.061	0.000297469	TUSC5
HIVEP2.2	2.59801e-08	0.599165	2.07388	0.272	0.079	0.000307007	HIVEP2
RALGPS2.1	2.76361e-08	0.671024	0.779711	0.793	0.452	0.000326576	RALGPS2
H2AFZ.2	2.78564e-08	0.679337	0.777398	0.924	0.635	0.000329179	H2AFZ
C9orf116.2	2.83449e-08	0.658505	0.819289	0.652	0.324	0.000334951	C9orf116
NDUFS2.1	2.87981e-08	0.660653	0.742738	0.652	0.346	0.000340307	NDUFS2
RASSF9.2	2.94482e-08	0.629416	0.255174	0.446	0.165	0.00034799	RASSF9
NDUFS4.1	3.06685e-08	0.673227	0.777887	0.783	0.505	0.00036241	NDUFS4
RBM5.1	3.06838e-08	0.679912	0.612409	0.957	0.684	0.000362591	RBM5
AHSA1.2	3.07864e-08	0.672695	0.7323	0.75	0.501	0.000363803	AHSA1
HS3ST1.1	3.11192e-08	0.367617	-13.3665	0	0.265	0.000367736	HS3ST1
CA5A.1	3.12525e-08	0.337886	-4.00464	0.185	0.454	0.00036931	CA5A
LOC112532659.2	3.1988e-08	0.637065	0.601483	0.489	0.2	0.000378002	LOC112532659
FOXJ1.2	3.40703e-08	0.609515	1.69174	0.326	0.106	0.000402609	FOXJ1
ATP5J.1	3.42609e-08	0.679104	0.543506	0.967	0.672	0.000404861	ATP5J
CCNDBP1.1	3.58311e-08	0.655838	0.758362	0.62	0.316	0.000423416	CCNDBP1
ACAP3.2	3.58828e-08	0.589425	1.97529	0.239	0.061	0.000424027	ACAP3
CTH.2	3.59425e-08	0.648278	1.35558	0.543	0.267	0.000424733	CTH
C1QTNF4.2	3.59582e-08	0.641238	0.570527	0.533	0.22	0.000424918	C1QTNF4
HIP1.2	3.62025e-08	0.605796	2.69116	0.304	0.098	0.000427805	HIP1
NCAPH.2	3.65108e-08	0.59673	2.07254	0.272	0.075	0.000431448	NCAPH
ROGDI.1	3.69444e-08	0.645068	1.08236	0.522	0.248	0.000436571	ROGDI
COL1A2	3.74681e-08	0.549544	5.19046	0.109	0.01	0.000442761	COL1A2
RASL11AL	3.88105e-08	0.586005	1.64514	0.228	0.055	0.000458624	RASL11AL
ATN1.2	4.05979e-08	0.646606	1.04606	0.554	0.257	0.000479746	ATN1
KCNK1.2	4.16349e-08	0.656159	0.883924	0.663	0.318	0.000491999	KCNK1
SULF2.1	4.22542e-08	0.337875	-2.97001	0.196	0.47	0.000499318	SULF2
TTC14.1	4.26859e-08	0.621879	0.600044	0.391	0.147	0.000504419	TTC14
EYS.2	4.28277e-08	0.651753	1.09818	0.62	0.287	0.000506095	EYS
RABGGTA.1	4.31585e-08	0.644304	0.568352	0.554	0.242	0.000510004	RABGGTA
NRXN3.2	4.39144e-08	0.656513	0.791923	0.652	0.326	0.000518937	NRXN3
GCNT7	4.42788e-08	0.549278	3.68677	0.109	0.01	0.000523243	GCNT7
SPATA18	4.48974e-08	0.549256	3.60092	0.109	0.01	0.000530552	SPATA18
EGFR.1	4.51008e-08	0.358851	-5.70924	0.043	0.318	0.000532957	EGFR
KLF13.1	4.51538e-08	0.623439	0.816078	0.402	0.153	0.000533583	KLF13
CYP1B1.1	4.53405e-08	0.363422	-5.11161	0.022	0.293	0.000535789	CYP1B1
HSP90B1.2	4.65412e-08	0.320951	-1.67302	0.88	0.843	0.000549978	HSP90B1
SCAMP2.1	4.71804e-08	0.649318	0.671036	0.576	0.279	0.000557531	SCAMP2
NDUFA9.2	4.86634e-08	0.668545	0.864186	0.739	0.473	0.000575055	NDUFA9
ST6GAL1.2	4.87827e-08	0.370672	-12.8446	0	0.259	0.000576465	ST6GAL1
RAB26	4.99954e-08	0.56742	1.80393	0.163	0.029	0.000590796	RAB26
ANKDD1B.2	5.1746e-08	0.61444	1.26068	0.359	0.124	0.000611483	ANKDD1B
PGK1.2	5.28896e-08	0.678551	0.412819	0.989	0.898	0.000624997	PGK1
FAM169A.2	5.29197e-08	0.643961	0.898813	0.533	0.251	0.000625352	FAM169A
DOK6	5.39821e-08	0.563845	2.14013	0.152	0.024	0.000637907	DOK6
EIF3E.2	5.4699e-08	0.658494	0.888669	0.652	0.358	0.000646378	EIF3E
ACAD8.2	5.57204e-08	0.629538	1.19552	0.435	0.181	0.000658448	ACAD8
NDUFV3.2	5.5882e-08	0.668888	0.603651	0.815	0.479	0.000660358	NDUFV3
TMTC2.1	5.66137e-08	0.37169	-12.3649	0	0.257	0.000669004	TMTC2
VIM.2	5.78718e-08	0.649794	0.271322	0.641	0.279	0.000683871	VIM
KIF28P.2	5.79245e-08	0.651189	1.50809	0.565	0.305	0.000684493	KIF28P
CDH2.1	5.79858e-08	0.340565	-2.93078	0.163	0.464	0.000685219	CDH2
RAVER2.2	6.03043e-08	0.642489	0.661809	0.533	0.244	0.000712615	RAVER2
ACKR3.1	6.03706e-08	0.625642	1.43123	0.402	0.169	0.000713399	ACKR3
PTPA.1	6.0503e-08	0.648355	0.757759	0.587	0.279	0.000714964	PTPA
SIK1.2	6.09532e-08	0.662114	0.636417	0.739	0.393	0.000720284	SIK1
HPCAL1.1	6.11532e-08	0.64271	0.743475	0.554	0.242	0.000722647	HPCAL1
FAM13B.2	6.21142e-08	0.634497	1.58042	0.467	0.206	0.000734004	FAM13B
ZC3H14.2	6.3951e-08	0.645787	0.875571	0.554	0.267	0.000755708	ZC3H14
GPN3.1	6.4452e-08	0.660719	0.769409	0.696	0.387	0.00076163	GPN3
NET1.1	6.45185e-08	0.607821	0.567106	0.326	0.108	0.000762415	NET1
FAM110C.1	6.56709e-08	0.372709	-12.0531	0	0.255	0.000776033	FAM110C
PRPF38B.2	6.6192e-08	0.658915	0.612274	0.685	0.369	0.000782191	PRPF38B
MAATS1.2	6.70123e-08	0.616875	1.42393	0.37	0.136	0.000791884	MAATS1
FRYL.1	6.79741e-08	0.659114	0.938069	0.663	0.377	0.000803251	FRYL
POF1B.1	6.99569e-08	0.356803	-4.77547	0.065	0.342	0.000826681	POF1B
UHRF1BP1L.2	7.06519e-08	0.61019	1.16457	0.337	0.116	0.000834893	UHRF1BP1L
NARS.2	7.15023e-08	0.662147	0.836982	0.707	0.411	0.000844943	NARS
EPHX2.2	7.1832e-08	0.628453	1.12846	0.435	0.181	0.000848839	EPHX2
EIF5.2	7.23087e-08	0.676459	0.528633	0.978	0.823	0.000854471	EIF5
PSMA1.1	7.29595e-08	0.670681	0.796303	0.815	0.552	0.000862163	PSMA1
PPP1R9A.2	7.30946e-08	0.605131	0.405083	0.315	0.102	0.000863758	PPP1R9A
RAPGEF6.1	7.43286e-08	0.624369	1.22977	0.402	0.167	0.000878341	RAPGEF6
CD69L.1	7.67934e-08	0.650015	1.53579	0.576	0.305	0.000907468	CD69L
GLTP.2	7.69889e-08	0.670902	0.58233	0.891	0.552	0.000909778	GLTP
MTFR1.2	7.82781e-08	0.654941	0.280145	0.707	0.33	0.000925012	MTFR1
PCBD1.1	7.93709e-08	0.600106	0.984579	0.293	0.09	0.000937926	PCBD1
NWD2	8.02629e-08	0.576297	1.71222	0.196	0.043	0.000948466	NWD2
ADK.2	8.06822e-08	0.604213	2.56149	0.304	0.102	0.000953421	ADK
CISD1.2	8.3435e-08	0.671943	0.682468	0.88	0.601	0.000985952	CISD1
SERINC1.2	8.34643e-08	0.673836	0.765978	0.924	0.674	0.000986297	SERINC1
CFAP61.2	8.3747e-08	0.636434	1.76765	0.478	0.224	0.000989638	CFAP61
EIF2B3.2	8.41969e-08	0.647935	1.27776	0.565	0.293	0.000994954	EIF2B3
MRPL9.1	8.54092e-08	0.666829	0.549967	0.815	0.485	0.00100928	MRPL9
GAS2L3.2	8.61396e-08	0.609459	1.47118	0.337	0.116	0.00101791	GAS2L3
HPRT1.2	8.99816e-08	0.647127	0.861254	0.587	0.285	0.00106331	HPRT1
TRIM2	9.00817e-08	0.371403	-6.10017	0.011	0.267	0.0010645	TRIM2
ZDHHC15	9.63214e-08	0.592325	0.481659	0.261	0.073	0.00113823	ZDHHC15
MANSC4	9.86682e-08	0.580957	-0.573953	0.217	0.051	0.00116596	MANSC4
AP1B1.1	9.90969e-08	0.640972	0.515901	0.543	0.248	0.00117103	AP1B1
INPP5B.2	1.0133e-07	0.351158	-4.14106	0.12	0.393	0.00119741	INPP5B
C3H6orf120.1	1.03048e-07	0.628376	0.932018	0.446	0.187	0.00121772	C3H6orf120
NRBP2.1	1.06108e-07	0.608164	0.823803	0.337	0.114	0.00125388	NRBP2
SRSF3.2	1.06583e-07	0.666364	0.738491	0.793	0.505	0.00125949	SRSF3
RPS15.1	1.07583e-07	0.325766	-1.1429	0.924	0.864	0.00127131	RPS15
WDR78	1.10292e-07	0.566723	2.7074	0.163	0.031	0.00130332	WDR78
NAA20.2	1.13268e-07	0.66684	0.63352	0.804	0.521	0.00133848	NAA20
ADSSL1.2	1.14328e-07	0.608408	1.69852	0.337	0.116	0.00135101	ADSSL1
ARHGAP8	1.16175e-07	0.572578	1.41468	0.185	0.039	0.00137284	ARHGAP8
ARRDC1.1	1.17059e-07	0.648543	0.481496	0.609	0.305	0.00138329	ARRDC1
EIF3D.2	1.1759e-07	0.652428	0.79537	0.641	0.338	0.00138956	EIF3D
GIPC2.2	1.18949e-07	0.372985	-5.69877	0.011	0.265	0.00140562	GIPC2
DNAL4.1	1.22307e-07	0.651045	0.811033	0.63	0.328	0.0014453	DNAL4
AMER2	1.25224e-07	0.556019	4.14294	0.13	0.018	0.00147977	AMER2
UBE2T.2	1.27623e-07	0.62707	1.29061	0.435	0.187	0.00150812	UBE2T
RPGR.2	1.29901e-07	0.637408	0.585449	0.522	0.236	0.00153504	RPGR
FNDC7.1	1.31252e-07	0.587123	1.80044	0.239	0.065	0.001551	FNDC7
COQ7.1	1.32427e-07	0.658926	0.746081	0.728	0.409	0.00156489	COQ7
BEND7.2	1.34263e-07	0.652484	0.750073	0.641	0.346	0.00158659	BEND7
DECR1.2	1.35023e-07	0.632316	0.559466	0.478	0.212	0.00159557	DECR1
LOC112533214	1.36398e-07	0.555853	3.16144	0.13	0.018	0.00161181	LOC112533214
USP8.2	1.36448e-07	0.663763	0.77773	0.761	0.487	0.00161241	USP8
HEY2.2	1.36976e-07	0.3778	-12.4279	0	0.244	0.00161865	HEY2
RFC5.2	1.38273e-07	0.63442	1.37291	0.489	0.224	0.00163397	RFC5
GDAP1L1	1.38309e-07	0.622554	0.880395	0.413	0.169	0.0016344	GDAP1L1
UGT8.2	1.42179e-07	0.643629	0.313183	0.576	0.277	0.00168012	UGT8
STMN3.1	1.44267e-07	0.586104	1.06915	0.239	0.063	0.0017048	STMN3
C4	1.45393e-07	0.600992	1.12796	0.304	0.098	0.00171811	C4
FRZB	1.49651e-07	0.354501	-3.03762	0.109	0.383	0.00176842	FRZB
HIBADH.2	1.50139e-07	0.637574	0.839494	0.5	0.246	0.00177419	HIBADH
PRPS2	1.51966e-07	0.559329	3.24338	0.141	0.022	0.00179578	PRPS2
DGCR6L.2	1.52271e-07	0.660896	0.839091	0.739	0.45	0.00179938	DGCR6L
BCL6.1	1.53649e-07	0.627324	0.764912	0.457	0.189	0.00181568	BCL6
HEG1.1	1.54144e-07	0.375232	-9.24923	0.011	0.259	0.00182152	HEG1
ADAR.2	1.56319e-07	0.616665	0.72825	0.38	0.149	0.00184722	ADAR
G3BP2.1	1.58428e-07	0.659933	0.759852	0.728	0.44	0.00187214	G3BP2
CFAP44.2	1.59608e-07	0.619942	1.86869	0.402	0.161	0.00188609	CFAP44
FBXL5.1	1.6218e-07	0.656192	0.438544	0.696	0.393	0.00191648	FBXL5
LOC107049890.1	1.65908e-07	0.602209	1.98326	0.304	0.104	0.00196054	LOC107049890
PPIE.2	1.67984e-07	0.643031	0.906487	0.565	0.281	0.00198507	PPIE
NR3C1	1.69362e-07	0.365625	-4.92383	0.054	0.312	0.00200135	NR3C1
C8H1orf52	1.69383e-07	0.615901	0.483548	0.38	0.147	0.0020016	C8H1orf52
CES1L1	1.69862e-07	0.565727	1.75349	0.163	0.031	0.00200725	CES1L1
YPEL5.1	1.71389e-07	0.331632	-2.19481	0.554	0.686	0.0020253	YPEL5
TERB1	1.78072e-07	0.580913	2.01322	0.217	0.055	0.00210428	TERB1
ALG5.1	1.78637e-07	0.609714	1.46972	0.348	0.126	0.00211095	ALG5
SRCIN1	1.8146e-07	0.577614	1.29353	0.207	0.049	0.00214431	SRCIN1
CRCP.2	1.83672e-07	0.643529	0.909433	0.565	0.289	0.00217046	CRCP
TACC2.2	1.95659e-07	0.646108	0.842787	0.598	0.31	0.00231211	TACC2
MYH10.2	1.96264e-07	0.652406	1.12531	0.641	0.369	0.00231925	MYH10
ITGB1.1	2.00908e-07	0.364119	-2.45432	0.054	0.328	0.00237413	ITGB1
CCDC173L.2	2.01575e-07	0.642345	0.617614	0.565	0.283	0.00238201	CCDC173L
SSTR1	2.01847e-07	0.548293	3.06809	0.109	0.012	0.00238523	SSTR1
NAPB.2	2.02103e-07	0.646152	0.610105	0.63	0.305	0.00238825	NAPB
HS3ST2	2.06601e-07	0.566291	3.21999	0.163	0.033	0.0024414	HS3ST2
OMA1.2	2.10523e-07	0.635371	1.0435	0.511	0.24	0.00248775	OMA1
KIF9.2	2.10585e-07	0.625908	1.28203	0.446	0.191	0.00248848	KIF9
LOC112532789.2	2.12015e-07	0.617097	1.62972	0.391	0.155	0.00250538	LOC112532789
TRAPPC3.1	2.13237e-07	0.668401	0.523524	0.924	0.682	0.00251982	TRAPPC3
OSBPL9	2.13561e-07	0.61319	0.64907	0.37	0.141	0.00252365	OSBPL9
NUDCD3.1	2.18909e-07	0.650414	0.557229	0.685	0.344	0.00258685	NUDCD3
HOOK1.2	2.2029e-07	0.647348	0.830912	0.62	0.324	0.00260316	HOOK1
TRMT61B.1	2.21285e-07	0.618956	1.22992	0.402	0.163	0.00261493	TRMT61B
OXR1	2.23038e-07	0.659313	0.672837	0.75	0.458	0.00263564	OXR1
PDHB.1	2.23087e-07	0.662734	0.761835	0.783	0.521	0.00263622	PDHB
UBA5.2	2.23666e-07	0.601678	1.17439	0.304	0.106	0.00264306	UBA5
NKIRAS1.2	2.23802e-07	0.641814	1.14172	0.554	0.285	0.00264467	NKIRAS1
DYL1.2	2.30063e-07	0.331068	-1.78127	0.674	0.802	0.00271866	DYL1
PAK1	2.30965e-07	0.360046	-4.90744	0.098	0.356	0.00272931	PAK1
OCA2	2.36638e-07	0.552189	4.81967	0.12	0.016	0.00279635	OCA2
SH3GL3.1	2.38585e-07	0.585296	1.67731	0.239	0.065	0.00281935	SH3GL3
ANTXRL	2.38934e-07	0.375365	-7.00834	0.022	0.267	0.00282348	ANTXRL
TCP1.2	2.39704e-07	0.665313	0.614533	0.837	0.595	0.00283259	TCP1
CCT8.2	2.39897e-07	0.665988	0.581019	0.902	0.607	0.00283486	CCT8
EFHC2.2	2.45652e-07	0.584488	2.85422	0.228	0.065	0.00290286	EFHC2
RCBTB1	2.47446e-07	0.642688	0.509332	0.565	0.295	0.00292407	RCBTB1
CTXN2	2.51974e-07	0.568748	1.97261	0.174	0.037	0.00297758	CTXN2
CLDND1.1	2.54921e-07	0.657963	0.695791	0.75	0.448	0.0030124	CLDND1
LOC107050599.1	2.58613e-07	0.63888	1.05549	0.554	0.267	0.00305603	LOC107050599
LAMP2.1	2.72328e-07	0.333946	-2.36776	0.554	0.707	0.0032181	LAMP2
ACTR10.2	2.72525e-07	0.64416	0.651852	0.63	0.301	0.00322043	ACTR10
PSMB1.2	2.72632e-07	0.659358	0.982715	0.793	0.473	0.00322169	PSMB1
UNC119B.1	2.76935e-07	0.640485	1.0572	0.576	0.279	0.00327254	UNC119B
GRB10	2.81346e-07	0.650934	0.808678	0.674	0.369	0.00332467	GRB10
SYAP1.1	2.81438e-07	0.651742	0.906786	0.63	0.387	0.00332575	SYAP1
PEX5L.1	2.84847e-07	0.630689	1.51461	0.478	0.224	0.00336603	PEX5L
AP3S2.1	2.90007e-07	0.652661	0.73743	0.685	0.391	0.00342701	AP3S2
LOC100858942.2	2.95599e-07	0.619266	0.833166	0.413	0.169	0.0034931	LOC100858942
LDLRAD4.1	2.97398e-07	0.344151	-2.85116	0.261	0.519	0.00351435	LDLRAD4
CCDC39.2	3.12911e-07	0.639854	0.898645	0.565	0.281	0.00369767	CCDC39
PLEKHA6	3.20925e-07	0.562162	4.42479	0.152	0.029	0.00379237	PLEKHA6
MED30.2	3.29686e-07	0.639821	0.984898	0.565	0.283	0.0038959	MED30
SLC29A3	3.30243e-07	0.558831	2.9282	0.141	0.024	0.00390248	SLC29A3
OGFOD2.2	3.30405e-07	0.603372	1.51386	0.315	0.116	0.0039044	OGFOD2
EIF2S3.2	3.32526e-07	0.648488	1.14401	0.62	0.36	0.00392946	EIF2S3
AGR3.1	3.40233e-07	0.350283	-4.9146	0.228	0.45	0.00402053	AGR3
LITAF.2	3.41692e-07	0.380988	-8.96993	0.011	0.246	0.00403778	LITAF
MAST2	3.45174e-07	0.595623	1.36696	0.283	0.094	0.00407892	MAST2
CANT1.2	3.52347e-07	0.590731	1.29093	0.261	0.081	0.00416368	CANT1
NDUFS1.2	3.52659e-07	0.64799	1.11847	0.62	0.358	0.00416737	NDUFS1
CHRNA10.2	3.68968e-07	0.355807	-3.20744	0.163	0.405	0.00436009	CHRNA10
SLC2A11	3.81067e-07	0.567708	0.533677	0.174	0.037	0.00450307	SLC2A11
PDCD2L.2	3.814e-07	0.587244	1.57432	0.25	0.073	0.00450701	PDCD2L
GM2A.1	3.86121e-07	0.35149	-3.29053	0.207	0.448	0.00456279	GM2A
LUC7L3.1	3.98208e-07	0.662069	0.83477	0.859	0.585	0.00470562	LUC7L3
VPS33A.2	4.00698e-07	0.636655	1.11789	0.522	0.273	0.00473505	VPS33A
ARHGAP32.2	4.02048e-07	0.646374	0.772591	0.63	0.346	0.00475101	ARHGAP32
AADACL4L3	4.09544e-07	0.55489	1.84734	0.13	0.02	0.00483958	AADACL4L3
SKA2.2	4.10488e-07	0.637021	0.922152	0.543	0.273	0.00485073	SKA2
BBS5.2	4.11165e-07	0.636523	0.906806	0.533	0.271	0.00485873	BBS5
CEP164.2	4.12118e-07	0.638659	0.722207	0.565	0.283	0.00487	CEP164
HECTD2	4.13309e-07	0.579972	1.80328	0.217	0.059	0.00488407	HECTD2
ITPKB.1	4.1379e-07	0.369366	-4.80782	0.065	0.314	0.00488975	ITPKB
RALGPS1.1	4.17762e-07	0.638814	0.823658	0.554	0.287	0.00493669	RALGPS1
PSMC6.2	4.18692e-07	0.651034	0.781995	0.696	0.395	0.00494768	PSMC6
HLF.1	4.2036e-07	0.655295	0.918768	0.717	0.458	0.00496739	HLF
SOX10.1	4.21751e-07	0.376926	-8.00773	0.033	0.271	0.00498383	SOX10
NPAS3.1	4.26017e-07	0.613311	0.841907	0.391	0.151	0.00503424	NPAS3
NDUFB3.1	4.29782e-07	0.660763	0.355539	0.87	0.556	0.00507873	NDUFB3
MAP2K1.1	4.31708e-07	0.651576	0.557516	0.674	0.409	0.00510149	MAP2K1
ADAM23.1	4.33341e-07	0.629549	1.00619	0.489	0.228	0.00512079	ADAM23
B3GNT5	4.54019e-07	0.558133	1.77229	0.141	0.024	0.00536515	B3GNT5
ATP6V1C2	4.58157e-07	0.371613	-7.11428	0.054	0.303	0.00541405	ATP6V1C2
LOC771069.2	4.69889e-07	0.383158	-7.64833	0.011	0.242	0.00555268	LOC771069
RPS27.1	4.77828e-07	0.335418	-1.65278	0.848	0.788	0.0056465	RPS27
PRLR.2	4.80495e-07	0.383257	-10.8744	0.011	0.242	0.00567801	PRLR
SENP2.1	4.83478e-07	0.632892	0.799752	0.511	0.253	0.00571326	SENP2
SEC14L5.2	4.84818e-07	0.58513	1.98529	0.239	0.071	0.0057291	SEC14L5
FAM214A.1	4.89606e-07	0.628952	0.951741	0.478	0.23	0.00578567	FAM214A
SPICE1.2	4.92485e-07	0.645079	1.06364	0.641	0.342	0.0058197	SPICE1
SATB2.2	5.006e-07	0.588285	1.35242	0.261	0.077	0.0059156	SATB2
POLR2J.2	5.05825e-07	0.644016	0.758526	0.62	0.336	0.00597734	POLR2J
MARCKSL1.2	5.07304e-07	0.383501	-7.73912	0.011	0.242	0.00599481	MARCKSL1
TGFB2	5.10055e-07	0.37096	-5.30629	0.065	0.31	0.00602732	TGFB2
MCUB.2	5.11035e-07	0.643396	0.676376	0.62	0.33	0.0060389	MCUB
CISD2.2	5.11825e-07	0.337643	-2.44421	0.576	0.711	0.00604824	CISD2
NSUN7	5.15104e-07	0.590056	2.29082	0.261	0.084	0.00608699	NSUN7
LYPLA2.2	5.15429e-07	0.642965	1.20525	0.554	0.338	0.00609082	LYPLA2
TMTC4.2	5.1549e-07	0.644094	0.966023	0.62	0.338	0.00609154	TMTC4
LOC107049564.2	5.16564e-07	0.590045	1.51893	0.261	0.084	0.00610424	LOC107049564
FAM184A.1	5.37765e-07	0.608065	1.11017	0.359	0.136	0.00635477	FAM184A
MDH2.2	5.43701e-07	0.662446	0.614518	0.924	0.67	0.00642491	MDH2
COL9A1.1	5.49905e-07	0.373694	-6.25893	0.054	0.295	0.00649823	COL9A1
MCRIP1.2	5.59029e-07	0.661461	0.553488	0.913	0.631	0.00660604	MCRIP1
NDUFS5.2	5.63239e-07	0.660409	0.5494	0.935	0.587	0.0066558	NDUFS5
PNN.2	5.63488e-07	0.65918	0.513874	0.891	0.554	0.00665873	PNN
SH3PXD2A.1	5.67193e-07	0.639622	0.662666	0.587	0.303	0.00670252	SH3PXD2A
C3H1orf95	5.70856e-07	0.589702	1.0351	0.272	0.081	0.00674581	C3H1orf95
TMEM74.2	5.88759e-07	0.604977	-0.282416	0.348	0.126	0.00695736	TMEM74
WDR13L.2	5.91742e-07	0.631055	0.727867	0.511	0.246	0.00699262	WDR13L
WNT7B.2	6.01618e-07	0.619012	0.896509	0.435	0.181	0.00710932	WNT7B
R3HDM2	6.08336e-07	0.561698	4.52936	0.152	0.031	0.00718871	R3HDM2
CDC14A.2	6.15419e-07	0.346288	-1.85936	0.348	0.54	0.00727241	CDC14A
SUSD1	6.2177e-07	0.547695	4.67747	0.109	0.014	0.00734745	SUSD1
MBD4.2	6.28302e-07	0.60563	1.2534	0.337	0.132	0.00742465	MBD4
GJA1.2	6.34232e-07	0.384873	-6.33483	0.011	0.24	0.00749472	GJA1
DNAJA1.2	6.41507e-07	0.660276	0.532613	0.902	0.619	0.00758068	DNAJA1
CREBL2.1	6.48257e-07	0.65483	0.678492	0.75	0.493	0.00766046	CREBL2
MAD2L2.2	6.5861e-07	0.639234	1.0257	0.565	0.312	0.00778279	MAD2L2
UBL5.2	6.6539e-07	0.354755	-3.39469	0.228	0.444	0.00786292	UBL5
AK4.1	6.70946e-07	0.614496	0.383322	0.402	0.165	0.00792856	AK4
TBX2.2	6.78131e-07	0.602508	1.73369	0.326	0.122	0.00801347	TBX2
KCNA6.2	6.79954e-07	0.651288	0.585114	0.761	0.43	0.00803501	KCNA6
ZRANB1.2	6.80201e-07	0.6163	1.45325	0.402	0.175	0.00803794	ZRANB1
COX4I1.2	6.85874e-07	0.662258	0.497359	0.978	0.758	0.00810497	COX4I1
TMEM185A.1	6.92323e-07	0.645234	0.797132	0.62	0.371	0.00818118	TMEM185A
NEMF	6.93942e-07	0.640164	0.861686	0.576	0.322	0.00820032	NEMF
ABCA3.2	6.96493e-07	0.642057	0.855227	0.587	0.34	0.00823045	ABCA3
YWHAQ.1	7.11014e-07	0.662512	0.492408	0.978	0.833	0.00840205	YWHAQ
LIPT2.2	7.22625e-07	0.594627	1.03395	0.293	0.098	0.00853926	LIPT2
ATP6V1D.1	7.33401e-07	0.655096	0.785781	0.728	0.519	0.00866661	ATP6V1D
EPAS1.1	7.3445e-07	0.38629	-10.3535	0.011	0.236	0.00867899	EPAS1
HS6ST2	7.34466e-07	0.604534	0.35605	0.348	0.128	0.00867919	HS6ST2
WDR77.2	7.37862e-07	0.609304	1.76055	0.359	0.149	0.00871931	WDR77
ZNF804A.2	7.54784e-07	0.617263	1.39011	0.413	0.181	0.00891928	ZNF804A
PCCB.2	7.59128e-07	0.642312	1.02644	0.598	0.346	0.00897061	PCCB
ETFRF1.2	7.66823e-07	0.609138	0.870529	0.37	0.147	0.00906155	ETFRF1
LDHA.1	7.74471e-07	0.655605	1.19069	0.772	0.532	0.00915193	LDHA
DACH2.2	7.74692e-07	0.631508	0.484983	0.533	0.257	0.00915453	DACH2
SYF2.2	7.93925e-07	0.64975	1.14486	0.707	0.43	0.00938181	SYF2
LOC418927.2	8.09067e-07	0.647381	0.942413	0.674	0.401	0.00956074	LOC418927
MAP7D3.2	8.14366e-07	0.652141	0.449908	0.783	0.46	0.00962336	MAP7D3
SESN1.1	8.22964e-07	0.376572	-6.71481	0.054	0.289	0.00972496	SESN1
NTNG1.2	8.40731e-07	0.599243	0.85903	0.315	0.114	0.00993492	NTNG1
FAM114A2.1	8.47833e-07	0.628708	0.795293	0.5	0.244	0.0100188	FAM114A2
NDUFB5.1	8.65176e-07	0.659147	0.363271	0.913	0.652	0.0102238	NDUFB5
GPHN.2	8.7681e-07	0.620285	0.995782	0.446	0.198	0.0103613	GPHN
SHANK2.2	8.7749e-07	0.634209	0.279462	0.554	0.281	0.0103693	SHANK2
SLC34A2.1	8.79102e-07	0.391039	-15.0618	0	0.218	0.0103883	SLC34A2
PXK.2	8.80241e-07	0.64758	1.19134	0.663	0.413	0.0104018	PXK
NPTN.1	9.00372e-07	0.660996	0.414283	1	0.827	0.0106397	NPTN
HPS1.1	9.0476e-07	0.600892	0.908195	0.326	0.12	0.0106916	HPS1
AIFM1.2	9.45938e-07	0.646186	0.786703	0.652	0.401	0.0111782	AIFM1
COX6A1.1	9.46545e-07	0.660752	0.363882	0.989	0.849	0.0111853	COX6A1
UHRF2.2	9.62144e-07	0.639135	0.457485	0.609	0.324	0.0113697	UHRF2
ADGB.2	9.64161e-07	0.610954	1.71244	0.37	0.161	0.0113935	ADGB
CCT5.2	9.87773e-07	0.657841	0.607476	0.902	0.631	0.0116725	CCT5
ITGA6.1	1.01006e-06	0.373816	-3.77369	0.065	0.314	0.0119359	ITGA6
CDK5.2	1.01062e-06	0.616599	0.485726	0.424	0.183	0.0119425	CDK5
PIH1D3.2	1.01641e-06	0.61692	0.991044	0.424	0.185	0.0120109	PIH1D3
THUMPD3.1	1.0343e-06	0.64768	0.826215	0.707	0.422	0.0122223	THUMPD3
IREB2.2	1.03455e-06	0.624657	0.723708	0.478	0.226	0.0122253	IREB2
RFX8.2	1.04794e-06	0.597383	1.71527	0.304	0.112	0.0123835	RFX8
NDUFAF4.1	1.0987e-06	0.63877	0.976861	0.587	0.332	0.0129833	NDUFAF4
PLPP3.1	1.10239e-06	0.369842	-4.15116	0.098	0.342	0.0130269	PLPP3
SLC35B2.1	1.10337e-06	0.368414	-2.82194	0.098	0.354	0.0130385	SLC35B2
DPY30.1	1.1236e-06	0.64654	0.42686	0.707	0.411	0.0132775	DPY30
EPHB3.1	1.12857e-06	0.581035	2.06744	0.228	0.069	0.0133364	EPHB3
CABP2.2	1.13246e-06	0.609847	0.358563	0.402	0.153	0.0133822	CABP2
RORB.1	1.16263e-06	0.393075	-11.5963	0	0.214	0.0137388	RORB
SFRP2.2	1.16263e-06	0.393075	-12.6015	0	0.214	0.0137388	SFRP2
ZC3H10.2	1.17024e-06	0.340687	-1.70329	0.88	0.857	0.0138287	ZC3H10
KRAS.1	1.17399e-06	0.629582	0.627117	0.533	0.259	0.013873	KRAS
SDC1.1	1.18083e-06	0.389567	-8.18854	0.011	0.23	0.0139538	SDC1
VPS13D.1	1.19669e-06	0.634718	1.66464	0.565	0.299	0.0141412	VPS13D
RPAP2.2	1.26019e-06	0.624225	0.849265	0.467	0.232	0.0148916	RPAP2
ATP6V1E1.2	1.26805e-06	0.647204	0.505876	0.717	0.432	0.0149845	ATP6V1E1
HSD17B7.2	1.27616e-06	0.622155	0.944484	0.457	0.22	0.0150804	HSD17B7
IDE.1	1.33081e-06	0.602508	1.33131	0.337	0.132	0.0157262	IDE
LYRM4.2	1.3342e-06	0.61495	1.12548	0.402	0.185	0.0157662	LYRM4
APP.1	1.33592e-06	0.341351	-1.54402	0.957	0.914	0.0157866	APP
IDH3B.2	1.33892e-06	0.642832	0.700296	0.652	0.383	0.015822	IDH3B
VCPIP1	1.34255e-06	0.578445	2.26271	0.217	0.065	0.0158649	VCPIP1
CHSY1.1	1.34256e-06	0.381453	-4.81802	0.043	0.275	0.015865	CHSY1
DCLK2.2	1.3458e-06	0.618536	0.768687	0.435	0.202	0.0159033	DCLK2
HECW2.1	1.36793e-06	0.624635	1.84939	0.489	0.234	0.0161648	HECW2
AGBL5.2	1.37218e-06	0.605375	0.615137	0.359	0.143	0.0162151	AGBL5
GLO1.2	1.38843e-06	0.647248	0.571862	0.696	0.446	0.0164071	GLO1
TOM1L2.1	1.39456e-06	0.63215	0.272396	0.554	0.285	0.0164795	TOM1L2
COG2.1	1.39526e-06	0.62987	0.99108	0.522	0.271	0.0164878	COG2
LOC428824.2	1.401e-06	0.611529	0.255071	0.413	0.165	0.0165556	LOC428824
FEN1.1	1.40163e-06	0.598645	1.29744	0.315	0.12	0.0165631	FEN1
MPV17L2.2	1.42487e-06	0.63204	0.571386	0.565	0.283	0.0168377	MPV17L2
ZFYVE27.1	1.4414e-06	0.614584	0.925582	0.413	0.183	0.017033	ZFYVE27
SRSF4.2	1.45665e-06	0.622642	0.666232	0.467	0.226	0.0172132	SRSF4
UQCRFS1.2	1.46307e-06	0.655461	0.475575	0.891	0.64	0.0172891	UQCRFS1
PID1.2	1.49304e-06	0.593465	0.837611	0.293	0.104	0.0176433	PID1
PA2G4.1	1.50648e-06	0.342214	-1.16815	0.924	0.888	0.0178021	PA2G4
LOC101747521	1.57316e-06	0.560347	2.06454	0.152	0.033	0.01859	LOC101747521
DOK4.2	1.57494e-06	0.584942	1.5411	0.25	0.081	0.018611	DOK4
HTRA1.1	1.58768e-06	0.382272	-4.10005	0.043	0.275	0.0187616	HTRA1
NDEL1.2	1.59282e-06	0.630988	1.31519	0.522	0.287	0.0188224	NDEL1
THOC7.1	1.59724e-06	0.643906	0.971899	0.663	0.411	0.0188745	THOC7
IGFBP2.2	1.60171e-06	0.361419	-3.72579	0.185	0.43	0.0189274	IGFBP2
SCN8A.2	1.61551e-06	0.615713	1.26332	0.424	0.191	0.0190905	SCN8A
GREB1L.2	1.62511e-06	0.610843	1.23378	0.391	0.169	0.0192039	GREB1L
METTL15.2	1.63941e-06	0.598933	2.56057	0.315	0.124	0.0193729	METTL15
MGRN1.1	1.66525e-06	0.577061	1.06019	0.217	0.063	0.0196782	MGRN1
ELOVL4	1.69827e-06	0.642721	0.907153	0.674	0.397	0.0200684	ELOVL4
ARL6.2	1.70364e-06	0.645533	0.435743	0.707	0.436	0.0201319	ARL6
LOC107051973.1	1.71126e-06	0.38556	-4.93271	0.033	0.259	0.0202219	LOC107051973
DOT1L.2	1.79053e-06	0.650458	0.325508	0.891	0.511	0.0211587	DOT1L
ISCA2.1	1.79639e-06	0.647702	0.729462	0.783	0.468	0.0212279	ISCA2
TMIE.2	1.79733e-06	0.616167	1.28689	0.435	0.196	0.0212391	TMIE
TMC2.2	1.8018e-06	0.388559	-4.42356	0.022	0.244	0.0212919	TMC2
PRNP.2	1.83634e-06	0.606891	-0.856683	0.38	0.153	0.0217	PRNP
SLC35B3.1	1.83702e-06	0.602431	1.43371	0.337	0.138	0.0217081	SLC35B3
THYN1.2	1.8446e-06	0.620871	0.874602	0.478	0.22	0.0217976	THYN1
B3GAT2.2	1.85086e-06	0.36589	-2.83852	0.152	0.395	0.0218716	B3GAT2
SLC25A5.2	1.85389e-06	0.653093	0.565289	0.87	0.607	0.0219074	SLC25A5
CHDB1.1	1.91119e-06	0.618647	1.67084	0.435	0.214	0.0225846	CHDB1
PADIL	1.91968e-06	0.648156	0.457151	0.761	0.491	0.0226849	PADIL
TPST1.1	1.92107e-06	0.365525	-3.07835	0.152	0.401	0.0227013	TPST1
MTX2.2	1.92516e-06	0.643175	0.567506	0.696	0.411	0.0227496	MTX2
LOC425756.2	2.02315e-06	0.397149	-11.925	0	0.206	0.0239075	LOC425756
PTGES	2.0329e-06	0.596653	0.527663	0.315	0.118	0.0240228	PTGES
GSTA4L.2	2.05618e-06	0.36092	-3.31984	0.25	0.442	0.0242979	GSTA4L
RPA1.2	2.05778e-06	0.622521	0.427235	0.489	0.234	0.0243168	RPA1
ZC3H11A.2	2.06234e-06	0.648156	0.798438	0.761	0.501	0.0243706	ZC3H11A
DST.2	2.06867e-06	0.651565	0.866329	0.891	0.572	0.0244455	DST
COBLL1.1	2.10092e-06	0.382128	-4.42665	0.054	0.283	0.0248265	COBLL1
CD63.2	2.12458e-06	0.38101	-6.76276	0.065	0.289	0.0251062	CD63
ACADL.1	2.13669e-06	0.646916	0.606893	0.772	0.477	0.0252493	ACADL
CEPT1.1	2.15795e-06	0.628653	0.697673	0.533	0.279	0.0255005	CEPT1
WBSCR17	2.1757e-06	0.574117	1.96409	0.207	0.059	0.0257103	WBSCR17
DNAJC18.2	2.23086e-06	0.647392	0.447831	0.783	0.491	0.026362	DNAJC18
SF3B6.2	2.24876e-06	0.643828	0.728152	0.685	0.44	0.0265736	SF3B6
GLUL.2	2.26411e-06	0.394437	-9.08516	0.011	0.22	0.026755	GLUL
ORMDL1.2	2.29258e-06	0.644946	0.33378	0.783	0.444	0.0270914	ORMDL1
PRTFDC1.1	2.32105e-06	0.398167	-11.6732	0	0.204	0.0274279	PRTFDC1
SSU72	2.33107e-06	0.644404	0.898235	0.685	0.454	0.0275463	SSU72
SLC6A2.1	2.38933e-06	0.39468	-7.95448	0.011	0.22	0.0282348	SLC6A2
CXorf23.2	2.40084e-06	0.607567	0.999381	0.38	0.163	0.0283707	CXorf23
TRNAU1AP.1	2.41404e-06	0.584001	1.63501	0.25	0.084	0.0285267	TRNAU1AP
LOC112532613.1	2.42093e-06	0.577183	1.89977	0.217	0.067	0.0286081	LOC112532613
ALPK3	2.43278e-06	0.56017	3.90002	0.152	0.035	0.0287481	ALPK3
RIMS3	2.48108e-06	0.546334	2.69613	0.109	0.016	0.029319	RIMS3
DERA.2	2.50019e-06	0.607378	1.17688	0.38	0.163	0.0295448	DERA
CCDC27.2	2.53384e-06	0.619521	0.773921	0.478	0.222	0.0299424	CCDC27
BORL4.2	2.53859e-06	0.634342	1.10654	0.565	0.34	0.0299985	BORL4
SS18L2.1	2.53937e-06	0.641227	0.810296	0.674	0.411	0.0300078	SS18L2
ITPA.2	2.54481e-06	0.636379	0.672414	0.62	0.354	0.030072	ITPA
PTPN21.1	2.55328e-06	0.616887	0.621376	0.446	0.21	0.0301721	PTPN21
SLC25A48	2.61907e-06	0.549799	3.32558	0.12	0.02	0.0309495	SLC25A48
LMAN2L.1	2.62018e-06	0.619067	0.884832	0.457	0.224	0.0309627	LMAN2L
SPAG6.2	2.64123e-06	0.602088	0.973586	0.348	0.143	0.0312114	SPAG6
EEF1A2.2	2.64758e-06	0.653436	0.462051	0.967	0.756	0.0312865	EEF1A2
AHI1.2	2.65713e-06	0.621967	1.23257	0.489	0.24	0.0313993	AHI1
CEP350.2	2.66852e-06	0.639578	0.569671	0.685	0.389	0.0315339	CEP350
PRPF40A.1	2.67491e-06	0.641293	0.861117	0.652	0.422	0.0316094	PRPF40A
LOC101747821.1	2.70993e-06	0.637585	0.432607	0.652	0.369	0.0320232	LOC101747821
TRUB1.2	2.72165e-06	0.614119	1.61941	0.413	0.2	0.0321618	TRUB1
HIST1H46L2	2.76984e-06	0.639622	0.721579	0.685	0.393	0.0327312	HIST1H46L2
LXN	2.78131e-06	0.565826	1.75255	0.174	0.045	0.0328667	LXN
MCFD2	2.81271e-06	0.647713	0.585139	0.772	0.538	0.0332378	MCFD2
HAPLN4.2	2.81554e-06	0.582861	1.14349	0.25	0.081	0.0332713	HAPLN4
DSCAML1.2	2.85555e-06	0.615713	2.40993	0.424	0.21	0.0337441	DSCAML1
TYRO3.2	2.85623e-06	0.36837	-4.28899	0.163	0.393	0.0337521	TYRO3
LONP2	2.93303e-06	0.625598	0.521727	0.522	0.269	0.0346596	LONP2
PPP6C	2.99245e-06	0.629594	0.569537	0.576	0.297	0.0353618	PPP6C
CTSV	3.01136e-06	0.35201	-2.03382	0.446	0.619	0.0355853	CTSV
CFAP57.2	3.01295e-06	0.605397	1.12888	0.37	0.159	0.035604	CFAP57
PSMC1.2	3.02048e-06	0.637973	0.69989	0.641	0.385	0.0356931	PSMC1
TMEM9.1	3.02376e-06	0.635028	0.661852	0.63	0.348	0.0357318	TMEM9
WNK2	3.04519e-06	0.634818	0.484901	0.63	0.346	0.0359851	WNK2
COL24A1.1	3.05199e-06	0.400204	-12.0357	0	0.2	0.0360653	COL24A1
SERPINH1.1	3.08312e-06	0.392876	-6.03377	0.022	0.234	0.0364332	SERPINH1
THOC5.2	3.08495e-06	0.624856	1.03781	0.511	0.267	0.0364548	THOC5
FKBP7.2	3.08645e-06	0.632117	1.40399	0.565	0.328	0.0364726	FKBP7
C5H11orf74.1	3.10149e-06	0.608862	0.970918	0.391	0.175	0.0366503	C5H11orf74
LOC107050614.1	3.10363e-06	0.369632	-2.9184	0.152	0.389	0.0366756	LOC107050614
SRSF5.1	3.15089e-06	0.645189	0.383984	0.848	0.479	0.037234	SRSF5
EIF3H.2	3.15616e-06	0.649661	0.587361	0.859	0.611	0.0372964	EIF3H
PRKG1.2	3.17865e-06	0.613654	1.22951	0.424	0.2	0.0375621	PRKG1
ANXA2.1	3.18074e-06	0.377723	-4.38128	0.098	0.324	0.0375867	ANXA2
FAM19A4.2	3.18284e-06	0.617495	0.742842	0.467	0.218	0.0376116	FAM19A4
PCID2.1	3.18579e-06	0.630424	0.545498	0.587	0.308	0.0376464	PCID2
CLTA.2	3.22855e-06	0.649053	0.338737	0.859	0.593	0.0381517	CLTA
WDR27	3.29588e-06	0.570663	3.14017	0.196	0.055	0.0389474	WDR27
CDH6	3.34483e-06	0.393983	-7.86663	0.022	0.23	0.0395258	CDH6
PDE6D.1	3.47199e-06	0.645975	0.588404	0.772	0.527	0.0410285	PDE6D
LRRN1.1	3.48824e-06	0.630092	0.52971	0.576	0.312	0.0412205	LRRN1
MACF1.2	3.48967e-06	0.643806	0.39034	0.815	0.468	0.0412375	MACF1
MZT1.1	3.49775e-06	0.638061	0.663304	0.652	0.397	0.0413329	MZT1
FKBP4.2	3.50162e-06	0.645765	0.616558	0.783	0.521	0.0413786	FKBP4
MYO1H	3.51126e-06	0.373616	-4.45799	0.141	0.356	0.0414925	MYO1H
UBTD2.2	3.56911e-06	0.610533	1.53725	0.402	0.187	0.0421762	UBTD2
MRPS16.1	3.5716e-06	0.644736	0.628613	0.772	0.501	0.0422056	MRPS16
PRKG2.1	3.67053e-06	0.381331	-3.50248	0.076	0.305	0.0433746	PRKG2
FAM161A.2	3.6736e-06	0.580725	1.34428	0.239	0.079	0.043411	FAM161A
LOC112530166	3.70826e-06	0.552289	1.69613	0.13	0.024	0.0438205	LOC112530166
TBC1D7.1	3.72111e-06	0.61806	0.907489	0.446	0.232	0.0439724	TBC1D7
LOC112530034.2	3.72327e-06	0.591794	2.1538	0.293	0.112	0.0439979	LOC112530034
PPP2R3A.1	3.74461e-06	0.39488	-9.51184	0.022	0.228	0.04425	PPP2R3A
COL11A1.2	3.81452e-06	0.394603	-5.72359	0.022	0.23	0.0450762	COL11A1
UBE2V1.1	3.88294e-06	0.640419	0.380623	0.707	0.436	0.0458847	UBE2V1
SORL1.2	3.92895e-06	0.375797	-4.28828	0.12	0.346	0.0464284	SORL1
SH3BP4	3.9365e-06	0.574238	-0.353278	0.217	0.063	0.0465176	SH3BP4
RRN3.1	3.9519e-06	0.600283	0.361586	0.348	0.143	0.0466996	RRN3
FAM96B.2	3.96101e-06	0.631376	0.701632	0.587	0.332	0.0468073	FAM96B
NUDT9.1	3.97771e-06	0.626107	0.739661	0.533	0.287	0.0470046	NUDT9
PTPN3.2	4.01256e-06	0.624756	0.996552	0.522	0.277	0.0474164	PTPN3
SLC36A1.2	4.022e-06	0.579806	0.729898	0.239	0.077	0.0475279	SLC36A1
CRYZL1.1	4.08311e-06	0.615348	0.85314	0.446	0.216	0.0482501	CRYZL1
TUBA1A.1	4.12473e-06	0.348966	-1.51471	0.891	0.88	0.0487419	TUBA1A
C14orf2.1	4.13501e-06	0.649849	0.326666	0.978	0.699	0.0488634	C14orf2
KLHDC2.1	4.14855e-06	0.645754	0.695761	0.804	0.548	0.0490234	KLHDC2
ACBD7.2	4.16966e-06	0.376129	-1.41428	0.12	0.346	0.0492728	ACBD7
YF5	4.20463e-06	0.627834	1.51588	0.533	0.308	0.0496862	YF5
CD164.1	4.22926e-06	0.361806	-3.0433	0.272	0.489	0.0499771	CD164
XRN2.2	4.33535e-06	0.640496	0.565197	0.739	0.444	0.0512308	XRN2
FAM103A1.2	4.38874e-06	0.646961	0.541531	0.826	0.597	0.0518618	FAM103A1
SELENOK.1	4.42134e-06	0.645732	0.337801	0.826	0.556	0.052247	SELENOK
NDUFB4.2	4.51139e-06	0.349531	-0.89984	0.902	0.898	0.0533111	NDUFB4
MMD2.1	4.58209e-06	0.396197	-5.29536	0.022	0.226	0.0541465	MMD2
LINGO3.2	4.6184e-06	0.606249	1.53367	0.38	0.173	0.0545756	LINGO3
PNISR.1	4.63475e-06	0.645356	0.695575	0.87	0.546	0.0547688	PNISR
CDK10.2	4.66589e-06	0.607224	0.890253	0.391	0.177	0.0551368	CDK10
HIPK1.1	4.69479e-06	0.365901	-2.8757	0.207	0.45	0.0554783	HIPK1
NIP7.2	4.77633e-06	0.618049	0.961084	0.467	0.238	0.0564419	NIP7
GNPAT.2	4.78699e-06	0.598612	1.39421	0.337	0.141	0.0565679	GNPAT
METTL25.1	4.80017e-06	0.591218	0.887826	0.293	0.114	0.0567237	METTL25
RBBP8	4.86654e-06	0.384453	-4.9369	0.076	0.293	0.0575079	RBBP8
AZIN1.2	4.88273e-06	0.621613	0.680302	0.511	0.261	0.0576993	AZIN1
SPRY2.2	4.93934e-06	0.384807	-4.34905	0.076	0.291	0.0583682	SPRY2
RHOBTB1	4.951e-06	0.584101	-0.561443	0.272	0.09	0.0585059	RHOBTB1
SLC9A4.1	4.98442e-06	0.396961	-6.95213	0.022	0.224	0.0589009	SLC9A4
FEZ2.2	5.02174e-06	0.630313	0.912167	0.576	0.338	0.0593419	FEZ2
KCNQ5.2	5.09169e-06	0.39457	-8.25571	0.033	0.236	0.0601685	KCNQ5
SRD5A1.2	5.11833e-06	0.620406	0.742313	0.511	0.253	0.0604833	SRD5A1
BAG5.2	5.19829e-06	0.616012	1.13556	0.446	0.23	0.0614282	BAG5
NTPCR.2	5.20815e-06	0.640651	0.671741	0.75	0.468	0.0615447	NTPCR
CGNL1.1	5.22414e-06	0.380922	-3.62291	0.098	0.32	0.0617336	CGNL1
LARP1B.2	5.28295e-06	0.598568	0.765139	0.337	0.143	0.0624286	LARP1B
RDH12	5.38297e-06	0.376472	-2.8823	0.13	0.354	0.0636106	RDH12
DNPEP.2	5.49654e-06	0.629073	0.677938	0.576	0.33	0.0649526	DNPEP
PACS2.2	5.49857e-06	0.601468	0.852896	0.359	0.155	0.0649766	PACS2
CUL4A.1	5.58206e-06	0.62479	0.997084	0.522	0.295	0.0659632	CUL4A
SLC25A4.2	5.61788e-06	0.600615	1.06398	0.348	0.153	0.0663865	SLC25A4
CSRNP3.2	5.65217e-06	0.618148	1.27653	0.467	0.246	0.0667917	CSRNP3
RGS12.1	5.6546e-06	0.629428	0.715332	0.587	0.334	0.0668204	RGS12
ANKH.1	5.67085e-06	0.372011	-2.67821	0.163	0.397	0.0670124	ANKH
GOT2.2	5.69289e-06	0.647215	0.591177	0.924	0.676	0.0672729	GOT2
RHOT1.1	5.74552e-06	0.602364	0.911621	0.37	0.159	0.0678948	RHOT1
ITM2A.1	5.82432e-06	0.351213	-0.749189	0.989	0.976	0.068826	ITM2A
RFC2.2	5.86197e-06	0.592646	1.71663	0.304	0.122	0.0692709	RFC2
CFAP54.2	5.86459e-06	0.605762	0.343062	0.391	0.175	0.0693018	CFAP54
CHRNA1.2	5.92424e-06	0.622764	0.332099	0.543	0.275	0.0700067	CHRNA1
LOC112533466	5.92705e-06	0.557812	1.17815	0.152	0.035	0.0700399	LOC112533466
RXRA	5.964e-06	0.391393	-3.44213	0.043	0.259	0.0704766	RXRA
ALDH6A1.2	6.13052e-06	0.615127	0.381882	0.478	0.224	0.0724444	ALDH6A1
SLC25A22.2	6.33635e-06	0.636013	0.407759	0.728	0.409	0.0748767	SLC25A22
SLC35B4.1	6.4425e-06	0.593542	-0.794431	0.326	0.124	0.0761311	SLC35B4
SMDT1.2	6.48427e-06	0.639876	0.505584	0.739	0.485	0.0766246	SMDT1
COX20.2	6.60216e-06	0.631852	0.665838	0.63	0.369	0.0780178	COX20
HS3ST3B1L.2	6.60305e-06	0.576231	0.978036	0.228	0.073	0.0780283	HS3ST3B1L
RPA3.1	6.65762e-06	0.631044	0.597085	0.598	0.365	0.0786731	RPA3
MBOAT2.2	6.67181e-06	0.370727	-2.93031	0.196	0.418	0.0788408	MBOAT2
SMAD2Z.2	6.68266e-06	0.618204	0.667556	0.489	0.251	0.078969	SMAD2Z
CNKSR2.2	6.69158e-06	0.628066	0.426588	0.609	0.326	0.0790744	CNKSR2
TRMT11.1	6.69815e-06	0.571792	1.9779	0.207	0.063	0.079152	TRMT11
PSMD9.2	6.76589e-06	0.635228	0.507758	0.717	0.405	0.0799526	PSMD9
ACAT1.2	6.88148e-06	0.633302	0.600523	0.641	0.391	0.0813185	ACAT1
ARHGAP18.2	7.03779e-06	0.615425	0.845702	0.467	0.234	0.0831656	ARHGAP18
PLTP	7.10678e-06	0.545349	1.81158	0.109	0.018	0.0839808	PLTP
SYS1.1	7.14493e-06	0.628354	0.720542	0.576	0.34	0.0844316	SYS1
KIAA2026	7.17094e-06	0.611253	1.19814	0.435	0.21	0.084739	KIAA2026
AK7.2	7.17309e-06	0.595568	1.65122	0.326	0.136	0.0847644	AK7
ANKEF1.2	7.17451e-06	0.594749	1.26014	0.326	0.132	0.0847811	ANKEF1
ACAD11.1	7.20068e-06	0.603394	1.05291	0.38	0.169	0.0850905	ACAD11
LOC776275.2	7.20878e-06	0.633545	0.487158	0.674	0.393	0.0851861	LOC776275
LHX6.2	7.26099e-06	0.591273	1.26362	0.304	0.12	0.0858031	LHX6
SDHB.2	7.30555e-06	0.639876	0.690262	0.772	0.497	0.0863297	SDHB
PDE11A.1	7.3618e-06	0.571471	1.07658	0.207	0.063	0.0869943	PDE11A
SRP72	7.44415e-06	0.626716	0.755271	0.587	0.322	0.0879675	SRP72
ANKZF1	7.62093e-06	0.576308	0.709847	0.228	0.075	0.0900565	ANKZF1
FOXP2	7.64117e-06	0.563623	1.09639	0.174	0.047	0.0902957	FOXP2
ATG3.2	7.64314e-06	0.633822	0.614588	0.674	0.403	0.090319	ATG3
MBIP.2	7.88305e-06	0.62655	0.945578	0.565	0.328	0.093154	MBIP
PPP2R5E.2	7.89966e-06	0.618901	1.61214	0.5	0.263	0.0933503	PPP2R5E
ARHGDIB	7.94554e-06	0.391935	-3.99771	0.054	0.263	0.0938924	ARHGDIB
RPS12.1	7.96383e-06	0.353504	-1.15529	0.957	0.874	0.0941086	RPS12
OLA1.2	8.10136e-06	0.631298	0.702482	0.63	0.379	0.0957338	OLA1
FLCN.2	8.19582e-06	0.615846	0.997035	0.478	0.242	0.09685	FLCN
COX15.1	8.26771e-06	0.595325	1.09189	0.326	0.138	0.0976995	COX15
PHF20.1	8.31129e-06	0.634508	0.843036	0.663	0.426	0.0982145	PHF20
TMEM254.1	8.33738e-06	0.63401	0.343837	0.707	0.409	0.0985228	TMEM254
AGBL4.2	8.43499e-06	0.635106	-0.370054	0.793	0.413	0.0996762	AGBL4
RPL32.1	8.4449e-06	0.353991	-0.550294	0.924	0.853	0.0997934	RPL32
EPB41L5.1	8.50437e-06	0.38536	-3.3146	0.087	0.308	0.100496	EPB41L5
ZNF764L.1	8.53852e-06	0.589237	1.45807	0.293	0.116	0.1009	ZNF764L
STK32C	8.54718e-06	0.54495	1.02508	0.109	0.018	0.101002	STK32C
MAP3K13.1	8.63408e-06	0.628498	0.706586	0.62	0.348	0.102029	MAP3K13
DDX6.1	8.65955e-06	0.625077	0.711407	0.576	0.316	0.10233	DDX6
GATB.1	8.6926e-06	0.594694	0.795042	0.326	0.136	0.102721	GATB
DCLK1.1	8.78606e-06	0.357489	-2.86489	0.5	0.668	0.103825	DCLK1
GGCT.1	8.81388e-06	0.618503	0.901951	0.489	0.267	0.104154	GGCT
C3orf70	8.81642e-06	0.551215	0.855221	0.13	0.026	0.104184	C3orf70
OGDHL.2	8.82145e-06	0.582872	1.77958	0.261	0.096	0.104243	OGDHL
VPS11.1	9.02114e-06	0.617916	0.876043	0.489	0.263	0.106603	VPS11
NOL4	9.16352e-06	0.565992	1.14606	0.185	0.053	0.108285	NOL4
RPS29.1	9.17515e-06	0.354412	-0.898562	0.989	0.931	0.108423	RPS29
PGRMC1.1	9.17608e-06	0.640098	0.577516	0.75	0.548	0.108434	PGRMC1
NDUFB8.1	9.18162e-06	0.643751	0.36142	0.967	0.658	0.108499	NDUFB8
PANK2.2	9.35893e-06	0.615104	1.28298	0.467	0.244	0.110594	PANK2
PTPRR	9.41197e-06	0.563734	1.28083	0.174	0.049	0.111221	PTPRR
STIM2.1	9.78293e-06	0.597992	0.776396	0.348	0.153	0.115605	STIM2
TAB1.1	9.79999e-06	0.609592	0.980631	0.424	0.212	0.115806	TAB1
BCAS3.2	9.81633e-06	0.597605	0.883194	0.348	0.151	0.116	BCAS3
NDUFA1.1	9.87568e-06	0.643817	0.352703	0.946	0.703	0.116701	NDUFA1
RPS23	9.90185e-06	0.359282	-2.03549	0.533	0.625	0.11701	RPS23
WDR61.1	1.00868e-05	0.625565	0.542114	0.587	0.33	0.119196	WDR61
HIVEP3.1	1.01056e-05	0.570387	0.951275	0.207	0.063	0.119418	HIVEP3
FH.2	1.01739e-05	0.62914	0.676849	0.62	0.371	0.120225	FH
UTP14A.2	1.02023e-05	0.590654	0.732967	0.315	0.122	0.120561	UTP14A
BCAP29.1	1.02093e-05	0.62044	0.649884	0.533	0.285	0.120644	BCAP29
LOC107057188.1	1.02736e-05	0.617351	0.728583	0.5	0.263	0.121403	LOC107057188
MEIS2	1.03338e-05	0.564896	0.9682	0.185	0.051	0.122115	MEIS2
SYNE1	1.04053e-05	0.564874	0.612522	0.185	0.051	0.12296	SYNE1
SMIM14.2	1.04589e-05	0.371181	-3.32465	0.239	0.44	0.123593	SMIM14
PLBD1.1	1.04625e-05	0.40576	-10.0715	0.011	0.198	0.123635	PLBD1
ACP6.1	1.0534e-05	0.610312	1.02082	0.435	0.218	0.12448	ACP6
TIA1.1	1.07116e-05	0.630213	0.383166	0.641	0.387	0.126579	TIA1
PRSS35.1	1.0946e-05	0.38297	-4.31598	0.12	0.334	0.129349	PRSS35
VAMP7.2	1.10945e-05	0.62376	1.30497	0.533	0.326	0.131104	VAMP7
SMIM5.2	1.11515e-05	0.611075	0.568632	0.457	0.222	0.131778	SMIM5
KHDC4.1	1.13712e-05	0.631752	0.417076	0.685	0.409	0.134374	KHDC4
POU3F3	1.14146e-05	0.392079	-4.09263	0.065	0.273	0.134886	POU3F3
SLC46A3	1.15774e-05	0.551492	1.40742	0.13	0.029	0.13681	SLC46A3
SAP30BP.2	1.16834e-05	0.612116	1.166	0.446	0.234	0.138063	SAP30BP
ACTC2L.2	1.17005e-05	0.643872	0.345509	1	0.949	0.138264	ACTC2L
SEMA3D.1	1.17081e-05	0.410387	-12.3046	0	0.179	0.138355	SEMA3D
ADGRB1	1.17199e-05	0.574725	0.502895	0.228	0.075	0.138494	ADGRB1
TOMM34.2	1.1813e-05	0.595601	1.17927	0.337	0.147	0.139594	TOMM34
KITLG	1.18937e-05	0.559982	1.51483	0.163	0.043	0.140547	KITLG
TMX2.1	1.21146e-05	0.637707	0.473409	0.793	0.525	0.143158	TMX2
DNAJC27.1	1.21503e-05	0.60926	0.32138	0.446	0.214	0.143581	DNAJC27
DMD.2	1.21604e-05	0.638692	0.331688	0.804	0.554	0.143699	DMD
SELENOT.2	1.21818e-05	0.640386	0.48142	0.88	0.603	0.143952	SELENOT
ATXN10.2	1.22315e-05	0.606106	0.718752	0.402	0.2	0.14454	ATXN10
QSER1.1	1.22431e-05	0.365968	-2.7452	0.348	0.523	0.144677	QSER1
DRC7.1	1.22564e-05	0.574559	1.4318	0.228	0.075	0.144834	DRC7
DDT.1	1.23598e-05	0.365536	-2.24584	0.359	0.532	0.146055	DDT
SIK2.1	1.2427e-05	0.592247	0.752206	0.315	0.134	0.14685	SIK2
STARD4.1	1.2461e-05	0.624258	0.724747	0.576	0.332	0.147252	STARD4
TMEM53.2	1.2488e-05	0.619244	0.917962	0.522	0.287	0.14757	TMEM53
BCAP31.1	1.26753e-05	0.63815	0.45457	0.793	0.548	0.149784	BCAP31
FRG1.1	1.27062e-05	0.619543	0.896654	0.511	0.293	0.15015	FRG1
SLC7A1	1.27468e-05	0.557381	2.8662	0.152	0.039	0.150629	SLC7A1
CAP1.2	1.27916e-05	0.379516	-3.59356	0.152	0.371	0.151158	CAP1
NRGN.2	1.30172e-05	0.404122	-6.19501	0.022	0.21	0.153825	NRGN
NEURL1.2	1.30558e-05	0.625753	0.570352	0.62	0.346	0.15428	NEURL1
RFX3.2	1.30728e-05	0.62396	1.14522	0.554	0.336	0.154481	RFX3
VILL.2	1.31111e-05	0.401288	-8.89701	0.033	0.224	0.154934	VILL
PHAX.2	1.3155e-05	0.617484	0.783413	0.5	0.277	0.155452	PHAX
S100A10.1	1.31827e-05	0.404177	-6.32241	0.022	0.21	0.15578	S100A10
A2M.2	1.33636e-05	0.411405	-10.9141	0	0.177	0.157917	A2M
HAPLN1	1.33647e-05	0.411405	-12.0331	0	0.177	0.157931	HAPLN1
PPFIBP1.1	1.36501e-05	0.403978	-5.85562	0.022	0.212	0.161303	PPFIBP1
COMT.1	1.41436e-05	0.370539	-2.62834	0.283	0.47	0.167135	COMT
MIA2.2	1.43556e-05	0.623373	0.535963	0.598	0.328	0.16964	MIA2
ARPC1A.1	1.45979e-05	0.632029	0.375307	0.728	0.436	0.172504	ARPC1A
ELK3	1.45983e-05	0.565173	1.89195	0.185	0.055	0.172508	ELK3
MGAT4B	1.51646e-05	0.380933	-2.82292	0.152	0.367	0.1792	MGAT4B
LOC420807.1	1.52491e-05	0.412424	-12.2411	0	0.175	0.180198	LOC420807
STOML1	1.53725e-05	0.562196	0.983697	0.174	0.049	0.181657	STOML1
POLR1D.1	1.53885e-05	0.624081	0.341018	0.62	0.338	0.181846	POLR1D
GRID2IP.1	1.54275e-05	0.570154	0.691188	0.207	0.067	0.182307	GRID2IP
GPR162.2	1.5467e-05	0.396628	-4.52157	0.054	0.255	0.182773	GPR162
EIF4E3	1.54929e-05	0.57425	0.894813	0.228	0.077	0.18308	EIF4E3
GPR137C	1.57232e-05	0.601114	0.929857	0.38	0.179	0.185802	GPR137C
GPAM.1	1.58469e-05	0.39861	-3.87003	0.043	0.244	0.187263	GPAM
BBS7.2	1.5859e-05	0.60263	0.531866	0.402	0.185	0.187405	BBS7
NUMBL.2	1.59648e-05	0.603504	1.65672	0.391	0.193	0.188656	NUMBL
AK1.2	1.60651e-05	0.628243	-0.6028	0.772	0.373	0.189841	AK1
SCNN1G	1.61888e-05	0.550629	2.66283	0.13	0.029	0.191304	SCNN1G
RDH14.2	1.64432e-05	0.597583	1.27343	0.359	0.163	0.194309	RDH14
MYO3A.2	1.64875e-05	0.387165	-5.98159	0.12	0.318	0.194832	MYO3A
SLITRK6.1	1.66281e-05	0.409103	-6.55055	0.011	0.191	0.196494	SLITRK6
MARCH6.1	1.66415e-05	0.374734	-3.03863	0.228	0.434	0.196652	2024-03-06
STXBP6.2	1.701e-05	0.408815	-4.60165	0.011	0.193	0.201007	STXBP6
ANKRD26.2	1.70679e-05	0.613322	1.10681	0.478	0.257	0.201691	ANKRD26
LOC112530523.1	1.72143e-05	0.405838	-7.36206	0.022	0.208	0.203422	LOC112530523
ETV4.2	1.73932e-05	0.413442	-12.3504	0	0.173	0.205536	ETV4
DCLK3.2	1.73938e-05	0.413442	-13.1693	0	0.173	0.205542	DCLK3
MDN1.2	1.74106e-05	0.618226	0.396281	0.533	0.295	0.205741	MDN1
SHISA2	1.7508e-05	0.556462	0.823286	0.152	0.039	0.206892	SHISA2
DENND6B.2	1.75248e-05	0.60149	0.619354	0.391	0.183	0.207091	DENND6B
PTGFRN	1.75269e-05	0.567199	2.13706	0.196	0.061	0.207116	PTGFRN
FAHD2AL.2	1.7913e-05	0.616875	0.45851	0.533	0.283	0.211678	FAHD2AL
FN3K.2	1.80241e-05	0.573674	1.00673	0.228	0.077	0.212991	FN3K
TTC30B.2	1.80985e-05	0.596066	0.67525	0.359	0.157	0.21387	TTC30B
ENSA.1	1.81922e-05	0.628653	0.747996	0.641	0.418	0.214977	ENSA
MRPL38.2	1.83584e-05	0.611275	0.884799	0.457	0.246	0.216941	MRPL38
TOM1.2	1.85216e-05	0.618979	1.02605	0.543	0.305	0.21887	TOM1
CRAT.1	1.8584e-05	0.60149	0.986963	0.38	0.187	0.219607	CRAT
LRRC23.1	1.89087e-05	0.578268	1.70735	0.25	0.092	0.223444	LRRC23
FAM206A.1	1.90747e-05	0.609105	0.852186	0.446	0.232	0.225406	FAM206A
LZTFL1.2	1.90949e-05	0.609349	0.429168	0.457	0.232	0.225644	LZTFL1
HSF3	1.91127e-05	0.595092	1.11355	0.348	0.155	0.225855	HSF3
KLHL5	1.93154e-05	0.386733	-3.19577	0.12	0.33	0.228251	KLHL5
SCRN2.2	1.94886e-05	0.573929	1.3284	0.228	0.079	0.230296	SCRN2
PSMD12.2	1.9502e-05	0.628188	0.616277	0.696	0.407	0.230455	PSMD12
C5H14orf1	1.95266e-05	0.634464	0.420014	0.772	0.532	0.230746	C5H14orf1
ATOH8.2	1.98295e-05	0.41446	-9.70972	0	0.171	0.234325	ATOH8
ZCCHC17.1	1.99988e-05	0.624934	0.338647	0.62	0.373	0.236326	ZCCHC17
KSR1.1	2.00731e-05	0.401432	-5.26016	0.043	0.234	0.237204	KSR1
SOGA1.2	2.01978e-05	0.601955	1.1827	0.391	0.191	0.238677	SOGA1
CD99L2.1	2.02013e-05	0.401466	-6.32521	0.043	0.234	0.238718	CD99L2
LOC112532833.1	2.02402e-05	0.632615	0.837533	0.707	0.501	0.239179	LOC112532833
PRDX6.2	2.04268e-05	0.635925	0.479777	0.848	0.576	0.241383	PRDX6
SGCD.2	2.08173e-05	0.583116	2.08608	0.272	0.11	0.245998	SGCD
EZR	2.10492e-05	0.404343	-5.24119	0.033	0.22	0.248738	EZR
RND3.1	2.11672e-05	0.576275	1.41456	0.239	0.088	0.250133	RND3
LHFPL5.2	2.12363e-05	0.627734	0.276992	0.728	0.403	0.250949	LHFPL5
STK36	2.13082e-05	0.555886	1.22494	0.152	0.039	0.251799	STK36
MTF2.1	2.15034e-05	0.617684	0.956877	0.533	0.303	0.254106	MTF2
FILIP1	2.16263e-05	0.569534	1.01377	0.207	0.069	0.255557	FILIP1
MIF.1	2.16353e-05	0.360854	-1.43557	0.87	0.837	0.255664	MIF
OTUD7A.2	2.20052e-05	0.609028	0.559376	0.467	0.234	0.260035	OTUD7A
H3F3B.1	2.20234e-05	0.36071	-0.45953	1	0.976	0.26025	H3F3B
RBKS.2	2.21735e-05	0.613101	0.657747	0.5	0.265	0.262025	RBKS
A2ML3.2	2.2603e-05	0.415479	-9.89403	0	0.169	0.2671	A2ML3
ANOS1.1	2.276e-05	0.407564	-4.64074	0.022	0.206	0.268955	ANOS1
MYCBPAP.2	2.30325e-05	0.608275	1.11677	0.457	0.232	0.272175	MYCBPAP
CMTM6.1	2.3219e-05	0.411461	-5.78328	0.011	0.187	0.274378	CMTM6
CCND2.2	2.33337e-05	0.389423	-2.91307	0.109	0.318	0.275734	CCND2
AHSA2.2	2.33769e-05	0.619798	0.851515	0.554	0.33	0.276244	AHSA2
CENPV	2.33837e-05	0.408063	-5.33078	0.022	0.204	0.276326	CENPV
ODF3L15.2	2.33905e-05	0.615448	0.76049	0.522	0.287	0.276405	ODF3L15
PCYT1B.2	2.37679e-05	0.576829	1.81606	0.239	0.092	0.280866	PCYT1B
MAPRE1.2	2.40317e-05	0.628232	0.325447	0.707	0.432	0.283982	MAPRE1
CDC23	2.40508e-05	0.588373	1.31991	0.304	0.132	0.284208	CDC23
LOC112532514.1	2.41725e-05	0.601866	1.46951	0.38	0.2	0.285646	LOC112532514
PHF5A.1	2.438e-05	0.6309	0.604039	0.739	0.485	0.288098	PHF5A
DDX19B.1	2.45252e-05	0.632062	0.547876	0.761	0.511	0.289814	DDX19B
UROS.2	2.49526e-05	0.598701	0.292684	0.38	0.179	0.294865	UROS
CHPF2.1	2.54097e-05	0.599221	0.527503	0.38	0.183	0.300266	CHPF2
AOX1.1	2.56509e-05	0.402705	-4.20065	0.043	0.234	0.303117	AOX1
ACER2.1	2.59604e-05	0.566446	1.6665	0.196	0.063	0.306774	ACER2
UCKL1.2	2.6262e-05	0.593852	0.636897	0.348	0.157	0.310338	UCKL1
TAOK3.2	2.63223e-05	0.381464	-2.93159	0.185	0.393	0.311051	TAOK3
MYO18B.1	2.63596e-05	0.615857	0.702486	0.522	0.299	0.311491	MYO18B
JMJD8.2	2.64857e-05	0.605973	0.574531	0.446	0.222	0.312982	JMJD8
KCNC1	2.66279e-05	0.556008	2.66159	0.152	0.041	0.314662	KCNC1
CNTNAP5.1	2.68095e-05	0.409468	-6.79958	0.022	0.2	0.316807	CNTNAP5
PSMD4.1	2.70638e-05	0.623616	0.536683	0.63	0.381	0.319813	PSMD4
ANAPC13.2	2.77424e-05	0.622775	0.3612	0.63	0.371	0.327832	ANAPC13
SRD5A2	2.776e-05	0.547363	3.73703	0.12	0.026	0.32804	SRD5A2
MAPK10.1	2.80604e-05	0.58523	1.14357	0.293	0.122	0.331589	MAPK10
CFAP100	2.82701e-05	0.564254	2.21572	0.185	0.059	0.334068	CFAP100
CZH18ORF32	2.8574e-05	0.633567	0.445133	0.837	0.58	0.337659	CZH18ORF32
ZBTB25	2.87118e-05	0.560878	1.35316	0.174	0.051	0.339288	ZBTB25
GLMN.2	2.9305e-05	0.587045	1.48506	0.304	0.13	0.346298	GLMN
SUV39H1.1	2.9357e-05	0.389755	-3.01471	0.13	0.324	0.346912	SUV39H1
RFC1.1	2.93987e-05	0.611607	0.400695	0.478	0.271	0.347404	RFC1
MRPL58.2	2.94983e-05	0.621812	0.353078	0.598	0.369	0.348581	MRPL58
GYG1	2.97512e-05	0.620451	0.605058	0.576	0.354	0.35157	GYG1
GAPDH.1	2.99928e-05	0.636999	0.334158	1	0.974	0.354425	GAPDH
MHCIY	3.0112e-05	0.616466	0.499811	0.533	0.314	0.355833	MHCIY
ERCC3.2	3.02026e-05	0.603139	0.285748	0.435	0.208	0.356905	ERCC3
ATP5G3.2	3.04898e-05	0.635228	0.385869	0.935	0.67	0.360298	ATP5G3
LOC107056412.2	3.06063e-05	0.612802	0.299497	0.533	0.275	0.361675	LOC107056412
NEK1.2	3.06456e-05	0.610721	1.03739	0.467	0.267	0.362139	NEK1
UBXN7.2	3.06795e-05	0.606128	0.733203	0.446	0.23	0.362539	UBXN7
UCHL1.1	3.11505e-05	0.372255	-2.85365	0.37	0.521	0.368106	UCHL1
ARMC9.1	3.13362e-05	0.567575	1.17759	0.207	0.067	0.3703	ARMC9
TMF1.1	3.13567e-05	0.627214	0.351732	0.663	0.456	0.370543	TMF1
CSTB.1	3.14555e-05	0.378896	-2.56258	0.228	0.434	0.37171	CSTB
RNF220.1	3.18175e-05	0.618303	0.940313	0.543	0.338	0.375987	RNF220
FAM92A.1	3.18996e-05	0.594539	0.677494	0.359	0.165	0.376958	FAM92A
MED7	3.21163e-05	0.605862	0.743852	0.435	0.232	0.379518	MED7
WBP2NL.2	3.21309e-05	0.614617	0.507427	0.522	0.299	0.379691	WBP2NL
ASMTL	3.23838e-05	0.594461	0.66683	0.348	0.167	0.38268	ASMTL
ARID3B.2	3.27639e-05	0.60967	1.14553	0.467	0.261	0.387171	ARID3B
LOC416263.1	3.32036e-05	0.569656	0.679236	0.217	0.073	0.392367	LOC416263
ARFRP1.2	3.33731e-05	0.614927	0.647495	0.533	0.303	0.39437	ARFRP1
DHRSX.2	3.3774e-05	0.575379	1.42095	0.239	0.092	0.399108	DHRSX
PGAM1.1	3.37955e-05	0.364031	-0.874976	0.913	0.868	0.399362	PGAM1
SAXO2	3.38268e-05	0.549566	1.59966	0.13	0.031	0.399731	SAXO2
UBE2V2.2	3.414e-05	0.628442	0.382862	0.707	0.489	0.403432	UBE2V2
TRMT5.2	3.44454e-05	0.59414	1.49263	0.348	0.167	0.407042	TRMT5
SIPA1L2.2	3.44458e-05	0.612072	0.975058	0.522	0.277	0.407046	SIPA1L2
FAM102A.2	3.48929e-05	0.601512	0.986232	0.402	0.208	0.41233	FAM102A
KCNA1	3.53643e-05	0.549444	1.18407	0.13	0.031	0.4179	KCNA1
COL8A2.1	3.54198e-05	0.40472	-2.30763	0.043	0.232	0.418555	COL8A2
COPE.2	3.54535e-05	0.633589	0.374845	0.924	0.64	0.418954	COPE
CLDN8.2	3.55085e-05	0.37521	-3.81788	0.359	0.483	0.419605	CLDN8
MAP1LC3A.2	3.57151e-05	0.626594	0.36043	0.696	0.456	0.422045	MAP1LC3A
CHCHD3.2	3.58085e-05	0.625786	0.674471	0.728	0.434	0.423148	CHCHD3
NT5C3B.2	3.59008e-05	0.599697	1.1067	0.391	0.198	0.42424	NT5C3B
THOC1.2	3.61371e-05	0.597029	1.29365	0.37	0.183	0.427033	THOC1
RARS	3.61475e-05	0.606836	0.460488	0.467	0.24	0.427155	RARS
C1orf228.1	3.61496e-05	0.570431	1.86943	0.217	0.077	0.42718	C1orf228
BMPR2.1	3.63001e-05	0.600748	1.53204	0.391	0.206	0.428958	BMPR2
ATP2B4.1	3.63186e-05	0.596697	0.397599	0.38	0.179	0.429177	ATP2B4
ATP5C1.1	3.65337e-05	0.634552	0.45537	0.913	0.729	0.431719	ATP5C1
VPS16.2	3.67173e-05	0.611872	1.17024	0.5	0.283	0.433888	VPS16
C13H5orf15.1	3.68131e-05	0.365403	-1.81064	0.761	0.768	0.43502	C13H5orf15
GMPPB.2	3.69432e-05	0.61299	0.644242	0.522	0.291	0.436557	GMPPB
SDHA.2	3.69697e-05	0.625664	0.392015	0.696	0.442	0.436871	SDHA
MYO9B.1	3.7364e-05	0.595933	1.5997	0.359	0.179	0.441531	MYO9B
MYLIP.1	3.75226e-05	0.373284	-1.81426	0.359	0.53	0.443404	MYLIP
ITGB5.1	3.8005e-05	0.419552	-11.1868	0	0.161	0.449105	ITGB5
TIMP2.2	3.83868e-05	0.626085	-0.384108	0.783	0.44	0.453617	TIMP2
SEM1.1	3.94103e-05	0.366189	-1.38576	0.75	0.743	0.465711	SEM1
PLCD4	3.96669e-05	0.557724	1.84389	0.163	0.047	0.468744	PLCD4
LPAR1	3.99738e-05	0.412169	-5.14464	0.022	0.196	0.472371	LPAR1
SGO2.2	4.02049e-05	0.581057	1.24336	0.272	0.114	0.475101	SGO2
EEF1G.1	4.02419e-05	0.403624	-3.29479	0.054	0.242	0.475539	EEF1G
NXPE3.1	4.05903e-05	0.574117	0.672462	0.239	0.09	0.479656	NXPE3
SNAP25.2	4.06886e-05	0.5843	1.14945	0.293	0.126	0.480817	SNAP25
TMEM129	4.09847e-05	0.562948	1.58339	0.185	0.059	0.484316	TMEM129
CASP6.1	4.10631e-05	0.604423	0.418512	0.457	0.228	0.485243	CASP6
COX19.1	4.1645e-05	0.625221	0.386412	0.717	0.446	0.492119	COX19
C14H16orf45	4.16799e-05	0.401986	-4.54729	0.065	0.253	0.492532	C14H16orf45
SPECC1L.1	4.23215e-05	0.385028	-3.12206	0.185	0.387	0.500113	SPECC1L
C5orf49	4.25578e-05	0.546257	1.23	0.12	0.026	0.502905	C5orf49
BLZF1.2	4.27787e-05	0.601423	0.716132	0.424	0.212	0.505516	BLZF1
CDK5RAP3.2	4.28902e-05	0.601147	0.984799	0.413	0.212	0.506834	CDK5RAP3
ADCY3.2	4.29481e-05	0.606936	0.489704	0.478	0.248	0.507518	ADCY3
ST3GAL4	4.33682e-05	0.410077	-6.53595	0.033	0.208	0.512482	ST3GAL4
EPHA2	4.33973e-05	0.543334	2.33029	0.109	0.022	0.512826	EPHA2
CES1L2	4.34835e-05	0.562738	1.39787	0.185	0.059	0.513845	CES1L2
PLEKHA3.2	4.35797e-05	0.607722	0.512973	0.489	0.255	0.514981	PLEKHA3
MTCH2.2	4.46432e-05	0.622189	0.599535	0.663	0.407	0.527548	MTCH2
FAM161B.2	4.54215e-05	0.577426	2.02958	0.25	0.104	0.536746	FAM161B
SAMD15.2	4.56755e-05	0.570043	1.18817	0.217	0.079	0.539747	SAMD15
SPA17.1	4.59499e-05	0.618281	0.315886	0.62	0.356	0.54299	SPA17
LOC101747773	4.62898e-05	0.597715	0.716257	0.391	0.193	0.547006	LOC101747773
SLC35F1.1	4.65562e-05	0.397293	-4.81352	0.098	0.287	0.550155	SLC35F1
TBPL1.1	4.67719e-05	0.579939	0.970497	0.272	0.112	0.552704	TBPL1
SEPT2L.1	4.7e-05	0.626948	0.420511	0.75	0.501	0.555399	SEPT2L
CYP51A1.2	4.73245e-05	0.613046	0.508523	0.543	0.305	0.559233	CYP51A1
CITED4.2	4.74355e-05	0.626251	-0.365717	0.826	0.47	0.560545	CITED4
TTC1.2	4.82435e-05	0.618093	0.541491	0.609	0.36	0.570093	TTC1
MTHFD2L	4.82575e-05	0.560458	2.16929	0.174	0.055	0.570258	MTHFD2L
EIF1.1	4.83392e-05	0.633379	0.38456	1	0.939	0.571224	EIF1
ITPR1.1	4.86762e-05	0.417349	-7.82965	0.011	0.175	0.575207	ITPR1
VEPH1.1	4.91746e-05	0.421589	-10.9381	0	0.157	0.581096	VEPH1
PDXP.1	4.91809e-05	0.586802	0.70773	0.315	0.141	0.581171	PDXP
FAM18B1.1	4.93041e-05	0.628564	0.473913	0.783	0.554	0.582627	FAM18B1
CCDC61.1	4.95389e-05	0.595015	0.753311	0.37	0.181	0.585401	CCDC61
ZSWIM5	4.9722e-05	0.57177	1.93954	0.228	0.086	0.587564	ZSWIM5
ADAM10.1	4.98143e-05	0.381984	-2.80747	0.239	0.432	0.588656	ADAM10
HNRNPA2B1.1	5.00484e-05	0.631863	0.434403	0.891	0.705	0.591422	HNRNPA2B1
RPS15A.1	5.05641e-05	0.367407	-1.2947	0.826	0.809	0.597516	RPS15A
NSRP1.2	5.09479e-05	0.619067	1.16055	0.609	0.381	0.602052	NSRP1
TMEM229B.2	5.13594e-05	0.6221	-0.301562	0.717	0.413	0.606914	TMEM229B
SLC37A4.2	5.14382e-05	0.593288	1.65121	0.359	0.173	0.607845	SLC37A4
TMEM9B.1	5.19887e-05	0.630689	0.344588	0.87	0.648	0.614351	TMEM9B
UBQLN4.2	5.29616e-05	0.613001	0.487614	0.543	0.314	0.625847	UBQLN4
CCDC186.1	5.30687e-05	0.623008	0.460776	0.696	0.44	0.627113	CCDC186
SPPL2A.1	5.43829e-05	0.387685	-3.38042	0.185	0.375	0.642643	SPPL2A
NANS	5.45385e-05	0.392201	-2.97931	0.141	0.334	0.644481	NANS
MMP2	5.45631e-05	0.408605	-4.21218	0.043	0.222	0.644772	MMP2
TMEM14CL.2	5.47594e-05	0.624281	0.77283	0.685	0.475	0.647092	TMEM14CL
FAT1.1	5.49768e-05	0.411638	-5.91973	0.033	0.206	0.64966	FAT1
SPINT1.1	5.51768e-05	0.381874	-2.6636	0.25	0.442	0.652024	SPINT1
C12H3ORF67	5.55094e-05	0.542726	1.0592	0.109	0.022	0.655955	C12H3ORF67
DSG2.1	5.62638e-05	0.40845	-2.96723	0.043	0.224	0.664869	DSG2
PIGP.2	5.67477e-05	0.597129	1.21606	0.38	0.2	0.670588	PIGP
FAM192A.1	5.68109e-05	0.628132	0.462572	0.826	0.568	0.671334	FAM192A
VAMP4.1	5.74336e-05	0.622343	0.611336	0.685	0.44	0.678693	VAMP4
EIF2B2.2	5.7524e-05	0.619598	0.584959	0.63	0.399	0.679761	EIF2B2
AP2A2.1	5.75391e-05	0.624181	0.40365	0.728	0.473	0.67994	AP2A2
NELL2	5.8336e-05	0.418611	-5.30344	0.011	0.173	0.689356	NELL2
TIPRL.2	5.85598e-05	0.611485	0.787001	0.522	0.308	0.692001	TIPRL
ATP6V0E1.2	5.89333e-05	0.628465	0.518387	0.88	0.582	0.696415	ATP6V0E1
OXSM	5.90033e-05	0.554292	1.77241	0.152	0.043	0.697242	OXSM
GMNN.2	5.94811e-05	0.568981	1.79734	0.217	0.079	0.702889	GMNN
GLYATL3W	5.97149e-05	0.546257	4.04871	0.12	0.029	0.705651	GLYATL3W
TP53I3	5.9875e-05	0.559705	1.66644	0.174	0.055	0.707543	TP53I3
NUP85.1	6.0092e-05	0.603549	0.858923	0.446	0.242	0.710107	NUP85
SMAP2.2	6.02523e-05	0.609869	0.47352	0.511	0.293	0.712001	SMAP2
ZFAND2B.1	6.04027e-05	0.572921	2.53792	0.239	0.092	0.713779	ZFAND2B
DNAJC15	6.20802e-05	0.618824	0.297181	0.641	0.393	0.733602	DNAJC15
SAMM50.2	6.26571e-05	0.60998	0.909518	0.5	0.299	0.740419	SAMM50
CMTM8.2	6.30547e-05	0.396972	-4.04282	0.12	0.301	0.745117	CMTM8
UBQLN1.2	6.3421e-05	0.613278	0.581263	0.576	0.326	0.749446	UBQLN1
FBXO48.2	6.34506e-05	0.578533	0.804537	0.272	0.112	0.749795	FBXO48
TUBB4B.1	6.351e-05	0.631265	0.412511	0.989	0.925	0.750498	TUBB4B
UPK1B.1	6.35391e-05	0.423625	-12.5087	0	0.153	0.750842	UPK1B
COMMD2.2	6.40365e-05	0.616433	0.628406	0.587	0.369	0.756719	COMMD2
DNAJA2.2	6.42232e-05	0.626826	0.629344	0.783	0.562	0.758926	DNAJA2
KLHL33.1	6.4628e-05	0.629295	0.379801	0.891	0.66	0.763709	KLHL33
SRP9.2	6.47679e-05	0.375941	-2.29684	0.391	0.554	0.765362	SRP9
YIPF1.2	6.51515e-05	0.618724	0.874316	0.62	0.401	0.769895	YIPF1
GFPT2.1	6.58058e-05	0.410896	-7.19013	0.043	0.214	0.777627	GFPT2
DCLRE1C	6.60111e-05	0.548537	0.933076	0.13	0.033	0.780053	DCLRE1C
NIT1.1	6.6219e-05	0.577913	1.44176	0.261	0.112	0.78251	NIT1
FAM46A	6.63023e-05	0.407786	-4.06143	0.054	0.232	0.783494	FAM46A
DICER1.1	6.63514e-05	0.586005	1.07989	0.315	0.145	0.784074	DICER1
NKAP.1	6.63675e-05	0.622067	0.711563	0.685	0.456	0.784264	NKAP
IFITM3.2	6.63856e-05	0.389511	-1.84395	0.174	0.371	0.784478	IFITM3
UCK1.1	6.65102e-05	0.602475	0.25962	0.457	0.236	0.785951	UCK1
ATP1B1.2	6.66409e-05	0.624236	-0.392015	0.902	0.468	0.787495	ATP1B1
TNS1.1	6.7027e-05	0.415844	-5.41291	0.022	0.189	0.792058	TNS1
CEP126.2	6.73268e-05	0.564686	2.27055	0.196	0.069	0.795601	CEP126
BCL7A.2	6.80768e-05	0.61402	0.487451	0.554	0.346	0.804463	BCL7A
CORO1C.1	6.94113e-05	0.410531	-4.19364	0.043	0.218	0.820233	CORO1C
TRPS1	6.95993e-05	0.407454	-3.65263	0.054	0.236	0.822455	TRPS1
SEC14L3	6.96495e-05	0.548382	1.38293	0.13	0.033	0.823048	SEC14L3
SUCO.1	7.01728e-05	0.592203	1.77085	0.359	0.177	0.829232	SUCO
NDUFA13.1	7.0349e-05	0.62976	0.361133	0.967	0.741	0.831315	NDUFA13
NUPL2.2	7.128e-05	0.583481	0.837371	0.304	0.134	0.842316	NUPL2
HS3ST6.1	7.21841e-05	0.424644	-10.2853	0	0.151	0.853	HS3ST6
GTPBP10.1	7.31098e-05	0.605342	0.605442	0.5	0.261	0.863938	GTPBP10
STEAP2.1	7.31213e-05	0.573497	-0.255537	0.25	0.096	0.864074	STEAP2
MRPS18A.2	7.37182e-05	0.615857	0.396131	0.609	0.371	0.871128	MRPS18A
GNLY.1	7.38358e-05	0.603604	0.695671	0.467	0.251	0.872517	GNLY
C1GALT1C1.1	7.38477e-05	0.613322	0.638552	0.554	0.344	0.872658	C1GALT1C1
TCTN2.2	7.41412e-05	0.601811	0.885943	0.435	0.24	0.876127	TCTN2
NECTIN3.1	7.41424e-05	0.406635	-4.67697	0.065	0.242	0.876141	NECTIN3
STK26	7.51527e-05	0.400381	-2.51899	0.098	0.285	0.888079	STK26
WARS.1	7.58993e-05	0.597826	0.355547	0.413	0.212	0.896902	WARS
SMYD2	7.60057e-05	0.576851	1.05789	0.261	0.11	0.89816	SMYD2
BLOC1S5	7.60847e-05	0.571925	0.405227	0.239	0.092	0.899092	BLOC1S5
SLITRK2.1	7.63874e-05	0.414372	-6.7129	0.033	0.2	0.90267	SLITRK2
UBASH3B	7.68146e-05	0.542858	3.81772	0.109	0.024	0.907718	UBASH3B
STON2.1	7.83104e-05	0.412147	-7.36988	0.043	0.212	0.925394	STON2
CGN.1	7.87278e-05	0.584776	0.849179	0.315	0.143	0.930326	CGN
PDZD11.1	7.87488e-05	0.620639	0.591636	0.652	0.458	0.930575	PDZD11
RINT1.2	7.89264e-05	0.590344	0.444653	0.359	0.169	0.932673	RINT1
TMEM121	7.93796e-05	0.554049	1.48179	0.152	0.045	0.938029	TMEM121
TBC1D30	7.94799e-05	0.586779	1.59797	0.326	0.153	0.939214	TBC1D30
FRMPD1	7.96513e-05	0.556761	2.52533	0.163	0.051	0.941239	FRMPD1
ILVBL.1	8.00673e-05	0.584333	-0.275145	0.326	0.138	0.946155	ILVBL
TPM1.1	8.01544e-05	0.606526	0.738509	0.489	0.281	0.947185	TPM1
TTLL1.2	8.01709e-05	0.598745	1.1491	0.424	0.22	0.947379	TTLL1
GOLGA4.2	8.07655e-05	0.623871	0.321428	0.761	0.525	0.954405	GOLGA4
BCAS2.2	8.0925e-05	0.619266	0.390528	0.674	0.43	0.956291	BCAS2
LRRC8D	8.10077e-05	0.39965	-3.89989	0.109	0.293	0.957268	LRRC8D
DENND4A.2	8.11869e-05	0.590189	1.14175	0.348	0.171	0.959385	DENND4A
NELFCD.2	8.14369e-05	0.596642	0.749572	0.402	0.208	0.96234	NELFCD
NTN4L.1	8.19824e-05	0.425662	-12.8567	0	0.149	0.968786	NTN4L
EIF2AK4.2	8.22833e-05	0.613732	0.770747	0.587	0.354	0.972342	EIF2AK4
RNF165.1	8.25256e-05	0.411461	-3.46404	0.043	0.218	0.975205	RNF165
TUBB2A.2	8.31527e-05	0.371093	-2.48275	0.826	0.843	0.982615	TUBB2A
ARHGDIA.1	8.53492e-05	0.624945	0.420068	0.793	0.57	1	ARHGDIA
TRAPPC6B.1	8.70348e-05	0.613345	0.484454	0.565	0.358	1	TRAPPC6B
LZTS3.1	8.73386e-05	0.421345	-3.73919	0.011	0.169	1	LZTS3
WDR37.1	8.74393e-05	0.604202	1.39302	0.457	0.269	1	WDR37
MRPS31.2	8.7522e-05	0.602752	0.935697	0.457	0.255	1	MRPS31
FAM64A	8.81424e-05	0.566856	-0.750903	0.217	0.077	1	FAM64A
SLCO5A1.1	8.8712e-05	0.41249	-4.63542	0.043	0.214	1	SLCO5A1
KIF3A.2	8.88262e-05	0.6047	0.766838	0.478	0.271	1	KIF3A
MLYCD.2	8.92073e-05	0.575257	1.675	0.261	0.106	1	MLYCD
NPEPPS	8.9261e-05	0.598579	0.965425	0.413	0.226	1	NPEPPS
POLD3.2	8.95295e-05	0.590255	0.806895	0.348	0.175	1	POLD3
RABEPK.2	9.00293e-05	0.598767	0.623579	0.413	0.228	1	RABEPK
TRIB2.2	9.01337e-05	0.614961	0.39635	0.62	0.377	1	TRIB2
RALGAPA1.1	9.02755e-05	0.603593	0.867826	0.457	0.265	1	RALGAPA1
ARPC4.1	9.07222e-05	0.620406	0.371473	0.739	0.46	1	ARPC4
EAPP.2	9.07429e-05	0.60553	0.909537	0.5	0.277	1	EAPP
GLIPR1L.1	9.09117e-05	0.401056	-3.69977	0.109	0.287	1	GLIPR1L
MGAT4C.1	9.21757e-05	0.573364	0.924369	0.25	0.1	1	MGAT4C
WDR70.1	9.25979e-05	0.590366	0.499145	0.359	0.175	1	WDR70
HK1.2	9.26828e-05	0.624624	0.290754	0.859	0.57	1	HK1
PREB.2	9.30492e-05	0.569623	1.43266	0.228	0.088	1	PREB
PRDX1.1	9.34359e-05	0.627745	0.344805	0.935	0.776	1	PRDX1
STMN1.1	9.35555e-05	0.37883	-2.51901	0.424	0.544	1	STMN1
TPM4.2	9.36703e-05	0.582463	-0.281698	0.304	0.136	1	TPM4
NDUFS3.2	9.41465e-05	0.622443	0.342925	0.783	0.513	1	NDUFS3
SNF8.1	9.62288e-05	0.607334	0.446902	0.511	0.299	1	SNF8
WLS.1	9.68555e-05	0.412645	-3.71432	0.043	0.216	1	WLS
DIABLO.1	9.69964e-05	0.610854	0.769645	0.533	0.34	1	DIABLO
YBX3.1	9.76997e-05	0.619942	0.527111	0.696	0.47	1	YBX3
DRG1.2	9.92232e-05	0.614153	0.873272	0.62	0.375	1	DRG1
UBA2.2	0.000100324	0.610622	0.450233	0.565	0.334	1	UBA2
PRKAR2A.1	0.000100411	0.591926	0.416318	0.37	0.187	1	PRKAR2A
HSPA5.2	0.000100712	0.372797	-1.22225	0.815	0.807	1	HSPA5
UAP1L1.1	0.000101732	0.423282	-8.84661	0.011	0.163	1	UAP1L1
PLCXD3.2	0.00010201	0.610356	0.566355	0.576	0.33	1	PLCXD3
PIH1D2.1	0.000102232	0.598689	0.861225	0.435	0.23	1	PIH1D2
AUP1	0.000103034	0.606703	0.430325	0.5	0.299	1	AUP1
BUD13.1	0.000103054	0.593686	1.00921	0.391	0.198	1	BUD13
NABP1	0.000103268	0.41912	-3.58398	0.022	0.183	1	NABP1
PIK3IP1.1	0.0001034	0.393496	-2.81365	0.174	0.358	1	PIK3IP1
RPE.2	0.000103615	0.614219	0.750135	0.609	0.383	1	RPE
PREX1.1	0.000104563	0.573663	1.29463	0.25	0.104	1	PREX1
MAP4K5	0.000104845	0.562959	1.01974	0.196	0.069	1	MAP4K5
RNF25	0.000105308	0.567132	1.03544	0.217	0.081	1	RNF25
EIF3L.2	0.000105604	0.599398	0.696989	0.435	0.238	1	EIF3L
ZNF518A.2	0.000105748	0.588728	0.657304	0.348	0.171	1	ZNF518A
UMPS.2	0.000105859	0.578113	0.94877	0.283	0.12	1	UMPS
LOC107057377.2	0.000105918	0.583237	0.516281	0.315	0.143	1	LOC107057377
VTI1A.2	0.000106895	0.618835	0.282448	0.717	0.456	1	VTI1A
MNT	0.000107118	0.555731	1.00683	0.163	0.051	1	MNT
SUGT1.1	0.000107958	0.621535	0.569637	0.75	0.523	1	SUGT1
KIAA1191.2	0.000108164	0.610101	0.643545	0.554	0.336	1	KIAA1191
ABHD17B	0.00010896	0.41114	-3.42191	0.054	0.228	1	ABHD17B
LASP1.1	0.000109581	0.390607	-2.66505	0.207	0.393	1	LASP1
ABCB8.2	0.000109722	0.578323	0.979637	0.283	0.122	1	ABCB8
BTBD7	0.000111749	0.605452	0.466001	0.5	0.291	1	BTBD7
LOC112533358.1	0.000112406	0.577814	0.400076	0.283	0.12	1	LOC112533358
DCTN6.1	0.000112572	0.622321	0.306653	0.859	0.54	1	DCTN6
AHR1B.2	0.000113224	0.583569	1.02088	0.315	0.147	1	AHR1B
CDH3.1	0.000113692	0.396529	-2.55762	0.152	0.336	1	CDH3
LRRC73.2	0.000114188	0.593609	0.617011	0.402	0.2	1	LRRC73
IGF1R.1	0.000114402	0.385305	-2.36627	0.283	0.464	1	IGF1R
TERF2.2	0.000114455	0.590045	0.800077	0.359	0.181	1	TERF2
ABLIM3.2	0.00011557	0.579574	0.580609	0.293	0.128	1	ABLIM3
CLDN9	0.00011642	0.40783	-2.89886	0.076	0.251	1	CLDN9
TFB2M	0.000117284	0.54764	1.40868	0.13	0.035	1	TFB2M
UBE2D2.1	0.00011744	0.60046	0.822746	0.446	0.253	1	UBE2D2
DCAF17.1	0.000118131	0.575998	0.995545	0.272	0.114	1	DCAF17
TYSND1.2	0.000118602	0.568571	0.519149	0.228	0.088	1	TYSND1
MLF2.1	0.00011902	0.623893	0.333564	0.88	0.623	1	MLF2
HSF2.2	0.000119483	0.603349	0.810711	0.489	0.275	1	HSF2
EPRS.1	0.00012003	0.619288	0.326128	0.75	0.483	1	EPRS
ENKD1	0.000120046	0.552676	1.38142	0.152	0.045	1	ENKD1
REPS2.2	0.000121846	0.600228	0.515174	0.457	0.251	1	REPS2
PCCA.1	0.000122286	0.59134	0.794373	0.37	0.191	1	PCCA
PLPP1.2	0.00012232	0.606404	0.56066	0.543	0.301	1	PLPP1
MFF	0.000122424	0.599985	1.18002	0.446	0.251	1	MFF
SIGMAR1.2	0.000122783	0.582119	0.562116	0.304	0.143	1	SIGMAR1
ERBB4.1	0.00012329	0.42461	-7.09923	0.011	0.161	1	ERBB4
EIF3I.2	0.000123345	0.615459	0.599492	0.63	0.424	1	EIF3I
PIGQ.1	0.00012527	0.562793	1.95068	0.196	0.071	1	PIGQ
MANBAL1.1	0.000125734	0.607201	0.351464	0.543	0.314	1	MANBAL1
HMOX2.2	0.000127465	0.606947	1.04699	0.511	0.318	1	HMOX2
SINHCAF	0.000128426	0.410332	-3.66171	0.065	0.238	1	SINHCAF
AVEN.1	0.000128458	0.593421	0.58439	0.391	0.206	1	AVEN
C26H1orf74	0.000129274	0.560469	1.26563	0.185	0.065	1	C26H1orf74
KIF27.1	0.000129465	0.566258	0.753875	0.217	0.081	1	KIF27
ANKRD40L.1	0.000129945	0.582839	1.02641	0.315	0.147	1	ANKRD40L
PLCD1	0.000130795	0.421423	-7.01765	0.022	0.177	1	PLCD1
KIF19.1	0.000131671	0.421456	-4.55835	0.022	0.177	1	KIF19
SLA2	0.000131817	0.56763	1.69804	0.217	0.088	1	SLA2
NCAM1.1	0.000132408	0.590875	0.907128	0.38	0.189	1	NCAM1
GLA.1	0.000136719	0.568416	0.906253	0.228	0.09	1	GLA
JPH1.1	0.000136803	0.4158	-4.35646	0.043	0.208	1	JPH1
TUBB2B.2	0.000140005	0.375144	-1.18485	0.848	0.87	1	TUBB2B
CRIPT.1	0.000140818	0.612005	0.358002	0.598	0.385	1	CRIPT
LGALSL.2	0.000141321	0.592336	0.782027	0.38	0.204	1	LGALSL
NDUFA10.2	0.000141471	0.620429	0.502857	0.783	0.55	1	NDUFA10
HSPB11.2	0.000141574	0.587676	0.876916	0.359	0.173	1	HSPB11
FAM210B.1	0.000141755	0.592059	-0.714876	0.413	0.196	1	FAM210B
DIEXF.2	0.000142444	0.586458	1.41992	0.337	0.169	1	DIEXF
PGGT1B.1	0.000143625	0.57736	1.34961	0.272	0.126	1	PGGT1B
ARL15	0.00014424	0.55468	-0.430244	0.163	0.051	1	ARL15
RPL36A	0.0001446	0.37552	-0.882398	0.913	0.825	1	RPL36A
GTF2B.2	0.000144673	0.61972	0.553246	0.75	0.538	1	GTF2B
CHORDC1.2	0.000144688	0.593454	1.22834	0.391	0.212	1	CHORDC1
MRPL10.1	0.000145044	0.594173	0.681277	0.402	0.216	1	MRPL10
TRIM24	0.000145182	0.552034	0.336203	0.152	0.045	1	TRIM24
COL18A1	0.000147138	0.416198	-2.42698	0.043	0.208	1	COL18A1
CASKIN2.2	0.000147429	0.426282	-8.82879	0.011	0.157	1	CASKIN2
CPE	0.000147673	0.422408	-4.81103	0.022	0.175	1	CPE
LOC112530170.1	0.000148288	0.581123	1.28965	0.304	0.143	1	LOC112530170
DTD1.2	0.00014961	0.607832	0.490824	0.565	0.334	1	DTD1
S1PR1.2	0.000151742	0.400978	-3.57227	0.141	0.312	1	S1PR1
CHID1.2	0.000152187	0.594118	1.5959	0.391	0.22	1	CHID1
PTP4A2.2	0.000152985	0.38505	-1.53811	0.326	0.503	1	PTP4A2
SYDE2.1	0.000153008	0.421854	-3.26744	0.022	0.179	1	SYDE2
FRMPD4.2	0.000153688	0.580249	1.11469	0.304	0.138	1	FRMPD4
ATM	0.00015448	0.567409	-0.368941	0.228	0.088	1	ATM
BRICD5.2	0.000154564	0.414604	-5.4358	0.054	0.218	1	BRICD5
EMB.1	0.000155059	0.426525	-8.79776	0.011	0.157	1	EMB
PRKX	0.000155623	0.582529	-0.484803	0.326	0.149	1	PRKX
FAM166A.1	0.000155796	0.623926	0.490389	0.902	0.855	1	FAM166A
FCHSD1.1	0.000156318	0.561897	0.492107	0.196	0.071	1	FCHSD1
FAM89A.2	0.000157312	0.390707	-2.94048	0.25	0.42	1	FAM89A
TLE4Z1.1	0.000158295	0.404952	-2.56471	0.098	0.285	1	TLE4Z1
PLCB4	0.000158422	0.549666	0.935985	0.141	0.041	1	PLCB4
TRIM67	0.000159151	0.544342	2.57787	0.12	0.031	1	TRIM67
LOC100857622.1	0.000159358	0.607954	-0.42962	0.609	0.334	1	LOC100857622
MPZL3.1	0.000160719	0.609404	0.594993	0.576	0.363	1	MPZL3
LOC769704	0.000161559	0.541774	1.87643	0.109	0.026	1	LOC769704
SERF2.1	0.00016205	0.38536	-3.12291	0.391	0.497	1	SERF2
HELB.1	0.000162214	0.405107	-2.45421	0.098	0.285	1	HELB
MAP4K4.1	0.000163674	0.61102	0.618521	0.587	0.389	1	MAP4K4
DOCK9.2	0.000164108	0.602862	0.72371	0.5	0.291	1	DOCK9
TMOD3	0.000164139	0.397138	-2.91438	0.174	0.352	1	TMOD3
COL2A1.1	0.000164696	0.427223	-8.73214	0.011	0.155	1	COL2A1
LMO3	0.000165927	0.419474	-3.13036	0.033	0.193	1	LMO3
MRPS9.1	0.000166968	0.584045	0.459519	0.337	0.159	1	MRPS9
VMP1.1	0.000168405	0.607987	0.458504	0.554	0.35	1	VMP1
ULK1	0.000168763	0.562107	1.52032	0.196	0.073	1	ULK1
WNT9A.2	0.000168973	0.563635	0.985411	0.207	0.077	1	WNT9A
PPM1L.1	0.000170364	0.399196	-1.35703	0.141	0.338	1	PPM1L
SSX2IP.1	0.000170968	0.403867	-3.2507	0.12	0.295	1	SSX2IP
SORD.1	0.000171279	0.574183	1.63234	0.261	0.116	1	SORD
GOT1.2	0.000171394	0.613898	0.442656	0.641	0.44	1	GOT1
BRINP1.2	0.00017146	0.573785	1.43454	0.261	0.114	1	BRINP1
SLC12A2.1	0.000172423	0.591639	0.995307	0.391	0.206	1	SLC12A2
DLK2.2	0.000172594	0.601634	-0.395152	0.511	0.279	1	DLK2
RNF114.2	0.00017334	0.601058	0.409213	0.489	0.277	1	RNF114
POU3F2.1	0.000174697	0.431772	-7.77133	0	0.136	1	POU3F2
PSMA6.2	0.000176105	0.612492	0.529011	0.652	0.413	1	PSMA6
NDUFAF7.2	0.000176272	0.604058	0.366569	0.533	0.305	1	NDUFAF7
ZMYND12.2	0.000177015	0.58668	0.798814	0.348	0.177	1	ZMYND12
LOC107054662	0.00017707	0.563933	2.02807	0.207	0.079	1	LOC107054662
ALG1	0.000177903	0.570752	1.95949	0.239	0.104	1	ALG1
GLB1L2.2	0.000179715	0.594705	0.624586	0.424	0.228	1	GLB1L2
SSFA2.1	0.000180076	0.424533	-9.54652	0.022	0.169	1	SSFA2
ABCC8	0.0001806	0.588772	0.524553	0.37	0.189	1	ABCC8
RNMT.1	0.000181733	0.59372	1.06593	0.402	0.224	1	RNMT
SH2D4B.2	0.00018217	0.400591	-2.29135	0.152	0.326	1	SH2D4B
UGGT1.1	0.000182735	0.394625	-1.58579	0.185	0.391	1	UGGT1
MPP2.2	0.00018366	0.606083	0.441608	0.565	0.33	1	MPP2
GJB5	0.000184322	0.541408	2.45961	0.109	0.026	1	GJB5
TERF2IP	0.000184612	0.596498	0.532881	0.435	0.244	1	TERF2IP
HEY1.1	0.000184711	0.421068	-4.52129	0.033	0.187	1	HEY1
AURKAIP1.1	0.00018481	0.604368	0.840357	0.533	0.314	1	AURKAIP1
MOK.2	0.000185124	0.5757	2.83763	0.272	0.124	1	MOK
RAB11A.1	0.000185392	0.619078	0.48352	0.761	0.585	1	RAB11A
BBS4.2	0.000186055	0.598092	0.544214	0.446	0.259	1	BBS4
CPAMD8.1	0.000187005	0.399639	-3.37757	0.163	0.336	1	CPAMD8
AMACR	0.000187701	0.583082	0.916105	0.315	0.161	1	AMACR
MRPL47.2	0.000187709	0.602796	0.33274	0.522	0.297	1	MRPL47
MAP2K6	0.000188023	0.541353	2.6481	0.109	0.026	1	MAP2K6
NDUFB9.2	0.000188027	0.618237	0.292185	0.804	0.548	1	NDUFB9
KCNG4.2	0.000188635	0.428285	-11.0379	0.011	0.153	1	KCNG4
PDGFRL	0.00018986	0.423692	-3.07278	0.022	0.175	1	PDGFRL
PDIA6.1	0.000190772	0.37914	-1.68412	0.685	0.707	1	PDIA6
APEH.1	0.000190844	0.60004	0.658914	0.478	0.275	1	APEH
VPS45	0.000191233	0.600394	0.479055	0.478	0.279	1	VPS45
RPL36.1	0.000194492	0.377933	-1.10231	0.946	0.823	1	RPL36
OSTC.1	0.000196216	0.619001	0.410377	0.804	0.593	1	OSTC
AP3M2.1	0.000196252	0.60232	0.412002	0.533	0.293	1	AP3M2
RBFOX2.2	0.000197022	0.61133	0.394861	0.641	0.409	1	RBFOX2
SPSB1.1	0.000197982	0.43279	-11.268	0	0.134	1	SPSB1
LIG4	0.000198473	0.554757	0.677016	0.163	0.055	1	LIG4
COLEC12	0.000199961	0.425064	-6.37068	0.022	0.169	1	COLEC12
AGMAT.1	0.000200611	0.383291	-1.71065	0.478	0.574	1	AGMAT
FAM174B	0.000204059	0.405661	-2.43822	0.109	0.291	1	FAM174B
ST6GALNAC2	0.000204586	0.427876	-0.735918	0.011	0.157	1	ST6GALNAC2
LOC107057415.1	0.000205266	0.577681	0.989439	0.293	0.134	1	LOC107057415
CSTF2.2	0.00020571	0.603139	0.606974	0.533	0.308	1	CSTF2
DFFA.2	0.000207326	0.573619	1.1699	0.261	0.118	1	DFFA
TGIF1	0.000207797	0.412601	-3.46918	0.076	0.24	1	TGIF1
PACSIN1.2	0.000209293	0.590421	1.00818	0.391	0.206	1	PACSIN1
LOC112531932	0.000211176	0.551404	0.476067	0.152	0.047	1	LOC112531932
RHOA.1	0.000212691	0.378465	-0.951168	0.924	0.916	1	RHOA
TUB.1	0.000214738	0.599962	0.78943	0.478	0.283	1	TUB
HEYL.1	0.00021589	0.422242	-3.98885	0.033	0.185	1	HEYL
GLRX3.1	0.000216032	0.608851	0.363158	0.62	0.381	1	GLRX3
METTL14.2	0.000216171	0.598822	0.728172	0.467	0.273	1	METTL14
UFSP2	0.000216595	0.601966	0.499692	0.5	0.303	1	UFSP2
PLXDC2	0.000217419	0.428573	-2.91447	0.011	0.155	1	PLXDC2
EPB41L4B.1	0.000217681	0.403956	-2.38129	0.12	0.31	1	EPB41L4B
TMPRSS9.2	0.000218056	0.403159	-2.83322	0.141	0.314	1	TMPRSS9
ASTN1.2	0.000218155	0.565406	1.47506	0.217	0.088	1	ASTN1
SMC3.1	0.000219579	0.608729	0.729279	0.598	0.385	1	SMC3
SNRNP200.1	0.000222174	0.575855	1.09451	0.283	0.128	1	SNRNP200
[truncated: 1,057 more rows]

## Sheet: Cluster_4
	p_val	auc	avg_log2FC	pct.1	pct.2	p_val_adj	gene
OTOL1.3	4.65563e-104	0.985101	8.13213	0.977	0.038	5.50156e-100	OTOL1
EGFL6.3	2.17288e-90	0.915668	6.9098	0.841	0.024	2.5677e-86	EGFL6
OTOP1.3	4.93795e-71	0.867413	7.58902	0.75	0.04	5.83518e-67	OTOP1
IGFBP7.1	1.88059e-67	0.944571	4.68313	0.932	0.135	2.22229e-63	IGFBP7
GPR37L1.2	1.12993e-62	0.854396	5.34314	0.739	0.055	1.33524e-58	GPR37L1
MMP2.1	3.8422e-62	0.883666	3.51452	0.841	0.079	4.54033e-58	MMP2
HEYL.2	4.02219e-62	0.855957	4.90697	0.75	0.057	4.75302e-58	HEYL
HES5.2	5.43123e-61	0.87865	5.84681	0.795	0.085	6.41808e-57	HES5
DKK3.1	1.60116e-57	0.950884	3.71459	0.977	0.226	1.89209e-53	DKK3
LOC419390.2	6.28176e-57	0.938866	5.69619	0.92	0.21	7.42315e-53	LOC419390
ALDH1A3.1	4.99175e-56	0.816977	6.33897	0.659	0.046	5.89875e-52	ALDH1A3
AGR3.2	6.57977e-56	0.970925	3.96436	0.989	0.313	7.77531e-52	AGR3
HTRA1.2	2.4196e-55	0.891368	4.08824	0.864	0.127	2.85924e-51	HTRA1
COL8A2.2	5.37617e-54	0.862971	4.1192	0.795	0.097	6.35301e-50	COL8A2
CLDN9.1	1.45954e-53	0.875241	3.67844	0.818	0.117	1.72474e-49	CLDN9
COLEC12.1	2.34843e-52	0.812397	5.16809	0.659	0.055	2.77514e-48	COLEC12
MATN4.1	2.11489e-51	0.948875	3.96233	0.966	0.309	2.49917e-47	MATN4
SCG5.2	3.88475e-49	0.842183	5.35646	0.727	0.103	4.59061e-45	SCG5
SPARC.3	1.84639e-47	0.962523	3.05872	1	0.481	2.18188e-43	SPARC
SCRG1	2.3216e-47	0.718962	8.68558	0.443	0.008	2.74344e-43	SCRG1
COL4A4.1	4.14559e-47	0.805751	5.05326	0.659	0.069	4.89884e-43	COL4A4
GSTAL3.1	8.48118e-47	0.840347	4.25027	0.739	0.113	1.00222e-42	GSTAL3
SLC1A3.2	9.90732e-47	0.923232	3.15603	0.977	0.291	1.17075e-42	SLC1A3
C9ORF58.2	2.3429e-46	0.972957	2.71882	1	0.679	2.76861e-42	C9ORF58
SYNE2.3	6.9656e-46	0.963212	4.30699	1	0.566	8.23124e-42	SYNE2
F3	1.57691e-45	0.906692	3.63477	0.898	0.265	1.86344e-41	F3
MLC1.2	1.18176e-44	0.790473	4.42847	0.625	0.065	1.39649e-40	MLC1
FRZB.1	1.78822e-44	0.894594	3.33364	0.909	0.238	2.11314e-40	FRZB
[truncated: 3,409 more rows]

## Sheet: Cluster_5
	p_val	auc	avg_log2FC	pct.1	pct.2	p_val_adj	gene
[truncated: 3,443 more rows]

[truncated: 2 more sheets: Cluster_6, Cluster_7]
