# Supplementary material for: Transcriptomic comparison of avian auditory and vestibular sensory epithelia
Source: iScience. 2025 Oct 15;28(11):113780. doi: 10.1016/j.isci.2025.113780 (PMC12616014; doi:10.1016/j.isci.2025.113780)
Supplement: Table S8. Marker genes for regenerated basilar papilla and nascent utricle hair cells during natural turnover, related to Figure S2 — Differentially expressed genes within cluster 5, comparing regenerated basilar papilla hair cells (BP.96hPST) versus nascent utricle hair cells (U.Differentiating HC). [file mmc9.xlsx]

## Sheet: cluster5_U.S6HCs_vs96hnHCs_DEGS
	p_val	auc	avg_log2FC	pct.1	pct.2	p_val_adj
CALB1	3.9846e-12	0.975547	8.94899	0.952	0.027	4.70861e-08
NR2F1	9.76578e-12	0.952381	8.13906	0.905	0	1.15402e-07
GATA3	1.16638e-11	0.997426	5.96779	1	0.162	1.37831e-07
SLITRK6	4.35771e-11	0.97426	4.67999	1	0.108	5.14951e-07
NR2F2	5.31147e-11	0.928571	11.6704	0.857	0	6.27657e-07
LOC418355	6.20937e-11	0.979408	4.55817	1	0.162	7.33762e-07
S100A1	9.22528e-11	1	3.49091	1	0.405	1.09015e-06
PDZRN3	1.55876e-10	0.925354	6.97778	0.857	0.027	1.84198e-06
NPTXR	6.32924e-10	0.935006	5.51062	0.905	0.108	7.47926e-06
OSBPL1A	7.83924e-10	0.010296	-2.78911	1	1	9.26363e-06
TUBA1A	9.59663e-10	0.98713	1.80125	1	1	1.13403e-05
MYO3A	1.96952e-09	0.931789	4.65953	0.905	0.162	2.32739e-05
CKB	3.18927e-09	0.028314	-2.80576	1	1	3.76876e-05
SALL3	3.86003e-09	0.956242	3.38985	1	0.405	4.5614e-05
PKM	3.87883e-09	0.969112	1.55776	1	0.973	4.58361e-05
NFASC	4.02015e-09	0.968468	2.22924	1	0.865	4.75061e-05
VIM	5.33384e-09	0.0540541	-12.258	0	0.892	6.303e-05
DUSP19	5.47629e-09	0.036036	-3.72752	0.619	1	6.47133e-05
ENOX1	5.94665e-09	0.886744	4.33656	0.81	0.054	7.02715e-05
SALL1	6.22761e-09	0.962677	2.30489	1	0.865	7.35916e-05
SART3	7.22287e-09	0.949807	2.86016	1	0.432	8.53527e-05
POU4F3.1	7.87838e-09	0.958816	2.75105	1	0.784	9.30988e-05
AMPD3	9.69557e-09	0.930502	2.84994	1	0.243	0.000114573
CRMP1	1.09643e-08	0.8861	3.21782	0.857	0.054	0.000129566
NEO1	1.36276e-08	0.908623	3.93496	0.905	0.162	0.000161037
ISL1	1.68751e-08	0.923423	3.13966	0.952	0.27	0.000199413
TRAPPC3L	1.71645e-08	0.920206	3.03937	0.952	0.243	0.000202833
SVBP	1.78342e-08	0.0514801	-2.06894	1	1	0.000210747
SSFA2	2.0132e-08	0.879022	4.056	0.81	0.081	0.0002379
KSR1	2.16043e-08	0.944015	1.96061	1	0.676	0.000255298
FGFRL1	2.24066e-08	0.85843	3.11572	0.762	0.027	0.000264778
ATP1A1	2.38061e-08	0.944659	2.03917	1	0.973	0.000281316
ACCSL	2.52677e-08	0.833333	10.8228	0.667	0	0.000298589
HEPACAM2	2.52677e-08	0.833333	11.6365	0.667	0	0.000298589
BEGAIN	2.93614e-08	0.0810811	-11.6436	0	0.838	0.000346963
FBXW4	3.16906e-08	0.901544	4.01151	0.857	0.216	0.000374488
UCK2	3.26031e-08	0.867439	5.60895	0.762	0.081	0.000385271
LOC428541	4.92941e-08	0.0759331	-5.29123	0.19	0.892	0.000582508
CHURC1	5.17271e-08	0.933719	1.43664	1	0.973	0.000611259
ATP1B1	6.22706e-08	0.931145	1.69126	1	1	0.000735851
KRT222	6.62042e-08	0.0945946	-10.0102	0	0.811	0.000782335
LOC112529921	6.62042e-08	0.0945946	-11.5805	0	0.811	0.000782335
REEP6	7.10138e-08	0.92471	2.74061	0.952	0.595	0.00083917
CDO1	8.2299e-08	0.856499	4.59243	0.762	0.081	0.000972528
CD2AP	8.40698e-08	0.915058	3.05182	0.952	0.432	0.000993453
UCHL1	8.84507e-08	0.925354	2.45975	1	0.757	0.00104522
FAT4	8.98498e-08	0.910553	3.94613	0.905	0.405	0.00106176
SF3A2	9.22998e-08	0.907336	3.91822	0.952	0.351	0.00109071
HSPA2	9.40235e-08	0.0752896	-2.95933	0.667	0.973	0.00111108
ST6GAL1	1.04688e-07	0.809524	11.3775	0.619	0	0.0012371
TMEM255B	1.08339e-07	0.0778636	-3.03183	0.667	0.919	0.00128024
ZONADHL	1.20308e-07	0.0836551	-4.98012	0.286	0.946	0.00142168
ADGRG6	1.21832e-07	0.921493	1.55582	1	0.973	0.00143969
CRABP1	1.31971e-07	0.0797941	-2.43247	0.81	0.973	0.0015595
NEUROD6	2.09508e-07	0.839125	5.49976	0.714	0.081	0.00247576
LYPD6B	2.44412e-07	0.848777	4.54058	0.762	0.108	0.00288822
PPA1	2.50077e-07	0.910553	2.19154	1	0.811	0.00295516
DPYSL2	2.536e-07	0.910553	1.65979	1	0.865	0.00299679
EYA4	3.69894e-07	0.904762	2.13553	1	0.838	0.00437104
LPGAT1	3.73879e-07	0.0952381	-3.56656	0.81	0.973	0.00441813
LHFPL3	3.86853e-07	0.880952	2.59352	0.952	0.27	0.00457144
LOC419602	4.07587e-07	0.0965251	-1.8003	0.905	1	0.00481645
PKIG	4.10095e-07	0.903475	0.93284	1	1	0.00484609
CREB5	4.72122e-07	0.882883	3.18527	0.905	0.351	0.00557907
PFN2	5.05467e-07	0.900257	1.39854	1	1	0.00597311
ATP2B2	5.21105e-07	0.899614	1.68747	1	0.838	0.00615789
LOC107051795	5.28271e-07	0.899614	1.51604	1	1	0.00624258
SLC9A7	5.79687e-07	0.102317	-2.70461	0.714	0.946	0.00685016
PQLC2L	6.19617e-07	0.89704	1.73292	1	0.865	0.00732201
MYO7A	6.19863e-07	0.89704	1.66225	1	0.865	0.00732492
KCNJ5	6.40088e-07	0.797941	5.15627	0.619	0.027	0.00756392
CIB2	6.52077e-07	0.885457	2.15306	0.952	0.432	0.0077056
RARB	6.55876e-07	0.135135	-10.5848	0	0.73	0.00775048
CIB3	6.78695e-07	0.104247	-2.35996	0.905	0.973	0.00802014
PSMA3	7.67731e-07	0.893822	1.03641	1	1	0.00907228
NPTN	7.69231e-07	0.893822	0.713321	1	1	0.00909
MYO6	8.02434e-07	0.893179	0.702345	1	1	0.00948237
MEX3A	8.08043e-07	0.883526	2.50086	0.952	0.459	0.00954864
RAB19	8.6308e-07	0.866795	2.6273	0.857	0.297	0.010199
BLMH	8.93193e-07	0.8713	2.80199	0.857	0.351	0.0105549
GALNT9	9.04573e-07	0.109395	-2.65879	0.667	0.946	0.0106893
B3GNTL	9.26482e-07	0.109395	-2.31163	0.762	0.946	0.0109482
CBX6	1.03651e-06	0.866152	3.21507	0.905	0.297	0.0122484
AOX1	1.10989e-06	0.791506	3.81044	0.619	0.027	0.0131156
ZNF648	1.11842e-06	0.833977	3.36236	0.762	0.135	0.0132163
TGOLN2	1.13308e-06	0.886744	1.91485	1	0.73	0.0133896
DYNLL2	1.15831e-06	0.112613	-2.25098	0.857	0.973	0.0136877
PSMA5	1.20253e-06	0.886744	1.51393	1	0.919	0.0142103
TPH2	1.26898e-06	0.797297	8.49521	0.619	0.054	0.0149955
TBX3	1.33483e-06	0.148649	-7.93106	0	0.703	0.0157737
C22H8ORF4	1.34386e-06	0.148649	-11.9463	0	0.703	0.0158804
BMP2	1.34446e-06	0.148649	-11.0118	0	0.703	0.0158875
HSPB9	1.34446e-06	0.148649	-12.2911	0	0.703	0.0158875
BCL11B	1.36114e-06	0.788932	2.42537	0.619	0.027	0.0160846
SCG3	1.36282e-06	0.11583	-2.54	0.667	0.946	0.0161044
TRAPPC4	1.4247e-06	0.11583	-1.25191	1	1	0.0168357
RPS26	1.465e-06	0.882239	1.23499	1	0.838	0.0173119
WWC1	1.46543e-06	0.842986	3.40437	0.81	0.189	0.017317
GATA2	1.57639e-06	0.761905	9.22653	0.524	0	0.0186282
KHDRBS3	1.60011e-06	0.120978	-3.15628	0.429	0.919	0.0189085
ARID1B	1.6777e-06	0.879665	1.6276	1	0.703	0.0198254
IDS	1.73022e-06	0.871943	2.31544	0.952	0.459	0.020446
SRRM4	1.80936e-06	0.864865	1.40554	1	0.324	0.0213812
ADIPOR1	1.88152e-06	0.120978	-2.85164	0.667	0.946	0.0222339
GRTP1	1.95979e-06	0.129987	-3.09812	0.238	0.865	0.0231589
CADM1	2.16126e-06	0.841055	3.13484	0.81	0.216	0.0255396
SPINT1	2.3239e-06	0.870656	2.1641	1	0.514	0.0274615
SLC9A9	2.62976e-06	0.140927	-5.82309	0.19	0.784	0.0310759
PCP4	2.69294e-06	0.162162	-10.153	0	0.676	0.0318225
SCN3B	2.6941e-06	0.162162	-10.7907	0	0.676	0.0318362
STK32A	2.69527e-06	0.162162	-11.6959	0	0.676	0.03185
GPC3	2.69527e-06	0.162162	-10.6423	0	0.676	0.03185
PACRG	2.87088e-06	0.128057	-2.32174	0.667	0.919	0.0339252
MAN2B2	3.02834e-06	0.871943	1.81714	1	0.892	0.0357858
TMEM100	3.26199e-06	0.770914	4.35358	0.571	0.027	0.038547
TIMP2	3.4528e-06	0.138996	-2.74197	0.238	0.865	0.0408017
MAP1A	3.56842e-06	0.868082	1.93354	1	0.703	0.0421681
KIF5C	3.57206e-06	0.830116	2.99103	0.81	0.189	0.042211
H2A2BL	3.83321e-06	0.135135	-2.65057	0.429	0.919	0.045297
DMD	4.14587e-06	0.13964	-3.08287	0.238	0.919	0.0489918
TCERG1L	4.25811e-06	0.827542	2.58194	0.81	0.189	0.0503181
ROPN1L	4.63989e-06	0.135135	-1.72118	0.81	0.973	0.0548296
LRTOMT	5.15074e-06	0.137066	-2.14739	0.81	0.919	0.0608663
CD164L2	5.22445e-06	0.175676	-6.53159	0	0.649	0.0617374
SMPX	5.28147e-06	0.175676	-9.70446	0	0.649	0.0624111
LOC112532998	5.28147e-06	0.175676	-11.0331	0	0.649	0.0624111
TPST1	5.32124e-06	0.855212	1.96153	1	0.459	0.0628811
NME1	5.3645e-06	0.142857	-3.10095	0.429	0.838	0.0633923
THAP4	5.43543e-06	0.140283	-2.54896	0.381	0.973	0.0642305
SMIM28	5.76133e-06	0.738095	10.417	0.476	0	0.0680816
VSTM5	5.76133e-06	0.738095	9.47891	0.476	0	0.0680816
EFR3B	5.76133e-06	0.738095	9.41333	0.476	0	0.0680816
LDHB	6.36263e-06	0.140283	-1.03879	1	1	0.0751872
TUBB4B	6.36263e-06	0.140283	-1.15972	1	1	0.0751872
PTMS	6.37832e-06	0.855856	1.98103	0.952	0.595	0.0753726
LMO1	6.65815e-06	0.159588	-3.65217	0.143	0.757	0.0786793
TUBB	6.76262e-06	0.808237	1.4021	0.762	0.135	0.0799139
TESC	7.0027e-06	0.856499	1.88644	1	0.676	0.082751
CXADR	7.48171e-06	0.833977	2.58662	0.81	0.324	0.0884114
TXNDC15	7.56949e-06	0.144144	-2.02943	0.667	0.919	0.0894487
ANP32B	7.83571e-06	0.855856	1.45443	1	0.811	0.0925946
GORASP2	8.24012e-06	0.855212	1.32048	1	0.865	0.0973734
TXN	8.29036e-06	0.855212	0.792491	1	1	0.0979672
ILF2	9.28416e-06	0.853282	0.867389	1	1	0.109711
GNG13	9.34005e-06	0.851995	1.19405	1	0.703	0.110371
SEPW1	9.494e-06	0.852638	0.985988	1	0.838	0.112191
STARD10	9.62987e-06	0.147362	-0.961642	1	1	0.113796
USP46	1.0149e-05	0.189189	-10.842	0	0.622	0.119931
PCDH20	1.0149e-05	0.189189	-10.7994	0	0.622	0.119931
RPS25	1.11782e-05	0.850064	0.69058	1	0.973	0.132093
TFPI	1.11936e-05	0.166023	-4.834	0.19	0.757	0.132275
TUBB3	1.1209e-05	0.84556	2.38542	0.952	0.568	0.132457
FAM3C	1.20557e-05	0.848777	1.11394	1	1	0.142462
C9H3orf58	1.20799e-05	0.16731	-7.00814	0.238	0.73	0.142749
DBI	1.26245e-05	0.84749	1.22389	1	0.838	0.149183
PBX1	1.27534e-05	0.84749	1.23827	1	0.811	0.150707
ST6GALNAC2	1.29135e-05	0.785071	2.85718	0.667	0.108	0.152599
SPTAN1	1.32342e-05	0.846847	1.36071	1	0.811	0.156388
STRA6	1.33799e-05	0.760618	3.81714	0.571	0.054	0.15811
AKR1B10L1	1.33972e-05	0.846847	1.0244	1	0.892	0.158315
BAALC	1.34056e-05	0.160232	-3.45439	0.381	0.811	0.158414
GADD45A	1.34707e-05	0.830759	1.59819	0.952	0.324	0.159183
STOX1	1.46844e-05	0.170528	-3.48734	0.19	0.757	0.173526
NCALD	1.50695e-05	0.814672	2.10664	0.81	0.243	0.178077
PTMA	1.58372e-05	0.843629	1.15546	1	0.919	0.187148
TMC1	1.61256e-05	0.156371	-2.19239	0.857	0.973	0.190557
PRKG2	1.64166e-05	0.776062	2.10007	0.667	0.081	0.193995
RFKL	1.68047e-05	0.826898	2.48468	0.857	0.378	0.198582
CFAP61	1.76189e-05	0.171815	-4.32819	0.238	0.757	0.208203
RBBP4	1.87257e-05	0.841055	0.896151	1	0.946	0.221282
ITGB1BP3	1.87313e-05	0.841055	0.857631	1	1	0.221347
SEMA3F	1.91066e-05	0.202703	-9.74415	0	0.595	0.225783
ATP8B1	1.91066e-05	0.202703	-10.6392	0	0.595	0.225783
DYDC1	1.95667e-05	0.172458	-4.42509	0.238	0.784	0.231219
FABP2	2.02418e-05	0.714286	7.3407	0.429	0	0.239197
TRIM2	2.02568e-05	0.714286	9.94126	0.429	0	0.239374
LOC107050614	2.03895e-05	0.82175	1.93261	0.857	0.378	0.240943
NF2	2.04636e-05	0.830116	1.55886	0.952	0.432	0.241818
PTAR1	2.07135e-05	0.817246	3.68796	0.81	0.324	0.244771
DENND2A	2.07619e-05	0.79601	2.98406	0.714	0.189	0.245343
DAW1	2.07674e-05	0.160875	-2.00072	0.762	1	0.245409
GALNT1	2.10505e-05	0.830759	2.17971	0.905	0.486	0.248754
FSCN1	2.15297e-05	0.80888	2.22448	0.81	0.243	0.254417
CCNJ	2.2329e-05	0.177606	-5.57055	0.238	0.73	0.263862
RPSA	2.24466e-05	0.837838	0.574824	1	1	0.265251
ZC3H12C	2.36584e-05	0.785714	4.0707	0.667	0.162	0.279571
CRY2	2.47313e-05	0.785071	3.7674	0.667	0.162	0.29225
AMMECR1	2.50276e-05	0.77027	5.33171	0.619	0.108	0.295751
EVL	2.54841e-05	0.826255	1.51975	0.952	0.432	0.301146
LOC107049019	2.59249e-05	0.81982	1.00604	0.952	0.324	0.306355
DCTN2	2.71641e-05	0.756757	3.3407	0.571	0.081	0.320998
KPNB1	2.92509e-05	0.806306	4.12635	0.81	0.27	0.345658
LOC101748751	3.01238e-05	0.182754	-3.65375	0.19	0.757	0.355973
LYRM1	3.16999e-05	0.823681	1.97681	0.952	0.459	0.374597
ALDH7A1	3.17092e-05	0.823681	1.86464	0.952	0.459	0.374707
FBXL14	3.2958e-05	0.815315	2.32383	0.857	0.378	0.389464
SLC6A2	3.33479e-05	0.760618	2.49738	0.619	0.081	0.394072
GAS2	3.34976e-05	0.80695	2.38159	0.857	0.27	0.395841
CTTN	3.41579e-05	0.81982	2.12969	0.905	0.432	0.403644
HSF5	3.51216e-05	0.216216	-8.24086	0	0.568	0.415032
AMY2A	3.5227e-05	0.216216	-9.45316	0	0.568	0.416277
CERKL	3.57288e-05	0.171171	-1.82463	0.667	0.946	0.422207
COPB1	3.61915e-05	0.822394	2.0582	0.905	0.514	0.427675
POU3F3	3.68597e-05	0.778636	3.25454	0.667	0.162	0.435572
COX6C	3.6966e-05	0.171171	-1.58108	1	1	0.436827
C2H18ORF8	3.77102e-05	0.774131	2.63089	0.667	0.135	0.445621
MRPL55	3.79979e-05	0.799228	2.45317	0.762	0.27	0.449021
HVCN1	3.93099e-05	0.826255	1.32178	1	0.676	0.464525
GOT2	3.96102e-05	0.172458	-1.19608	1	1	0.468073
UBL5	4.05465e-05	0.797297	1.76823	0.81	0.297	0.479138
MKRN1	4.07867e-05	0.826898	1.51239	1	0.865	0.481977
HIPK1	4.0822e-05	0.788932	2.08482	0.762	0.189	0.482394
LINGO3	4.08647e-05	0.173102	-1.77517	0.905	0.946	0.482899
CIRBP	4.09876e-05	0.826898	0.844165	1	1	0.48435
CASKIN2	4.13875e-05	0.738739	4.09767	0.524	0.054	0.489076
TMSB4X	4.27289e-05	0.824324	1.25148	1	0.649	0.504928
MRPP3	4.3194e-05	0.784427	2.46839	0.714	0.189	0.510423
MYCL	4.32499e-05	0.780566	3.21467	0.667	0.189	0.511084
EPCAM	4.37734e-05	0.825611	1.16284	1	0.865	0.517271
WDR66	4.52995e-05	0.186615	-2.94774	0.238	0.784	0.535305
CXCL14	4.55948e-05	0.175032	-0.67832	1	1	0.538794
DUSP10	4.61414e-05	0.811454	2.20155	0.857	0.405	0.545252
LDLRAD4	4.66116e-05	0.79601	2.29563	0.81	0.243	0.550809
NMS	4.69221e-05	0.187259	-3.57609	0.286	0.757	0.554478
RSRP1	4.71056e-05	0.175676	-1.27096	0.857	1	0.556647
BBIP1	4.72792e-05	0.177606	-2.27898	0.571	0.892	0.558698
FZD3	4.87584e-05	0.815959	1.76848	0.905	0.486	0.576178
NELFA	4.99434e-05	0.177606	-1.89523	0.619	0.946	0.590181
LOC107057078	5.04466e-05	0.823037	1.14821	1	0.892	0.596128
HMP19	5.0479e-05	0.188546	-3.07885	0.286	0.757	0.59651
EYA1	5.18403e-05	0.820463	0.854985	1	0.676	0.612597
APLP2	5.40546e-05	0.82175	1.11263	1	0.946	0.638764
EIF1	5.41835e-05	0.17825	-0.547802	1	1	0.640287
RHOB	5.71474e-05	0.767696	2.31295	0.667	0.135	0.67531
HPCAL1	5.86364e-05	0.189833	-2.71365	0.286	0.784	0.692907
LOC101750925	6.21786e-05	0.718147	0.753006	0.476	0.027	0.734765
TBX2	6.22678e-05	0.22973	-5.92433	0	0.541	0.735818
HS3ST3B1L	6.36832e-05	0.22973	-8.77345	0	0.541	0.752544
TMEM209	6.38352e-05	0.739382	6.38192	0.524	0.081	0.754341
ADH6	6.38676e-05	0.22973	-9.35404	0	0.541	0.754724
RGS2	6.39369e-05	0.22973	-11.8193	0	0.541	0.755542
MCF2L2	6.39369e-05	0.22973	-10.7351	0	0.541	0.755542
ANKRD24	6.39369e-05	0.22973	-9.98538	0	0.541	0.755542
KCNA3	6.396e-05	0.22973	-9.59332	0	0.541	0.755815
CALB2	6.43577e-05	0.181467	-1.40973	1	1	0.760515
PSMB2	6.65057e-05	0.817889	0.788571	1	0.973	0.785898
USH1C	6.82801e-05	0.182754	-1.80864	0.714	1	0.806866
ADAMTS5	6.86827e-05	0.690476	8.85056	0.381	0	0.811623
UHMK1	6.87319e-05	0.690476	8.93608	0.381	0	0.812205
CXCR4	6.87319e-05	0.690476	11.4816	0.381	0	0.812205
NPM1	6.88103e-05	0.817246	0.957585	1	0.919	0.813131
GLRX3	7.04988e-05	0.816602	0.984017	1	0.838	0.833084
DOT1L	7.12268e-05	0.816602	0.779443	1	0.946	0.841687
NECAB3	7.19068e-05	0.185972	-2.20518	0.524	0.892	0.849722
TLE4Z1	7.26063e-05	0.759331	4.49454	0.619	0.135	0.857988
PIK3R1	7.3612e-05	0.803089	1.48581	0.905	0.378	0.869873
INSM1	7.56964e-05	0.794723	1.43452	0.905	0.27	0.894505
PCNP	8.02618e-05	0.805663	1.67843	0.905	0.459	0.948454
MBD5	8.76041e-05	0.799871	2.6095	0.81	0.432	1
KCNB2	8.90457e-05	0.189833	-2.03574	0.476	0.919	1
MYL12B	9.00518e-05	0.812098	0.963406	1	0.892	1
NCAM1	9.00885e-05	0.20592	-2.55823	0.143	0.73	1
RHBDF1	9.20193e-05	0.778636	2.90431	0.714	0.243	1
INTS13	9.25756e-05	0.740026	2.32328	0.571	0.081	1
FADS2	9.36668e-05	0.810811	1.57228	0.857	0.838	1
PENK	9.75744e-05	0.720077	4.01836	0.476	0.054	1
CMPK1	0.000101169	0.804376	1.77854	0.857	0.568	1
SCAMP3	0.000104349	0.194337	-2.05531	0.524	0.838	1
STK38L	0.000106407	0.784427	0.968569	0.857	0.243	1
SAFB	0.000108614	0.808237	1.44899	0.905	0.865	1
UQCR10	0.000109655	0.808237	0.462279	1	1	1
LSAMP	0.000110084	0.191763	-1.25542	0.857	1	1
TRAFD1	0.000113323	0.807593	1.25551	1	0.865	1
ANKRD13D	0.000113568	0.243243	-7.93775	0	0.514	1
ARID5B	0.000113766	0.243243	-9.01891	0	0.514	1
CA9	0.000113766	0.243243	-9.65352	0	0.514	1
ADAMTS12	0.000113806	0.243243	-9.84197	0	0.514	1
FAM177A1	0.000113842	0.702703	5.0937	0.429	0.027	1
OPCML	0.000115835	0.205277	-2.09675	0.19	0.784	1
LHX3	0.000117789	0.19305	-1.21858	1	1	1
DBR1	0.000118847	0.787001	1.94838	0.81	0.324	1
CDH2	0.000119775	0.801158	1.40528	1	0.486	1
PIAS2	0.000121185	0.797941	1.72487	0.905	0.459	1
CDKN1C	0.000122998	0.77027	3.23564	0.667	0.243	1
KIAA0408	0.000125095	0.805663	1.09082	0.952	0.892	1
NFIA	0.000125637	0.805663	0.871971	1	0.946	1
G3BP1	0.000125667	0.805663	0.992907	1	0.919	1
OCM	0.000125788	0.805663	0.899028	1	0.946	1
CLN6	0.000125788	0.194337	-0.987806	1	1	1
TUBA1C	0.000133436	0.195624	-1.70486	1	0.973	1
TIMM17A	0.000138802	0.196268	-1.12701	1	0.973	1
DUSP27	0.000139045	0.700129	3.74429	0.429	0.027	1
LANCL2	0.000141394	0.803089	1.28133	1	0.811	1
FRS2	0.000144178	0.760618	2.72403	0.667	0.189	1
METTL7A	0.000151995	0.794723	0.954482	1	0.432	1
MANF	0.000152898	0.198198	-1.17601	1	1	1
ME1	0.000158135	0.198842	-1.16386	0.952	0.973	1
LASP1	0.000158867	0.798584	1.71418	0.952	0.649	1
NUCKS1	0.000160972	0.199485	-1.9356	0.81	0.919	1
SH2D3C	0.000162053	0.750965	2.80685	0.619	0.162	1
RERG	0.000163105	0.797941	1.45057	1	0.595	1
YWHAE	0.000163388	0.800515	0.54876	1	1	1
FAM166A	0.000166705	0.200129	-1.17684	1	0.973	1
SHISA8	0.000168377	0.784427	2.5259	0.762	0.405	1
TECTB	0.000168527	0.731017	4.90043	0.524	0.108	1
HSP90B1	0.000174308	0.799228	0.674291	1	0.973	1
LOXHD1	0.000178729	0.793436	1.2597	1	0.486	1
ATP6V0C	0.000179899	0.201416	-1.10493	1	0.973	1
POLR1D	0.000184134	0.797941	1.11043	1	0.919	1
UNC5B	0.00018688	0.696268	2.58887	0.429	0.027	1
LSM5	0.000190369	0.783784	1.73206	0.81	0.405	1
PLS1	0.000192332	0.207207	-2.31524	0.381	0.865	1
ISCU	0.00019533	0.775418	1.54004	0.81	0.297	1
RAB35	0.000196465	0.71686	6.34852	0.476	0.081	1
DACH2	0.000198183	0.224582	-2.77483	0.143	0.676	1
POU4F1	0.000198629	0.256757	-6.73745	0	0.486	1
USP2	0.000198897	0.256757	-7.99985	0	0.486	1
CFAP73	0.000199031	0.256757	-8.31986	0	0.486	1
SLITRK4	0.000199098	0.256757	-9.72008	0	0.486	1
SDR42E2	0.000199165	0.256757	-10.232	0	0.486	1
FHL3	0.000199165	0.256757	-10.2327	0	0.486	1
LOC112532833	0.000208168	0.795367	1.10339	1	0.811	1
ITGB1	0.000209171	0.732947	3.0993	0.571	0.108	1
DARS	0.000209722	0.795367	1.01044	1	0.838	1
SNX12	0.000210716	0.795367	0.919465	0.952	0.919	1
CDC42	0.000211238	0.795367	0.658726	1	1	1
EIF2S1	0.000211544	0.792793	1.2208	0.952	0.622	1
PDIA6	0.000214057	0.794723	1.21656	1	0.784	1
PKN3	0.00022384	0.741313	2.51982	0.619	0.135	1
RET	0.000225018	0.666667	8.02659	0.333	0	1
DNAJC6	0.000225018	0.666667	6.92566	0.333	0	1
NTRK2	0.000225488	0.666667	7.32493	0.333	0	1
P4HA3	0.000225488	0.666667	7.67512	0.333	0	1
FAM26E	0.000225488	0.666667	8.58532	0.333	0	1
RAB17	0.000225488	0.666667	8.72403	0.333	0	1
ARHGAP20	0.000225645	0.666667	9.42447	0.333	0	1
SYT17	0.000225645	0.666667	9.09791	0.333	0	1
C1H11ORF70	0.000227591	0.214286	-2.49452	0.381	0.757	1
BAZ1A	0.000232815	0.779923	1.92596	0.81	0.405	1
MYO3B	0.000236918	0.212999	-2.21431	0.333	0.838	1
MBNL2	0.00023724	0.774131	1.14358	0.857	0.297	1
LOC418421	0.000253069	0.782497	1.55931	0.905	0.432	1
DDT	0.000262324	0.788932	1.35754	0.952	0.649	1
CFAP126	0.000266392	0.209781	-1.94927	0.857	0.865	1
COPG1	0.000267477	0.788932	1.38321	0.952	0.676	1
ATP6V0A1	0.000272029	0.209781	-1.13541	0.952	1	1
LAMTOR1	0.000273128	0.723295	3.01877	0.524	0.108	1
YIPF1	0.000282273	0.211068	-1.48392	0.714	0.919	1
NAV2	0.000287582	0.788932	1.04957	1	0.838	1
TSPAN13	0.000289951	0.211068	-0.418613	1	1	1
CBFA2T2	0.000291367	0.758044	2.52548	0.714	0.243	1
TXNDC5	0.000294252	0.682111	6.9046	0.381	0.027	1
ARG2	0.000296207	0.697555	6.06214	0.429	0.054	1
AP1M1	0.000296802	0.779279	1.08945	0.952	0.405	1
HSP90AB1	0.000298339	0.751609	2.32672	0.667	0.216	1
DRG2	0.000301743	0.785071	1.22323	0.952	0.595	1
TAF3	0.000302743	0.787645	1.25295	1	0.784	1
SLC37A4	0.000304012	0.765122	2.08847	0.762	0.297	1
LARP1	0.000305159	0.779923	1.60527	0.905	0.459	1
AKNAD1	0.000308021	0.245817	-3.81272	0.095	0.568	1
WASHC1	0.00031183	0.747104	3.22742	0.619	0.216	1
TJP1	0.00031312	0.786358	0.780377	1	0.703	1
IQSEC3	0.000324315	0.696268	5.47478	0.429	0.054	1
RPS12	0.000327411	0.786358	0.394114	1	1	1
RPS21	0.000336447	0.785714	0.443041	1	0.973	1
SACS	0.000339573	0.734234	2.27477	0.619	0.135	1
NR3C1	0.000341111	0.745817	2.1128	0.667	0.189	1
LOC101750148	0.000341685	0.27027	-8.08373	0	0.459	1
NNF1	0.000341908	0.27027	-7.17722	0	0.459	1
LRRC18	0.000342466	0.27027	-9.41888	0	0.459	1
LIPT2	0.000342466	0.27027	-8.57088	0	0.459	1
SPOCK3	0.000342466	0.27027	-9.06856	0	0.459	1
ABLIM2	0.000342466	0.27027	-8.83929	0	0.459	1
LNX1	0.000342578	0.27027	-9.70741	0	0.459	1
FAM179B	0.000342689	0.27027	-8.49801	0	0.459	1
ANO2	0.000342689	0.27027	-10.786	0	0.459	1
PTPRQ	0.000347754	0.215573	-1.82022	0.762	0.865	1
TSTD2	0.000358028	0.679537	5.41705	0.381	0.027	1
ZC2HC1C	0.000358169	0.783784	1.27061	1	0.73	1
SEC61B	0.000358836	0.784427	0.501896	1	0.892	1
ITPK1	0.000362596	0.220721	-1.99314	0.476	0.784	1
LOC107053919	0.000364788	0.723938	2.93096	0.571	0.108	1
TCF12	0.000371486	0.772201	1.29183	0.905	0.378	1
TSPAN5	0.000371548	0.783784	0.981198	1	0.946	1
FTSJ3	0.000374197	0.768983	1.5085	0.81	0.378	1
FAM135A	0.00038492	0.760618	1.69237	0.762	0.297	1
SGK1	0.000387077	0.736165	3.12047	0.619	0.162	1
RASSF2	0.000388697	0.693694	3.45305	0.429	0.054	1
RPS15	0.000394292	0.782497	0.457449	1	1	1
TDG	0.000396174	0.73166	1.55042	0.619	0.135	1
LOC112533491	0.000413062	0.71686	2.78543	0.524	0.108	1
AK3	0.00041514	0.261261	-4.72437	0.048	0.514	1
SH3GL1	0.000422456	0.779923	1.11293	0.952	0.73	1
STX12	0.000422934	0.778636	1.18034	1	0.595	1
ATP2A2	0.000430328	0.760618	1.85407	0.762	0.324	1
RSPRY1	0.000430676	0.716216	3.55066	0.524	0.108	1
RPS3A	0.000432725	0.780566	0.629252	1	0.919	1
PES1	0.000440094	0.779279	1.21863	0.905	0.757	1
ARHGEF28	0.000444657	0.763835	1.38308	0.857	0.324	1
KLHDC10	0.000447513	0.76834	1.40498	0.857	0.405	1
PDE6D	0.000468819	0.221364	-1.58598	0.762	0.946	1
NEDD8	0.000473198	0.762548	1.30899	0.81	0.378	1
GADD45G	0.000481143	0.776705	1.91648	0.952	0.676	1
WBSCR27	0.00049434	0.226512	-1.87342	0.429	0.838	1
DPH7	0.000496216	0.767696	1.55809	0.857	0.432	1
UBE2T	0.000503129	0.228443	-1.406	0.238	0.892	1
ANP32E	0.0005048	0.776062	1.55022	0.952	0.703	1
TMOD1	0.00050743	0.689833	3.45673	0.429	0.054	1
PEX5L	0.00050767	0.759331	1.78228	0.81	0.324	1
BCOR	0.000524596	0.749678	0.771332	0.762	0.243	1
ADSS	0.000525593	0.771557	1.82983	0.857	0.568	1
RSPH1	0.000535	0.223938	-1.03054	0.952	1	1
KHDRBS2	0.000540533	0.737452	1.17607	0.667	0.189	1
MAFK	0.000540763	0.707207	6.12512	0.476	0.108	1
MBOAT1	0.000545392	0.749035	1.03567	0.762	0.243	1
MAT2B	0.000550118	0.774775	1.29582	0.952	0.757	1
LAMC1	0.00056462	0.748391	2.07173	0.714	0.27	1
MADD	0.000566901	0.774131	1.10295	1	0.73	1
MSMO1	0.000568419	0.225225	-1.15853	1	0.973	1
EGR1	0.000571949	0.774131	1.44231	0.905	0.811	1
MRPS26	0.000573617	0.772201	1.23551	0.952	0.622	1
GULP1	0.000578512	0.283784	-8.73553	0	0.432	1
FAM83A	0.000579607	0.283784	-7.74892	0	0.432	1
CD24	0.000579973	0.283784	-8.39961	0	0.432	1
SERPINF1	0.000579973	0.283784	-9.64537	0	0.432	1
PTS	0.000580156	0.283784	-8.64434	0	0.432	1
EPB41L4A	0.000580156	0.283784	-8.23271	0	0.432	1
RIPK4	0.000580156	0.283784	-8.10768	0	0.432	1
LMO7	0.000580156	0.283784	-9.58481	0	0.432	1
MPP6	0.000580156	0.283784	-8.96586	0	0.432	1
GUCY1B4	0.000580156	0.283784	-8.18286	0	0.432	1
ZBTB25	0.000580339	0.283784	-8.91927	0	0.432	1
TRIB3	0.000580339	0.283784	-9.21629	0	0.432	1
RPL23A	0.000585447	0.774131	0.544127	1	0.973	1
GAS7	0.000593038	0.724582	0.803839	0.619	0.135	1
ANKRD60	0.000598856	0.773488	1.76059	1	0.838	1
RTN1	0.000622329	0.770914	1.62513	0.905	0.676	1
USP10	0.000629619	0.772201	1.1622	0.952	0.811	1
HEXA	0.000633286	0.772201	1.21198	1	0.811	1
TMEM128	0.000638363	0.671815	2.61609	0.381	0.027	1
BRAP	0.000642792	0.734234	2.67325	0.619	0.216	1
KTN1	0.000655481	0.760618	2.30475	0.762	0.459	1
TMEM41B	0.000658778	0.685972	2.91783	0.429	0.054	1
FUT8	0.000670359	0.767053	1.78537	0.905	0.568	1
RAB7A	0.000679515	0.770914	0.634202	1	0.946	1
CARHSP1	0.00068645	0.23166	-1.69909	0.524	0.865	1
CELA2A	0.000717044	0.642857	6.4021	0.286	0	1
CSDC2	0.000717044	0.642857	5.86153	0.286	0	1
RAI14	0.000717044	0.642857	9.70892	0.286	0	1
NR2C1	0.000718991	0.642857	9.5141	0.286	0	1
SFRP2	0.000718991	0.642857	10.1186	0.286	0	1
PPP2R2C	0.000718991	0.642857	9.12092	0.286	0	1
AP3S2	0.000719227	0.231017	-1.46383	0.619	0.946	1
NINJ1	0.000719863	0.247748	-3.15919	0.19	0.676	1
MOSPD1	0.000720358	0.763192	1.35675	0.905	0.486	1
ZYX	0.000725683	0.71686	2.62201	0.571	0.135	1
PPP4R3A	0.000725906	0.684041	1.58496	0.429	0.054	1
FOXO3	0.000731283	0.764479	2.0998	0.857	0.568	1
CAP1	0.000733349	0.743243	2.95909	0.667	0.297	1
MAP4	0.000738012	0.231017	-1.44314	0.857	0.946	1
FAHD2AL	0.000742542	0.248391	-2.32007	0.238	0.649	1
MAPK8	0.000751485	0.737452	1.3911	0.714	0.216	1
SAYSD1	0.000762561	0.252896	-3.54939	0.19	0.622	1
MRPS31	0.000784155	0.759331	1.0401	0.857	0.459	1
PEBP1	0.000785414	0.767696	0.374598	1	1	1
SLC7A14	0.000788862	0.234234	-2.1119	0.619	0.838	1
CLTA	0.000800771	0.232947	-1.39404	0.762	0.946	1
FAAH	0.00080339	0.736165	1.95449	0.667	0.243	1
RPL29	0.000804214	0.767053	0.655586	1	1	1
SLC16A7	0.000808352	0.758687	1.30784	0.905	0.432	1
ACTB	0.000810828	0.767053	0.955432	1	0.973	1
ID4	0.000820664	0.247104	-3.44518	0.333	0.649	1
RC3H1	0.000825483	0.743243	2.32164	0.714	0.297	1
SORBS2	0.000828411	0.236808	-1.54744	0.476	0.838	1
MID1IP1	0.000833282	0.233591	-1.52079	1	0.919	1
HDAC8	0.000836657	0.750965	1.31677	0.81	0.351	1
WAC	0.00084766	0.765766	0.80841	1	0.892	1
PIAS1	0.000848489	0.765122	1.23561	1	0.703	1
QSER1	0.000848551	0.752252	1.64941	0.762	0.405	1
LOC112531361	0.000862693	0.712355	1.81714	0.571	0.135	1
PTPRZ1	0.000883837	0.234878	-1.43637	0.905	0.973	1
MEIS1	0.000895254	0.747748	2.06059	0.714	0.378	1
TMEM175	0.000897671	0.70399	1.64949	0.524	0.108	1
PCDH15	0.000903698	0.764479	1.32297	1	0.838	1
GPBP1L1	0.000909084	0.741313	1.69576	0.714	0.297	1
C15orf61	0.000931266	0.236165	-1.47046	0.857	0.919	1
TGFBRAP1	0.00094172	0.762548	1.51622	0.857	0.757	1
DYNC1I1	0.000951602	0.2574	-3.18575	0.19	0.622	1
FIP1L1	0.000956765	0.25547	-2.2512	0.19	0.649	1
LOC107049543	0.000957496	0.759974	1.36495	0.905	0.595	1
CD164	0.000959868	0.72973	1.37374	0.667	0.216	1
ARL13B	0.000960169	0.240026	-1.70381	0.429	0.865	1
SELENOH	0.000961488	0.297297	-4.99022	0	0.405	1
SLC38A3	0.000961782	0.297297	-7.05323	0	0.405	1
CCT4	0.00096431	0.763192	0.608416	1	0.946	1
ATP11A	0.000965316	0.297297	-7.60913	0	0.405	1
FBXL13	0.000966495	0.297297	-8.95765	0	0.405	1
HS3ST2	0.000966495	0.297297	-7.17155	0	0.405	1
PEAK1	0.00096679	0.297297	-8.44731	0	0.405	1
RBFOX3	0.000967086	0.297297	-7.9277	0	0.405	1
GADL1	0.000967381	0.297297	-8.80308	0	0.405	1
PRUNE1	0.000967381	0.297297	-8.03461	0	0.405	1
CAMK4	0.000967381	0.297297	-8.22999	0	0.405	1
TCTEX1D1	0.000967676	0.297297	-9.64741	0	0.405	1
GDAP1L1	0.000967676	0.297297	-8.52716	0	0.405	1
COLGALT2	0.000967676	0.297297	-8.10768	0	0.405	1
C8H1orf52	0.000967676	0.297297	-8.84642	0	0.405	1
ENPP4	0.000967971	0.297297	-10.1224	0	0.405	1
SNTA1	0.000967971	0.297297	-8.37516	0	0.405	1
FOS	0.000989987	0.762548	0.825112	0.952	0.973	1
ATP5G1	0.000992309	0.762548	0.483601	1	1	1
TUSC3	0.000992667	0.237452	-0.883193	0.952	1	1
UNC13B	0.000992667	0.657658	6.69706	0.333	0.027	1
CSNK1E	0.000995988	0.754183	1.30317	0.857	0.459	1
ZNF598	0.00099823	0.685972	4.30095	0.429	0.081	1
KLHL20	0.00101049	0.679537	2.31559	0.429	0.054	1
TMEM9	0.00101485	0.238095	-1.57373	0.857	0.919	1
GRPEL2	0.00102489	0.759974	1.51573	0.952	0.649	1
PDIA5	0.00103294	0.672458	4.55257	0.381	0.054	1
ST3GAL6	0.00103793	0.253539	-2.34198	0.238	0.676	1
SLC30A4	0.00103927	0.69112	2.54705	0.476	0.081	1
ZYG11B	0.00104114	0.701416	5.70643	0.476	0.135	1
PARP16	0.00104239	0.701416	2.12994	0.524	0.108	1
HNRNPKL	0.00104605	0.736165	0.847023	0.714	0.27	1
HELB	0.00106174	0.721364	1.42828	0.619	0.189	1
NDUFS3	0.00106503	0.239382	-1.17185	0.857	0.865	1
RPL22	0.00107763	0.760618	0.649236	1	0.973	1
UBA52	0.00107897	0.760618	0.55132	1	0.973	1
RTN4	0.00108185	0.239382	-0.897312	1	1	1
DDX5	0.00108243	0.760618	0.648963	1	1	1
LOC107054473	0.00109622	0.249035	-2.21321	0.333	0.73	1
EFCAB1	0.0011022	0.240026	-1.73745	0.81	0.919	1
TULP3	0.00110531	0.723938	1.36194	0.667	0.189	1
MYLIP	0.00113336	0.758687	0.903921	1	0.703	1
NCL	0.00114355	0.759331	0.927826	1	0.919	1
PTPRA	0.00115426	0.73166	1.66423	0.667	0.27	1
KAT5	0.00115486	0.725869	0.715853	0.619	0.243	1
NCOR2	0.00117755	0.758044	1.15035	0.952	0.757	1
YBX1	0.0011784	0.758687	0.383114	1	1	1
GAPVD1	0.00118327	0.741956	1.4136	0.81	0.324	1
IFRD1	0.00118439	0.756757	1.06956	0.952	0.649	1
NSG1	0.00118754	0.758044	0.752346	1	0.757	1
PDAP1	0.00121089	0.7574	0.921692	1	0.757	1
GPATCH1	0.00122427	0.739382	2.15185	0.714	0.351	1
SIK3	0.00122677	0.669884	4.25454	0.381	0.054	1
DNAJB13	0.00123952	0.245174	-1.85593	0.571	0.811	1
EIF4G2	0.00124604	0.7574	0.783401	1	0.973	1
ARF1	0.00124604	0.7574	0.418513	1	1	1
C14orf132	0.00126287	0.732304	1.15693	0.714	0.27	1
SRSF6	0.00127909	0.756757	1.18789	1	0.892	1
EEF1A1	0.0012833	0.756757	0.387242	1	1	1
SLIRP	0.00128869	0.756113	0.845073	0.905	0.865	1
LSM12	0.00130485	0.754826	0.920157	1	0.649	1
PRKG1	0.00130549	0.273488	-2.10675	0.095	0.568	1
MAVS	0.00131984	0.653797	6.05554	0.333	0.027	1
RAP1GDS1	0.00132857	0.713642	2.89985	0.571	0.189	1
SSBP2	0.00132888	0.245174	-1.90926	0.667	0.865	1
SLC12A7	0.00134427	0.745174	1.05776	0.857	0.405	1
HINTW	0.00134436	0.754826	0.649955	0.81	0.811	1
RPL7A	0.00135578	0.75547	0.619317	1	0.919	1
TOPORS	0.00137141	0.691763	2.64602	0.476	0.108	1
MED29	0.00138064	0.245174	-1.1205	0.857	0.946	1
PROX1	0.00142804	0.7426	1.34305	0.81	0.405	1
SPAG9	0.00143783	0.750322	1.64317	0.857	0.595	1
GSTAL2	0.00144439	0.752252	0.918714	0.905	0.676	1
MPHOSPH9	0.00146057	0.737452	1.35601	0.762	0.351	1
PSMD14	0.00146733	0.752252	1.14288	0.952	0.676	1
MTMR2	0.00147274	0.690476	1.16659	0.476	0.108	1
CKLF	0.00147557	0.249678	-2.1237	0.571	0.784	1
RAB18	0.00147562	0.753539	0.899768	1	0.973	1
DDAH1	0.00147716	0.690476	3.31478	0.476	0.108	1
CARS	0.00148697	0.752252	1.11711	1	0.676	1
LOC107052288	0.00148833	0.679537	3.28662	0.429	0.081	1
MYCBP2	0.00150508	0.736808	2.48377	0.714	0.378	1
ACP2	0.00151863	0.749678	1.7503	0.857	0.622	1
DDB1	0.00152609	0.738095	2.22605	0.714	0.405	1
STMN1	0.00155807	0.752252	0.926334	1	0.892	1
HHATL	0.00155931	0.698842	1.96179	0.524	0.135	1
MEA1	0.0015838	0.310811	-5.62581	0	0.378	1
LOC107049095	0.00158849	0.310811	-7.57088	0	0.378	1
SELENOP1	0.00158896	0.310811	-8.89022	0	0.378	1
KCNJ2	0.00158926	0.254183	-2.34122	0.429	0.757	1
PRKD1	0.00158943	0.310811	-8.7697	0	0.378	1
MRPL37	0.0015899	0.310811	-8.547	0	0.378	1
LOC112530105	0.0015899	0.310811	-7.99665	0	0.378	1
NPAS3	0.00159037	0.310811	-7.37269	0	0.378	1
TENM4	0.00159084	0.310811	-7.82311	0	0.378	1
TMEM120A	0.00159084	0.310811	-9.20245	0	0.378	1
ADAMTS3	0.00159084	0.310811	-7.42604	0	0.378	1
LCP1	0.00159084	0.310811	-7.72976	0	0.378	1
EXOC1L	0.00159131	0.310811	-9.00464	0	0.378	1
ME3	0.00159131	0.310811	-8.79573	0	0.378	1
RASL11B	0.00159131	0.310811	-10.1378	0	0.378	1
ARHGDIB	0.00159696	0.735521	1.3806	0.762	0.351	1
SHF	0.00161212	0.67825	2.84688	0.429	0.081	1
OCIAD1	0.00163348	0.250965	-1.32543	0.524	0.865	1
ATRAID	0.00163474	0.276062	-2.48403	0.143	0.568	1
ARPC1A	0.00163823	0.750965	0.905427	0.952	0.865	1
LOC107051177	0.00164008	0.745817	0.547174	0.905	0.514	1
DCLK1	0.00164722	0.750965	0.817136	1	0.892	1
PKN2	0.00165065	0.688546	2.13906	0.476	0.108	1
DNM1L	0.00165079	0.731017	2.3726	0.714	0.324	1
ASPM	0.00166488	0.650579	3.67512	0.333	0.027	1
MYH9	0.00166771	0.726512	2.0181	0.667	0.297	1
EMX2	0.00167299	0.697555	1.87038	0.524	0.135	1
LOC112532140	0.00167583	0.677606	3.49861	0.429	0.081	1
CNOT10	0.00168261	0.723938	2.41432	0.619	0.297	1
EIF4E	0.00168503	0.750322	1.09155	0.952	0.865	1
BTRC	0.0016874	0.715573	2.72984	0.619	0.216	1
FAM107A	0.00169041	0.284427	-3.47151	0.095	0.514	1
NOC4L	0.00169165	0.728443	1.5434	0.714	0.297	1
EFCAB10	0.00169366	0.265766	-2.44769	0.238	0.649	1
NEFL	0.00171303	0.687902	1.26082	0.476	0.108	1
SF3B3	0.00177001	0.707851	1.64026	0.571	0.189	1
CIAPIN1	0.00178339	0.747748	1.34094	0.905	0.703	1
TBXA2R	0.00178884	0.268983	-1.82672	0.19	0.649	1
HDAC4	0.00179427	0.745174	2.0882	0.905	0.568	1
FAM174B	0.00180085	0.74453	0.972486	0.952	0.514	1
C1H21ORF91	0.00180855	0.711068	1.70016	0.619	0.189	1
TCF3	0.00182433	0.734234	0.510656	0.857	0.324	1
TCP11	0.00183031	0.740669	1.66848	0.762	0.514	1
STYX	0.00184155	0.730373	2.01877	0.714	0.351	1
ARV1	0.00187437	0.663449	2.82044	0.381	0.054	1
LOC107050476	0.0018769	0.675676	2.9046	0.429	0.081	1
ROCK2	0.00188132	0.703346	1.56262	0.571	0.162	1
JPT1	0.00188595	0.747748	0.888518	0.952	0.892	1
RPS19	0.00188931	0.747748	0.282076	1	1	1
VPS39	0.00189506	0.648649	1.53775	0.333	0.027	1
LOC112532802	0.00190524	0.261905	-2.35279	0.381	0.703	1
ABHD12	0.00190715	0.746461	0.8814	1	0.676	1
SIRT4	0.00191119	0.685972	2.30107	0.476	0.108	1
FAM110C	0.00191132	0.648649	2.18637	0.333	0.027	1
PSME3	0.00194512	0.747104	0.8053	1	0.946	1
CDC73	0.00195323	0.735521	1.65171	0.762	0.432	1
SAAL1	0.00195528	0.734234	1.66741	0.762	0.405	1
GMPPB	0.00199033	0.254826	-1.12922	0.524	0.919	1
SLC17A8	0.00199858	0.253539	-1.29449	1	0.973	1
OSGEPL1	0.00201041	0.702059	1.96676	0.571	0.162	1
TSC22D1	0.00201216	0.2574	-1.85664	0.476	0.811	1
SDHAF2	0.00203091	0.728443	1.51202	0.714	0.351	1
FICD	0.00203841	0.726512	1.65416	0.714	0.324	1
TEKT4	0.00205135	0.261905	-1.65096	0.333	0.757	1
RPS24	0.00205207	0.745817	0.691399	1	0.973	1
CDC42BPA	0.00206094	0.7426	1.27944	0.905	0.595	1
RAB36	0.00210822	0.254826	-1.21902	0.857	0.973	1
IL1RAP	0.00211149	0.2574	-1.27926	0.429	0.892	1
SSX2IP	0.00212734	0.721364	1.65471	0.714	0.27	1
ABCC3	0.00214573	0.688546	3.60301	0.476	0.135	1
CHRNA1	0.00216783	0.74453	0.97484	1	0.919	1
ZNHIT6	0.00216819	0.730373	1.26553	0.762	0.378	1
CST3	0.00216954	0.74453	0.631176	1	0.973	1
RANGAP1	0.00219648	0.673102	2.43476	0.429	0.081	1
PNRC2	0.00219877	0.728443	1.77635	0.714	0.378	1
PRKCB	0.00220647	0.712999	2.4021	0.619	0.243	1
MORN5	0.00222199	0.256113	-1.34006	0.905	0.973	1
SEZ6	0.00222648	0.619048	4.72403	0.238	0	1
AEN	0.00222648	0.619048	3.98706	0.238	0	1
EPS8L2	0.00222714	0.743243	1.20063	0.952	0.757	1
SGCB	0.00222723	0.256113	-1.31035	1	0.919	1
EIF4A2	0.00222898	0.743887	0.429864	1	1	1
NISCH	0.00222944	0.619048	7.29287	0.238	0	1
LOC112532278	0.00223091	0.619048	8.01681	0.238	0	1
PDE7A	0.00223091	0.619048	5.51758	0.238	0	1
PNPLA7	0.00223091	0.619048	6.46099	0.238	0	1
AP2B1	0.00223239	0.619048	8.57869	0.238	0	1
CMTM7	0.00223239	0.619048	8.80582	0.238	0	1
LYN	0.00223239	0.619048	8.11176	0.238	0	1
PI4K2A	0.00223239	0.619048	9.06031	0.238	0	1
TMEFF2	0.00223239	0.619048	8.48956	0.238	0	1
MAPK12	0.00223239	0.619048	8.12092	0.238	0	1
ARHGAP19	0.00223239	0.619048	8.42447	0.238	0	1
RTN4R	0.00223239	0.619048	8.4021	0.238	0	1
ARHGAP22	0.00223239	0.619048	9.45738	0.238	0	1
UNC5A	0.00223239	0.619048	7.10254	0.238	0	1
MARCO	0.00223239	0.619048	8.13002	0.238	0	1
GDF9	0.00223239	0.619048	9.60177	0.238	0	1
TMEFF1	0.00223239	0.619048	9.12547	0.238	0	1
ZMAT5	0.00225574	0.737452	1.08442	0.857	0.514	1
CAPN10	0.00225682	0.720077	1.3884	0.714	0.27	1
RBM12B	0.00225722	0.706564	2.60763	0.571	0.216	1
GORAB	0.00228287	0.717503	1.36626	0.667	0.27	1
BNIP1	0.00228466	0.717503	1.51201	0.667	0.27	1
DPP7	0.00228739	0.256757	-0.904452	0.905	0.973	1
TMEM184A	0.00230446	0.740026	1.32962	0.905	0.595	1
LYSMD2	0.0023443	0.2574	-1.18974	0.905	0.946	1
ORMDL1	0.0023527	0.7426	0.579977	1	1	1
C2H8ORF76	0.0023613	0.714286	1.55599	0.667	0.243	1
IGFBP2	0.00238914	0.686615	2.33749	0.476	0.135	1
PPP1CA	0.00241074	0.741956	0.824722	0.952	0.946	1
CCND1	0.00242442	0.711068	1.80396	0.619	0.243	1
CHSY1	0.0024458	0.671171	0.954639	0.429	0.081	1
TMCC2	0.00246816	0.292149	-3.52931	0.095	0.514	1
FOXP1	0.0024697	0.707851	1.97534	0.619	0.216	1
GCLM	0.00247203	0.725869	1.56799	0.714	0.378	1
MRPS6	0.00248078	0.258687	-1.00503	1	0.973	1
IRF8	0.00248505	0.701416	1.65408	0.571	0.189	1
LOC107049468	0.00250405	0.680824	1.12199	0.476	0.108	1
CALN1	0.00250554	0.712999	1.04625	0.714	0.216	1
ERH	0.00254836	0.740669	0.548369	1	1	1
YWHAB	0.00254875	0.259331	-0.691231	1	0.973	1
LOC424748	0.00255381	0.324324	-6.36277	0	0.351	1
ACTL6A	0.00256208	0.732947	1.61184	0.762	0.514	1
PDHX	0.00256455	0.70399	0.362199	0.619	0.189	1
LMO4	0.00257666	0.324324	-6.36277	0	0.351	1
RDH14	0.00257666	0.324324	-8.50028	0	0.351	1
ACSM4L	0.0025774	0.324324	-8.45666	0	0.351	1
ADH1L	0.0025774	0.324324	-8.56441	0	0.351	1
LOC107049564	0.00257814	0.324324	-6.32242	0	0.351	1
PRDM16	0.00257814	0.324324	-6.54919	0	0.351	1
LOC100859284	0.00257887	0.324324	-7.56224	0	0.351	1
LOC112531598	0.00257887	0.324324	-6.84108	0	0.351	1
SH3GL3	0.00257887	0.324324	-8.92096	0	0.351	1
RILP	0.00257887	0.324324	-8.06856	0	0.351	1
GRID1	0.00257887	0.324324	-7.95765	0	0.351	1
HCN1	0.00257887	0.324324	-8.58588	0	0.351	1
FHIT	0.00257961	0.324324	-7.92096	0	0.351	1
LOC425001	0.00257961	0.324324	-8.93441	0	0.351	1
KRT20	0.00257961	0.324324	-11.3443	0	0.351	1
DGUOK	0.00258035	0.324324	-7.43079	0	0.351	1
KCNMA1	0.00258035	0.324324	-9.49348	0	0.351	1
PPM1M	0.00258035	0.324324	-9.24221	0	0.351	1
P4HA2	0.00258035	0.324324	-9.46247	0	0.351	1
FOXRED2	0.00258035	0.324324	-8.18004	0	0.351	1
LOC423301	0.00258035	0.324324	-8.64639	0	0.351	1
SPR	0.00258035	0.324324	-8.16586	0	0.351	1
GALNT6	0.00258035	0.324324	-7.80492	0	0.351	1
LOC431653	0.00258035	0.324324	-9.46363	0	0.351	1
EFCAB6	0.00258035	0.324324	-8.208	0	0.351	1
EXOSC5	0.00259395	0.700129	1.63427	0.571	0.189	1
ASXL3	0.00261382	0.71686	1.78605	0.667	0.297	1
RPL27A	0.00261522	0.740026	0.27735	1	0.973	1
GAPDH	0.00261801	0.259974	-0.368731	1	1	1
FYTTD1	0.00264127	0.738095	0.774785	0.952	0.649	1
PDE5A	0.00264799	0.700129	1.85534	0.571	0.189	1
XBP1	0.00268695	0.739382	0.605952	1	0.919	1
LOC100859304	0.00270918	0.657658	2.02359	0.381	0.054	1
PAK1	0.00272111	0.692407	2.66041	0.524	0.162	1
CORO1C	0.00273585	0.702703	1.94663	0.571	0.216	1
CTNNA1	0.00274389	0.729086	1.24564	0.81	0.432	1
PPP1R26	0.0027623	0.267053	-1.93694	0.429	0.757	1
ACBD5	0.00279826	0.717503	1.65201	0.667	0.324	1
POMGNT2	0.00281961	0.736165	1.24787	0.905	0.649	1
S100A6	0.00282065	0.698842	1.49726	0.571	0.189	1
MYC	0.00282269	0.702059	2.28462	0.571	0.216	1
CTBP1	0.00282828	0.736808	1.00939	0.952	0.676	1
SAP18	0.00282986	0.738095	0.461184	0.952	0.973	1
UCHL3	0.00289845	0.712355	1.20856	0.667	0.27	1
CCND3	0.00290081	0.698198	1.78122	0.571	0.189	1
NRG3	0.00290691	0.69112	2.22839	0.524	0.162	1
EIF4EBP1	0.00290781	0.737452	0.481446	0.952	1	1
ITM2A	0.00291085	0.262548	-0.423061	1	1	1
C13H5orf15	0.00295055	0.736808	0.864781	1	0.784	1
TP53BP2	0.00296858	0.667954	1.83198	0.429	0.081	1
LOC112532717	0.0029706	0.728443	0.4219	1	0.351	1
SETD7	0.00301317	0.736165	0.866516	1	0.757	1
C22H2ORF42	0.00303535	0.722651	1.30973	0.762	0.378	1
TWNK	0.00303744	0.677606	1.92324	0.476	0.108	1
TUBE1	0.00305787	0.655727	1.08873	0.381	0.054	1
RECQL	0.00311285	0.661519	3.74584	0.381	0.081	1
RNASEH1	0.00312555	0.734878	1.01046	0.857	0.784	1
MTFR1	0.00313821	0.735521	0.927438	1	0.865	1
YAF2	0.00314849	0.710425	1.89514	0.667	0.27	1
TACC2	0.00318252	0.730373	0.893887	0.952	0.486	1
WDR35	0.0031962	0.666667	0.966772	0.429	0.081	1
PCTP	0.00320699	0.689189	2.03477	0.524	0.162	1
ST13	0.00321259	0.734234	1.33461	0.905	0.757	1
S100A10	0.00322636	0.633205	4.18637	0.286	0.027	1
CDCP1	0.00322931	0.633205	7.66263	0.286	0.027	1
SUN2	0.00323331	0.660875	4.06867	0.381	0.081	1
NFKBIB	0.00323653	0.277349	-1.84735	0.286	0.676	1
HDGF	0.00325269	0.702059	1.04846	0.619	0.216	1
RND3	0.00327646	0.692407	2.60878	0.524	0.189	1
TM4SF1	0.00328202	0.648005	5.91517	0.333	0.054	1
FOSL2	0.0033066	0.65444	1.00558	0.381	0.054	1
SLC37A3	0.00330769	0.666023	0.805821	0.429	0.081	1
POLR1B	0.00331584	0.720721	2.1167	0.714	0.405	1
RPRD1A	0.00334278	0.728443	1.25909	0.81	0.541	1
CDKAL1	0.00336465	0.733591	0.772847	1	0.784	1
PPP1R7	0.0033779	0.733591	0.927729	0.952	0.838	1
DUSP18	0.00337864	0.632561	6.06506	0.286	0.027	1
PLXNB1	0.00338017	0.632561	6.03953	0.286	0.027	1
REPS1	0.00338502	0.698198	1.1937	0.619	0.189	1
PRMT8	0.00340294	0.711068	1.1035	0.667	0.297	1
CABP1	0.00340307	0.267696	-1.74125	0.714	0.811	1
ITGA6	0.0034058	0.694981	1.14745	0.571	0.189	1
AGPAT9L	0.00340935	0.305019	-3.78914	0.095	0.459	1
SMC5	0.00344162	0.66538	1.75165	0.429	0.081	1
BTBD3	0.00345137	0.291506	-4.01744	0.19	0.541	1
PLS3	0.00346699	0.267053	-1.65814	0.81	0.919	1
HIST1H2B8	0.00347638	0.69112	2.00355	0.524	0.189	1
SUMO1	0.00347703	0.732947	0.712388	1	0.838	1
DDTNFR23	0.00352875	0.687259	1.97596	0.524	0.162	1
POLDIP3	0.00354369	0.727799	1.48156	0.857	0.541	1
MIF	0.0035736	0.732304	0.258046	1	0.892	1
TRDMT1	0.00360363	0.290219	-3.27833	0.19	0.568	1
JTB	0.00362028	0.269627	-1.41855	0.619	0.838	1
HS3ST5	0.00362814	0.306306	-4.72264	0.095	0.459	1
SCPEP1	0.00364014	0.728443	1.45585	0.857	0.595	1
LOC112529965	0.00366977	0.72973	0.871231	1	0.595	1
TAGLN3	0.00368866	0.723295	1.37603	0.857	0.432	1
NSMAF	0.00371327	0.69305	2.06059	0.571	0.189	1
IFT46	0.00372709	0.27027	-1.36779	0.619	0.838	1
FGFR2	0.00372875	0.287001	-1.59225	0.19	0.622	1
DLG3	0.00376347	0.658301	3.47376	0.381	0.081	1
SINHCAF	0.00382512	0.71879	0.94244	0.762	0.405	1
NRGN	0.00384488	0.630631	3.13906	0.286	0.027	1
SUB1L1	0.00385414	0.692407	2.18725	0.571	0.189	1
ZNF451	0.0039215	0.700772	2.01892	0.619	0.243	1
HECTD1	0.00392217	0.724582	1.34116	0.81	0.541	1
RABL3	0.00392586	0.700772	1.63899	0.619	0.243	1
SLC39A11	0.0039503	0.290219	-2.90563	0.238	0.568	1
USP18	0.00395034	0.722651	1.55262	0.857	0.459	1
NDOR1	0.00395835	0.688546	2.47164	0.524	0.189	1
SORCS1	0.00396254	0.667954	4.13906	0.429	0.108	1
HEATR1	0.00396254	0.667954	3.93553	0.429	0.108	1
PDS5A	0.00396568	0.667954	3.14834	0.429	0.108	1
GGH	0.0039669	0.705277	0.444093	0.667	0.27	1
RPL37	0.00396991	0.72973	0.290257	1	0.973	1
CCP110	0.00398517	0.676963	1.6412	0.476	0.135	1
DPEP1	0.00399717	0.629987	2.81714	0.286	0.027	1
ITFG1	0.00401118	0.729086	0.757203	0.952	0.784	1
KHDC4	0.00402198	0.273488	-1.89883	0.667	0.73	1
HIP1R	0.0040257	0.71879	1.24469	0.81	0.405	1
TPM1	0.00402941	0.727799	0.976572	1	0.622	1
PDIA4	0.00406731	0.729086	0.710568	1	0.865	1
ABCC10	0.00408068	0.687902	2.18171	0.524	0.189	1
NEMF	0.00409347	0.722651	0.421604	0.857	0.486	1
TSEN15	0.00410724	0.337838	-6.79757	0	0.324	1
ARF5	0.00412329	0.337838	-6.24895	0	0.324	1
EOGT	0.00412559	0.337838	-8.54261	0	0.324	1
TRMT11	0.00412789	0.337838	-7.19967	0	0.324	1
MGAT4C	0.00412789	0.337838	-8.41409	0	0.324	1
BANP	0.00412789	0.337838	-8.98538	0	0.324	1
SMOC2	0.00412789	0.337838	-6.76783	0	0.324	1
LOC422426	0.00412789	0.337838	-7.10768	0	0.324	1
LARP1B	0.00412789	0.337838	-6.86234	0	0.324	1
GRAMD1B	0.00412789	0.337838	-7.53159	0	0.324	1
HS6ST2	0.00412903	0.337838	-7.45899	0	0.324	1
ZCCHC10	0.00412903	0.337838	-8.73745	0	0.324	1
ETFBKMT	0.00412903	0.337838	-8.83392	0	0.324	1
EPHX1L	0.00412903	0.337838	-9.16871	0	0.324	1
UTRN	0.00412903	0.337838	-7.62166	0	0.324	1
CCDC148	0.00412903	0.337838	-8.7025	0	0.324	1
C4	0.00412903	0.337838	-7.79019	0	0.324	1
DHRSX	0.00412903	0.337838	-8.38744	0	0.324	1
LSM14B	0.00412903	0.337838	-9.03461	0	0.324	1
PRICKLE2	0.00412903	0.337838	-7.97403	0	0.324	1
CFAP100	0.00412903	0.337838	-7.82672	0	0.324	1
RRAD	0.00413018	0.337838	-10.7211	0	0.324	1
MLYCD	0.00413018	0.337838	-8.81404	0	0.324	1
THSD7A	0.00413018	0.337838	-9.03617	0	0.324	1
CLIC5	0.00413018	0.337838	-9.54042	0	0.324	1
LTK	0.00413018	0.337838	-9.14865	0	0.324	1
AP4S1	0.00413018	0.337838	-8.98053	0	0.324	1
ANKRD9	0.00413018	0.337838	-8.19688	0	0.324	1
HEXB	0.00413018	0.337838	-9.30699	0	0.324	1
CEP78	0.00413018	0.337838	-9.02364	0	0.324	1
NYX	0.00413018	0.337838	-9.15297	0	0.324	1
KRT23	0.00413018	0.337838	-9.31601	0	0.324	1
GSN	0.00413599	0.719434	1.05175	0.81	0.432	1
SIRT6	0.00415112	0.71686	1.5265	0.714	0.432	1
KAT6A	0.00415299	0.728443	0.8905	1	0.811	1
PPIP5K2	0.00417168	0.710425	1.7968	0.667	0.351	1
NREP	0.00418726	0.728443	0.488456	1	1	1
CREBBP	0.00422162	0.717503	1.53608	0.762	0.432	1
BCL2L10	0.00422667	0.303732	-2.9484	0.143	0.486	1
MYO16	0.00423583	0.722651	1.12256	0.857	0.514	1
NFKBIZ	0.0042465	0.629344	3.96398	0.286	0.027	1
MFSD13A	0.00425024	0.666667	2.93894	0.429	0.108	1
ZBBX	0.00426239	0.282497	-3.42839	0.381	0.649	1
EPHX2	0.00426487	0.696268	1.41051	0.619	0.216	1
HSPE1	0.00429068	0.727799	0.632423	1	0.973	1
IMPDH2	0.00429503	0.726512	1.26776	0.905	0.703	1
CACFD1	0.00432517	0.719434	1.08906	0.81	0.459	1
CHD4	0.00433981	0.725869	1.39756	0.952	0.649	1
GOLGA3	0.0043546	0.724582	1.21067	0.762	0.676	1
SNX14	0.00436058	0.718147	1.41293	0.81	0.432	1
LLGL2	0.00436234	0.715573	1.93532	0.762	0.405	1
TRMT1L	0.00436254	0.718147	1.24687	0.81	0.432	1
CCDC173	0.00437373	0.71686	2.25454	0.762	0.432	1
EI24	0.00437376	0.723938	1.24494	0.857	0.595	1
MARCKS	0.00438373	0.727156	1.15263	1	0.865	1
SIK1	0.00443553	0.28121	-1.84929	0.333	0.73	1
TELO2	0.00443804	0.6287	4.48956	0.286	0.027	1
TMEM269	0.00451477	0.293436	-2.54851	0.238	0.568	1
SLC25A6	0.0045188	0.273488	-0.473561	1	1	1
B4GALNT3	0.00452446	0.305019	-4.01027	0.143	0.486	1
TUB	0.00453338	0.706564	0.581432	0.619	0.351	1
ITGB6	0.00453546	0.655084	3.66769	0.381	0.081	1
CDADC1	0.00453811	0.655084	2.85914	0.381	0.081	1
AMFR	0.00454412	0.302445	-3.06551	0.143	0.514	1
GOSR2	0.00454826	0.691763	1.2813	0.571	0.216	1
P4HB	0.00455681	0.725869	0.747608	1	0.757	1
PLOD2	0.00459165	0.721364	0.420746	0.905	0.514	1
MCTS1	0.00460886	0.725869	0.89945	1	0.838	1
RHOGL	0.00466758	0.719434	1.60228	0.81	0.514	1
GNG10	0.00467362	0.280566	-1.37731	0.381	0.757	1
MORF4L1	0.00469767	0.720077	1.10546	0.857	0.514	1
KLB	0.00473922	0.642214	3.25771	0.333	0.054	1
SMU1	0.00474619	0.709138	1.42356	0.714	0.351	1
CPSF6	0.00475037	0.723938	0.941541	0.952	0.676	1
BAG3	0.00476756	0.275418	-1.57679	0.714	0.892	1
MARK1	0.00477472	0.687902	1.75058	0.571	0.189	1
ENTPD4	0.00479251	0.698842	1.51444	0.619	0.27	1
GEMIN5	0.00480603	0.71686	1.44095	0.857	0.432	1
KRR1	0.00481309	0.724582	0.858927	1	0.784	1
ORMDL3	0.00482893	0.719434	1.37992	0.857	0.514	1
KANK1	0.00483955	0.720077	0.951646	0.857	0.541	1
CDK5RAP2	0.00487133	0.724582	0.521496	1	1	1
ZNF71L	0.00488589	0.653797	3.01467	0.381	0.081	1
PHACTR4	0.00493086	0.64157	2.79768	0.333	0.054	1
SLC20A2	0.00493109	0.698198	1.13296	0.667	0.243	1
XPOT	0.00493716	0.69305	0.817136	0.619	0.216	1
SLC25A1	0.00494496	0.709781	0.772028	0.762	0.351	1
TBCB	0.00496023	0.292149	-3.6423	0.286	0.595	1
TP53INP1	0.00498616	0.711068	1.2017	0.762	0.378	1
ERC2	0.00503663	0.278636	-1.83946	0.571	0.811	1
LOC112531968	0.00504813	0.723295	0.588977	1	0.811	1
MDGA2	0.00507774	0.62677	2.61415	0.286	0.027	1
MELTF	0.00513295	0.640927	3.57502	0.333	0.054	1
CALR	0.00518099	0.722008	1.01147	0.905	0.73	1
B4GALT5	0.00518571	0.671815	2.06506	0.476	0.135	1
COL9A1	0.0052185	0.717503	1.59324	0.81	0.541	1
WLS	0.00523581	0.662806	2.12881	0.429	0.108	1
CACNA1E	0.00524063	0.66731	0.796864	0.476	0.108	1
SEC61A1	0.00526929	0.711068	0.416296	0.81	0.378	1
FOXJ2	0.00529839	0.698842	0.833042	0.667	0.27	1
PDCD11	0.0053011	0.657658	1.16621	0.429	0.081	1
NEBL	0.00537774	0.287001	-2.07588	0.333	0.703	1
NCLN	0.00539093	0.709138	1.78625	0.714	0.405	1
DEDD	0.00542678	0.70592	1.8815	0.667	0.378	1
DKC1	0.00549363	0.687902	1.77866	0.571	0.216	1
POLR2B	0.00550604	0.670528	2.94489	0.476	0.135	1
EIF6	0.00551406	0.717503	1.06156	0.857	0.568	1
CTC1	0.00554623	0.625483	1.42347	0.286	0.027	1
TMEM245	0.00554868	0.63964	3.4021	0.333	0.054	1
MOSPD2	0.00555418	0.63964	2.77933	0.333	0.054	1
PM20D2	0.00555803	0.69305	1.24752	0.619	0.243	1
GTF3C1	0.00557594	0.705277	1.13987	0.714	0.351	1
ACLY	0.00558902	0.714929	1.11482	0.857	0.486	1
GRK3	0.00567403	0.677606	0.67906	0.524	0.162	1
ATXN2	0.00569302	0.710425	1.10697	0.762	0.432	1
TGFBR1	0.00570907	0.689833	1.92655	0.571	0.243	1
GOLGA2	0.00571308	0.689833	1.4506	0.619	0.216	1
AGK	0.0057287	0.680824	2.12284	0.524	0.189	1
THOC2	0.00573086	0.719434	1.04127	0.905	0.73	1
CCDC13	0.00580475	0.71879	1.1966	0.857	0.73	1
SERPINH1	0.00586158	0.650579	2.74932	0.381	0.081	1
CDH23	0.00586418	0.718147	1.28455	0.857	0.703	1
GFM1	0.00587333	0.719434	1.19179	0.952	0.811	1
COX8A	0.0059238	0.719434	0.27571	1	1	1
PDIA3	0.00595625	0.717503	0.902828	0.952	0.622	1
GABPB2	0.00600249	0.638353	2.0781	0.333	0.054	1
C1H11ORF54	0.00600834	0.638353	2.85755	0.333	0.054	1
SUSD6	0.00603949	0.703346	1.48983	0.714	0.351	1
AN1ZNF5L	0.00603949	0.703346	1.86848	0.667	0.378	1
KLHL5	0.00605775	0.682754	1.49321	0.571	0.189	1
ZRANB2	0.00607232	0.713642	1.25505	0.81	0.541	1
SEMA6B	0.00607863	0.649936	2.46313	0.381	0.081	1
PTPRS	0.00608233	0.679537	2.60141	0.524	0.189	1
NUP50	0.00608919	0.304376	-3.81395	0.238	0.514	1
CLCN1	0.006139	0.711712	1.3835	0.762	0.514	1
SRSF5A	0.00617515	0.717503	0.734397	0.952	0.703	1
LRRFIP1	0.00623032	0.714929	1.4004	0.857	0.595	1
NME2	0.00624716	0.718147	0.268504	1	0.973	1
TP63	0.00626116	0.694981	0.737909	0.667	0.27	1
ACAP2	0.00626871	0.709138	0.260913	0.762	0.459	1
C20H20orf96	0.0062809	0.290862	-2.28672	0.381	0.676	1
CLDN1	0.00629944	0.649292	2.54599	0.381	0.081	1
ARMC1	0.00632577	0.716216	1.24101	0.857	0.703	1
TPR	0.00638172	0.714286	1.26727	0.857	0.595	1
BZW1	0.00639019	0.717503	0.804329	1	0.865	1
PI4KA	0.00639355	0.663449	3.28613	0.429	0.135	1
SURF2	0.0064344	0.694337	1.80457	0.619	0.297	1
RAD21	0.00643566	0.700129	1.39106	0.667	0.351	1
POLR3H	0.00645798	0.67825	1.69056	0.524	0.189	1
ITM2B	0.00646279	0.71686	0.850354	0.952	0.784	1
LRRC73	0.00646608	0.28314	-1.0324	0.762	0.892	1
FAIM2	0.00650123	0.70592	1.36353	0.762	0.405	1
UNKL	0.00651334	0.351351	-8.00623	0	0.297	1
DAAM2	0.00652216	0.351351	-7.51825	0	0.297	1
DBX1	0.00652216	0.351351	-7.47748	0	0.297	1
CYB561D2	0.00652392	0.351351	-6.2809	0	0.297	1
CDH4	0.00652392	0.351351	-8.24356	0	0.297	1
PRORSD1P	0.00652392	0.351351	-7.25433	0	0.297	1
WRAP73	0.00652569	0.351351	-8.24626	0	0.297	1
VRK2	0.00652745	0.351351	-8.31986	0	0.297	1
PAXX	0.00652745	0.351351	-6.69066	0	0.297	1
ZDHHC2	0.00652745	0.351351	-8.96258	0	0.297	1
C16orf71	0.00652922	0.351351	-7.63408	0	0.297	1
FAM110A	0.00652922	0.351351	-8.24895	0	0.297	1
WFDC2L	0.00652922	0.351351	-6.81949	0	0.297	1
FRZB	0.00652922	0.351351	-7.75272	0	0.297	1
LOC415787	0.00652922	0.351351	-7.39232	0	0.297	1
SGCD	0.00652922	0.351351	-7.90738	0	0.297	1
TECPR1	0.00652922	0.351351	-7.18849	0	0.297	1
C23H1ORF109	0.00652922	0.351351	-7.44496	0	0.297	1
ARFGEF3	0.00652922	0.351351	-8.25433	0	0.297	1
RNF19AL	0.00652922	0.351351	-7.88677	0	0.297	1
NAT8L	0.00652922	0.351351	-6.79757	0	0.297	1
KBTBD4	0.00652922	0.351351	-8.18004	0	0.297	1
HSPA12A	0.00652922	0.351351	-8.96094	0	0.297	1
ASH2L	0.00652922	0.351351	-8.53822	0	0.297	1
RASSF9	0.00652922	0.351351	-7.63408	0	0.297	1
CANT1	0.00652922	0.351351	-8.20245	0	0.297	1
DNAH10	0.00652922	0.351351	-9.00145	0	0.297	1
PLXNA4	0.00652922	0.351351	-8.24895	0	0.297	1
KIF28P	0.00652974	0.308237	-1.52682	0.143	0.541	1
PLD6	0.00653098	0.351351	-8.8213	0	0.297	1
LRP8	0.00653098	0.351351	-8.14576	0	0.297	1
LMF1	0.00653098	0.351351	-8.21629	0	0.297	1
LDLRAP1	0.00653098	0.351351	-8.4912	0	0.297	1
INSIG1	0.00653098	0.351351	-9.3984	0	0.297	1
C3H1ORF115	0.00653098	0.351351	-8.50028	0	0.297	1
PDCD2	0.00653098	0.351351	-8.58801	0	0.297	1
GPD2	0.00653098	0.351351	-8.17439	0	0.297	1
AK4	0.00653098	0.351351	-8.76029	0	0.297	1
EFEMP1	0.00653098	0.351351	-8.54919	0	0.297	1
CHAF1A	0.00653098	0.351351	-8.91757	0	0.297	1
LOC770248	0.00653098	0.351351	-6.44965	0	0.297	1
ACBD4	0.00653098	0.351351	-6.82672	0	0.297	1
PECAM1	0.00653098	0.351351	-8.11655	0	0.297	1
BTBD19	0.00653098	0.351351	-7.09575	0	0.297	1
NPLOC4	0.00654342	0.290862	-1.38524	0.333	0.73	1
SPTSSA	0.00654517	0.298584	-2.4509	0.286	0.595	1
SET	0.00655361	0.71686	0.861158	1	0.919	1
ELAVL1	0.00656025	0.71686	0.815566	1	0.973	1
ADPRHL1	0.00656108	0.71686	0.600486	1	0.919	1
AAGAB	0.00656816	0.712355	0.793364	0.857	0.541	1
SATB1	0.00657514	0.689189	0.902997	0.667	0.216	1
EHBP1	0.0065806	0.689189	2.27765	0.571	0.27	1
ATG7	0.00658388	0.689189	2.21865	0.571	0.27	1
ST7	0.00658606	0.689189	2.04995	0.571	0.27	1
RNF219	0.00661118	0.674389	2.93035	0.476	0.189	1
COX14	0.00664622	0.288932	-1.37355	0.524	0.757	1
ZNF330	0.00669801	0.670528	1.97211	0.476	0.162	1
MRPL33	0.00670472	0.716216	0.531069	1	0.973	1
LRTM2	0.0067455	0.285071	-1.34922	0.619	0.865	1
RBM4B	0.00677399	0.595238	3.4021	0.19	0	1
SMYD3	0.00677399	0.595238	3.4021	0.19	0	1
RALY	0.00678318	0.292793	-1.54788	0.286	0.73	1
LOC424918	0.00678721	0.595238	6.2434	0.19	0	1
MKNK2	0.00678721	0.595238	3.62449	0.19	0	1
SRPX2	0.00678721	0.595238	7.67512	0.19	0	1
LOC107056272	0.00678721	0.595238	4.27657	0.19	0	1
MISP	0.00678721	0.595238	5.72403	0.19	0	1
TMEM221	0.00679163	0.595238	7.58532	0.19	0	1
LOC107051154	0.00679163	0.595238	4.9046	0.19	0	1
LOC107054464	0.00679163	0.595238	5.62449	0.19	0	1
F5	0.00679163	0.595238	8.98204	0.19	0	1
FANCG	0.00679163	0.595238	7.74787	0.19	0	1
SDK2	0.00679163	0.595238	5.13906	0.19	0	1
NEFM	0.00679163	0.595238	7.88323	0.19	0	1
FOXN4	0.00679163	0.595238	7.96688	0.19	0	1
C18H17orf75	0.00679163	0.595238	7.3407	0.19	0	1
N4BP2L1	0.00679163	0.595238	8.13002	0.19	0	1
KCNK15	0.00679163	0.595238	7.47535	0.19	0	1
NKAIN2	0.00679163	0.595238	6.54506	0.19	0	1
LOC693265	0.00679163	0.595238	8.02659	0.19	0	1
BMF	0.00679163	0.595238	5.67512	0.19	0	1
SLC4A5	0.00679163	0.595238	6.13906	0.19	0	1
GPAT2	0.00679163	0.595238	8.66888	0.19	0	1
CGTL	0.00679163	0.595238	7.17469	0.19	0	1
NR5A2	0.00679163	0.595238	7.30899	0.19	0	1
AQP1	0.00679163	0.595238	7.19218	0.19	0	1
ADCY2	0.00679163	0.595238	8.07452	0.19	0	1
ECEL1	0.00679163	0.595238	8.89395	0.19	0	1
ABHD13	0.00679766	0.698842	1.19337	0.714	0.324	1
INSIG2	0.00680424	0.673745	1.23636	0.524	0.162	1
NDUFB8	0.00688739	0.284427	-0.779883	0.952	0.973	1
WDR13L	0.00698164	0.300515	-1.91078	0.238	0.622	1
THAP7	0.00700951	0.635779	1.1167	0.333	0.054	1
LOC422894	0.00700956	0.297297	-1.66829	0.238	0.676	1
SMARCD1	0.00702284	0.694337	1.59563	0.667	0.297	1
CEBPG	0.00714039	0.707851	1.01227	0.857	0.459	1
C9orf116	0.00714444	0.285714	-0.977585	0.762	0.919	1
TRIM25	0.00714726	0.700772	1.17061	0.714	0.378	1
CSGALNACT2	0.00715242	0.713642	1.23807	0.952	0.703	1
IMPG1	0.00715716	0.684685	3.46533	0.571	0.243	1
IPO7	0.00717155	0.684685	2.07884	0.571	0.243	1
PFDN1	0.00721121	0.711068	0.29433	0.905	0.568	1
MRPS24	0.00721557	0.696911	1.3241	0.667	0.351	1
CD81	0.00723091	0.714286	0.578429	1	0.946	1
MTA1	0.00723388	0.706564	1.21562	0.81	0.459	1
TEKT2	0.00727384	0.675676	1.75166	0.524	0.189	1
GM2A	0.00732025	0.288932	-1.55542	0.619	0.757	1
LIMA1	0.00734717	0.668597	1.90973	0.476	0.162	1
WASHC4	0.00736638	0.664736	1.40566	0.476	0.135	1
XPA	0.00737363	0.684041	1.83146	0.571	0.243	1
FEM1A	0.00739668	0.694981	0.986622	0.714	0.297	1
ATPIF1	0.00739972	0.286358	-0.653324	1	1	1
COBL	0.00747599	0.712999	0.843467	0.952	0.784	1
AGRN	0.00750511	0.706564	0.996761	0.81	0.486	1
ATF1	0.00751772	0.646075	0.898273	0.381	0.081	1
JPT2	0.00754496	0.680824	1.51613	0.571	0.216	1
SFXN3	0.00754801	0.287001	-0.986346	0.81	0.946	1
HIGD1A	0.00755913	0.287001	-0.706966	0.857	0.919	1
IQGAP2	0.00757617	0.299228	-1.7295	0.286	0.649	1
MGAT3	0.00758743	0.692407	1.97074	0.619	0.324	1
PGAM1	0.00759158	0.712999	0.632381	1	0.973	1
AKAP11	0.00761261	0.705277	1.47032	0.762	0.486	1
TFIP11	0.00774145	0.695624	0.803439	0.714	0.324	1
TBCK	0.00775445	0.659588	3.06781	0.429	0.135	1
CEP19	0.00777574	0.314672	-1.94989	0.143	0.514	1
PPIG	0.00778279	0.709138	0.992649	0.857	0.595	1
CDK6	0.00784051	0.663449	-0.685975	0.476	0.135	1
TTC34	0.00789941	0.687259	0.570872	0.619	0.27	1
LOC101750583	0.00791007	0.710425	1.48056	0.857	0.703	1
ITGB1BP1	0.00794167	0.709138	1.25115	0.857	0.622	1
ORAOV1	0.00798588	0.709781	1.37268	0.905	0.649	1
RRP9	0.0080236	0.658945	2.61464	0.429	0.135	1
COL18A1	0.00809345	0.662806	0.690647	0.476	0.135	1
RPS7	0.00809863	0.711068	0.677525	0.952	0.838	1
CNOT1	0.0081016	0.686615	2.76792	0.571	0.297	1
ABHD5	0.00811925	0.676319	1.92469	0.524	0.216	1
JUN	0.00813914	0.710425	0.608567	0.952	0.73	1
WDR75	0.00814514	0.701416	1.53618	0.714	0.459	1
GRXCR1	0.00814955	0.711068	0.538617	1	0.919	1
RPL22L1	0.0081574	0.711068	0.329958	1	1	1
DAZAP1	0.00815779	0.694337	1.87797	0.667	0.351	1
CD99L2	0.00821235	0.678893	1.4447	0.571	0.216	1
TMPRSS5	0.00822558	0.692407	1.44649	0.667	0.324	1
RNASEK	0.00824401	0.710425	1.01269	0.952	0.946	1
APC	0.0083452	0.662162	1.18578	0.476	0.135	1
SMIM10L1	0.00836017	0.644144	1.09967	0.381	0.081	1
APBA1	0.00838095	0.301802	-2.09693	0.286	0.649	1
LYRM2	0.00838165	0.306306	-1.68044	0.238	0.595	1
JADE2	0.00838474	0.70592	1.38508	0.857	0.541	1
ZDHHC3	0.00840947	0.702703	0.996491	0.81	0.459	1
AGO1	0.00842114	0.672458	1.61125	0.524	0.189	1
HACD1	0.00842264	0.327542	-3.12244	0.095	0.432	1
CALML4	0.00858846	0.707851	0.879189	0.905	0.649	1
TIPIN	0.00859663	0.697555	1.34445	0.714	0.405	1
GSPT1	0.00859835	0.70592	0.845452	0.857	0.568	1
HH3L	0.00860402	0.699485	1.62449	0.714	0.459	1
CFAP54	0.00867747	0.682754	1.11914	0.619	0.243	1
BMI1	0.00867907	0.292149	-1.19888	0.571	0.865	1
ETFA	0.00870833	0.707851	0.447051	0.952	0.649	1
TSPAN3	0.00876586	0.709138	0.451604	1	1	1
CDK11A	0.00878592	0.707851	1.08345	0.952	0.676	1
MTHFD2	0.00889137	0.686615	1.23427	0.619	0.297	1
METAP1	0.008924	0.65251	0.331709	0.429	0.108	1
MTSS1	0.00892696	0.306306	-1.52142	0.238	0.622	1
DDX6	0.00899498	0.305019	-0.920678	0.238	0.649	1
SLK	0.00901175	0.292793	-1.88941	0.571	0.892	1
SEC63	0.00905549	0.700772	0.699972	0.762	0.486	1
RSRC2	0.0090559	0.707851	0.77581	0.952	0.784	1
DCUN1D1	0.00916035	0.681467	1.31474	0.619	0.243	1
CPSF4	0.00916041	0.637066	3.81714	0.333	0.081	1
JMJD8	0.00916608	0.30695	-1.56708	0.238	0.622	1
ROBO2	0.00917684	0.647362	3.3244	0.381	0.108	1
IDH1	0.0091772	0.705277	0.808584	0.905	0.595	1
NMNAT1	0.00919857	0.702059	1.3762	0.762	0.541	1
ATAD2B	0.00920271	0.678893	1.68478	0.571	0.243	1
MYO15A	0.00922057	0.698198	0.626805	0.714	0.459	1
NUP188	0.00922935	0.707207	1.07015	1	0.73	1
NDUFAF7	0.00923174	0.706564	0.979395	0.905	0.703	1
THG1L	0.00929883	0.683398	1.40715	0.619	0.27	1
ATF4	0.00939261	0.707207	0.516244	1	0.973	1
SLC12A2	0.00939896	0.655727	2.491	0.429	0.135	1
DNAJC12	0.00944947	0.29601	-2.45925	0.619	0.73	1
PUM2	0.00945683	0.67825	1.81714	0.571	0.243	1
EAF2	0.00948754	0.646718	3.01877	0.381	0.108	1
CDKL1	0.00957289	0.706564	0.651215	1	0.811	1
TPT1	0.00963072	0.293436	-0.507928	1	1	1
TCTN3	0.00967656	0.703346	0.7631	0.952	0.541	1
NIP7	0.00970365	0.702059	0.799027	0.857	0.541	1
HACD3	0.00971183	0.702059	1.9472	0.762	0.595	1
CSRP2	0.00971244	0.297297	-1.12072	0.476	0.784	1
GANC	0.00972575	0.658945	1.38372	0.476	0.135	1
PHKA1	0.00972575	0.658945	4.13316	0.429	0.162	1
ACTR8	0.00972781	0.677606	1.49174	0.571	0.243	1
PAFAH1B1	0.00974182	0.698842	1.0963	0.81	0.459	1
TWF1	0.00975983	0.70592	1.34081	0.905	0.838	1
FDPS	0.00976322	0.70592	0.567505	0.952	0.811	1
AGPAT3	0.00977569	0.689833	1.27427	0.667	0.351	1
RREB1	0.00985506	0.635779	4.29455	0.333	0.081	1
NUBP1	0.00988167	0.684041	1.38461	0.619	0.297	1
KPNA4	0.00990214	0.705277	0.742005	1	0.73	1
SLC22A23	0.00992439	0.696268	0.675419	0.762	0.432	1
LOC112531056	0.00995144	0.623552	5.11482	0.286	0.054	1
CLNS1A	0.0099525	0.705277	0.684344	0.952	0.784	1
TMEM241	0.00995462	0.623552	5.81714	0.286	0.054	1
ARHGAP12	0.00998517	0.694981	0.894422	0.762	0.405	1
NBEAL1	0.0100876	0.297297	-1.67219	0.429	0.865	1
DNER	0.0100882	0.294723	-1.45005	1	0.919	1
EGR3	0.0101332	0.608752	5.62449	0.238	0.027	1
HEG1	0.0101373	0.608752	6.15444	0.238	0.027	1
FAM20CL	0.0101373	0.608752	6.13002	0.238	0.027	1
IQCE	0.0101404	0.699485	1.39787	0.762	0.541	1
SNRPC	0.0101415	0.703346	0.90382	0.857	0.676	1
MBIP	0.0101478	0.297941	-1.0555	0.524	0.784	1
CBLL1	0.0101532	0.685328	1.66942	0.619	0.324	1
ANKRD52	0.0101535	0.649936	1.77776	0.429	0.108	1
MBD3	0.0101846	0.364865	-6.14865	0	0.27	1
LOC107049890	0.0101873	0.364865	-4.08975	0	0.27	1
SLC25A11	0.0101981	0.364865	-4.8833	0	0.27	1
LOC107055695	0.0101981	0.364865	-4.73745	0	0.27	1
RASA2	0.0101981	0.364865	-6.47748	0	0.27	1
GPR158	0.0102061	0.364865	-8.06551	0	0.27	1
RBFOX1	0.0102061	0.364865	-6.78278	0	0.27	1
COG8	0.0102061	0.364865	-8.03149	0	0.27	1
SCG5	0.0102061	0.364865	-7.9277	0	0.27	1
FHAD1	0.0102061	0.364865	-8.16014	0	0.27	1
CCDC96	0.0102061	0.364865	-6.13706	0	0.27	1
LOC112530680	0.0102061	0.364865	-4.79757	0	0.27	1
TPPP3	0.0102061	0.364865	-6.33261	0	0.27	1
MYO1C	0.0102088	0.364865	-7.24895	0	0.27	1
LRRC23	0.0102088	0.364865	-7.90396	0	0.27	1
RFX8	0.0102088	0.364865	-7.84464	0	0.27	1
SCAI	0.0102088	0.364865	-8.26767	0	0.27	1
SKOR1	0.0102088	0.364865	-5.5579	0	0.27	1
DRGX	0.0102088	0.364865	-7.96094	0	0.27	1
THEM4	0.0102115	0.364865	-7.33261	0	0.27	1
LOC107052576	0.0102115	0.364865	-7.34777	0	0.27	1
NEDD9	0.0102115	0.364865	-10.015	0	0.27	1
CTNNA2	0.0102115	0.364865	-7.85882	0	0.27	1
SMYD4	0.0102115	0.364865	-8.64843	0	0.27	1
TCEANC	0.0102115	0.364865	-9.46711	0	0.27	1
ARMC3	0.0102115	0.364865	-8.57303	0	0.27	1
INSC	0.0102115	0.364865	-8.11655	0	0.27	1
HIST1H2B5L	0.0102115	0.364865	-7.39718	0	0.27	1
CZH5ORF30	0.0102115	0.364865	-8.39961	0	0.27	1
FAM19A4	0.0102115	0.364865	-8.9593	0	0.27	1
MCOLN2	0.0102115	0.364865	-8.58588	0	0.27	1
NYAP2	0.0102115	0.364865	-7.86936	0	0.27	1
MBOAT2	0.010229	0.697555	0.61569	0.81	0.459	1
TWSG1	0.0102358	0.30695	-2.03792	0.333	0.622	1
TADA2B	0.0102955	0.667954	3.15537	0.476	0.216	1
PIGU	0.010299	0.667954	1.3526	0.524	0.189	1
STARD5	0.0103205	0.702059	0.894928	0.905	0.595	1
DDX3X	0.0103218	0.704633	0.50732	0.952	0.919	1
KDELR2	0.0103794	0.70399	0.910338	0.952	0.757	1
NUDC	0.0105303	0.70399	0.644587	0.952	0.865	1
CHST11	0.0105409	0.660875	1.68503	0.476	0.162	1
MB21D2	0.0105484	0.675676	1.81849	0.571	0.243	1
RCHY1	0.0105703	0.697555	1.49008	0.714	0.541	1
TEAD3	0.0105857	0.608108	5.51758	0.238	0.027	1
UBE2L6	0.01059	0.608108	3.81714	0.238	0.027	1
EPB41L5	0.0106149	0.664093	2.24235	0.476	0.189	1
PRKAG2	0.0106497	0.685972	1.04736	0.619	0.351	1
SBDS	0.0106842	0.698842	1.12026	0.857	0.514	1
TMX4	0.0107403	0.677606	0.825404	0.619	0.243	1
PRKACB	0.0107494	0.622265	7.33546	0.286	0.054	1
LOC422901	0.0108174	0.648649	0.253032	0.429	0.108	1
TNFAIP8L1	0.0108266	0.296654	-0.88643	0.952	0.973	1
DIAPH2	0.0109329	0.688546	1.00265	0.714	0.351	1
ST5	0.0109333	0.336551	-2.96714	0.095	0.405	1
UBE2D1	0.0109561	0.306306	-1.75627	0.381	0.649	1
PANK3	0.0109865	0.656371	2.82247	0.429	0.162	1
RSL24D1	0.0109912	0.701416	0.721788	0.905	0.676	1
DCLK2	0.0110059	0.310167	-2.1904	0.286	0.622	1
GIPC2	0.0110572	0.676963	1.13582	0.619	0.243	1
RPS6KA6	0.0111798	0.621622	5.38482	0.286	0.054	1
TMEM2	0.0111833	0.621622	4.78061	0.286	0.054	1
FKBP1B	0.0111892	0.301158	-1.15005	0.476	0.784	1
CLASP2	0.0112053	0.698198	1.15034	0.81	0.568	1
UCKL1	0.0112101	0.333977	-1.94807	0.095	0.432	1
ELOVL1	0.0112119	0.666023	1.30517	0.524	0.189	1
VCL	0.011339	0.633205	6.39078	0.333	0.081	1
VPS13D	0.0114554	0.312741	-3.16776	0.286	0.595	1
ATG101	0.0115508	0.68018	1.45116	0.619	0.297	1
DARS2	0.0115565	0.642857	2.69557	0.381	0.108	1
P3H2	0.0115588	0.606821	3.57613	0.238	0.027	1
CCT8	0.0116048	0.701416	0.552895	1	0.973	1
GPAM	0.0116254	0.620978	5.0179	0.286	0.054	1
ALPK3	0.0116254	0.620978	3.70249	0.286	0.054	1
DUSP8	0.0116923	0.667954	1.03953	0.571	0.189	1
CCNC	0.0117706	0.670528	0.923445	0.571	0.216	1
UQCC3	0.0117796	0.299228	-1.19099	0.81	0.973	1
RANBP1	0.0117899	0.698842	0.921613	0.905	0.622	1
SPAG1	0.011821	0.309524	-2.33511	0.333	0.649	1
UCHL5	0.0118225	0.299228	-0.748252	0.857	0.919	1
ASCC1	0.0118577	0.341699	-4.90216	0.095	0.378	1
CASP2	0.0118598	0.658301	1.48028	0.476	0.162	1
PLEKHO2	0.011907	0.661519	-0.638316	0.524	0.162	1
SYNCRIP	0.0119087	0.699485	0.907678	0.905	0.703	1
EFNB1	0.0119378	0.642214	1.81714	0.381	0.108	1
DQX1	0.0119525	0.315315	-1.60736	0.238	0.595	1
CERS5	0.0120679	0.700129	0.825078	1	0.811	1
CENPC	0.0120768	0.606178	3.4506	0.238	0.027	1
LOC426743	0.0120941	0.323037	-2.23154	0.19	0.514	1
PLEKHJ1	0.0121102	0.631918	3.49521	0.333	0.081	1
SEC14L1	0.0121384	0.689833	1.04367	0.762	0.405	1
UQCRQ	0.012146	0.299871	-0.785488	1	1	1
SMARCE1	0.0121473	0.700129	0.557612	1	0.973	1
LOC107056877	0.0123566	0.333333	-2.87825	0.143	0.432	1
LOC107057377	0.012384	0.682111	0.851429	0.667	0.324	1
ELF1	0.0124147	0.649936	1.85343	0.429	0.135	1
PPIB	0.0124147	0.699485	0.324796	1	1	1
WDR4	0.0124165	0.676319	1.81239	0.571	0.297	1
UGP2	0.0124465	0.686615	1.19167	0.714	0.378	1
PDCD6IP	0.0124873	0.69305	1.17971	0.762	0.514	1
MRPS12	0.0124918	0.302445	-1.08708	0.619	0.811	1
NFATC3	0.0125182	0.696268	0.692943	0.905	0.568	1
MXRA7	0.0125486	0.619691	4.47376	0.286	0.054	1
DNAH5L	0.0125486	0.619691	3.00036	0.286	0.054	1
BID	0.0125692	0.657014	1.99531	0.476	0.162	1
NOP16	0.0125804	0.695624	0.992319	0.857	0.568	1
PACRGL	0.0126145	0.339768	-2.54321	0.095	0.405	1
CCDC47	0.0126831	0.684685	0.908559	0.714	0.351	1
PSMC2	0.0126847	0.698842	0.689657	1	0.865	1
RPL10A	0.0126929	0.698842	0.485389	0.952	0.919	1
CAT	0.0127031	0.666023	2.23657	0.524	0.216	1
SDHD	0.0127121	0.301158	-0.545403	1	0.973	1
DHX37	0.0128625	0.694981	1.1125	0.905	0.541	1
KBTBD2	0.012894	0.662806	0.941409	0.524	0.189	1
MRPL28	0.0129238	0.698198	0.484866	0.952	0.838	1
HIF1AN	0.0129355	0.656371	1.25383	0.476	0.162	1
OAT	0.0130004	0.301802	-0.806301	0.905	0.973	1
UBXN7	0.0130249	0.680824	0.905756	0.667	0.324	1
NUP214	0.013034	0.66538	0.636826	0.524	0.216	1
AIMP2	0.0130412	0.695624	0.648406	0.905	0.595	1
RIOK3	0.0130687	0.670528	1.91621	0.524	0.27	1
NAA25	0.013077	0.686615	1.27995	0.714	0.405	1
MTX3	0.0131036	0.667954	2.03215	0.524	0.243	1
DHX30	0.0131082	0.678893	1.25223	0.667	0.297	1
BAP1	0.0131551	0.640283	1.94351	0.381	0.108	1
MFHAS1	0.0131646	0.604891	3.31964	0.238	0.027	1
GLUD1	0.0131646	0.604891	2.83043	0.238	0.027	1
DNAH5	0.0131928	0.306306	-2.26658	0.524	0.73	1
COQ3	0.0132754	0.688546	0.948934	0.762	0.432	1
EIF5	0.0133087	0.697555	0.36389	1	1	1
ACTR1A	0.0134276	0.696911	0.640378	1	0.757	1
PELI2	0.0134413	0.67825	1.7415	0.619	0.324	1
GNAO1	0.0134662	0.689189	1.36954	0.762	0.459	1
PLA2G4F	0.013498	0.629987	2.76405	0.333	0.081	1
ISCA2	0.0135167	0.696911	1.19717	0.952	0.892	1
FOXO4	0.0135202	0.618404	2.57333	0.286	0.054	1
TRAPPC2L	0.0135224	0.303089	-0.997275	0.905	0.865	1
ZFAT	0.0135242	0.618404	3.21569	0.286	0.054	1
SERPIND1	0.0135322	0.618404	3.49091	0.286	0.054	1
NALCN	0.0135362	0.618404	2.98139	0.286	0.054	1
OAZ1	0.0136103	0.303089	-0.32088	1	1	1
SYNGR1	0.0137731	0.303732	-1.12923	0.81	0.892	1
MYO18B	0.0137795	0.69305	1.35556	0.762	0.622	1
MAEA	0.0137918	0.69112	1.12048	0.857	0.486	1
LRIG1	0.0138631	0.647362	1.02919	0.429	0.135	1
GNAI2	0.0139033	0.696268	0.656875	1	0.946	1
SPCS2	0.0139147	0.687259	0.531464	0.762	0.432	1
UBP1	0.0140194	0.638996	2.13791	0.381	0.108	1
KLHDC4	0.0140223	0.638996	1.90877	0.381	0.108	1
MAPK10	0.0140304	0.321107	-1.71088	0.238	0.568	1
CLCC1	0.0141115	0.657658	2.86597	0.476	0.189	1
IGF1R	0.0141132	0.687902	1.16824	0.81	0.432	1
PRSS35	0.0141421	0.324968	-1.5408	0.19	0.541	1
WDR12	0.0143318	0.681467	0.850108	0.714	0.351	1
ZC3HAV1	0.0143329	0.603604	3.01151	0.238	0.027	1
USP48	0.0143334	0.670528	1.52679	0.571	0.27	1
ZNF507	0.0143383	0.603604	2.51758	0.238	0.027	1
G6PC3	0.0143653	0.677606	-0.82672	0.714	0.297	1
SLC4A8	0.0143799	0.307593	-0.936553	0.429	0.838	1
LOC112531913	0.0144264	0.6287	2.81714	0.333	0.081	1
INPP4A	0.0144324	0.646718	1.65043	0.429	0.135	1
JARID2	0.0144387	0.689833	0.998376	0.857	0.486	1
CFAP74	0.0144763	0.323681	-1.73646	0.238	0.541	1
CAV2	0.0145071	0.653797	0.927694	0.476	0.162	1
ARL6IP1	0.014561	0.305019	-0.61021	1	0.973	1
ATF3	0.0145834	0.33462	-2.88158	0.143	0.459	1
CEP162	0.0145844	0.314028	-1.47565	0.381	0.649	1
BLOC1S5	0.0145918	0.617117	3.44441	0.286	0.054	1
SMIM12	0.0146769	0.319176	-1.95498	0.286	0.595	1
RNPS1	0.0147583	0.694337	0.644881	0.952	0.811	1
RAD51AP1	0.0147956	0.340412	-1.54393	0.095	0.432	1
FUBP3	0.0148138	0.690476	1.13231	0.762	0.595	1
CHCHD10	0.0148806	0.346847	-3.59225	0.095	0.378	1
OTOF	0.0148906	0.305663	-0.52291	1	1	1
FKBP8	0.0149183	0.678893	1.97418	0.619	0.378	1
TAX1BP3	0.0149256	0.656371	2.10425	0.476	0.189	1
TUBGCP3	0.0149274	0.637709	2.30794	0.381	0.108	1
ADGRL2	0.0149335	0.637709	1.40886	0.381	0.108	1
NMT2	0.0149397	0.637709	1.16327	0.381	0.108	1
RALGDS	0.0149397	0.637709	1.77917	0.381	0.108	1
PACS2	0.0149432	0.662162	1.50735	0.524	0.216	1
BCAR3	0.014958	0.628057	2.68221	0.333	0.081	1
SELENOU	0.0150456	0.30888	-1.19146	0.571	0.757	1
FAM173A	0.0151008	0.330759	-1.57714	0.19	0.486	1
TPP1	0.0151112	0.309524	-1.32467	0.476	0.784	1
PLRG1	0.0151209	0.690476	0.685997	0.905	0.541	1
IRX2	0.0151254	0.311454	-1.4597	0.476	0.703	1
SYNE2	0.0152237	0.693694	0.775903	1	0.946	1
BOP1	0.0152646	0.666667	1.36864	0.524	0.27	1
PHF6	0.015268	0.673102	0.493787	0.667	0.27	1
MRPS27	0.015268	0.326898	-2.26218	0.238	0.514	1
PLXNA1	0.0153414	0.661519	1.69161	0.524	0.216	1
RBM25	0.0153744	0.69305	0.76986	0.952	0.784	1
FAM234B	0.015399	0.637066	1.8376	0.381	0.108	1
ARL4A	0.0154574	0.680824	0.872932	0.714	0.378	1
COMMD7	0.0154644	0.687902	1.38402	0.762	0.541	1
PRRC2B	0.0154961	0.689189	0.385243	0.857	0.541	1
MMGT1	0.0155001	0.688546	0.895409	0.857	0.514	1
CYCS	0.0155634	0.69305	0.310787	1	1	1
PRKAG1	0.0155804	0.602317	-1.71892	0.238	0.027	1
LDAH	0.015592	0.670528	1.26569	0.571	0.297	1
SVIP	0.0155949	0.674389	1.01243	0.667	0.297	1
LOC424919	0.0156032	0.602317	1.53083	0.238	0.027	1
RAVER2	0.015618	0.307593	-1.46813	0.714	0.892	1
TCOF1	0.015618	0.692407	0.975061	0.905	0.784	1
RASSF10	0.0156569	0.378378	-2.99022	0	0.243	1
AP2A2	0.0157098	0.69112	0.71431	0.905	0.649	1
PEX11A	0.0157194	0.61583	2.63577	0.286	0.054	1
RNF168	0.0157194	0.61583	2.8519	0.286	0.054	1
EPAS1	0.015762	0.378378	-6.06551	0	0.243	1
TMEM35B	0.0157701	0.378378	-5.06551	0	0.243	1
RNF149	0.0157822	0.378378	-6.38254	0	0.243	1
PRKCZ	0.0157822	0.378378	-6.82672	0	0.243	1
ANO10	0.0157822	0.378378	-6.50479	0	0.243	1
SLC30A9	0.0157822	0.378378	-7.16014	0	0.243	1
STUB1	0.0157822	0.378378	-4.13706	0	0.243	1
APBB1	0.0157863	0.378378	-5.44965	0	0.243	1
CABLES2	0.0157863	0.378378	-6.86936	0	0.243	1
TMEM214	0.0157863	0.378378	-7.09575	0	0.243	1
CCDC3	0.0157863	0.378378	-7.79019	0	0.243	1
LOC100857439	0.0157903	0.378378	-4.6423	0	0.243	1
ABCB8	0.0157944	0.378378	-6.31215	0	0.243	1
LOC112530576	0.0157944	0.378378	-4.99022	0	0.243	1
ETV5	0.0157944	0.378378	-5.96422	0	0.243	1
QTRT2	0.0157944	0.378378	-7.35779	0	0.243	1
CBS	0.0157944	0.378378	-7.59649	0	0.243	1
TMEM74	0.0157984	0.378378	-7.81222	0	0.243	1
ZFAND2B	0.0157984	0.378378	-5.54042	0	0.243	1
HAX1	0.0157984	0.378378	-6.18286	0	0.243	1
SUN1	0.0157984	0.378378	-7.8833	0	0.243	1
TMTC1	0.0157984	0.378378	-7.05938	0	0.243	1
MPHOSPH8	0.0157984	0.378378	-7.23815	0	0.243	1
DISP3	0.0157984	0.378378	-7.52271	0	0.243	1
TMEM234	0.0157984	0.378378	-7.00304	0	0.243	1
KLHL18	0.0157984	0.378378	-7.4912	0	0.243	1
DPP6	0.0157984	0.378378	-8.27562	0	0.243	1
KIAA1217	0.0157984	0.378378	-7.68271	0	0.243	1
RMDN2	0.0157984	0.378378	-8.14576	0	0.243	1
CNST	0.0157984	0.378378	-8.12831	0	0.243	1
AGPAT4	0.0157984	0.378378	-8.59013	0	0.243	1
ANKRD6	0.0157984	0.378378	-6.86936	0	0.243	1
SEL1L3	0.0157984	0.378378	-8.57733	0	0.243	1
LSS	0.0157984	0.378378	-7.91757	0	0.243	1
DCAF17	0.0157984	0.378378	-8.7584	0	0.243	1
CLDN11	0.0157984	0.378378	-5.06551	0	0.243	1
ASB8	0.0157984	0.378378	-6.52271	0	0.243	1
SLC2A11	0.0157984	0.378378	-7.17722	0	0.243	1
ACKR3	0.0157984	0.378378	-9.96995	0	0.243	1
KLC4	0.0157984	0.378378	-8.47978	0	0.243	1
CCDC65	0.0157984	0.378378	-7.10768	0	0.243	1
PAOX	0.0158025	0.378378	-7.90738	0	0.243	1
IMP3	0.0158025	0.378378	-5.5579	0	0.243	1
SDC2	0.0158025	0.378378	-8.50479	0	0.243	1
SGMS1	0.0158025	0.378378	-8.62995	0	0.243	1
POFUT1	0.0158025	0.378378	-8.88677	0	0.243	1
ABLIM3	0.0158025	0.378378	-7.41648	0	0.243	1
FERMT1	0.0158025	0.378378	-8.1136	0	0.243	1
STXBP4	0.0158025	0.378378	-8.46131	0	0.243	1
SH3KBP1	0.0158025	0.378378	-8.29921	0	0.243	1
SLC24A3	0.0158025	0.378378	-8.19409	0	0.243	1
PPP2R5A	0.0158025	0.378378	-7.78278	0	0.243	1
SMOX	0.0158025	0.378378	-8.163	0	0.243	1
PIGH	0.0158025	0.378378	-8.547	0	0.243	1
AIFM2	0.0158025	0.378378	-9.03617	0	0.243	1
CFAP58	0.0158025	0.378378	-8.77905	0	0.243	1
ENO4	0.0158025	0.378378	-8.34021	0	0.243	1
CCDC82	0.0158025	0.378378	-9.02364	0	0.243	1
CCDC113	0.0158025	0.378378	-8.39232	0	0.243	1
FGGY	0.0158025	0.378378	-8.12244	0	0.243	1
AMIGO3	0.0158025	0.378378	-7.86936	0	0.243	1
KITLG	0.0158025	0.378378	-7.82311	0	0.243	1
CCDC125	0.0158025	0.378378	-8.9724	0	0.243	1
TRPM1	0.0158025	0.378378	-8.22999	0	0.243	1
LOC423605	0.0158025	0.378378	-8.45899	0	0.243	1
IGFN1	0.0158025	0.378378	-9.13123	0	0.243	1
VAV2	0.015874	0.636422	1.33867	0.381	0.108	1
SYF2	0.0159799	0.30888	-1.5905	0.619	0.865	1
LARP4	0.0160515	0.657658	2.34042	0.476	0.216	1
2025-03-06	0.0160783	0.66538	0.70683	0.571	0.243	1
VOPP1	0.0161297	0.685972	0.901793	0.81	0.486	1
FBXO32	0.0161592	0.312741	-0.824485	0.333	0.811	1
TSNAX	0.016185	0.660232	3.09895	0.476	0.243	1
PTPRG	0.01619	0.337194	-2.24031	0.143	0.459	1
SETBP1	0.0161972	0.686615	1.43141	0.81	0.514	1
SLC38A2	0.016198	0.680824	0.978966	0.762	0.378	1
CNDP2	0.0162265	0.687902	0.801139	0.81	0.568	1
TMEM9B	0.0162513	0.308237	-0.937451	0.952	0.919	1
DTNBP1	0.0162718	0.69112	0.530701	1	0.703	1
KIF7	0.0163068	0.615187	2.41527	0.286	0.054	1
RFT1	0.0164327	0.676319	1.32715	0.667	0.351	1
TRAK1	0.0165412	0.647362	1.87372	0.429	0.162	1
SP4	0.0165475	0.626126	2.49174	0.333	0.081	1
SCRN1	0.0165678	0.314028	-1.03038	0.429	0.73	1
MPDZ	0.0165749	0.647362	2.12516	0.429	0.162	1
XKRX	0.0165777	0.647362	2.2548	0.429	0.162	1
TMEM18	0.0165951	0.687259	0.718213	0.857	0.541	1
RPL7L1	0.0166395	0.69112	0.436509	1	0.973	1
REEP1	0.01674	0.643501	1.87085	0.429	0.135	1
MGST3	0.0168153	0.690476	0.873719	0.952	0.838	1
POLRMT	0.016904	0.614543	3.43185	0.286	0.054	1
LRP3	0.0169228	0.614543	2.14181	0.286	0.054	1
CHFR	0.0169228	0.614543	1.69281	0.286	0.054	1
FAM114A2	0.0169269	0.687259	0.693973	0.905	0.541	1
TRPS1	0.0169343	0.635135	1.53429	0.381	0.108	1
SELENOM	0.016977	0.314028	-1.54458	0.476	0.73	1
FKBP7	0.0169982	0.310167	-1.05716	0.762	0.838	1
TRIQK	0.0171146	0.625483	1.96336	0.333	0.081	1
NELFE	0.0172025	0.315959	-1.13794	0.381	0.73	1
C11H19orf12	0.0172028	0.328185	-1.68573	0.238	0.541	1
MCCC2L	0.0172065	0.361004	-3.19185	0.048	0.324	1
DYNC2H1	0.0172424	0.675032	0.959553	0.667	0.351	1
MPZL3	0.0173173	0.689833	0.636496	1	0.838	1
ANKRA2	0.0174613	0.673102	0.9152	0.667	0.324	1
IVNS1ABP	0.0174697	0.673102	1.52352	0.619	0.351	1
EMG1	0.0175098	0.660875	1.74567	0.524	0.243	1
TNFRSF21	0.0175098	0.660875	1.68987	0.524	0.243	1
LOC107051636	0.0175447	0.6139	2.07089	0.286	0.054	1
SLF1	0.0175495	0.6139	2.52609	0.286	0.054	1
SPATS2	0.0176379	0.683398	0.841658	0.762	0.514	1
KCNK1	0.0176499	0.325611	-3.39894	0.333	0.541	1
FXR1	0.0176682	0.689189	0.738427	0.952	0.838	1
SEMA6D	0.0177805	0.32175	-1.74348	0.333	0.622	1
MFSD10	0.0178372	0.662806	1.04771	0.571	0.243	1
RTCB	0.0178859	0.686615	0.794924	0.857	0.622	1
EIF3A	0.0178878	0.686615	1.07704	0.857	0.622	1
SOCS3	0.0180711	0.317246	-2.25074	0.524	0.649	1
LOC112530673	0.0180784	0.326255	-1.89276	0.286	0.568	1
HNRNPK	0.0181409	0.688546	0.803309	0.952	0.946	1
NCKAP5	0.0181851	0.319176	-1.98369	0.381	0.676	1
PTDSS1	0.0182015	0.613256	2.55789	0.286	0.054	1
MON2	0.0182064	0.613256	1.95464	0.286	0.054	1
SPPL2A	0.0182667	0.64157	1.22071	0.429	0.135	1
POLR3A	0.0182919	0.624196	1.35191	0.333	0.081	1
PRKAR2B	0.0182919	0.624196	2.2108	0.333	0.081	1
CCDC66	0.018499	0.669884	1.13223	0.619	0.324	1
DDA1	0.0185372	0.687902	0.988375	0.952	0.919	1
CASP3	0.0185437	0.67825	1.06244	0.714	0.432	1
TMEM35A	0.0185535	0.312098	-0.732242	0.952	0.973	1
CHD7	0.0185698	0.687259	1.07485	0.905	0.757	1
ZBTB18	0.0185711	0.644788	1.254	0.429	0.162	1
NSMF	0.0185871	0.651223	0.911995	0.476	0.189	1
EMC1	0.0186133	0.674389	1.20463	0.667	0.378	1
ATP2B1	0.0186748	0.351995	-2.49765	0.095	0.378	1
DYNC2LI1	0.0188195	0.678893	0.919047	0.762	0.432	1
MYO18A	0.0188542	0.612613	2.69161	0.286	0.054	1
LOC107049364	0.0188746	0.612613	1.56385	0.286	0.054	1
RAB14	0.0189116	0.687259	0.744804	0.952	0.892	1
ACSL4	0.018952	0.687259	0.632576	1	0.892	1
SMIM5	0.0189563	0.672458	1.18882	0.667	0.351	1
PPP1R12A	0.0189668	0.316602	-1.37295	0.524	0.73	1
GRAMD1C	0.0190792	0.686615	0.739603	0.952	0.757	1
CDH6	0.0190988	0.650579	1.90202	0.476	0.189	1
BUB3	0.0191018	0.684685	0.664619	0.905	0.595	1
PANX1	0.0191058	0.644144	1.70549	0.429	0.162	1
QARS	0.0191132	0.684685	1.02728	0.81	0.649	1
DERL1	0.0193729	0.676963	0.577466	0.762	0.405	1
ACAD6L	0.0194124	0.323037	-1.24147	0.333	0.649	1
PTP4A2	0.0194782	0.678893	1.18017	0.714	0.486	1
CSE1L	0.0195237	0.664736	2.12908	0.571	0.297	1
AAK1	0.0196455	0.679537	1.31964	0.714	0.514	1
PRPSAP1	0.0196475	0.679537	1.08535	0.762	0.486	1
RAB5C	0.019696	0.314672	-0.795228	0.667	0.865	1
TPD52L2	0.0197037	0.685972	0.667396	1	0.811	1
ROBO1	0.0197605	0.685972	0.389233	1	0.892	1
LSM8	0.0197964	0.682111	0.581592	0.81	0.568	1
AKT1	0.0198386	0.65251	2.65794	0.476	0.216	1
SSRP1	0.0198535	0.676319	0.973157	0.714	0.432	1
FAM65B	0.0198847	0.657658	1.3924	0.524	0.243	1
GABPB1	0.0199725	0.635779	2.36462	0.381	0.135	1
LOC419390	0.0200987	0.317246	-1.95196	0.476	0.811	1
VASH1	0.0201445	0.649292	1.28074	0.476	0.189	1
C11H16orf70	0.0201818	0.622265	1.15892	0.333	0.081	1
HNRNPM	0.0202318	0.685328	0.66736	0.952	0.946	1
ENDOG	0.0202384	0.315959	-1.2647	0.762	0.757	1
HGS	0.0202602	0.680824	1.38418	0.714	0.595	1
FOXG1	0.020319	0.329472	-2.05011	0.286	0.568	1
ASF1A	0.0203372	0.670528	0.754699	0.714	0.324	1
ENAH	0.020398	0.671815	1.14519	0.667	0.378	1
GINS3	0.0204016	0.651866	1.90814	0.476	0.216	1
NTN4L	0.0204122	0.571429	3.13906	0.143	0	1
TMEM39A	0.0204122	0.571429	4.9046	0.143	0	1
ABCG5	0.0204122	0.571429	3.81714	0.143	0	1
SLC12A8	0.0204122	0.571429	5.94642	0.143	0	1
SLC6A9	0.0204122	0.571429	4.51758	0.143	0	1
TNFRSF13B	0.0204122	0.571429	5.06506	0.143	0	1
CDK18	0.0204122	0.571429	3.4021	0.143	0	1
LOC101748744	0.0204253	0.571429	9.12547	0.143	0	1
POU3F2	0.0204253	0.571429	5.77133	0.143	0	1
CHL1	0.0204253	0.571429	8.32493	0.143	0	1
STC2	0.0204253	0.571429	2.81714	0.143	0	1
CA10	0.0204253	0.571429	5.4021	0.143	0	1
CHD1L	0.0204253	0.571429	8.15699	0.143	0	1
MANSC4	0.0204253	0.571429	7.13906	0.143	0	1
SNX19	0.0204253	0.571429	8.20945	0.143	0	1
SNX25	0.0204253	0.571429	7.67512	0.143	0	1
CDK15	0.0204253	0.571429	7.00696	0.143	0	1
C1orf210	0.0204253	0.571429	8.06506	0.143	0	1
BF2	0.0204253	0.571429	5.81714	0.143	0	1
MGAT5B	0.0204253	0.571429	8.35629	0.143	0	1
SCRIB	0.0204253	0.571429	7.78292	0.143	0	1
TMSB4Y	0.0204253	0.571429	5.81714	0.143	0	1
LOC100859106	0.0204253	0.571429	6.72403	0.143	0	1
MTA2	0.0204253	0.571429	5.27657	0.143	0	1
LOC112530484	0.0204253	0.571429	3.81714	0.143	0	1
SYN2	0.0204253	0.571429	6.02659	0.143	0	1
NPSR1	0.0204253	0.571429	3.62449	0.143	0	1
C1QL4	0.0204253	0.571429	2.81714	0.143	0	1
LCT	0.0204253	0.571429	6.62449	0.143	0	1
DIXDC1	0.0204533	0.684685	0.539746	0.952	0.784	1
TMSB15B	0.02061	0.675032	1.06069	0.714	0.432	1
SH3PXD2A	0.0206596	0.678893	1.27497	0.714	0.541	1
HYOU1	0.0206637	0.684685	0.519373	1	0.919	1
PODXL2	0.0206696	0.684685	0.604716	1	0.892	1
TRIT1	0.0207025	0.648649	1.67388	0.476	0.189	1
KCNK3	0.0207269	0.679537	0.583912	0.81	0.514	1
FNIP2	0.0207732	0.675032	1.77031	0.714	0.432	1
OST4	0.0208198	0.682754	0.337667	1	0.946	1
MBD4	0.0208269	0.354569	-3.0469	0.095	0.378	1
DIEXF	0.0208294	0.676963	0.955352	0.714	0.486	1
CORO2A	0.0208396	0.645431	1.08897	0.476	0.162	1
KIAA1109	0.020892	0.315959	-1.47344	0.81	0.865	1
CCDC181	0.0209595	0.369369	-6.08373	0.048	0.297	1
PIN4	0.0209773	0.683398	0.639044	0.952	0.703	1
IQSEC1	0.0209868	0.662806	1.6139	0.571	0.297	1
ERBIN	0.020987	0.630631	0.25914	0.381	0.108	1
FASTKD2	0.0210121	0.662806	0.946006	0.619	0.27	1
LIMCH1	0.0210641	0.315959	-0.85476	0.857	0.919	1
PTBP3	0.0212569	0.316602	-0.960354	0.762	0.865	1
SNU13	0.0212569	0.683398	0.515813	0.905	0.811	1
KCTD5	0.0212981	0.330759	-1.41329	0.286	0.568	1
EXOSC3	0.0213676	0.35843	-4.63632	0.095	0.351	1
FAM117A	0.0213977	0.644788	4.06225	0.429	0.189	1
NFIX	0.0215194	0.337838	-1.61793	0.19	0.514	1
TBC1D23	0.02155	0.620978	1.25921	0.333	0.081	1
HNRNPH2	0.0215922	0.683398	0.461361	1	1	1
NME5	0.0217433	0.326255	-1.72923	0.381	0.622	1
ATP6V1H	0.0218005	0.682754	0.688986	0.952	0.784	1
ANKFN1	0.0218028	0.668597	1.22909	0.667	0.351	1
OTUD7B	0.0218085	0.647362	0.987061	0.476	0.189	1
LOC407092	0.0218316	0.681467	0.799379	0.952	0.622	1
ARL5B	0.0218954	0.669884	0.897029	0.667	0.378	1
MAPK1IP1L	0.0219785	0.659588	1.2658	0.571	0.27	1
PRNP	0.0219877	0.338481	-3.22832	0.19	0.514	1
SMYD5	0.0219957	0.336551	-1.15507	0.19	0.541	1
LOC101750014	0.0220105	0.682754	0.357104	1	1	1
TM2D1	0.0220191	0.661519	0.537267	0.571	0.297	1
GHITM	0.0220452	0.682754	0.503982	0.952	0.946	1
C5H11orf74	0.0220532	0.338481	-1.45958	0.19	0.514	1
RBBP5	0.022079	0.322394	-1.52621	0.429	0.73	1
LDLRAD3	0.0221048	0.34749	-3.12448	0.143	0.432	1
GSDMA	0.0222437	0.675032	1.01673	0.762	0.459	1
C2H7orf25	0.0223361	0.637066	1.35639	0.429	0.135	1
ATAD3A	0.0223412	0.657014	2.57853	0.524	0.27	1
TOMM6	0.0223864	0.682111	0.376563	1	0.973	1
SLC25A32	0.0223961	0.681467	0.767926	0.952	0.703	1
ASH1L	0.022405	0.670528	1.45856	0.714	0.378	1
PFKL	0.0224092	0.317889	-0.711667	0.762	0.946	1
PDCL3	0.0224304	0.675676	1.19692	0.762	0.486	1
NCOA4	0.02256	0.676319	1.07711	0.714	0.541	1
KLF13	0.0226399	0.333977	-1.32791	0.238	0.568	1
C4H4ORF46	0.02269	0.651866	1.12004	0.524	0.216	1
CTSB	0.0227949	0.68018	0.721517	0.952	0.622	1
STAU2	0.0229217	0.681467	0.787197	1	0.865	1
GPR149	0.0229698	0.6287	1.17132	0.381	0.108	1
ENC1	0.0229726	0.636422	1.28944	0.429	0.135	1
SMCHD1	0.022974	0.6287	0.982722	0.381	0.108	1
DPYSL3	0.0230051	0.353925	-1.51923	0.095	0.405	1
TBC1D9	0.0230874	0.624196	5.8096	0.333	0.108	1
GRIP2	0.0231402	0.653797	1.26761	0.524	0.243	1
KLHL32	0.0232137	0.63964	1.99825	0.429	0.162	1
IFNAR2	0.0232292	0.648649	1.76164	0.476	0.216	1
ZHX3	0.0232844	0.664736	1.24945	0.571	0.378	1
ST8SIA6	0.0234453	0.325611	-1.75293	0.429	0.676	1
LOC776067	0.0235034	0.679537	0.778992	0.905	0.676	1
BUD13	0.0236493	0.657658	2.13218	0.524	0.297	1
USP42	0.0236988	0.659588	1.23906	0.571	0.297	1
INO80C	0.0237334	0.619048	0.88504	0.333	0.081	1
ATPAF2	0.0237384	0.619048	1.22431	0.333	0.081	1
CCDC88C	0.023745	0.68018	0.602438	1	0.757	1
DRC3	0.0238592	0.638996	2.0553	0.429	0.162	1
BORL1	0.0238919	0.391892	-3.43079	0	0.216	1
LOC416959	0.0239009	0.677606	1.11205	0.81	0.622	1
PARP1	0.0239896	0.68018	0.32394	0.952	0.973	1
CFAP52	0.0240302	0.320463	-1.01634	0.762	0.838	1
LOC107054452	0.0241098	0.391892	-3.27033	0	0.216	1
SMN	0.0241162	0.676319	1.02349	0.762	0.595	1
DUSP6	0.0241705	0.391892	-4.57518	0	0.216	1
BRICD5	0.0242009	0.391892	-8.89195	0	0.216	1
LAMB2	0.0242009	0.391892	-6.33261	0	0.216	1
OASL	0.0242009	0.391892	-6.13706	0	0.216	1
IL6ST	0.0242069	0.391892	-5.84108	0	0.216	1
DALRD3	0.0242069	0.391892	-8.48207	0	0.216	1
RBMS3	0.0242069	0.391892	-5.39232	0	0.216	1
MARCKSL1	0.0242069	0.391892	-4.50479	0	0.216	1
AKAP2	0.0242191	0.391892	-7.74892	0	0.216	1
RAB27A	0.0242191	0.391892	-6.30181	0	0.216	1
CD320	0.0242191	0.391892	-4.18286	0	0.216	1
FAM114A1	0.0242191	0.391892	-7.36277	0	0.216	1
TCTEX1D4	0.0242191	0.391892	-6.63408	0	0.216	1
IP6K1	0.0242251	0.391892	-6.13706	0	0.216	1
ECSIT	0.0242251	0.391892	-5.69066	0	0.216	1
KAT2A	0.0242251	0.391892	-5.41168	0	0.216	1
INHBB	0.0242251	0.391892	-6.86234	0	0.216	1
LDHD	0.0242251	0.391892	-7.42127	0	0.216	1
RNF130	0.0242251	0.391892	-8.19688	0	0.216	1
CORO7	0.0242251	0.391892	-7.48207	0	0.216	1
NAMPT	0.0242251	0.391892	-6.21629	0	0.216	1
A4GALT	0.0242251	0.391892	-8.04395	0	0.216	1
CEP295	0.0242251	0.391892	-8.96586	0	0.216	1
GPATCH3	0.0242251	0.391892	-5.79757	0	0.216	1
TRNAU1AP	0.0242251	0.391892	-7.81586	0	0.216	1
GLI3	0.0242251	0.391892	-7.91418	0	0.216	1
BPHL	0.0242251	0.391892	-7.53601	0	0.216	1
SUPT3H	0.0242251	0.391892	-6.6586	0	0.216	1
ZC4H2	0.0242251	0.391892	-7.2809	0	0.216	1
LIN54	0.0242251	0.391892	-7.13706	0	0.216	1
UTP3	0.0242251	0.391892	-6.2809	0	0.216	1
FERMT2	0.0242251	0.391892	-7.31729	0	0.216	1
C8H1orf27	0.0242251	0.391892	-7.96094	0	0.216	1
COTL1	0.0242251	0.391892	-4.79757	0	0.216	1
PDE4D	0.0242251	0.391892	-8.04705	0	0.216	1
CHST14	0.0242251	0.391892	-7.33261	0	0.216	1
SRR	0.0242251	0.391892	-6.93775	0	0.216	1
UBE3B	0.0242251	0.391892	-7.04705	0	0.216	1
NACAD	0.0242251	0.391892	-7.98376	0	0.216	1
FAM189A2	0.0242251	0.391892	-9.28877	0	0.216	1
NWD2	0.0242251	0.391892	-8.05014	0	0.216	1
WDR78	0.0242251	0.391892	-7.00304	0	0.216	1
ENGASE	0.0242251	0.391892	-5.29139	0	0.216	1
UEVLD	0.0242312	0.391892	-8.13706	0	0.216	1
C1orf167	0.0242312	0.391892	-7.45433	0	0.216	1
CREBZF	0.0242312	0.391892	-7.18849	0	0.216	1
LOC107051618	0.0242312	0.391892	-4.73745	0	0.216	1
UMAD1	0.0242312	0.391892	-8.84642	0	0.216	1
AKR1B10L2	0.0242312	0.391892	-6.57518	0	0.216	1
SPRY1	0.0242312	0.391892	-7.87286	0	0.216	1
MAPKAPK3	0.0242312	0.391892	-7.52271	0	0.216	1
TMCO6	0.0242312	0.391892	-7.40687	0	0.216	1
FLII	0.0242312	0.391892	-7.07768	0	0.216	1
SNRNP35	0.0242312	0.391892	-8.06856	0	0.216	1
CEP95	0.0242312	0.391892	-9.24761	0	0.216	1
C17ORF80	0.0242312	0.391892	-8.13997	0	0.216	1
DBX2	0.0242312	0.391892	-6.94442	0	0.216	1
LMO3	0.0242312	0.391892	-8.25433	0	0.216	1
TEX30	0.0242312	0.391892	-8.38008	0	0.216	1
PPP1R16B	0.0242312	0.391892	-8.91418	0	0.216	1
TPRG1L	0.0242312	0.391892	-8.8482	0	0.216	1
SBNO2	0.0242312	0.391892	-6.68271	0	0.216	1
C1GALT1	0.0242312	0.391892	-7.84464	0	0.216	1
AGR3	0.0242312	0.391892	-9.08975	0	0.216	1
LBH	0.0242312	0.391892	-8.36028	0	0.216	1
NANP	0.0242312	0.391892	-8.02521	0	0.216	1
ZMYM3	0.0242312	0.391892	-6.63408	0	0.216	1
PIK3C2A	0.0242312	0.391892	-8.56657	0	0.216	1
TSPAN4	0.0242312	0.391892	-7.90738	0	0.216	1
SLC43A3	0.0242312	0.391892	-6.84108	0	0.216	1
CHAC1	0.0242312	0.391892	-8.41168	0	0.216	1
CHUK	0.0242312	0.391892	-8.41168	0	0.216	1
ZCCHC24	0.0242312	0.391892	-7.22726	0	0.216	1
MDH1B	0.0242312	0.391892	-9.10619	0	0.216	1
PID1	0.0242312	0.391892	-9.47748	0	0.216	1
CLK2	0.0242312	0.391892	-7.91078	0	0.216	1
SCRN2	0.0242312	0.391892	-6.72202	0	0.216	1
DAGLA	0.0242312	0.391892	-8.04705	0	0.216	1
LNPEP	0.0242312	0.391892	-8.83929	0	0.216	1
KLHL21	0.0242312	0.391892	-8.36526	0	0.216	1
NHLRC1	0.0242312	0.391892	-7.50929	0	0.216	1
FAM161A	0.0242312	0.391892	-7.87635	0	0.216	1
DUS4L	0.0242312	0.391892	-8.31215	0	0.216	1
ULK3	0.0242312	0.391892	-6.27033	0	0.216	1
SCFD2	0.0242312	0.391892	-8.48207	0	0.216	1
SLC36A1	0.0242312	0.391892	-7.99022	0	0.216	1
LRRC45	0.0242312	0.391892	-7.33261	0	0.216	1
AAREL	0.0242312	0.391892	-7.37762	0	0.216	1
FBXO16	0.0242312	0.391892	-8.16586	0	0.216	1
DRCC1	0.0242312	0.391892	-7.72976	0	0.216	1
MORN3	0.0242312	0.391892	-6.65047	0	0.216	1
LOC112532898	0.0242312	0.391892	-7.43079	0	0.216	1
SPIRE1	0.0242312	0.391892	-6.37269	0	0.216	1
PLK3	0.0242312	0.391892	-8.24895	0	0.216	1
KCNJ11	0.0242312	0.391892	-9.5579	0	0.216	1
RGS14	0.0242312	0.391892	-7.33261	0	0.216	1
BPIFB6	0.0242312	0.391892	-7.6707	0	0.216	1
SCGN	0.0242312	0.391892	-8.1136	0	0.216	1
NADK	0.0242473	0.677606	1.03719	0.81	0.649	1
RCL1	0.024258	0.644788	1.47099	0.476	0.189	1
PSMF1	0.0243962	0.678893	0.726409	0.952	0.703	1
FBXL5	0.0244237	0.676963	1.14238	0.857	0.595	1
SYDE2	0.024464	0.66538	-0.293895	0.714	0.324	1
PXDC1	0.0244665	0.350064	-2.19046	0.143	0.432	1
TMEM51	0.0244768	0.631274	2.37353	0.381	0.135	1
ST3GAL4	0.024485	0.631274	2.27657	0.381	0.135	1
TANC2	0.0245395	0.323681	-1.24991	0.476	0.784	1
ARFGEF1	0.0245395	0.67825	0.372562	0.952	0.649	1
RAB5A	0.0245402	0.678893	0.552267	0.905	0.811	1
PCNA	0.0245533	0.332046	-1.21011	0.286	0.622	1
IST1	0.0246219	0.671171	0.835307	0.762	0.432	1
MRPL48	0.0246357	0.678893	0.716855	0.952	0.757	1
PWP1	0.024683	0.674389	0.797718	0.857	0.486	1
PLAGL2	0.0248029	0.656371	1.76971	0.571	0.27	1
ALDH6A1	0.0248175	0.343629	-3.05733	0.238	0.459	1
ATG4B	0.0248456	0.658301	1.14735	0.571	0.297	1
LYST	0.0248687	0.328185	-1.33019	0.381	0.676	1
ACYP2	0.0249448	0.323681	-1.42824	0.667	0.703	1
RACK1	0.0250254	0.678893	0.413612	1	0.946	1
MRPL54	0.0250473	0.677606	0.582671	0.905	0.73	1
CLAPS2	0.0250613	0.657014	0.87603	0.571	0.297	1
SERPINI1	0.0250807	0.676963	0.854915	0.857	0.649	1
TANK	0.0250988	0.649292	1.34794	0.524	0.216	1
REPS2	0.025247	0.653797	0.633014	0.571	0.243	1
MOCS1	0.0252591	0.653797	1.66001	0.524	0.27	1
MTA3	0.0254318	0.662806	1.43869	0.571	0.378	1
BRSK2	0.0255406	0.32175	-0.895062	0.952	0.946	1
TMEM150C	0.0255459	0.671815	0.381334	0.81	0.459	1
PPWD1	0.0255717	0.651223	0.733599	0.571	0.216	1
TMEM33	0.0256027	0.664093	1.02267	0.667	0.351	1
PRKAB2	0.0256831	0.66538	0.677778	0.714	0.351	1
CLPTM1L	0.0257027	0.648649	0.592845	0.524	0.216	1
LETM1	0.0258293	0.640283	1.78799	0.429	0.189	1
SLC31A1	0.0258896	0.637066	1.68913	0.429	0.162	1
HNRNPU	0.0260043	0.324968	-1.2284	0.524	0.784	1
ANKRD13A	0.0260492	0.657014	0.784593	0.619	0.27	1
OTUB1	0.0260697	0.677606	0.472849	1	0.973	1
RPS15A	0.0260697	0.677606	0.260205	1	1	1
FAM204A	0.0261111	0.673102	0.733146	0.81	0.541	1
PADIL	0.0261493	0.328829	-1.1314	0.381	0.703	1
FRYL	0.0261567	0.328829	-1.36489	0.429	0.676	1
CCDC51	0.0262228	0.642857	1.32465	0.476	0.189	1
TNPO1	0.0262367	0.666023	0.745674	0.714	0.378	1
SNX6	0.026271	0.669241	1.26999	0.714	0.459	1
PRPF18	0.026342	0.660232	0.99414	0.619	0.324	1
HEATR5B	0.0263559	0.648005	1.70549	0.524	0.216	1
ARIH2	0.0263759	0.648005	1.66228	0.524	0.216	1
PGS1	0.0266917	0.629344	2.38163	0.381	0.135	1
EFCAB2	0.0268035	0.328829	-1.5098	0.429	0.703	1
ZFP91	0.0268232	0.66538	1.19035	0.714	0.378	1
C1H12ORF73	0.0268358	0.326898	-1.10536	0.619	0.676	1
RCC2	0.0268419	0.649936	1.5707	0.524	0.243	1
EML1	0.0268484	0.649936	1.27439	0.524	0.243	1
LOC107049033	0.0268522	0.335907	-1.38524	0.286	0.595	1
ZNF737L	0.0270403	0.647362	1.22259	0.524	0.216	1
AK1	0.0271281	0.676319	0.695782	1	0.865	1
FBF1	0.0271311	0.651866	1.54103	0.524	0.27	1
POGLUT1	0.0271545	0.632561	0.331709	0.429	0.135	1
COX6A1	0.0272037	0.323681	-0.620942	1	1	1
SURF4	0.0272284	0.638996	0.88828	0.476	0.162	1
TMEM120B	0.0272351	0.611326	3.60665	0.286	0.081	1
HMGXB3	0.0272411	0.611326	4.02919	0.286	0.081	1
NIPSNAP1	0.0272411	0.611326	2.69413	0.286	0.081	1
UACA	0.0273024	0.330116	-1.45552	0.429	0.676	1
CZH9ORF40	0.0273198	0.333977	-1.71256	0.381	0.595	1
L3HYPDH	0.0274085	0.329472	-1.22717	0.476	0.676	1
LIFR	0.0274292	0.664736	1.88807	0.619	0.432	1
PIM3	0.0274706	0.328829	-2.18707	0.524	0.676	1
RANBP10	0.0275188	0.350708	-1.47772	0.143	0.459	1
MKKS	0.0276478	0.324968	-1.03099	0.714	0.838	1
LOC424727	0.0276986	0.61583	0.924051	0.333	0.081	1
SRP19	0.0277015	0.668597	0.772408	0.714	0.486	1
SVIL	0.0277325	0.673102	0.782648	0.81	0.622	1
RPS3	0.0277672	0.675676	0.27523	1	0.973	1
ASNSD1	0.0277702	0.644144	1.08868	0.476	0.216	1
MAP1B	0.0277816	0.675676	0.557771	1	0.973	1
RNF138	0.0277845	0.651223	1.05914	0.571	0.243	1
DUSP7	0.0277878	0.651223	0.868931	0.571	0.243	1
SIVA1	0.0278105	0.348777	-2.10546	0.19	0.459	1
COIL	0.0278133	0.661519	1.459	0.667	0.351	1
PRKRIP1	0.0278301	0.660232	0.922163	0.619	0.351	1
TNS3	0.0279272	0.653153	1.11276	0.571	0.27	1
SGTB	0.0279406	0.638353	2.7004	0.429	0.189	1
LOC100858984	0.0280638	0.635135	1.73189	0.429	0.162	1
CRYM	0.0280678	0.635135	1.15244	0.429	0.162	1
SEC61G	0.0280857	0.675032	0.29936	1	0.892	1
RSPH9	0.0282316	0.325611	-1.33923	0.714	0.838	1
ATOH1	0.0282703	0.675032	0.295256	1	0.973	1
NFXL1	0.0283312	0.640927	2.9939	0.429	0.216	1
NDUFB1	0.0283335	0.324968	-0.502781	1	0.946	1
CYTH3	0.0283566	0.353925	-2.09128	0.143	0.432	1
CLUH	0.0284771	0.643501	0.460524	0.524	0.189	1
RANBP3	0.0285511	0.664736	1.08349	0.667	0.432	1
UQCC1	0.0287079	0.662162	1.321	0.619	0.405	1
EPS8	0.0287162	0.673102	1.2285	0.81	0.703	1
MNS1	0.0288282	0.365508	-3.54042	0.095	0.351	1
NSRP1	0.0288834	0.671815	0.788893	0.857	0.595	1
KIFAP3	0.0288999	0.674389	0.738536	0.952	0.919	1
ESD	0.0289139	0.328185	-1.29301	0.619	0.73	1
PELI1	0.0289168	0.66731	0.650389	0.762	0.459	1
SDCBP	0.0289443	0.325611	-0.759124	0.952	0.973	1
WSB1	0.0289551	0.673745	0.795264	0.952	0.73	1
EXOSC10	0.0290491	0.627413	1.15883	0.381	0.135	1
GIT1	0.029051	0.610039	2.81714	0.286	0.081	1
MCM3AP	0.0290822	0.610039	3.48172	0.286	0.081	1
EXOC4	0.0290992	0.655727	0.955964	0.619	0.297	1
EIF4H	0.0291293	0.673745	0.894043	0.905	0.784	1
DGKZ	0.0291395	0.655727	1.53216	0.571	0.324	1
PTCD3	0.0292032	0.642857	1.31143	0.476	0.216	1
NOP56	0.0292222	0.673102	0.630981	0.952	0.676	1
MANBAL1	0.029278	0.671815	0.96535	0.857	0.622	1
C20H20ORF112	0.0292948	0.660232	1.33519	0.619	0.378	1
ANGEL1	0.0293264	0.661519	0.268483	0.714	0.351	1
EIF4G3	0.0294837	0.630631	3.02489	0.381	0.162	1
GSTO1	0.0295312	0.673745	0.381097	1	0.919	1
IRS2	0.0295584	0.619048	2.93449	0.333	0.108	1
TMEM115	0.0295584	0.619048	2.18637	0.333	0.108	1
RNF185	0.029601	0.664736	0.939154	0.667	0.459	1
SMNDC1	0.0298678	0.668597	0.979849	0.81	0.514	1
VPS53	0.02988	0.62677	2.57502	0.381	0.135	1
SCAF11	0.0299068	0.671171	0.618113	0.857	0.622	1
IPO13	0.0299532	0.659588	1.49794	0.619	0.378	1
NKTR	0.0299733	0.653153	1.24955	0.571	0.297	1
TMEM200C	0.0299733	0.653153	1.37876	0.571	0.297	1
RAC1	0.0299917	0.660875	0.650221	0.667	0.378	1
SRSF7	0.0301284	0.673102	0.554102	1	0.919	1
HNRNPA2B1	0.0301588	0.673102	0.451986	1	1	1
AKIRIN2	0.0302344	0.664093	1.04127	0.667	0.459	1
VPS4B	0.0304427	0.662806	0.271168	0.714	0.405	1
FBXL2	0.0304485	0.662806	1.11515	0.667	0.432	1
PIK3R3	0.0304972	0.34556	-0.891485	0.19	0.541	1
CDH3	0.0304983	0.648649	1.57613	0.524	0.27	1
TRIM37	0.030532	0.644144	3.62449	0.476	0.243	1
DACH1	0.0305761	0.361004	-4.30652	0.143	0.378	1
LRRC39	0.0306542	0.626126	2.30256	0.381	0.135	1
AHNAK2	0.0307614	0.584299	7.97701	0.19	0.027	1
TEAD4	0.0307614	0.584299	5.99705	0.19	0.027	1
KANSL3	0.0307614	0.584299	6.41208	0.19	0.027	1
PSD3	0.030837	0.33462	-1.51037	0.333	0.703	1
SLC8A1	0.0310294	0.608752	2.69436	0.286	0.081	1
SCN8A	0.0310983	0.667954	0.344529	0.857	0.514	1
ACBD3	0.0311222	0.337838	-0.608964	0.333	0.622	1
PSMA6	0.0312501	0.671815	0.630624	1	0.811	1
TNRC6C	0.0313507	0.669884	0.479234	0.905	0.622	1
SUPT6H	0.0313732	0.617761	3.15756	0.333	0.108	1
PRTG	0.0313788	0.617761	2.07663	0.333	0.108	1
KATNA1	0.0313788	0.617761	2.05518	0.333	0.108	1
TYW1	0.0314099	0.669241	0.886803	0.81	0.622	1
MSI1	0.0314303	0.649936	1.7353	0.524	0.297	1
GSE1	0.0315836	0.625483	1.0665	0.381	0.135	1
CDC16	0.0315885	0.625483	1.24819	0.381	0.135	1
TMEM106C	0.0316088	0.671171	0.461393	0.952	0.757	1
RIMBP2	0.0317192	0.329472	-1.16336	0.619	0.865	1
ELOVL4	0.0317343	0.332046	-1.2311	0.476	0.757	1
EIF3M	0.0317351	0.670528	0.611297	0.905	0.703	1
SESN1	0.031825	0.635135	2.06453	0.429	0.189	1
TBRG4	0.0318558	0.669884	0.50225	0.952	0.622	1
YBX3	0.0318908	0.328829	-0.729265	0.762	0.946	1
TMEM242	0.0319141	0.663449	0.884141	0.714	0.459	1
COG7	0.0319188	0.346847	-1.20276	0.238	0.514	1
LOC100859302	0.0319569	0.597169	3.03953	0.238	0.054	1
SMARCAL1	0.0319981	0.597169	3.22716	0.238	0.054	1
RPL37A	0.0320281	0.671171	0.269061	1	0.946	1
TSHZ3	0.0320376	0.608108	2.53668	0.286	0.081	1
NUP133	0.0320376	0.608108	3.19919	0.286	0.081	1
VDAC2	0.0320387	0.671171	0.320864	1	1	1
PCASP3	0.0320595	0.583655	5.48956	0.19	0.027	1
RAD9B	0.0320595	0.583655	5.20945	0.19	0.027	1
TMEM203	0.0321022	0.329472	-0.991739	0.762	0.838	1
UFM1	0.0321159	0.669884	0.623625	0.905	0.676	1
RNF7	0.032132	0.330116	-0.663979	0.667	0.811	1
HPRT1	0.032309	0.34556	-1.36767	0.238	0.541	1
RER1	0.0323713	0.669884	0.792423	0.905	0.703	1
DNAJC3	0.0324759	0.670528	0.631948	0.952	0.811	1
MAP3K19	0.0324832	0.331403	-1.55715	0.667	0.73	1
P4HA1	0.0324959	0.660875	1.16355	0.667	0.432	1
PPM1H	0.0326308	0.341699	-3.19464	0.333	0.568	1
USO1	0.0327157	0.657014	1.45332	0.619	0.378	1
ADAM10	0.0327252	0.657014	0.662498	0.667	0.351	1
DLG1	0.0327434	0.668597	0.740804	0.81	0.676	1
ALKBH5	0.0328972	0.637066	3.03345	0.429	0.216	1
OTUD1	0.0329108	0.357786	-1.49445	0.143	0.432	1
ACSL3	0.0329325	0.351351	-1.41269	0.19	0.486	1
NASP	0.0330215	0.664736	0.338745	0.762	0.514	1
NMNAT2	0.0330366	0.36036	-2.40804	0.143	0.405	1
TSPAN15	0.0330403	0.330759	-0.778597	0.714	0.811	1
ACACA	0.0330874	0.607465	3.0516	0.286	0.081	1
HACL1	0.0330874	0.607465	3.0793	0.286	0.081	1
NRBF2	0.0330874	0.607465	2.81714	0.286	0.081	1
TRIM71	0.0331311	0.666023	1.36219	0.762	0.568	1
DPH5	0.0331451	0.667954	0.685517	0.857	0.622	1
SDC4	0.0331518	0.596525	4.5613	0.238	0.054	1
UBE2E3	0.0332654	0.616474	0.608322	0.333	0.108	1
BICD2	0.0332886	0.616474	1.0218	0.333	0.108	1
L3MBTL2	0.0332886	0.616474	1.87622	0.333	0.108	1
CCDC50	0.0332886	0.616474	2.15817	0.333	0.108	1
CRIP2	0.0333364	0.669884	0.485655	1	1	1
EEF2	0.0333608	0.669884	0.389364	1	0.973	1
FAM63B	0.0333815	0.583012	7.39456	0.19	0.027	1
GPR137C	0.0333926	0.341055	-1.20976	0.286	0.622	1
TBC1D2B	0.0334274	0.583012	3.83567	0.19	0.027	1
ANKDD1A	0.0334274	0.583012	3.47058	0.19	0.027	1
MPPED1	0.0334274	0.583012	6.02659	0.19	0.027	1
PLEK2	0.0334274	0.583012	4.99847	0.19	0.027	1
LLPH	0.0334657	0.666667	0.319811	0.762	0.622	1
LOC112530523	0.0335488	0.379665	-3.06237	0.048	0.297	1
SH3GLB1	0.0335565	0.662806	0.774312	0.762	0.459	1
ACTR10L	0.0336802	0.666023	0.906288	0.81	0.568	1
BDH1	0.0337773	0.630631	0.450946	0.429	0.162	1
TMEM184B	0.0338102	0.66731	0.915558	0.857	0.622	1
SELENOI	0.0338713	0.664736	0.407173	0.857	0.486	1
CDK7	0.0338775	0.638996	1.41475	0.476	0.216	1
DERA	0.0339273	0.340412	-1.73552	0.429	0.568	1
TMED10	0.0340323	0.669241	0.40152	1	0.919	1
BIN1	0.0340687	0.333333	-0.751234	0.476	0.811	1
MYO9A	0.034142	0.651223	0.919729	0.571	0.324	1
SLC4A3	0.0341456	0.606821	2.52435	0.286	0.081	1
PSD	0.0341456	0.606821	2.24598	0.286	0.081	1
SERTAD4	0.0342719	0.595882	7.09636	0.238	0.054	1
IMPACT	0.0342744	0.61583	2.04391	0.333	0.108	1
[truncated: 5,390 more rows]
